# Supplementary material for: The kinase Bud32 regulates iron homeostasis in fungal pathogen Cryptococcus neoformans
Source: Front Immunol. 2025 Jul 25;16:1624237. doi: 10.3389/fimmu.2025.1624237 (PMC12332752; doi:10.3389/fimmu.2025.1624237)
Supplement: Supplementary Table 1 — Lists the primer sequences utilized for the bud32Δ mutant in the WT strain. F, forward primer; R, reverse primer. [file Table1.xlsx]

## Sheet: Diff_distribution
Compared sample name	Up-regulated	Down-regulated
WT vs bud32Δ	520	291

## Sheet: WT vs bud32Δ
Protein accession	Protein description	Gene name	B/W Ratio	B/W P value	Regulated Type	MW [kDa]	Coverage [%]	Peptides	Unique peptides	Intensity W1	Intensity W2	Intensity W3	Intensity B1	Intensity B2	Intensity B3	W1	W2	W3	B1	B2	B3	Subcellular localization	KEGG KO No.	KEGG Gene	KEGG pathway	Biological Process	Cellular Component	Molecular Function	Pfam ID	Domain description	KOG category	KOG NO.	KOG description
J9VE33	Transcriptional regulator CRZ1 OS=Cryptococcus neoformans var. grubii serotype A (strain H99 / ATCC 208821 / CBS 10515 / FGSC 9487) OX=235443 GN=CRZ1 PE=1 SV=1	CRZ1	1.66852	0.000105652	Up	117.964	6.9	6	6	37625.1	34107.3	35356.8	61003.1	57595.5	60081.9	0.789973	0.716114	0.742349	1.28082	1.20927	1.26148	nucleus	K21543	CRZ1, CRZA; transcription factor CRZ1					PF00096	PF00096 Zinc finger, C2H2 type	R	KOG1721	FOG: Zn-finger
J9VNT4	Chitin synthase 5 OS=Cryptococcus neoformans var. grubii serotype A (strain H99 / ATCC 208821 / CBS 10515 / FGSC 9487) OX=235443 GN=CHS5 PE=2 SV=1	CHS5	1.81027	0.000219354	Up	218.295	4.8	8	8	8188.42	7947.42	8180.69	13453.1	14850.9	15715.5	0.718954	0.697794	0.718276	1.1812	1.30393	1.37984	plasma membrane	K00698	CHS1; chitin synthase [EC:2.4.1.16]	map00520 Amino sugar and nucleotide sugar metabolism; map01100 Metabolic pathways		GO:0005622 intracellular anatomical structure; GO:0005737 cytoplasm; GO:0005886 plasma membrane; GO:0012506 vesicle membrane; GO:0016020 membrane; GO:0030659 cytoplasmic vesicle membrane; GO:0031090 organelle membrane; GO:0031410 cytoplasmic vesicle; GO:0031982 vesicle; GO:0043226 organelle; GO:0043227 membrane-bounded organelle; GO:0043229 intracellular organelle; GO:0071944 cell periphery; GO:0…		PF00063; PF00173; PF08766	PF00063 Myosin head (motor domain); PF00173 Cytochrome b5-like Heme/Steroid binding domain; PF08766 DEK C terminal domain	N	KOG4229	Myosin VII, myosin IXB and related myosins
J9VWU3	Iron-sulfur clusters transporter ATM1, mitochondrial OS=Cryptococcus neoformans var. grubii serotype A (strain H99 / ATCC 208821 / CBS 10515 / FGSC 9487) OX=235443 GN=ATM1 PE=2 SV=1	ATM1	0.631024	7.72705e-05	Down	80.7708	16.7	10	10	89539.7	82802.9	88751.2	56302.6	54226	54227.9	1.26157	1.16665	1.25046	0.793274	0.764014	0.764042	mitochondria	K05662	ABCB7, ATM; ATP-binding cassette, subfamily B (MDR/TAP), member 7	map02010 ABC transporters	GO:0006790 sulfur compound metabolic process; GO:0006810 transport; GO:0006839 mitochondrial transport; GO:0006873 cellular ion homeostasis; GO:0006875 cellular metal ion homeostasis; GO:0006879 cellular iron ion homeostasis; GO:0008152 metabolic process; GO:0009987 cellular process; GO:0016043 cellular component organization; GO:0016226 iron-sulfur cluster assembly; GO:0019725 cellular homeostas…	GO:0005622 intracellular anatomical structure; GO:0005737 cytoplasm; GO:0005739 mitochondrion; GO:0005740 mitochondrial envelope; GO:0005743 mitochondrial inner membrane; GO:0016020 membrane; GO:0016021 integral component of membrane; GO:0019866 organelle inner membrane; GO:0031090 organelle membrane; GO:0031224 intrinsic component of membrane; GO:0031966 mitochondrial membrane; GO:0031967 organe…	GO:0000166 nucleotide binding; GO:0003824 catalytic activity; GO:0005215 transporter activity; GO:0005488 binding; GO:0005524 ATP binding; GO:0015399 primary active transmembrane transporter activity; GO:0016462 pyrophosphatase activity; GO:0016787 hydrolase activity; GO:0016817 hydrolase activity, acting on acid anhydrides; GO:0016818 hydrolase activity, acting on acid anhydrides, in phosphorus-…	PF00005	PF00005 ABC transporter	U	KOG0057	Mitochondrial Fe/S cluster exporter, ABC superfamily
J9VF17	Chitin synthase 4 OS=Cryptococcus neoformans var. grubii serotype A (strain H99 / ATCC 208821 / CBS 10515 / FGSC 9487) OX=235443 GN=CHS4 PE=2 SV=2	CHS4	1.86118	0.00773901	Up	143.011	6.3	6	6	6595.59	7339.44	5750.81	9965.64	12553.7	14119.6	0.702596	0.781835	0.612606	1.06159	1.33728	1.50409	plasma membrane	K00698	CHS1; chitin synthase [EC:2.4.1.16]	map00520 Amino sugar and nucleotide sugar metabolism; map01100 Metabolic pathways		GO:0005622 intracellular anatomical structure; GO:0005737 cytoplasm; GO:0005886 plasma membrane; GO:0012506 vesicle membrane; GO:0016020 membrane; GO:0030659 cytoplasmic vesicle membrane; GO:0031090 organelle membrane; GO:0031410 cytoplasmic vesicle; GO:0031982 vesicle; GO:0043226 organelle; GO:0043227 membrane-bounded organelle; GO:0043229 intracellular organelle; GO:0071944 cell periphery; GO:0…		PF00173; PF08766	PF00173 Cytochrome b5-like Heme/Steroid binding domain; PF08766 DEK C terminal domain	M	KOG2571	Chitin synthase/hyaluronan synthase (glycosyltransferases)
J9VME1	ABC multidrug transporter AFR1 OS=Cryptococcus neoformans var. grubii serotype A (strain H99 / ATCC 208821 / CBS 10515 / FGSC 9487) OX=235443 GN=AFR1 PE=1 SV=1	AFR1	2.00051	5.54404e-05	Up	172.527	16	22	22	549495	583630	525748	1.15283e+06	1.06202e+06	1.10375e+06	0.662379	0.703526	0.633753	1.38966	1.28019	1.33049	plasma membrane	K08711	PDR, CDR1; ATP-binding cassette, subfamily G (WHITE), member 2, PDR	map02010 ABC transporters	GO:0006810 transport; GO:0006855 xenobiotic transmembrane transport; GO:0006873 cellular ion homeostasis; GO:0009987 cellular process; GO:0015849 organic acid transport; GO:0019725 cellular homeostasis; GO:0030003 cellular cation homeostasis; GO:0042221 response to chemical; GO:0042592 homeostatic process; GO:0042908 xenobiotic transport; GO:0048878 chemical homeostasis; GO:0050801 ion homeostasi…	GO:0005622 intracellular anatomical structure; GO:0005737 cytoplasm; GO:0005739 mitochondrion; GO:0005829 cytosol; GO:0005886 plasma membrane; GO:0016020 membrane; GO:0016021 integral component of membrane; GO:0031224 intrinsic component of membrane; GO:0043226 organelle; GO:0043227 membrane-bounded organelle; GO:0043229 intracellular organelle; GO:0043231 intracellular membrane-bounded organelle…	GO:0003824 catalytic activity; GO:0005215 transporter activity; GO:0005342 organic acid transmembrane transporter activity; GO:0008559 ABC-type xenobiotic transporter activity; GO:0015399 primary active transmembrane transporter activity; GO:0016462 pyrophosphatase activity; GO:0016787 hydrolase activity; GO:0016817 hydrolase activity, acting on acid anhydrides; GO:0016818 hydrolase activity, act…	PF14510; PF00005	PF14510 ABC-transporter N-terminal; PF00005 ABC transporter	Q	KOG0065	Pleiotropic drug resistance proteins (PDR1-15), ABC superfamily
J9VPA2	ABC multidrug transporter AFR2 OS=Cryptococcus neoformans var. grubii serotype A (strain H99 / ATCC 208821 / CBS 10515 / FGSC 9487) OX=235443 GN=AFR2 PE=1 SV=1	AFR2	0.632389	0.001675	Down	169.783	3	4	4	40770.8	36395	39194.8	26485.6	24874.1	22225.5	1.28787	1.14964	1.23808	0.836626	0.785721	0.702059	plasma membrane	K08711	PDR, CDR1; ATP-binding cassette, subfamily G (WHITE), member 2, PDR	map02010 ABC transporters	GO:0000724 double-strand break repair via homologous recombination; GO:0000725 recombinational repair; GO:0006139 nucleobase-containing compound metabolic process; GO:0006259 DNA metabolic process; GO:0006281 DNA repair; GO:0006302 double-strand break repair; GO:0006310 DNA recombination; GO:0006725 cellular aromatic compound metabolic process; GO:0006807 nitrogen compound metabolic process; GO:0…	GO:0000322 storage vacuole; GO:0000323 lytic vacuole; GO:0000324 fungal-type vacuole; GO:0005622 intracellular anatomical structure; GO:0005737 cytoplasm; GO:0005739 mitochondrion; GO:0005773 vacuole; GO:0005886 plasma membrane; GO:0009986 cell surface; GO:0016020 membrane; GO:0016021 integral component of membrane; GO:0031224 intrinsic component of membrane; GO:0043226 organelle; GO:0043227 memb…	GO:0000166 nucleotide binding; GO:0003824 catalytic activity; GO:0005215 transporter activity; GO:0005319 lipid transporter activity; GO:0005488 binding; GO:0005496 steroid binding; GO:0005524 ATP binding; GO:0005548 phospholipid transporter activity; GO:0008289 lipid binding; GO:0008559 ABC-type xenobiotic transporter activity; GO:0015244 fluconazole transmembrane transporter activity; GO:001531…	PF14510; PF00005	PF14510 ABC-transporter N-terminal; PF00005 ABC transporter	Q	KOG0065	Pleiotropic drug resistance proteins (PDR1-15), ABC superfamily
J9VQQ3	Calcium-transporting ATPase 2 OS=Cryptococcus neoformans var. grubii serotype A (strain H99 / ATCC 208821 / CBS 10515 / FGSC 9487) OX=235443 GN=PMC1 PE=3 SV=1	PMC1	4.26838	0.00124091	Up	153.384	9.5	12	12	18585.9	17071.7	10403	67880.2	63294.3	65429.9	0.459545	0.422106	0.257218	1.67837	1.56498	1.61778	plasma membrane	K01537	ATP2C; P-type Ca2+ transporter type 2C [EC:7.2.2.10]		GO:0006810 transport; GO:0006811 ion transport; GO:0006812 cation transport; GO:0006816 calcium ion transport; GO:0006873 cellular ion homeostasis; GO:0006874 cellular calcium ion homeostasis; GO:0006875 cellular metal ion homeostasis; GO:0009987 cellular process; GO:0019725 cellular homeostasis; GO:0030001 metal ion transport; GO:0030003 cellular cation homeostasis; GO:0034220 ion transmembrane …	GO:0000322 storage vacuole; GO:0000323 lytic vacuole; GO:0000324 fungal-type vacuole; GO:0000329 fungal-type vacuole membrane; GO:0005622 intracellular anatomical structure; GO:0005737 cytoplasm; GO:0005773 vacuole; GO:0005774 vacuolar membrane; GO:0005886 plasma membrane; GO:0005887 integral component of plasma membrane; GO:0016020 membrane; GO:0016021 integral component of membrane; GO:0031090 …	GO:0000166 nucleotide binding; GO:0003824 catalytic activity; GO:0005215 transporter activity; GO:0005388 P-type calcium transporter activity; GO:0005488 binding; GO:0005509 calcium ion binding; GO:0005524 ATP binding; GO:0008324 cation transmembrane transporter activity; GO:0015075 ion transmembrane transporter activity; GO:0015085 calcium ion transmembrane transporter activity; GO:0015318 inorg…	PF00690	PF00690 Cation transporter/ATPase, N-terminus	P	KOG0204	Calcium transporting ATPase
J9VXV1	Phosphatidylserine decarboxylase proenzyme 2 OS=Cryptococcus neoformans var. grubii serotype A (strain H99 / ATCC 208821 / CBS 10515 / FGSC 9487) OX=235443 GN=PSD2 PE=3 SV=2	PSD2	2.78496	0.00778519	Up	137.867	3	4	4	4935.74	2715.75	3560.12	8412	12727.1	10084.7	0.697871	0.383983	0.503369	1.18938	1.79951	1.42589	cytoplasm	K01613	psd, PISD; phosphatidylserine decarboxylase [EC:4.1.1.65]	map00564 Glycerophospholipid metabolism; map01100 Metabolic pathways; map01110 Biosynthesis of secondary metabolites	GO:0006575 cellular modified amino acid metabolic process; GO:0006629 lipid metabolic process; GO:0006644 phospholipid metabolic process; GO:0006646 phosphatidylethanolamine biosynthetic process; GO:0006650 glycerophospholipid metabolic process; GO:0006656 phosphatidylcholine biosynthetic process; GO:0006658 phosphatidylserine metabolic process; GO:0006659 phosphatidylserine biosynthetic process;…	GO:0000139 Golgi membrane; GO:0000322 storage vacuole; GO:0000323 lytic vacuole; GO:0000324 fungal-type vacuole; GO:0000329 fungal-type vacuole membrane; GO:0005622 intracellular anatomical structure; GO:0005737 cytoplasm; GO:0005768 endosome; GO:0005773 vacuole; GO:0005774 vacuolar membrane; GO:0005794 Golgi apparatus; GO:0012505 endomembrane system; GO:0016020 membrane; GO:0031090 organelle mem…	GO:0003824 catalytic activity; GO:0004609 phosphatidylserine decarboxylase activity; GO:0005488 binding; GO:0005543 phospholipid binding; GO:0008289 lipid binding; GO:0016829 lyase activity; GO:0016830 carbon-carbon lyase activity; GO:0016831 carboxy-lyase activity; GO:0043167 ion binding; GO:0043168 anion binding;	PF00168	PF00168 C2 domain	I	KOG2419	Phosphatidylserine decarboxylase
J9VYL3	Inositol-3-phosphate synthase OS=Cryptococcus neoformans var. grubii serotype A (strain H99 / ATCC 208821 / CBS 10515 / FGSC 9487) OX=235443 GN=INO1 PE=1 SV=1	INO1	1.99495	3.90627e-06	Up	61.3829	22.2	11	11	954174	939756	984422	1879689	1.9677e+06	1.89477e+06	0.664119	0.654084	0.685172	1.30829	1.36954	1.31879	cytoplasm	K01858	INO1, ISYNA1; myo-inositol-1-phosphate synthase [EC:5.5.1.4]	map00562 Inositol phosphate metabolism; map01100 Metabolic pathways; map01110 Biosynthesis of secondary metabolites	GO:0005975 carbohydrate metabolic process; GO:0006020 inositol metabolic process; GO:0006021 inositol biosynthetic process; GO:0006066 alcohol metabolic process; GO:0008152 metabolic process; GO:0009058 biosynthetic process; GO:0009987 cellular process; GO:0016051 carbohydrate biosynthetic process; GO:0019751 polyol metabolic process; GO:0034637 cellular carbohydrate biosynthetic process; GO:0044…	GO:0005618 cell wall; GO:0005622 intracellular anatomical structure; GO:0005737 cytoplasm; GO:0009277 fungal-type cell wall; GO:0009986 cell surface; GO:0030312 external encapsulating structure; GO:0030446 hyphal cell wall; GO:0071944 cell periphery;	GO:0003824 catalytic activity; GO:0004512 inositol-3-phosphate synthase activity; GO:0016853 isomerase activity; GO:0016872 intramolecular lyase activity;			I	KOG0693	Myo-inositol-1-phosphate synthase
Q6SSJ3	Acetolactate synthase, mitochondrial OS=Cryptococcus neoformans var. grubii serotype A (strain H99 / ATCC 208821 / CBS 10515 / FGSC 9487) OX=235443 GN=ILV2 PE=3 SV=1	ILV2	1.76036	0.000388803	Up	78.4968	11.7	5	5	514156	446120	518505	843217	893958	866016	0.755747	0.655741	0.762139	1.23943	1.31401	1.27294	mitochondria	K01652	E2.2.1.6L, ilvB, ilvG, ilvI; acetolactate synthase I/II/III large subunit [EC:2.2.1.6]	map00290 Valine, leucine and isoleucine biosynthesis; map00650 Butanoate metabolism; map00660 C5-Branched dibasic acid metabolism; map00770 Pantothenate and CoA biosynthesis; map01100 Metabolic pathways; map01110 Biosynthesis of secondary metabolites; map01210 2-Oxocarboxylic acid metabolism; map01230 Biosynthesis of amino acids	GO:0006082 organic acid metabolic process; GO:0006520 cellular amino acid metabolic process; GO:0006549 isoleucine metabolic process; GO:0006573 valine metabolic process; GO:0006807 nitrogen compound metabolic process; GO:0008152 metabolic process; GO:0008652 cellular amino acid biosynthetic process; GO:0009058 biosynthetic process; GO:0009081 branched-chain amino acid metabolic process; GO:00090…	GO:0005622 intracellular anatomical structure; GO:0005737 cytoplasm; GO:0005739 mitochondrion; GO:0005948 acetolactate synthase complex; GO:0032991 protein-containing complex; GO:0043226 organelle; GO:0043227 membrane-bounded organelle; GO:0043229 intracellular organelle; GO:0043231 intracellular membrane-bounded organelle; GO:1902494 catalytic complex; GO:1990234 transferase complex;	GO:0000166 nucleotide binding; GO:0003824 catalytic activity; GO:0003984 acetolactate synthase activity; GO:0005488 binding; GO:0016740 transferase activity; GO:0016744 transketolase or transaldolase activity; GO:0036094 small molecule binding; GO:0043167 ion binding; GO:0043168 anion binding; GO:0050660 flavin adenine dinucleotide binding; GO:0097159 organic cyclic compound binding; GO:1901265 n…	PF02776; PF00205; PF02775	PF02776 Thiamine pyrophosphate enzyme, N-terminal TPP binding domain; PF00205 Thiamine pyrophosphate enzyme, central domain; PF02775 Thiamine pyrophosphate enzyme, C-terminal TPP binding domain	EH	KOG4166	Thiamine pyrophosphate-requiring enzyme
Q6URB0	Cytochrome c peroxidase, mitochondrial OS=Cryptococcus neoformans var. grubii serotype A (strain H99 / ATCC 208821 / CBS 10515 / FGSC 9487) OX=235443 GN=CCP1 PE=3 SV=1	CCP1	1.53006	0.000153477	Up	42.0883	26	10	10	1.73777e+06	1.58915e+06	1.69034e+06	2.48956e+06	2.56222e+06	2624942	0.821383	0.751136	0.798964	1.17673	1.21107	1.24072	mitochondria	K00428	E1.11.1.5; cytochrome c peroxidase [EC:1.11.1.5]		GO:0000302 response to reactive oxygen species; GO:0006950 response to stress; GO:0006979 response to oxidative stress; GO:0008152 metabolic process; GO:0009056 catabolic process; GO:0009636 response to toxic substance; GO:0009987 cellular process; GO:0016999 antibiotic metabolic process; GO:0017001 antibiotic catabolic process; GO:0033554 cellular response to stress; GO:0034599 cellular response…	GO:0005622 intracellular anatomical structure; GO:0005737 cytoplasm; GO:0005739 mitochondrion; GO:0005740 mitochondrial envelope; GO:0005758 mitochondrial intermembrane space; GO:0031967 organelle envelope; GO:0031970 organelle envelope lumen; GO:0031974 membrane-enclosed lumen; GO:0031975 envelope; GO:0043226 organelle; GO:0043227 membrane-bounded organelle; GO:0043229 intracellular organelle; G…	GO:0003824 catalytic activity; GO:0004130 cytochrome-c peroxidase activity; GO:0004601 peroxidase activity; GO:0016209 antioxidant activity; GO:0016491 oxidoreductase activity; GO:0016684 oxidoreductase activity, acting on peroxide as acceptor;	PF00141	PF00141 Peroxidase
Q8TG24	Sulfate adenylyltransferase OS=Cryptococcus neoformans var. grubii serotype A (strain H99 / ATCC 208821 / CBS 10515 / FGSC 9487) OX=235443 GN=MET3 PE=2 SV=1	MET3	0.358656	2.37648e-07	Down	64.5147	38	20	20	1.91531e+06	1.95646e+06	1.93102e+06	699678	676007	705522	1.45762	1.48894	1.46957	0.53248	0.514465	0.536927	cytoplasm	K00958	sat, met3; sulfate adenylyltransferase [EC:2.7.7.4]	map00230 Purine metabolism; map00261 Monobactam biosynthesis; map00450 Selenocompound metabolism; map00920 Sulfur metabolism; map01100 Metabolic pathways; map01110 Biosynthesis of secondary metabolites	GO:0000096 sulfur amino acid metabolic process; GO:0000103 sulfate assimilation; GO:0006082 organic acid metabolic process; GO:0006520 cellular amino acid metabolic process; GO:0006790 sulfur compound metabolic process; GO:0006807 nitrogen compound metabolic process; GO:0008152 metabolic process; GO:0009987 cellular process; GO:0010134 sulfate assimilation via adenylyl sulfate reduction; GO:00193…	GO:0005622 intracellular anatomical structure; GO:0005737 cytoplasm; GO:0005739 mitochondrion; GO:0043226 organelle; GO:0043227 membrane-bounded organelle; GO:0043229 intracellular organelle; GO:0043231 intracellular membrane-bounded organelle;	GO:0003824 catalytic activity; GO:0004779 sulfate adenylyltransferase activity; GO:0004781 sulfate adenylyltransferase (ATP) activity; GO:0016740 transferase activity; GO:0016772 transferase activity, transferring phosphorus-containing groups; GO:0016779 nucleotidyltransferase activity; GO:0070566 adenylyltransferase activity;	PF14306; PF01747; PF01583	PF14306 PUA-like domain; PF01747 ATP-sulfurylase; PF01583 Adenylylsulphate kinase	P	KOG0636	ATP sulfurylase (sulfate adenylyltransferase)
J9VED2	Poly(A) polymerase OS=Cryptococcus neoformans var. grubii serotype A (strain H99 / ATCC 208821 / CBS 10515 / FGSC 9487) OX=235443 GN=CNAG_00551 PE=3 SV=1	CNAG_00551	0.65976	0.000790764	Down	71.2364	20.7	11	11	257049	246056	255860	178486	153739	168510	1.22433	1.17197	1.21867	0.850137	0.732265	0.802618	cytoplasm,mitochondria	K14376	PAP; poly(A) polymerase [EC:2.7.7.19]	map03015 mRNA surveillance pathway	GO:0000956 nuclear-transcribed mRNA catabolic process; GO:0006139 nucleobase-containing compound metabolic process; GO:0006378 mRNA polyadenylation; GO:0006396 RNA processing; GO:0006397 mRNA processing; GO:0006401 RNA catabolic process; GO:0006402 mRNA catabolic process; GO:0006725 cellular aromatic compound metabolic process; GO:0006807 nitrogen compound metabolic process; GO:0008152 metabolic …	GO:0005622 intracellular anatomical structure; GO:0005634 nucleus; GO:0005654 nucleoplasm; GO:0005737 cytoplasm; GO:0005829 cytosol; GO:0005847 mRNA cleavage and polyadenylation specificity factor complex; GO:0005849 mRNA cleavage factor complex; GO:0016604 nuclear body; GO:0031974 membrane-enclosed lumen; GO:0031981 nuclear lumen; GO:0032991 protein-containing complex; GO:0043226 organelle; GO:0…	GO:0003824 catalytic activity; GO:0004652 polynucleotide adenylyltransferase activity; GO:0016740 transferase activity; GO:0016772 transferase activity, transferring phosphorus-containing groups; GO:0016779 nucleotidyltransferase activity; GO:0070566 adenylyltransferase activity;	PF04928; PF04926	PF04928 Poly(A) polymerase central domain; PF04926 Poly(A) polymerase predicted RNA binding domain	A	KOG2245	Poly(A) polymerase and related nucleotidyltransferases
J9VH00	Crossover junction endonuclease MUS81 OS=Cryptococcus neoformans var. grubii serotype A (strain H99 / ATCC 208821 / CBS 10515 / FGSC 9487) OX=235443 GN=CNAG_03923 PE=3 SV=2	CNAG_03923	0.624712	0.00270267	Down	102.488	8.9	7	7	26484	24869.9	23811.6	17628.5	15159.4	14168.9	1.30119	1.22188	1.16989	0.866106	0.744796	0.696134	nucleus	K08991	MUS81; crossover junction endonuclease MUS81 [EC:3.1.22.-]	map03440 Homologous recombination	GO:0000003 reproduction; GO:0000018 regulation of DNA recombination; GO:0000075 cell cycle checkpoint signaling; GO:0000076 DNA replication checkpoint signaling; GO:0000077 DNA damage checkpoint signaling; GO:0000278 mitotic cell cycle; GO:0000280 nuclear division; GO:0000709 meiotic joint molecule formation; GO:0000712 resolution of meiotic recombination intermediates; GO:0000724 double-strand b…	GO:0005622 intracellular anatomical structure; GO:0005634 nucleus; GO:0032991 protein-containing complex; GO:0043226 organelle; GO:0043227 membrane-bounded organelle; GO:0043229 intracellular organelle; GO:0043231 intracellular membrane-bounded organelle; GO:0048476 Holliday junction resolvase complex;	GO:0003824 catalytic activity; GO:0004518 nuclease activity; GO:0004519 endonuclease activity; GO:0004520 endodeoxyribonuclease activity; GO:0004536 deoxyribonuclease activity; GO:0004857 enzyme inhibitor activity; GO:0008821 crossover junction endodeoxyribonuclease activity; GO:0016787 hydrolase activity; GO:0016788 hydrolase activity, acting on ester bonds; GO:0016889 endodeoxyribonuclease acti…	PF02732	PF02732 ERCC4 domain	L	KOG2379	Endonuclease MUS81
J9VI09	Adenylosuccinate synthetase OS=Cryptococcus neoformans var. grubii serotype A (strain H99 / ATCC 208821 / CBS 10515 / FGSC 9487) OX=235443 GN=CNAG_02858 PE=1 SV=1	CNAG_02858	0.663669	5.41159e-05	Down	46.6103	25.3	9	9	2.41705e+06	2.28469e+06	2.46208e+06	1.58468e+06	1.58022e+06	1.5895e+06	1.21682	1.15018	1.23949	0.797778	0.795534	0.800202	cytoplasm	K01939	purA, ADSS; adenylosuccinate synthase [EC:6.3.4.4]	map00230 Purine metabolism; map00250 Alanine, aspartate and glutamate metabolism; map01100 Metabolic pathways; map01240 Biosynthesis of cofactors	GO:0006082 organic acid metabolic process; GO:0006106 fumarate metabolic process; GO:0006139 nucleobase-containing compound metabolic process; GO:0006163 purine nucleotide metabolic process; GO:0006164 purine nucleotide biosynthetic process; GO:0006167 AMP biosynthetic process; GO:0006725 cellular aromatic compound metabolic process; GO:0006753 nucleoside phosphate metabolic process; GO:0006793 p…	GO:0005622 intracellular anatomical structure; GO:0005737 cytoplasm;	GO:0003676 nucleic acid binding; GO:0003677 DNA binding; GO:0003688 DNA replication origin binding; GO:0003690 double-stranded DNA binding; GO:0003824 catalytic activity; GO:0004019 adenylosuccinate synthase activity; GO:0005488 binding; GO:0016874 ligase activity; GO:0016879 ligase activity, forming carbon-nitrogen bonds; GO:0043565 sequence-specific DNA binding; GO:0061483 sulfinylpropanyl aden…	PF00709	PF00709 Adenylosuccinate synthetase	F	KOG1355	Adenylosuccinate synthase
J9VJW8	Glutamyl-tRNA(Gln) amidotransferase subunit A, mitochondrial OS=Cryptococcus neoformans var. grubii serotype A (strain H99 / ATCC 208821 / CBS 10515 / FGSC 9487) OX=235443 GN=CNAG_01382 PE=3 SV=1	CNAG_01382	1.59454	0.000810303	Up	52.0062	16	5	5	38490.5	43789.2	42489.3	63277	70698.6	64972.9	0.713409	0.811618	0.787525	1.17282	1.31038	1.20425	mitochondria	K02433	gatA, QRSL1; aspartyl-tRNA(Asn)/glutamyl-tRNA(Gln) amidotransferase subunit A [EC:6.3.5.6 6.3.5.7]	map00970 Aminoacyl-tRNA biosynthesis; map01100 Metabolic pathways	GO:0006082 organic acid metabolic process; GO:0006139 nucleobase-containing compound metabolic process; GO:0006399 tRNA metabolic process; GO:0006412 translation; GO:0006518 peptide metabolic process; GO:0006520 cellular amino acid metabolic process; GO:0006725 cellular aromatic compound metabolic process; GO:0006807 nitrogen compound metabolic process; GO:0006996 organelle organization; GO:00070…	GO:0005622 intracellular anatomical structure; GO:0005737 cytoplasm; GO:0005739 mitochondrion; GO:0005740 mitochondrial envelope; GO:0005743 mitochondrial inner membrane; GO:0016020 membrane; GO:0019866 organelle inner membrane; GO:0019898 extrinsic component of membrane; GO:0030956 glutamyl-tRNA(Gln) amidotransferase complex; GO:0031090 organelle membrane; GO:0031312 extrinsic component of organ…	GO:0003824 catalytic activity; GO:0016874 ligase activity; GO:0016879 ligase activity, forming carbon-nitrogen bonds; GO:0016884 carbon-nitrogen ligase activity, with glutamine as amido-N-donor; GO:0050567 glutaminyl-tRNA synthase (glutamine-hydrolyzing) activity; GO:0140098 catalytic activity, acting on RNA; GO:0140101 catalytic activity, acting on a tRNA;			J	KOG1211	Amidases
J9VK91	Chromatin-remodeling ATPase INO80 OS=Cryptococcus neoformans var. grubii serotype A (strain H99 / ATCC 208821 / CBS 10515 / FGSC 9487) OX=235443 GN=CNAG_06819 PE=3 SV=2	CNAG_06819	2.0707	0.0233433	Up	206.539	3.6	6	6	2231.62	2535.08	2241.34	3753.8	6792.42	3965.34	0.62221	0.706821	0.62492	1.04662	1.89383	1.1056	nucleus	K11665	INO80, INOC1; chromatin-remodeling ATPase INO80 [EC:5.6.2.-]		GO:0000722 telomere maintenance via recombination; GO:0000723 telomere maintenance; GO:0006139 nucleobase-containing compound metabolic process; GO:0006259 DNA metabolic process; GO:0006281 DNA repair; GO:0006310 DNA recombination; GO:0006312 mitotic recombination; GO:0006323 DNA packaging; GO:0006325 chromatin organization; GO:0006333 chromatin assembly or disassembly; GO:0006338 chromatin remod…	GO:0000228 nuclear chromosome; GO:0000785 chromatin; GO:0005622 intracellular anatomical structure; GO:0005634 nucleus; GO:0005694 chromosome; GO:0031011 Ino80 complex; GO:0031974 membrane-enclosed lumen; GO:0031981 nuclear lumen; GO:0032991 protein-containing complex; GO:0033202 DNA helicase complex; GO:0043226 organelle; GO:0043227 membrane-bounded organelle; GO:0043228 non-membrane-bounded org…	GO:0003678 DNA helicase activity; GO:0003824 catalytic activity; GO:0004386 helicase activity; GO:0008094 ATP-dependent activity, acting on DNA; GO:0016462 pyrophosphatase activity; GO:0016787 hydrolase activity; GO:0016817 hydrolase activity, acting on acid anhydrides; GO:0016818 hydrolase activity, acting on acid anhydrides, in phosphorus-containing anhydrides; GO:0016887 ATP hydrolysis activit…	PF13892; PF00176; PF00271	PF13892 DNA-binding domain; PF00176 SNF2-related domain; PF00271 Helicase conserved C-terminal domain	L	KOG0388	SNF2 family DNA-dependent ATPase
J9VKC3	Autophagy-related protein 9 OS=Cryptococcus neoformans var. grubii serotype A (strain H99 / ATCC 208821 / CBS 10515 / FGSC 9487) OX=235443 GN=CNAG_01445 PE=3 SV=2	CNAG_01445	1.75231	0.00359535	Up	110.701	1.9	2	2	2692.28	2863.66	3256.66	5552.82	5453.19	4436.39	0.665995	0.708389	0.805604	1.37361	1.34897	1.09744	plasma membrane	K17907	ATG9; autophagy-related protein 9	map04136 Autophagy - other; map04138 Autophagy - yeast	GO:0000045 autophagosome assembly; GO:0000422 autophagy of mitochondrion; GO:0006914 autophagy; GO:0006996 organelle organization; GO:0007005 mitochondrion organization; GO:0007033 vacuole organization; GO:0008104 protein localization; GO:0008152 metabolic process; GO:0009056 catabolic process; GO:0009987 cellular process; GO:0016043 cellular component organization; GO:0016236 macroautophagy; GO:…	GO:0000322 storage vacuole; GO:0000323 lytic vacuole; GO:0000324 fungal-type vacuole; GO:0000329 fungal-type vacuole membrane; GO:0000407 phagophore assembly site; GO:0005622 intracellular anatomical structure; GO:0005737 cytoplasm; GO:0005739 mitochondrion; GO:0005773 vacuole; GO:0005774 vacuolar membrane; GO:0005776 autophagosome; GO:0012506 vesicle membrane; GO:0016020 membrane; GO:0016021 int…				R	KOG2173	Integral membrane protein
J9VKH3	mRNA-capping enzyme subunit alpha OS=Cryptococcus neoformans var. grubii serotype A (strain H99 / ATCC 208821 / CBS 10515 / FGSC 9487) OX=235443 GN=CNAG_03610 PE=3 SV=1	CNAG_03610	2.25694	0.0170305	Up	48.8655	11.3	4	4	43014.2	23478.6	45166.7	92736.4	80541.8	78730.9	0.709671	0.387362	0.745185	1.53002	1.32882	1.29894	cytoplasm	K00987	CEG1; mRNA guanylyltransferase [EC:2.7.7.50]		GO:0006139 nucleobase-containing compound metabolic process; GO:0006355 regulation of transcription, DNA-templated; GO:0006357 regulation of transcription by RNA polymerase II; GO:0006370 7-methylguanosine mRNA capping; GO:0006396 RNA processing; GO:0006397 mRNA processing; GO:0006399 tRNA metabolic process; GO:0006725 cellular aromatic compound metabolic process; GO:0006807 nitrogen compound met…	GO:0005622 intracellular anatomical structure; GO:0005634 nucleus; GO:0031533 mRNA cap methyltransferase complex; GO:0032991 protein-containing complex; GO:0034708 methyltransferase complex; GO:0043226 organelle; GO:0043227 membrane-bounded organelle; GO:0043229 intracellular organelle; GO:0043231 intracellular membrane-bounded organelle; GO:1902494 catalytic complex; GO:1990234 transferase compl…	GO:0003824 catalytic activity; GO:0004484 mRNA guanylyltransferase activity; GO:0008192 RNA guanylyltransferase activity; GO:0016740 transferase activity; GO:0016772 transferase activity, transferring phosphorus-containing groups; GO:0016779 nucleotidyltransferase activity; GO:0070568 guanylyltransferase activity;	PF01331; PF03919	PF01331 mRNA capping enzyme, catalytic domain; PF03919 mRNA capping enzyme, C-terminal domain	A	KOG2386	mRNA capping enzyme, guanylyltransferase (alpha) subunit
J9VKM5	Tetratricopeptide repeat and J domain-containing co-chaperone DNJ1 OS=Cryptococcus neoformans var. grubii serotype A (strain H99 / ATCC 208821 / CBS 10515 / FGSC 9487) OX=235443 GN=DNJ1 PE=2 SV=1	DNJ1	1.52293	4.06868e-06	Up	58.281	22.8	10	10	114791	112584	115563	175999	175352	170921	0.796046	0.780741	0.801399	1.2205	1.21602	1.18529	extracellular	K09523	DNAJC3; DnaJ homolog subfamily C member 3	map04141 Protein processing in endoplasmic reticulum				PF14559; PF00226	PF14559 Tetratricopeptide repeat; PF00226 DnaJ domain	V	KOG0624	dsRNA-activated protein kinase inhibitor P58, contains TPR and DnaJ domains
J9VL95	Copper metallothionein 2 OS=Cryptococcus neoformans var. grubii serotype A (strain H99 / ATCC 208821 / CBS 10515 / FGSC 9487) OX=235443 GN=CMT2 PE=1 SV=2	CMT2	11.0868	0.00071633	Up	17.8324	17.5	2	2	7590.4	6842.19	15634.2	103284	109861	120198	0.12532	0.112966	0.258125	1.70525	1.81384	1.98451	nucleus
J9VLN4	Copper transport protein CTR4 OS=Cryptococcus neoformans var. grubii serotype A (strain H99 / ATCC 208821 / CBS 10515 / FGSC 9487) OX=235443 GN=CTR4 PE=1 SV=2	CTR4	2.23796	0.0053798	Up	21.8104	16.6	2	2	67506.8	46775.5	53751.8	151209	108568	116278	0.74444	0.515823	0.592755	1.66747	1.19724	1.28227	plasma membrane	K14686	SLC31A1, CTR1; solute carrier family 31 (copper transporter), member 1		GO:0000041 transition metal ion transport; GO:0006810 transport; GO:0006811 ion transport; GO:0006812 cation transport; GO:0006825 copper ion transport; GO:0015677 copper ion import; GO:0015679 plasma membrane copper ion transport; GO:0030001 metal ion transport; GO:0034220 ion transmembrane transport; GO:0035434 copper ion transmembrane transport; GO:0051179 localization; GO:0051234 establishmen…	GO:0005622 intracellular anatomical structure; GO:0005737 cytoplasm; GO:0005783 endoplasmic reticulum; GO:0005886 plasma membrane; GO:0005887 integral component of plasma membrane; GO:0012505 endomembrane system; GO:0016020 membrane; GO:0016021 integral component of membrane; GO:0031224 intrinsic component of membrane; GO:0031226 intrinsic component of plasma membrane; GO:0043226 organelle; GO:00…	GO:0005215 transporter activity; GO:0005375 copper ion transmembrane transporter activity; GO:0008324 cation transmembrane transporter activity; GO:0015075 ion transmembrane transporter activity; GO:0015318 inorganic molecular entity transmembrane transporter activity; GO:0022857 transmembrane transporter activity; GO:0022890 inorganic cation transmembrane transporter activity; GO:0046873 metal i…			P	KOG3386	Copper transporter
J9VN21	E3 ubiquitin-protein ligase OS=Cryptococcus neoformans var. grubii serotype A (strain H99 / ATCC 208821 / CBS 10515 / FGSC 9487) OX=235443 GN=CNAG_02172 PE=3 SV=1	CNAG_02172	0.640121	0.00682684	Down	212.979	8.6	12	12	20768.8	22854.5	18487	14914.7	12610.4	12233.1	1.22327	1.34612	1.08888	0.878469	0.742744	0.72052	plasma membrane	K10625	UBR1; E3 ubiquitin-protein ligase UBR1 [EC:2.3.2.27]		GO:0000209 protein polyubiquitination; GO:0006355 regulation of transcription, DNA-templated; GO:0006357 regulation of transcription by RNA polymerase II; GO:0006464 cellular protein modification process; GO:0006508 proteolysis; GO:0006511 ubiquitin-dependent protein catabolic process; GO:0006513 protein monoubiquitination; GO:0006515 protein quality control for misfolded or incompletely synthesi…	GO:0000151 ubiquitin ligase complex; GO:0005622 intracellular anatomical structure; GO:0005634 nucleus; GO:0005737 cytoplasm; GO:0032991 protein-containing complex; GO:0043226 organelle; GO:0043227 membrane-bounded organelle; GO:0043229 intracellular organelle; GO:0043231 intracellular membrane-bounded organelle; GO:1902494 catalytic complex; GO:1990234 transferase complex; GO:1990303 UBR1-RAD6 u…	GO:0003824 catalytic activity; GO:0004842 ubiquitin-protein transferase activity; GO:0005488 binding; GO:0008270 zinc ion binding; GO:0016740 transferase activity; GO:0019787 ubiquitin-like protein transferase activity; GO:0043167 ion binding; GO:0043169 cation binding; GO:0046872 metal ion binding; GO:0046914 transition metal ion binding; GO:0061630 ubiquitin protein ligase activity; GO:0061659 …	PF18995	PF18995 Proteolysis_6 C-terminal	O	KOG1140	N-end rule pathway, recognition component UBR1
J9VN62	ATP-dependent DNA helicase II subunit 2 OS=Cryptococcus neoformans var. grubii serotype A (strain H99 / ATCC 208821 / CBS 10515 / FGSC 9487) OX=235443 GN=CNAG_03637 PE=3 SV=2	CNAG_03637	1.59396	0.00106932	Up	94.2195	9.2	7	7	20630.5	21697.3	18774.1	31491.9	34782.5	31119.2	0.780987	0.821372	0.71071	1.19216	1.31673	1.17805	nucleus	K10885	XRCC5, KU80, G22P2; ATP-dependent DNA helicase 2 subunit 2	map03450 Non-homologous end-joining	GO:0000003 reproduction; GO:0000723 telomere maintenance; GO:0000724 double-strand break repair via homologous recombination; GO:0000725 recombinational repair; GO:0003006 developmental process involved in reproduction; GO:0006139 nucleobase-containing compound metabolic process; GO:0006259 DNA metabolic process; GO:0006281 DNA repair; GO:0006302 double-strand break repair; GO:0006303 double-stra…	GO:0000228 nuclear chromosome; GO:0000781 chromosome, telomeric region; GO:0005622 intracellular anatomical structure; GO:0005634 nucleus; GO:0005694 chromosome; GO:0031974 membrane-enclosed lumen; GO:0031981 nuclear lumen; GO:0032991 protein-containing complex; GO:0043226 organelle; GO:0043227 membrane-bounded organelle; GO:0043228 non-membrane-bounded organelle; GO:0043229 intracellular organel…	GO:0003676 nucleic acid binding; GO:0003677 DNA binding; GO:0003723 RNA binding; GO:0005488 binding; GO:0042162 telomeric DNA binding; GO:0043565 sequence-specific DNA binding; GO:0097159 organic cyclic compound binding; GO:1901363 heterocyclic compound binding;	PF02735; PF08785	PF02735 Ku70/Ku80 beta-barrel domain; PF08785 Ku C terminal domain like	L	KOG2326	DNA-binding subunit of a DNA-dependent protein kinase (Ku80 autoantigen)
J9VNC5	Formate dehydrogenase OS=Cryptococcus neoformans var. grubii serotype A (strain H99 / ATCC 208821 / CBS 10515 / FGSC 9487) OX=235443 GN=CNAG_06672 PE=3 SV=1	CNAG_06672	0.321074	2.93203e-05	Down	41.2912	8.6	4	4	139693	117900	130978	40210.2	41394.7	43155.5	1.63278	1.37806	1.53092	0.46999	0.483835	0.504416	cytoplasm	K00122	FDH; formate dehydrogenase [EC:1.17.1.9]	map00630 Glyoxylate and dicarboxylate metabolism; map00680 Methane metabolism; map01100 Metabolic pathways; map01200 Carbon metabolism	GO:0006082 organic acid metabolic process; GO:0006083 acetate metabolic process; GO:0008152 metabolic process; GO:0009056 catabolic process; GO:0009987 cellular process; GO:0015942 formate metabolic process; GO:0016054 organic acid catabolic process; GO:0016999 antibiotic metabolic process; GO:0017001 antibiotic catabolic process; GO:0019752 carboxylic acid metabolic process; GO:0032787 monocarbo…	GO:0005576 extracellular region; GO:0005622 intracellular anatomical structure; GO:0005737 cytoplasm; GO:0005829 cytosol;	GO:0003824 catalytic activity; GO:0008863 formate dehydrogenase (NAD+) activity; GO:0016491 oxidoreductase activity; GO:0016620 oxidoreductase activity, acting on the aldehyde or oxo group of donors, NAD or NADP as acceptor; GO:0016903 oxidoreductase activity, acting on the aldehyde or oxo group of donors;			C	KOG0069	Glyoxylate/hydroxypyruvate reductase (D-isomer-specific 2-hydroxy acid dehydrogenase superfamily)
J9VNL2	NADPH-dependent diflavin oxidoreductase 1 OS=Cryptococcus neoformans var. grubii serotype A (strain H99 / ATCC 208821 / CBS 10515 / FGSC 9487) OX=235443 GN=TAH18 PE=3 SV=1	TAH18	2.63428	0.000132869	Up	70.2221	16.7	9	9	20763.1	19341.5	16556.4	49436	50494.5	49330.2	0.604981	0.563559	0.482408	1.44043	1.47127	1.43735	nucleus				GO:0001505 regulation of neurotransmitter levels; GO:0006790 sulfur compound metabolic process; GO:0006807 nitrogen compound metabolic process; GO:0006809 nitric oxide biosynthetic process; GO:0008152 metabolic process; GO:0009058 biosynthetic process; GO:0009889 regulation of biosynthetic process; GO:0009891 positive regulation of biosynthetic process; GO:0009893 positive regulation of metabolic…	GO:0005622 intracellular anatomical structure; GO:0005737 cytoplasm; GO:0005739 mitochondrion; GO:0005829 cytosol; GO:0043226 organelle; GO:0043227 membrane-bounded organelle; GO:0043229 intracellular organelle; GO:0043231 intracellular membrane-bounded organelle;	GO:0000166 nucleotide binding; GO:0003824 catalytic activity; GO:0005488 binding; GO:0005515 protein binding; GO:0010181 FMN binding; GO:0016491 oxidoreductase activity; GO:0016651 oxidoreductase activity, acting on NAD(P)H; GO:0032553 ribonucleotide binding; GO:0036094 small molecule binding; GO:0043167 ion binding; GO:0043168 anion binding; GO:0050660 flavin adenine dinucleotide binding; GO:005…	PF00258; PF00667; PF00175	PF00258 Flavodoxin; PF00667 FAD binding domain; PF00175 Oxidoreductase NAD-binding domain	C	KOG1159	NADP-dependent flavoprotein reductase
J9VQC1	Endonuclease III homolog OS=Cryptococcus neoformans var. grubii serotype A (strain H99 / ATCC 208821 / CBS 10515 / FGSC 9487) OX=235443 GN=NTH1 PE=3 SV=1	NTH1	0.526341	0.000232525	Down	50.2667	10.8	4	4	10452.9	10379.7	9921.98	5475.69	5799.36	4912.34	1.33606	1.32671	1.2682	0.699889	0.741259	0.627883	mitochondria	K10773	NTH; endonuclease III [EC:4.2.99.18]	map03410 Base excision repair	GO:0006139 nucleobase-containing compound metabolic process; GO:0006259 DNA metabolic process; GO:0006275 regulation of DNA replication; GO:0006281 DNA repair; GO:0006284 base-excision repair; GO:0006285 base-excision repair, AP site formation; GO:0006289 nucleotide-excision repair; GO:0006296 nucleotide-excision repair, DNA incision, 5'-to lesion; GO:0006725 cellular aromatic compound metabolic …	GO:0005622 intracellular anatomical structure; GO:0005634 nucleus; GO:0005737 cytoplasm; GO:0005739 mitochondrion; GO:0005759 mitochondrial matrix; GO:0031974 membrane-enclosed lumen; GO:0043226 organelle; GO:0043227 membrane-bounded organelle; GO:0043229 intracellular organelle; GO:0043231 intracellular membrane-bounded organelle; GO:0043233 organelle lumen; GO:0070013 intracellular organelle lu…	GO:0000702 oxidized base lesion DNA N-glycosylase activity; GO:0000703 oxidized pyrimidine nucleobase lesion DNA N-glycosylase activity; GO:0003676 nucleic acid binding; GO:0003677 DNA binding; GO:0003824 catalytic activity; GO:0003906 DNA-(apurinic or apyrimidinic site) endonuclease activity; GO:0005488 binding; GO:0008534 oxidized purine nucleobase lesion DNA N-glycosylase activity; GO:0016787 …	PF00730	PF00730 HhH-GPD superfamily base excision DNA repair protein	L	KOG1921	Endonuclease III
J9VQD3	alpha-amylase OS=Cryptococcus neoformans var. grubii serotype A (strain H99 / ATCC 208821 / CBS 10515 / FGSC 9487) OX=235443 GN=CNAG_02189 PE=3 SV=1	CNAG_02189	2.5258	0.017523	Up	57.4226	7.9	4	4	19625.9	42246.9	39785.4	77561.1	88085	91122.6	0.328535	0.707205	0.666001	1.29836	1.47453	1.52538	extracellular	K01176	AMY, amyA, malS; alpha-amylase [EC:3.2.1.1]	map00500 Starch and sucrose metabolism; map01100 Metabolic pathways; map01110 Biosynthesis of secondary metabolites				PF00128; PF09260	PF00128 Alpha amylase, catalytic domain; PF09260 Alpha-amylase, domain C	G	KOG0471	Alpha-amylase
J9VR83	ATP-dependent DNA helicase II subunit 1 OS=Cryptococcus neoformans var. grubii serotype A (strain H99 / ATCC 208821 / CBS 10515 / FGSC 9487) OX=235443 GN=CNAG_04220 PE=3 SV=2	CNAG_04220	1.99632	0.00631582	Up	85.0702	8.8	6	6	10499.8	13046.5	8766.61	18805.6	23649.6	22051.8	0.650683	0.808502	0.543273	1.1654	1.46558	1.36657	nucleus	K10884	XRCC6, KU70, G22P1; ATP-dependent DNA helicase 2 subunit 1	map03450 Non-homologous end-joining	GO:0000018 regulation of DNA recombination; GO:0000019 regulation of mitotic recombination; GO:0000723 telomere maintenance; GO:0000724 double-strand break repair via homologous recombination; GO:0000725 recombinational repair; GO:0000727 double-strand break repair via break-induced replication; GO:0006139 nucleobase-containing compound metabolic process; GO:0006259 DNA metabolic process; GO:0006…	GO:0000228 nuclear chromosome; GO:0000781 chromosome, telomeric region; GO:0000785 chromatin; GO:0000792 heterochromatin; GO:0005622 intracellular anatomical structure; GO:0005634 nucleus; GO:0005635 nuclear envelope; GO:0005694 chromosome; GO:0012505 endomembrane system; GO:0031967 organelle envelope; GO:0031974 membrane-enclosed lumen; GO:0031975 envelope; GO:0031981 nuclear lumen; GO:0032991 p…	GO:0003676 nucleic acid binding; GO:0003677 DNA binding; GO:0003684 damaged DNA binding; GO:0003723 RNA binding; GO:0005488 binding; GO:0042162 telomeric DNA binding; GO:0043565 sequence-specific DNA binding; GO:0097159 organic cyclic compound binding; GO:1901363 heterocyclic compound binding;	PF03731; PF02735	PF03731 Ku70/Ku80 N-terminal alpha/beta domain; PF02735 Ku70/Ku80 beta-barrel domain	L	KOG2327	DNA-binding subunit of a DNA-dependent protein kinase (Ku70 autoantigen)
J9VS07	Mannose-6-phosphate isomerase OS=Cryptococcus neoformans var. grubii serotype A (strain H99 / ATCC 208821 / CBS 10515 / FGSC 9487) OX=235443 GN=CNAG_04312 PE=3 SV=2	CNAG_04312	1.57671	0.000110122	Up	47.7406	35.9	12	12	310189	286207	308602	478083	462255	486584	0.798111	0.736407	0.794028	1.2301	1.18938	1.25198	cytoplasm	K01809	manA, MPI; mannose-6-phosphate isomerase [EC:5.3.1.8]	map00051 Fructose and mannose metabolism; map00520 Amino sugar and nucleotide sugar metabolism; map01100 Metabolic pathways; map01110 Biosynthesis of secondary metabolites; map01240 Biosynthesis of cofactors; map01250 Biosynthesis of nucleotide sugars	GO:0000032 cell wall mannoprotein biosynthetic process; GO:0005975 carbohydrate metabolic process; GO:0005996 monosaccharide metabolic process; GO:0006013 mannose metabolic process; GO:0006056 mannoprotein metabolic process; GO:0006057 mannoprotein biosynthetic process; GO:0006139 nucleobase-containing compound metabolic process; GO:0006464 cellular protein modification process; GO:0006486 protei…	GO:0005622 intracellular anatomical structure; GO:0005634 nucleus; GO:0005737 cytoplasm; GO:0043226 organelle; GO:0043227 membrane-bounded organelle; GO:0043229 intracellular organelle; GO:0043231 intracellular membrane-bounded organelle;	GO:0003824 catalytic activity; GO:0004476 mannose-6-phosphate isomerase activity; GO:0016853 isomerase activity; GO:0016860 intramolecular oxidoreductase activity; GO:0016861 intramolecular oxidoreductase activity, interconverting aldoses and ketoses;			G	KOG2757	Mannose-6-phosphate isomerase
J9VSK6	E3 ubiquitin-protein ligase listerin OS=Cryptococcus neoformans var. grubii serotype A (strain H99 / ATCC 208821 / CBS 10515 / FGSC 9487) OX=235443 GN=CNAG_02216 PE=3 SV=2	CNAG_02216	5.64318	0.00654741	Up	201.688	7.4	11	11	2858.8	3351.92	2734.21	10131.6	27868.3	12478.1	0.288657	0.338447	0.276077	1.023	2.81389	1.25993	plasma membrane	K22377	LTN1; E3 ubiquitin-protein ligase listerin [EC:2.3.2.27]		GO:0006325 chromatin organization; GO:0006355 regulation of transcription, DNA-templated; GO:0006412 translation; GO:0006414 translational elongation; GO:0006417 regulation of translation; GO:0006464 cellular protein modification process; GO:0006508 proteolysis; GO:0006511 ubiquitin-dependent protein catabolic process; GO:0006518 peptide metabolic process; GO:0006807 nitrogen compound metabolic p…	GO:0005622 intracellular anatomical structure; GO:0005634 nucleus; GO:0032991 protein-containing complex; GO:0043226 organelle; GO:0043227 membrane-bounded organelle; GO:0043229 intracellular organelle; GO:0043231 intracellular membrane-bounded organelle; GO:1990112 RQC complex;	GO:0003824 catalytic activity; GO:0004842 ubiquitin-protein transferase activity; GO:0005488 binding; GO:0008270 zinc ion binding; GO:0016740 transferase activity; GO:0019787 ubiquitin-like protein transferase activity; GO:0043021 ribonucleoprotein complex binding; GO:0043023 ribosomal large subunit binding; GO:0043167 ion binding; GO:0043169 cation binding; GO:0044877 protein-containing complex …	PF13639	PF13639 Ring finger domain	O	KOG0803	Predicted E3 ubiquitin ligase
J9VSW3	RNA polymerase II subunit B1 CTD phosphatase RPAP2 homolog OS=Cryptococcus neoformans var. grubii serotype A (strain H99 / ATCC 208821 / CBS 10515 / FGSC 9487) OX=235443 GN=CNAG_04686 PE=3 SV=1	CNAG_04686	2.16046	0.0489775	Up	45.3431	5	2	2	4073.86	6718.55	2385.11	10063.1	10042.2	8364.17	0.586913	0.967927	0.343618	1.44977	1.44676	1.20501	mitochondria	K20827	RPAP2; RNA polymerase II-associated protein 2 [EC:3.1.3.16]
J9VWG2	Alanine--tRNA ligase OS=Cryptococcus neoformans var. grubii serotype A (strain H99 / ATCC 208821 / CBS 10515 / FGSC 9487) OX=235443 GN=ALA1 PE=3 SV=1	ALA1	0.62079	9.3457e-06	Down	111.761	20	17	17	791327	782397	779951	497322	471550	492266	1.24461	1.23057	1.22672	0.782197	0.741661	0.774243	mitochondria	K01872	AARS, alaS; alanyl-tRNA synthetase [EC:6.1.1.7]	map00970 Aminoacyl-tRNA biosynthesis	GO:0000959 mitochondrial RNA metabolic process; GO:0002181 cytoplasmic translation; GO:0006082 organic acid metabolic process; GO:0006139 nucleobase-containing compound metabolic process; GO:0006396 RNA processing; GO:0006399 tRNA metabolic process; GO:0006400 tRNA modification; GO:0006412 translation; GO:0006418 tRNA aminoacylation for protein translation; GO:0006419 alanyl-tRNA aminoacylation; …	GO:0005622 intracellular anatomical structure; GO:0005737 cytoplasm; GO:0005739 mitochondrion; GO:0043226 organelle; GO:0043227 membrane-bounded organelle; GO:0043229 intracellular organelle; GO:0043231 intracellular membrane-bounded organelle;	GO:0000049 tRNA binding; GO:0003676 nucleic acid binding; GO:0003723 RNA binding; GO:0003824 catalytic activity; GO:0004812 aminoacyl-tRNA ligase activity; GO:0004813 alanine-tRNA ligase activity; GO:0005488 binding; GO:0016597 amino acid binding; GO:0016874 ligase activity; GO:0016875 ligase activity, forming carbon-oxygen bonds; GO:0031406 carboxylic acid binding; GO:0036094 small molecule bind…	PF07973	PF07973 Threonyl and Alanyl tRNA synthetase second additional domain	J	KOG0188	Alanyl-tRNA synthetase
J9VXB3	Copper metallothionein 1 OS=Cryptococcus neoformans var. grubii serotype A (strain H99 / ATCC 208821 / CBS 10515 / FGSC 9487) OX=235443 GN=CMT1 PE=1 SV=2	CMT1	5.30315	0.000170321	Up	11.8904	16.4	1	1	13346.5	14911.1	17723	67619.2	84613.3	91610	0.276303	0.308695	0.366907	1.39987	1.75169	1.89654	nucleus
J9W0K1	ATP-citrate synthase OS=Cryptococcus neoformans var. grubii serotype A (strain H99 / ATCC 208821 / CBS 10515 / FGSC 9487) OX=235443 GN=CNAG_04640 PE=3 SV=1	CNAG_04640	0.601518	1.76071e-05	Down	124.791	34.8	35	35	10279504	10190915	10545514	6.38333e+06	5.99999e+06	6.27331e+06	1.24167	1.23097	1.2738	0.771049	0.724745	0.75776	cytoplasm	K01648	ACLY; ATP citrate (pro-S)-lyase [EC:2.3.3.8]	map00020 Citrate cycle (TCA cycle); map01100 Metabolic pathways; map01110 Biosynthesis of secondary metabolites	GO:0006082 organic acid metabolic process; GO:0006084 acetyl-CoA metabolic process; GO:0006085 acetyl-CoA biosynthetic process; GO:0006091 generation of precursor metabolites and energy; GO:0006101 citrate metabolic process; GO:0006139 nucleobase-containing compound metabolic process; GO:0006163 purine nucleotide metabolic process; GO:0006164 purine nucleotide biosynthetic process; GO:0006629 lip…	GO:0005622 intracellular anatomical structure; GO:0005737 cytoplasm; GO:0005829 cytosol; GO:0009346 ATP-independent citrate lyase complex; GO:0032991 protein-containing complex;	GO:0003824 catalytic activity; GO:0003878 ATP citrate synthase activity; GO:0016740 transferase activity; GO:0016746 acyltransferase activity; GO:0046912 acyltransferase, acyl groups converted into alkyl on transfer;	PF16114; PF02629; PF00549; PF00285	PF16114 ATP citrate lyase citrate-binding; PF02629 CoA binding domain; PF00549 CoA-ligase; PF00285 Citrate synthase, C-terminal domain	C	KOG1254	ATP-citrate lyase
J9W1V9	Maintenance of mitochondrial morphology protein 1 OS=Cryptococcus neoformans var. grubii serotype A (strain H99 / ATCC 208821 / CBS 10515 / FGSC 9487) OX=235443 GN=MMM1 PE=3 SV=1	MMM1	1.9269	0.000168451	Up	52.5945	5.5	2	2	29843.6	26397.8	27595.1	53166.3	51221.6	57156.5	0.729729	0.645474	0.674749	1.30001	1.25246	1.39758	extracellular	K17764	MMM1; maintenance of mitochondrial morphology protein 1	map04139 Mitophagy - yeast	GO:0000002 mitochondrial genome maintenance; GO:0000723 telomere maintenance; GO:0006139 nucleobase-containing compound metabolic process; GO:0006259 DNA metabolic process; GO:0006605 protein targeting; GO:0006626 protein targeting to mitochondrion; GO:0006725 cellular aromatic compound metabolic process; GO:0006807 nitrogen compound metabolic process; GO:0006810 transport; GO:0006811 ion transpo…	GO:0005622 intracellular anatomical structure; GO:0005737 cytoplasm; GO:0005739 mitochondrion; GO:0005740 mitochondrial envelope; GO:0005741 mitochondrial outer membrane; GO:0005783 endoplasmic reticulum; GO:0005789 endoplasmic reticulum membrane; GO:0012505 endomembrane system; GO:0016020 membrane; GO:0016021 integral component of membrane; GO:0019867 outer membrane; GO:0030176 integral componen…	GO:0005488 binding; GO:0008289 lipid binding;
J9VDU8	Adenine DNA glycosylase OS=Cryptococcus neoformans var. grubii serotype A (strain H99 / ATCC 208821 / CBS 10515 / FGSC 9487) OX=235443 GN=CNAG_00076 PE=3 SV=2	CNAG_00076	0.379266	0.0015384	Down	63.699	1.9	1	1	2406.97	2881.24	2424.95		1029.83	920.402	1.24541	1.4908	1.25471		0.53285	0.476231	nucleus	K03575	mutY; A/G-specific adenine glycosylase [EC:3.2.2.31]	map03410 Base excision repair	GO:0000075 cell cycle checkpoint signaling; GO:0000077 DNA damage checkpoint signaling; GO:0006139 nucleobase-containing compound metabolic process; GO:0006259 DNA metabolic process; GO:0006281 DNA repair; GO:0006284 base-excision repair; GO:0006285 base-excision repair, AP site formation; GO:0006298 mismatch repair; GO:0006304 DNA modification; GO:0006725 cellular aromatic compound metabolic pro…	GO:0005622 intracellular anatomical structure; GO:0005634 nucleus; GO:0043226 organelle; GO:0043227 membrane-bounded organelle; GO:0043229 intracellular organelle; GO:0043231 intracellular membrane-bounded organelle;	GO:0000700 mismatch base pair DNA N-glycosylase activity; GO:0000701 purine-specific mismatch base pair DNA N-glycosylase activity; GO:0000702 oxidized base lesion DNA N-glycosylase activity; GO:0003676 nucleic acid binding; GO:0003677 DNA binding; GO:0003684 damaged DNA binding; GO:0003690 double-stranded DNA binding; GO:0003824 catalytic activity; GO:0005488 binding; GO:0008534 oxidized purine …	PF00730; PF14815	PF00730 HhH-GPD superfamily base excision DNA repair protein; PF14815 NUDIX domain	L	KOG2457	A/G-specific adenine DNA glycosylase
J9VDX6	Ribonuclease H OS=Cryptococcus neoformans var. grubii serotype A (strain H99 / ATCC 208821 / CBS 10515 / FGSC 9487) OX=235443 GN=CNAG_00357 PE=3 SV=2	CNAG_00357	1.56029	0.00372342	Up	35.4531	9.3	3	3	4656.23	4301.59	3839.08	7300.26	6373.21	6293.39	0.852692	0.787747	0.703048	1.33689	1.16712	1.1525	mitochondria	K03469	rnhA, RNASEH1; ribonuclease HI [EC:3.1.26.4]	map03030 DNA replication	GO:0000278 mitotic cell cycle; GO:0006139 nucleobase-containing compound metabolic process; GO:0006259 DNA metabolic process; GO:0006260 DNA replication; GO:0006261 DNA-dependent DNA replication; GO:0006271 DNA strand elongation involved in DNA replication; GO:0006273 lagging strand elongation; GO:0006401 RNA catabolic process; GO:0006725 cellular aromatic compound metabolic process; GO:0006807 n…	GO:0000228 nuclear chromosome; GO:0000785 chromatin; GO:0005622 intracellular anatomical structure; GO:0005634 nucleus; GO:0005694 chromosome; GO:0005737 cytoplasm; GO:0031974 membrane-enclosed lumen; GO:0031981 nuclear lumen; GO:0043226 organelle; GO:0043227 membrane-bounded organelle; GO:0043228 non-membrane-bounded organelle; GO:0043229 intracellular organelle; GO:0043231 intracellular membran…	GO:0003824 catalytic activity; GO:0004518 nuclease activity; GO:0004519 endonuclease activity; GO:0004521 endoribonuclease activity; GO:0004523 RNA-DNA hybrid ribonuclease activity; GO:0004540 ribonuclease activity; GO:0016787 hydrolase activity; GO:0016788 hydrolase activity, acting on ester bonds; GO:0016891 endoribonuclease activity, producing 5'-phosphomonoesters; GO:0016893 endonuclease acti…	PF00075	PF00075 RNase H	L	KOG3752	Ribonuclease H
J9VEH8	DNA helicase OS=Cryptococcus neoformans var. grubii serotype A (strain H99 / ATCC 208821 / CBS 10515 / FGSC 9487) OX=235443 GN=CNAG_00612 PE=3 SV=1	CNAG_00612	2.03941	0.0201746	Up	97.2293	3.7	3	3	2804.24	3251.86	1917.62	5449.41	6447.83	4364.42	0.694251	0.805069	0.474749	1.34912	1.5963	1.08051	nucleus	K10843	ERCC3, XPB; DNA excision repair protein ERCC-3 [EC:5.6.2.4]	map03022 Basal transcription factors; map03420 Nucleotide excision repair	GO:0000018 regulation of DNA recombination; GO:0000019 regulation of mitotic recombination; GO:0001109 promoter clearance during DNA-templated transcription; GO:0001111 promoter clearance from RNA polymerase II promoter; GO:0001112 DNA-templated transcription open complex formation; GO:0001113 transcription open complex formation at RNA polymerase II promoter; GO:0001120 protein-DNA complex remod…	GO:0000109 nucleotide-excision repair complex; GO:0000112 nucleotide-excision repair factor 3 complex; GO:0000428 DNA-directed RNA polymerase complex; GO:0000439 transcription factor TFIIH core complex; GO:0005622 intracellular anatomical structure; GO:0005634 nucleus; GO:0005654 nucleoplasm; GO:0005667 transcription regulator complex; GO:0005675 transcription factor TFIIH holo complex; GO:000573…	GO:0000166 nucleotide binding; GO:0003676 nucleic acid binding; GO:0003677 DNA binding; GO:0003678 DNA helicase activity; GO:0003824 catalytic activity; GO:0004386 helicase activity; GO:0005488 binding; GO:0005524 ATP binding; GO:0008094 ATP-dependent activity, acting on DNA; GO:0015616 DNA translocase activity; GO:0016462 pyrophosphatase activity; GO:0016787 hydrolase activity; GO:0016817 hydrol…	PF13625; PF16203	PF13625 Helicase conserved C-terminal domain; PF16203 ERCC3/RAD25/XPB C-terminal helicase	KL	KOG1123	RNA polymerase II transcription initiation/nucleotide excision repair factor TFIIH, 3'-5' helicase subunit SSL2
J9VF57	Dihydroxyacetone kinase OS=Cryptococcus neoformans var. grubii serotype A (strain H99 / ATCC 208821 / CBS 10515 / FGSC 9487) OX=235443 GN=CNAG_00826 PE=3 SV=1	CNAG_00826	2.59144	6.11614e-06	Up	63.675	12.8	5	5	39342.3	36602.8	36877.4	100999	94319.5	97053.4	0.582569	0.542003	0.546069	1.49557	1.39665	1.43714	extracellular	K00863	DAK, TKFC; triose/dihydroxyacetone kinase / FAD-AMP lyase (cyclizing) [EC:2.7.1.28 2.7.1.29 4.6.1.15]	map00051 Fructose and mannose metabolism; map00561 Glycerolipid metabolism; map00680 Methane metabolism; map01100 Metabolic pathways; map01200 Carbon metabolism						G	KOG2426	Dihydroxyacetone kinase/glycerone kinase
J9VFB0	sulfiredoxin OS=Cryptococcus neoformans var. grubii serotype A (strain H99 / ATCC 208821 / CBS 10515 / FGSC 9487) OX=235443 GN=CNAG_00654 PE=3 SV=1	CNAG_00654	1.71339	0.000825071	Up	15.7931	28.9	4	4	115509	99592.8	111205	177233	201241	180617	0.78276	0.674902	0.753591	1.20104	1.36374	1.22397	cytoplasm,nucleus	K12260	SRX1; sulfiredoxin [EC:1.8.98.2]							L	KOG3388	Predicted transcription regulator/nuclease, contains ParB domain
J9VFH5	L-fuconate dehydratase OS=Cryptococcus neoformans var. grubii serotype A (strain H99 / ATCC 208821 / CBS 10515 / FGSC 9487) OX=235443 GN=CNAG_03599 PE=4 SV=2	CNAG_03599	2.0191	4.6911e-05	Up	68.2754	22.7	12	12	101601	89679.9	97185.3	194242	196799	191401	0.699968	0.617838	0.669545	1.3382	1.35582	1.31863	mitochondria	K18334	fucD; L-fuconate dehydratase [EC:4.2.1.68]	map00051 Fructose and mannose metabolism; map01100 Metabolic pathways				PF02746; PF13378	PF02746 Mandelate racemase / muconate lactonizing enzyme, N-terminal domain; PF13378 Enolase C-terminal domain-like
J9VFT1	Acetyl-coenzyme A synthetase OS=Cryptococcus neoformans var. grubii serotype A (strain H99 / ATCC 208821 / CBS 10515 / FGSC 9487) OX=235443 GN=CNAG_00797 PE=1 SV=1	CNAG_00797	0.634847	0.000100939	Down	75.4818	30.4	16	16	1.11463e+06	1114188	1.11815e+06	750378	685778	688655	1.22223	1.22175	1.2261	0.822816	0.75198	0.755134	cytoplasm	K01895	ACSS1_2, acs; acetyl-CoA synthetase [EC:6.2.1.1]	map00010 Glycolysis / Gluconeogenesis; map00620 Pyruvate metabolism; map00630 Glyoxylate and dicarboxylate metabolism; map00640 Propanoate metabolism; map00680 Methane metabolism; map01100 Metabolic pathways; map01110 Biosynthesis of secondary metabolites; map01200 Carbon metabolism	GO:0006082 organic acid metabolic process; GO:0006083 acetate metabolic process; GO:0006084 acetyl-CoA metabolic process; GO:0006085 acetyl-CoA biosynthetic process; GO:0006091 generation of precursor metabolites and energy; GO:0006113 fermentation; GO:0006139 nucleobase-containing compound metabolic process; GO:0006163 purine nucleotide metabolic process; GO:0006164 purine nucleotide biosyntheti…	GO:0005576 extracellular region; GO:0005622 intracellular anatomical structure; GO:0005634 nucleus; GO:0005730 nucleolus; GO:0005737 cytoplasm; GO:0005739 mitochondrion; GO:0005829 cytosol; GO:0016020 membrane; GO:0016021 integral component of membrane; GO:0031224 intrinsic component of membrane; GO:0031974 membrane-enclosed lumen; GO:0031981 nuclear lumen; GO:0043226 organelle; GO:0043227 membra…	GO:0000166 nucleotide binding; GO:0003824 catalytic activity; GO:0003987 acetate-CoA ligase activity; GO:0005488 binding; GO:0016208 AMP binding; GO:0016405 CoA-ligase activity; GO:0016874 ligase activity; GO:0016877 ligase activity, forming carbon-sulfur bonds; GO:0016878 acid-thiol ligase activity; GO:0016879 ligase activity, forming carbon-nitrogen bonds; GO:0016880 acid-ammonia (or amide) lig…	PF13193	PF13193 AMP-binding enzyme C-terminal domain	I	KOG1175	Acyl-CoA synthetase
J9VG63	Ubiquitin carboxyl-terminal hydrolase OS=Cryptococcus neoformans var. grubii serotype A (strain H99 / ATCC 208821 / CBS 10515 / FGSC 9487) OX=235443 GN=CNAG_03872 PE=3 SV=2	CNAG_03872	1.61591	0.0188525	Up	104.779	2.8	2	2	5805.61	3867.09	5004.21	7237.41	8601.61	7877.57	0.90728	0.604335	0.78204	1.13104	1.34423	1.23108	nucleus	K11844	USP16_45; ubiquitin carboxyl-terminal hydrolase 16/45 [EC:3.4.19.12]							O	KOG1873	Ubiquitin-specific protease
J9VGC3	Nuclear pore complex protein Nup85 OS=Cryptococcus neoformans var. grubii serotype A (strain H99 / ATCC 208821 / CBS 10515 / FGSC 9487) OX=235443 GN=CNAG_03917 PE=3 SV=2	CNAG_03917	4.04065	0.00892339	Up	92.0922	3	2	2	6457.91	13092.9	7846.89	26038.7	52192.4	32473.3	0.280571	0.568835	0.340917	1.13128	2.26756	1.41084	nucleus	K14304	NUP85; nuclear pore complex protein Nup85	map03013 Nucleocytoplasmic transport						YU	KOG2271	Nuclear pore complex component (sc Nup85)
J9VGF3	4-nitrophenylphosphatase OS=Cryptococcus neoformans var. grubii serotype A (strain H99 / ATCC 208821 / CBS 10515 / FGSC 9487) OX=235443 GN=CNAG_03957 PE=4 SV=1	CNAG_03957	1.56017	0.000937657	Up	33.5626	12.2	4	4	60970.9	65056.2	57707.4	89718.2	94937.4	102001	0.777705	0.829816	0.736078	1.14439	1.21096	1.30105	cytoplasm	K01101	E3.1.3.41; 4-nitrophenyl phosphatase [EC:3.1.3.41]					PF13344; PF13242	PF13344 Haloacid dehalogenase-like hydrolase; PF13242 HAD-hyrolase-like	P	KOG2882	p-Nitrophenyl phosphatase
J9VGG4	Methionine aminopeptidase OS=Cryptococcus neoformans var. grubii serotype A (strain H99 / ATCC 208821 / CBS 10515 / FGSC 9487) OX=235443 GN=CNAG_00278 PE=3 SV=2	CNAG_00278	0.633276	0.00238202	Down	35.3129	21.3	4	4	15435.8	14075.9	15891.3	8614.37	9691.3	10447	1.24893	1.13889	1.28578	0.696996	0.784131	0.845275	mitochondria	K01265	map; methionyl aminopeptidase [EC:3.4.11.18]					PF00557	PF00557 Metallopeptidase family M24	O	KOG2738	Putative methionine aminopeptidase
J9VGQ7	1,4-alpha-glucan-branching enzyme OS=Cryptococcus neoformans var. grubii serotype A (strain H99 / ATCC 208821 / CBS 10515 / FGSC 9487) OX=235443 GN=CNAG_00393 PE=3 SV=1	CNAG_00393	0.522827	2.42679e-05	Down	78.3509	22.7	14	14	303297	289044	306515	157461	162396	150088	1.32947	1.26699	1.34358	0.690216	0.711847	0.657897	cytoskeleton	K00700	GBE1, glgB; 1,4-alpha-glucan branching enzyme [EC:2.4.1.18]	map00500 Starch and sucrose metabolism; map01100 Metabolic pathways; map01110 Biosynthesis of secondary metabolites	GO:0000271 polysaccharide biosynthetic process; GO:0005975 carbohydrate metabolic process; GO:0005976 polysaccharide metabolic process; GO:0005977 glycogen metabolic process; GO:0005978 glycogen biosynthetic process; GO:0006073 cellular glucan metabolic process; GO:0006091 generation of precursor metabolites and energy; GO:0006112 energy reserve metabolic process; GO:0008152 metabolic process; GO…	GO:0005622 intracellular anatomical structure; GO:0005737 cytoplasm;	GO:0003824 catalytic activity; GO:0003844 1,4-alpha-glucan branching enzyme activity; GO:0016740 transferase activity; GO:0016757 glycosyltransferase activity; GO:0016758 hexosyltransferase activity;	PF02922; PF00128; PF02806	PF02922 Carbohydrate-binding module 48 (Isoamylase N-terminal domain); PF00128 Alpha amylase, catalytic domain; PF02806 Alpha amylase, C-terminal all-beta domain	G	KOG0470	1,4-alpha-glucan branching enzyme/starch branching enzyme II
J9VGR3	proline--tRNA ligase OS=Cryptococcus neoformans var. grubii serotype A (strain H99 / ATCC 208821 / CBS 10515 / FGSC 9487) OX=235443 GN=CNAG_04082 PE=3 SV=2	CNAG_04082	0.632455	8.13208e-05	Down	82.7305	36.6	23	23	1.18211e+06	1.08119e+06	1.15429e+06	726253	708620	726596	1.2713	1.16277	1.24138	0.78105	0.762086	0.781419	mitochondria	K01881	PARS, proS; prolyl-tRNA synthetase [EC:6.1.1.15]	map00970 Aminoacyl-tRNA biosynthesis	GO:0002181 cytoplasmic translation; GO:0006082 organic acid metabolic process; GO:0006139 nucleobase-containing compound metabolic process; GO:0006399 tRNA metabolic process; GO:0006412 translation; GO:0006418 tRNA aminoacylation for protein translation; GO:0006433 prolyl-tRNA aminoacylation; GO:0006450 regulation of translational fidelity; GO:0006518 peptide metabolic process; GO:0006520 cellula…	GO:0005622 intracellular anatomical structure; GO:0005737 cytoplasm; GO:0017101 aminoacyl-tRNA synthetase multienzyme complex; GO:0032991 protein-containing complex;	GO:0002161 aminoacyl-tRNA editing activity; GO:0003824 catalytic activity; GO:0004812 aminoacyl-tRNA ligase activity; GO:0004827 proline-tRNA ligase activity; GO:0016787 hydrolase activity; GO:0016788 hydrolase activity, acting on ester bonds; GO:0016874 ligase activity; GO:0016875 ligase activity, forming carbon-oxygen bonds; GO:0043907 Cys-tRNA(Pro) hydrolase activity; GO:0052689 carboxylic est…	PF00587; PF03129; PF09180	PF00587 tRNA synthetase class II core domain (G, H, P, S and T); PF03129 Anticodon binding domain; PF09180 Prolyl-tRNA synthetase, C-terminal	J	KOG4163	Prolyl-tRNA synthetase
J9VH59	Saccharopepsin OS=Cryptococcus neoformans var. grubii serotype A (strain H99 / ATCC 208821 / CBS 10515 / FGSC 9487) OX=235443 GN=CNAG_00581 PE=3 SV=1	CNAG_00581	1.54611	5.91952e-05	Up	47.5393	12.8	5	5	483072	461015	470968	721413	708065	758359	0.804474	0.767741	0.784317	1.20139	1.17916	1.26292	extracellular	K01381	PEP4; saccharopepsin [EC:3.4.23.25]	map04138 Autophagy - yeast	GO:0006508 proteolysis; GO:0006807 nitrogen compound metabolic process; GO:0006914 autophagy; GO:0006950 response to stress; GO:0007154 cell communication; GO:0008104 protein localization; GO:0008152 metabolic process; GO:0009056 catabolic process; GO:0009057 macromolecule catabolic process; GO:0009267 cellular response to starvation; GO:0009605 response to external stimulus; GO:0009987 cellular …	GO:0000322 storage vacuole; GO:0000323 lytic vacuole; GO:0000324 fungal-type vacuole; GO:0005576 extracellular region; GO:0005618 cell wall; GO:0005622 intracellular anatomical structure; GO:0005737 cytoplasm; GO:0005739 mitochondrion; GO:0005773 vacuole; GO:0005783 endoplasmic reticulum; GO:0005886 plasma membrane; GO:0009277 fungal-type cell wall; GO:0009897 external side of plasma membrane; GO…	GO:0003824 catalytic activity; GO:0004175 endopeptidase activity; GO:0004190 aspartic-type endopeptidase activity; GO:0008233 peptidase activity; GO:0016787 hydrolase activity; GO:0070001 aspartic-type peptidase activity; GO:0140096 catalytic activity, acting on a protein;			O	KOG1339	Aspartyl protease
J9VHF2	Kinesin OS=Cryptococcus neoformans var. grubii serotype A (strain H99 / ATCC 208821 / CBS 10515 / FGSC 9487) OX=235443 GN=CNAG_00682 PE=3 SV=2	CNAG_00682	2.34329	0.0100792	Up	175.599	1.9	3	3	4864.58	5035.34	3287.79	8890.93	13028	8983.74	0.661993	0.68523	0.447416	1.20992	1.7729	1.22254	mitochondria	K10392	KIF1; kinesin family member 1					PF00225; PF00169	PF00225 Kinesin motor domain; PF00169 PH domain	Z	KOG0245	Kinesin-like protein
J9VHT4	Cytochrome P450, family 51 (Sterol 14-demethylase) OS=Cryptococcus neoformans var. grubii serotype A (strain H99 / ATCC 208821 / CBS 10515 / FGSC 9487) OX=235443 GN=CNAG_00040 PE=3 SV=1	CNAG_00040	0.545554	0.000111257	Down	61.7451	18.6	8	8	771812	750201	838443	412438	430138	445182	1.26935	1.23381	1.37894	0.678312	0.707422	0.732164	cytoplasm	K05917	CYP51; sterol 14alpha-demethylase [EC:1.14.14.154 1.14.15.36]	map00100 Steroid biosynthesis; map01100 Metabolic pathways; map01110 Biosynthesis of secondary metabolites	GO:0001766 membrane raft polarization; GO:0006066 alcohol metabolic process; GO:0006629 lipid metabolic process; GO:0006694 steroid biosynthetic process; GO:0006696 ergosterol biosynthetic process; GO:0008152 metabolic process; GO:0008202 steroid metabolic process; GO:0008204 ergosterol metabolic process; GO:0008610 lipid biosynthetic process; GO:0009058 biosynthetic process; GO:0009987 cellular …	GO:0005622 intracellular anatomical structure; GO:0005737 cytoplasm; GO:0005783 endoplasmic reticulum; GO:0005789 endoplasmic reticulum membrane; GO:0005886 plasma membrane; GO:0012505 endomembrane system; GO:0016020 membrane; GO:0016021 integral component of membrane; GO:0031224 intrinsic component of membrane; GO:0031984 organelle subcompartment; GO:0042175 nuclear outer membrane-endoplasmic re…	GO:0003824 catalytic activity; GO:0004497 monooxygenase activity; GO:0005488 binding; GO:0008398 sterol 14-demethylase activity; GO:0016491 oxidoreductase activity; GO:0016705 oxidoreductase activity, acting on paired donors, with incorporation or reduction of molecular oxygen; GO:0016709 oxidoreductase activity, acting on paired donors, with incorporation or reduction of molecular oxygen, NAD(P)…	PF00067	PF00067 Cytochrome P450	Q	KOG0684	Cytochrome P450
J9VHT7	Histone H1 OS=Cryptococcus neoformans var. grubii serotype A (strain H99 / ATCC 208821 / CBS 10515 / FGSC 9487) OX=235443 GN=CNAG_02924 PE=3 SV=1	CNAG_02924	0.546639	0.00177235	Down	19.5963	6.3	1	1	15633.7	19520.3	15926	8973.19	10043.1	8906	1.18734	1.48251	1.20953	0.681488	0.762747	0.676386	mitochondria	K11275	H1_5; histone H1/5					PF00538	PF00538 linker histone H1 and H5 family	B	KOG4012	Histone H1
J9VHV2	Solute carrier family 25 (Mitochondrial folate transporter), member 32 OS=Cryptococcus neoformans var. grubii serotype A (strain H99 / ATCC 208821 / CBS 10515 / FGSC 9487) OX=235443 GN=CNAG_00825 PE=3 SV=2	CNAG_00825	1.55942	0.00253359	Up	42.1181	15.3	5	5	19816.1	17711.5	15781.4	28182.3	27157.6	27791.4	0.871417	0.778868	0.693992	1.23932	1.19426	1.22214	mitochondria	K15115	SLC25A32, MFT; solute carrier family 25 (mitochondrial folate transporter), member 32		GO:0006810 transport; GO:0006811 ion transport; GO:0006820 anion transport; GO:0006839 mitochondrial transport; GO:0006848 pyruvate transport; GO:0006850 mitochondrial pyruvate transmembrane transport; GO:0006862 nucleotide transport; GO:0015711 organic anion transport; GO:0015718 monocarboxylic acid transport; GO:0015748 organophosphate ester transport; GO:0015849 organic acid transport; GO:0015…	GO:0005622 intracellular anatomical structure; GO:0005737 cytoplasm; GO:0005739 mitochondrion; GO:0005740 mitochondrial envelope; GO:0005743 mitochondrial inner membrane; GO:0016020 membrane; GO:0016021 integral component of membrane; GO:0019866 organelle inner membrane; GO:0031090 organelle membrane; GO:0031224 intrinsic component of membrane; GO:0031966 mitochondrial membrane; GO:0031967 organe…	GO:0005215 transporter activity; GO:0005342 organic acid transmembrane transporter activity; GO:0005477 pyruvate secondary active transmembrane transporter activity; GO:0008028 monocarboxylic acid transmembrane transporter activity; GO:0008509 anion transmembrane transporter activity; GO:0008514 organic anion transmembrane transporter activity; GO:0015075 ion transmembrane transporter activity; G…			C	KOG0764	Mitochondrial FAD carrier protein
J9VI60	Hepatocyte nuclear factor OS=Cryptococcus neoformans var. grubii serotype A (strain H99 / ATCC 208821 / CBS 10515 / FGSC 9487) OX=235443 GN=CNAG_02566 PE=4 SV=1	CNAG_02566	1.66347	0.00222329	Up	101.476	7.1	6	6	23750.4	25191.4	30334.4	43754.4	44052.2	44067.2	0.674887	0.715835	0.861977	1.24332	1.25178	1.2522	nucleus	K09413	HCM1; forkhead transcription factor HCM1		GO:0006355 regulation of transcription, DNA-templated; GO:0006357 regulation of transcription by RNA polymerase II; GO:0009653 anatomical structure morphogenesis; GO:0009889 regulation of biosynthetic process; GO:0009987 cellular process; GO:0010468 regulation of gene expression; GO:0010556 regulation of macromolecule biosynthetic process; GO:0019219 regulation of nucleobase-containing compound m…		GO:0000976 transcription cis-regulatory region binding; GO:0000977 RNA polymerase II transcription regulatory region sequence-specific DNA binding; GO:0000978 RNA polymerase II cis-regulatory region sequence-specific DNA binding; GO:0000981 DNA-binding transcription factor activity, RNA polymerase II-specific; GO:0000987 cis-regulatory region sequence-specific DNA binding; GO:0001067 transcriptio…	PF00250	PF00250 Forkhead domain	K	KOG2294	Transcription factor of the Forkhead/HNF3 family
J9VI86	UDP-N-acetylglucosamine--dolichyl-phosphate N-acetylglucosaminephosphotransferase OS=Cryptococcus neoformans var. grubii serotype A (strain H99 / ATCC 208821 / CBS 10515 / FGSC 9487) OX=235443 GN=CNAG_06901 PE=3 SV=2	CNAG_06901	2.13715	0.00323889	Up	55.5689	2	1	1	15389.8	15862.5	16697.7	26847.9	39284.2	36344.4	0.613846	0.632701	0.666015	1.07087	1.56691	1.44965	plasma membrane	K01001	ALG7; UDP-N-acetylglucosamine--dolichyl-phosphate N-acetylglucosaminephosphotransferase [EC:2.7.8.15]	map00510 N-Glycan biosynthesis; map01100 Metabolic pathways	GO:0006091 generation of precursor metabolites and energy; GO:0006464 cellular protein modification process; GO:0006486 protein glycosylation; GO:0006487 protein N-linked glycosylation; GO:0006488 dolichol-linked oligosaccharide biosynthetic process; GO:0006489 dolichyl diphosphate biosynthetic process; GO:0006490 oligosaccharide-lipid intermediate biosynthetic process; GO:0006491 N-glycan proces…	GO:0005622 intracellular anatomical structure; GO:0005737 cytoplasm; GO:0005783 endoplasmic reticulum; GO:0005789 endoplasmic reticulum membrane; GO:0012505 endomembrane system; GO:0016020 membrane; GO:0016021 integral component of membrane; GO:0030176 integral component of endoplasmic reticulum membrane; GO:0031224 intrinsic component of membrane; GO:0031227 intrinsic component of endoplasmic re…	GO:0003824 catalytic activity; GO:0003975 UDP-N-acetylglucosamine-dolichyl-phosphate N-acetylglucosaminephosphotransferase activity; GO:0016740 transferase activity; GO:0016772 transferase activity, transferring phosphorus-containing groups; GO:0016780 phosphotransferase activity, for other substituted phosphate groups;			G	KOG2788	Glycosyltransferase
J9VIB4	ubiquitinyl hydrolase 1 OS=Cryptococcus neoformans var. grubii serotype A (strain H99 / ATCC 208821 / CBS 10515 / FGSC 9487) OX=235443 GN=CNAG_07333 PE=4 SV=2	CNAG_07333	2.34298	0.0253202	Up	166.885	4	5	5	3782.42	4070.57	2752.22	6468.54	11905	6474.19	0.64013	0.688895	0.465781	1.09472	2.01479	1.09568	nucleus	K11849	USP25; ubiquitin carboxyl-terminal hydrolase 25 [EC:3.4.19.12]		GO:0006464 cellular protein modification process; GO:0006508 proteolysis; GO:0006511 ubiquitin-dependent protein catabolic process; GO:0006807 nitrogen compound metabolic process; GO:0006950 response to stress; GO:0006979 response to oxidative stress; GO:0008152 metabolic process; GO:0009056 catabolic process; GO:0009057 macromolecule catabolic process; GO:0009987 cellular process; GO:0010992 ubi…	GO:0005622 intracellular anatomical structure; GO:0005737 cytoplasm;	GO:0003824 catalytic activity; GO:0004843 thiol-dependent deubiquitinase; GO:0008233 peptidase activity; GO:0008234 cysteine-type peptidase activity; GO:0016787 hydrolase activity; GO:0019783 ubiquitin-like protein-specific protease activity; GO:0061578 Lys63-specific deubiquitinase activity; GO:0101005 deubiquitinase activity; GO:0140096 catalytic activity, acting on a protein;	PF13446	PF13446 A repeated domain in UCH-protein	O	KOG1863	Ubiquitin carboxyl-terminal hydrolase
J9VIE2	Phospho-2-dehydro-3-deoxyheptonate aldolase OS=Cryptococcus neoformans var. grubii serotype A (strain H99 / ATCC 208821 / CBS 10515 / FGSC 9487) OX=235443 GN=CNAG_04951 PE=3 SV=1	CNAG_04951	2.4455	6.59919e-06	Up	40.3251	22.3	9	9	435370	403579	430217	1.00093e+06	1.04342e+06	1059391	0.597364	0.553745	0.590294	1.37336	1.43166	1.45357	mitochondria	K01626	E2.5.1.54, aroF, aroG, aroH; 3-deoxy-7-phosphoheptulonate synthase [EC:2.5.1.54]	map00400 Phenylalanine, tyrosine and tryptophan biosynthesis; map01100 Metabolic pathways; map01110 Biosynthesis of secondary metabolites; map01230 Biosynthesis of amino acids				PF00793	PF00793 DAHP synthetase I family
J9VIU2	DNA repair protein Rad5 OS=Cryptococcus neoformans var. grubii serotype A (strain H99 / ATCC 208821 / CBS 10515 / FGSC 9487) OX=235443 GN=CNAG_05102 PE=3 SV=2	CNAG_05102	0.59275	0.00142079	Down	99.3684	13.2	10	10	39140.9	37368.1	40361.6	20472.2	23364.4	25438.5	1.26162	1.20448	1.30097	0.659878	0.753099	0.819953	nucleus	K15711	SMARCA3, HLTF; SWI/SNF-related matrix-associated actin-dependent regulator of chromatin subfamily A3 [EC:5.6.2. 2.3.2.27]					PF08797; PF00176; PF13639; PF00271	PF08797 HIRAN domain; PF00176 SNF2-related domain; PF13639 Ring finger domain; PF00271 Helicase conserved C-terminal domain	KL	KOG1001	Helicase-like transcription factor HLTF/DNA helicase RAD5, DEAD-box superfamily
J9VIU8	N(6)-L-threonylcarbamoyladenine synthase OS=Cryptococcus neoformans var. grubii serotype A (strain H99 / ATCC 208821 / CBS 10515 / FGSC 9487) OX=235443 GN=CNAG_00364 PE=3 SV=1	CNAG_00364	0.610883	0.00129049	Down	40.0763	25.1	7	7	63311.7	61913.2	64633.2	39981	41767.1	34233	1.24206	1.21462	1.26799	0.784353	0.819393	0.671588	mitochondria	K01409	OSGEP, KAE1, QRI7; N6-L-threonylcarbamoyladenine synthase [EC:2.3.1.234]		GO:0000722 telomere maintenance via recombination; GO:0000723 telomere maintenance; GO:0002949 tRNA threonylcarbamoyladenosine modification; GO:0006139 nucleobase-containing compound metabolic process; GO:0006259 DNA metabolic process; GO:0006310 DNA recombination; GO:0006312 mitotic recombination; GO:0006355 regulation of transcription, DNA-templated; GO:0006357 regulation of transcription by RN…	GO:0000408 EKC/KEOPS complex; GO:0005622 intracellular anatomical structure; GO:0005634 nucleus; GO:0005737 cytoplasm; GO:0032991 protein-containing complex; GO:0043226 organelle; GO:0043227 membrane-bounded organelle; GO:0043229 intracellular organelle; GO:0043231 intracellular membrane-bounded organelle;	GO:0003676 nucleic acid binding; GO:0003677 DNA binding; GO:0003682 chromatin binding; GO:0005488 binding; GO:0031490 chromatin DNA binding; GO:0097159 organic cyclic compound binding; GO:1901363 heterocyclic compound binding;			O	KOG2708	Predicted metalloprotease with chaperone activity (RNAse H/HSP70 fold)
J9VIZ9	Anaphase-promoting complex subunit 11 OS=Cryptococcus neoformans var. grubii serotype A (strain H99 / ATCC 208821 / CBS 10515 / FGSC 9487) OX=235443 GN=CNAG_00437 PE=4 SV=2	CNAG_00437	0.533479	0.010103	Down	18.5926	9.1	1	1	5598.92	6316.2	5550.44	2365.36	3229.13	3723.02	1.25428	1.41497	1.24342	0.529893	0.723397	0.83404	cytoplasm	K03358	APC11, ANAPC11; anaphase-promoting complex subunit 11	map04111 Cell cycle - yeast; map04113 Meiosis - yeast; map04120 Ubiquitin mediated proteolysis	GO:0006464 cellular protein modification process; GO:0006508 proteolysis; GO:0006511 ubiquitin-dependent protein catabolic process; GO:0006807 nitrogen compound metabolic process; GO:0007088 regulation of mitotic nuclear division; GO:0007346 regulation of mitotic cell cycle; GO:0008152 metabolic process; GO:0009056 catabolic process; GO:0009057 macromolecule catabolic process; GO:0009896 positive…	GO:0000151 ubiquitin ligase complex; GO:0000152 nuclear ubiquitin ligase complex; GO:0005622 intracellular anatomical structure; GO:0005634 nucleus; GO:0005680 anaphase-promoting complex; GO:0031461 cullin-RING ubiquitin ligase complex; GO:0032991 protein-containing complex; GO:0043226 organelle; GO:0043227 membrane-bounded organelle; GO:0043229 intracellular organelle; GO:0043231 intracellular m…	GO:0003824 catalytic activity; GO:0004842 ubiquitin-protein transferase activity; GO:0005488 binding; GO:0005515 protein binding; GO:0008270 zinc ion binding; GO:0016740 transferase activity; GO:0019787 ubiquitin-like protein transferase activity; GO:0043167 ion binding; GO:0043169 cation binding; GO:0046872 metal ion binding; GO:0046914 transition metal ion binding; GO:0061630 ubiquitin protein …			DO	KOG1493	Anaphase-promoting complex (APC), subunit 11
J9VJ18	Electron transfer flavoprotein-ubiquinone oxidoreductase OS=Cryptococcus neoformans var. grubii serotype A (strain H99 / ATCC 208821 / CBS 10515 / FGSC 9487) OX=235443 GN=CNAG_00462 PE=4 SV=1	CNAG_00462	1.77559	4.4209e-06	Up	66.9629	28.6	14	14	402892	389410	411182	708364	720397	708134	0.723676	0.69946	0.738567	1.27237	1.29398	1.27195	mitochondria	K00311	ETFDH; electron-transferring-flavoprotein dehydrogenase [EC:1.5.5.1]		GO:0006091 generation of precursor metabolites and energy; GO:0006116 NADH oxidation; GO:0006139 nucleobase-containing compound metabolic process; GO:0006725 cellular aromatic compound metabolic process; GO:0006734 NADH metabolic process; GO:0006753 nucleoside phosphate metabolic process; GO:0006793 phosphorus metabolic process; GO:0006796 phosphate-containing compound metabolic process; GO:00068…	GO:0005622 intracellular anatomical structure; GO:0005737 cytoplasm; GO:0005739 mitochondrion; GO:0005740 mitochondrial envelope; GO:0005743 mitochondrial inner membrane; GO:0005759 mitochondrial matrix; GO:0016020 membrane; GO:0016021 integral component of membrane; GO:0017133 mitochondrial electron transfer flavoprotein complex; GO:0019866 organelle inner membrane; GO:0031090 organelle membrane…	GO:0003824 catalytic activity; GO:0004174 electron-transferring-flavoprotein dehydrogenase activity; GO:0005488 binding; GO:0009055 electron transfer activity; GO:0016491 oxidoreductase activity; GO:0016645 oxidoreductase activity, acting on the CH-NH group of donors; GO:0016649 oxidoreductase activity, acting on the CH-NH group of donors, quinone or similar compound as acceptor; GO:0016722 oxido…	PF13450	PF13450 NAD(P)-binding Rossmann-like domain	C	KOG2415	Electron transfer flavoprotein ubiquinone oxidoreductase
J9VJB3	Guanosine-diphosphatase OS=Cryptococcus neoformans var. grubii serotype A (strain H99 / ATCC 208821 / CBS 10515 / FGSC 9487) OX=235443 GN=CNAG_03996 PE=3 SV=1	CNAG_03996	2.00709	0.0190645	Up	72.5947	4	2	2	12631.3	17552.1	14941.3	23911.7	39624	27033.5	0.55852	0.776102	0.660663	1.05731	1.75206	1.19535	cytoplasm,nucleus	K01526	E3.6.1.42; guanosine-diphosphatase [EC:3.6.1.42]		GO:0006464 cellular protein modification process; GO:0006486 protein glycosylation; GO:0006487 protein N-linked glycosylation; GO:0006493 protein O-linked glycosylation; GO:0006807 nitrogen compound metabolic process; GO:0008152 metabolic process; GO:0009058 biosynthetic process; GO:0009059 macromolecule biosynthetic process; GO:0009100 glycoprotein metabolic process; GO:0009101 glycoprotein bios…	GO:0000139 Golgi membrane; GO:0005622 intracellular anatomical structure; GO:0005737 cytoplasm; GO:0005794 Golgi apparatus; GO:0012505 endomembrane system; GO:0016020 membrane; GO:0031090 organelle membrane; GO:0031984 organelle subcompartment; GO:0043226 organelle; GO:0043227 membrane-bounded organelle; GO:0043229 intracellular organelle; GO:0043231 intracellular membrane-bounded organelle; GO:0…	GO:0003824 catalytic activity; GO:0004382 guanosine-diphosphatase activity; GO:0016462 pyrophosphatase activity; GO:0016787 hydrolase activity; GO:0016817 hydrolase activity, acting on acid anhydrides; GO:0016818 hydrolase activity, acting on acid anhydrides, in phosphorus-containing anhydrides; GO:0017110 nucleoside-diphosphatase activity; GO:0045134 uridine-diphosphatase activity;			F	KOG1385	Nucleoside phosphatase
J9VJW0	Catalase OS=Cryptococcus neoformans var. grubii serotype A (strain H99 / ATCC 208821 / CBS 10515 / FGSC 9487) OX=235443 GN=CNAG_05256 PE=3 SV=1	CNAG_05256	9.4716	2.95277e-05	Up	55.897	14.5	7	7	16860.3	23188.1	21575.9	177702	199546	206432	0.156766	0.215601	0.200611	1.65226	1.85536	1.9194	cytoplasm	K03781	katE, CAT, catB, srpA; catalase [EC:1.11.1.6]	map00380 Tryptophan metabolism; map00630 Glyoxylate and dicarboxylate metabolism; map01100 Metabolic pathways; map01110 Biosynthesis of secondary metabolites; map01200 Carbon metabolism; map04011 MAPK signaling pathway - yeast; map04146 Peroxisome; map04213 Longevity regulating pathway - multiple species	GO:0000302 response to reactive oxygen species; GO:0001306 age-dependent response to oxidative stress; GO:0001315 age-dependent response to reactive oxygen species; GO:0006950 response to stress; GO:0006979 response to oxidative stress; GO:0007154 cell communication; GO:0007568 aging; GO:0007571 age-dependent general metabolic decline; GO:0008152 metabolic process; GO:0009056 catabolic process; G…	GO:0005618 cell wall; GO:0005622 intracellular anatomical structure; GO:0005737 cytoplasm; GO:0005739 mitochondrion; GO:0005759 mitochondrial matrix; GO:0005777 peroxisome; GO:0005782 peroxisomal matrix; GO:0009277 fungal-type cell wall; GO:0030312 external encapsulating structure; GO:0031907 microbody lumen; GO:0031974 membrane-enclosed lumen; GO:0042579 microbody; GO:0043226 organelle; GO:00432…	GO:0003824 catalytic activity; GO:0004096 catalase activity; GO:0004601 peroxidase activity; GO:0005488 binding; GO:0016209 antioxidant activity; GO:0016491 oxidoreductase activity; GO:0016684 oxidoreductase activity, acting on peroxide as acceptor; GO:0020037 heme binding; GO:0046906 tetrapyrrole binding; GO:0097159 organic cyclic compound binding; GO:1901363 heterocyclic compound binding;	PF00199	PF00199 Catalase	P	KOG0047	Catalase
J9VK06	Protein phosphatase OS=Cryptococcus neoformans var. grubii serotype A (strain H99 / ATCC 208821 / CBS 10515 / FGSC 9487) OX=235443 GN=CNAG_05306 PE=3 SV=2	CNAG_05306	2.17478	0.0018608	Up	70.5012	3.8	2	2	5311.75	4090	4849.69	9655.2	11898.4	9440.09	0.704396	0.542379	0.643122	1.28038	1.57786	1.25186	mitochondria	K17508	PTC7, PPTC7; protein phosphatase PTC7 [EC:3.1.3.16]							T	KOG1379	Serine/threonine protein phosphatase
J9VK81	Squalene monooxygenase OS=Cryptococcus neoformans var. grubii serotype A (strain H99 / ATCC 208821 / CBS 10515 / FGSC 9487) OX=235443 GN=CNAG_06829 PE=3 SV=1	CNAG_06829	0.555042	0.000484676	Down	57.0233	13.6	6	6	41303	36983.3	44891.5	23028.8	22672.6	22667.4	1.29377	1.15846	1.40618	0.721355	0.710195	0.710032	plasma membrane	K00511	SQLE, ERG1; squalene monooxygenase [EC:1.14.14.17]	map00100 Steroid biosynthesis; map00909 Sesquiterpenoid and triterpenoid biosynthesis; map01100 Metabolic pathways; map01110 Biosynthesis of secondary metabolites	GO:0006066 alcohol metabolic process; GO:0006629 lipid metabolic process; GO:0006694 steroid biosynthetic process; GO:0006696 ergosterol biosynthetic process; GO:0006950 response to stress; GO:0007154 cell communication; GO:0008152 metabolic process; GO:0008202 steroid metabolic process; GO:0008204 ergosterol metabolic process; GO:0008610 lipid biosynthetic process; GO:0009058 biosynthetic proces…	GO:0005622 intracellular anatomical structure; GO:0005737 cytoplasm; GO:0005783 endoplasmic reticulum; GO:0005789 endoplasmic reticulum membrane; GO:0005811 lipid droplet; GO:0005886 plasma membrane; GO:0012505 endomembrane system; GO:0016020 membrane; GO:0031090 organelle membrane; GO:0031984 organelle subcompartment; GO:0042175 nuclear outer membrane-endoplasmic reticulum membrane network; GO:0…	GO:0003824 catalytic activity; GO:0004497 monooxygenase activity; GO:0004506 squalene monooxygenase activity; GO:0005488 binding; GO:0016491 oxidoreductase activity; GO:0016705 oxidoreductase activity, acting on paired donors, with incorporation or reduction of molecular oxygen; GO:0016709 oxidoreductase activity, acting on paired donors, with incorporation or reduction of molecular oxygen, NAD(P…			I	KOG1298	Squalene monooxygenase
J9VKA5	MYO2 OS=Cryptococcus neoformans var. grubii serotype A (strain H99 / ATCC 208821 / CBS 10515 / FGSC 9487) OX=235443 GN=CNAG_06971 PE=3 SV=2	CNAG_06971	1.96786	0.0412124	Up	182.563	10.1	14	14	17671	23834.1	18084.8	29132.5	55161	32971.1	0.599511	0.8086	0.613548	0.988354	1.8714	1.11858	nucleus	K10357	MYO5; myosin V		GO:0000001 mitochondrion inheritance; GO:0000003 reproduction; GO:0000011 vacuole inheritance; GO:0000132 establishment of mitotic spindle orientation; GO:0000226 microtubule cytoskeleton organization; GO:0000278 mitotic cell cycle; GO:0000281 mitotic cytokinesis; GO:0000902 cell morphogenesis; GO:0000910 cytokinesis; GO:0003006 developmental process involved in reproduction; GO:0006403 RNA local…	GO:0000131 incipient cellular bud site; GO:0005622 intracellular anatomical structure; GO:0005737 cytoplasm; GO:0005739 mitochondrion; GO:0005856 cytoskeleton; GO:0005884 actin filament; GO:0005933 cellular bud; GO:0005934 cellular bud tip; GO:0005935 cellular bud neck; GO:0005937 mating projection; GO:0005938 cell cortex; GO:0012505 endomembrane system; GO:0015629 actin cytoskeleton; GO:0030133 …	GO:0000146 microfilament motor activity; GO:0003774 cytoskeletal motor activity; GO:0003779 actin binding; GO:0003824 catalytic activity; GO:0005488 binding; GO:0005515 protein binding; GO:0005516 calmodulin binding; GO:0008092 cytoskeletal protein binding; GO:0016462 pyrophosphatase activity; GO:0016787 hydrolase activity; GO:0016817 hydrolase activity, acting on acid anhydrides; GO:0016818 hydr…	PF00063	PF00063 Myosin head (motor domain)	Z	KOG0160	Myosin class V heavy chain
J9VKB8	Histone H2B OS=Cryptococcus neoformans var. grubii serotype A (strain H99 / ATCC 208821 / CBS 10515 / FGSC 9487) OX=235443 GN=CNAG_06746 PE=3 SV=1	CNAG_06746	0.620675	0.000514556	Down	14.7529	26.6	4	4	2127914	1.89691e+06	2.12964e+06	1.2793e+06	1.21291e+06	1.32771e+06	1.28003	1.14107	1.28107	0.769552	0.729614	0.798673	nucleus	K11252	H2B; histone H2B			GO:0005622 intracellular anatomical structure; GO:0005634 nucleus; GO:0005694 chromosome; GO:0043226 organelle; GO:0043227 membrane-bounded organelle; GO:0043228 non-membrane-bounded organelle; GO:0043229 intracellular organelle; GO:0043231 intracellular membrane-bounded organelle; GO:0043232 intracellular non-membrane-bounded organelle;		PF00125	PF00125 Core histone H2A/H2B/H3/H4	B	KOG1744	Histone H2B
J9VKF7	Phospho-2-dehydro-3-deoxyheptonate aldolase OS=Cryptococcus neoformans var. grubii serotype A (strain H99 / ATCC 208821 / CBS 10515 / FGSC 9487) OX=235443 GN=CNAG_02796 PE=3 SV=2	CNAG_02796	1.53376	5.63009e-06	Up	61.6997	24.8	11	11	118436	116519	115988	183174	175890	179199	0.79916	0.786225	0.782637	1.23598	1.18684	1.20916	nucleus	K01626	E2.5.1.54, aroF, aroG, aroH; 3-deoxy-7-phosphoheptulonate synthase [EC:2.5.1.54]	map00400 Phenylalanine, tyrosine and tryptophan biosynthesis; map01100 Metabolic pathways; map01110 Biosynthesis of secondary metabolites; map01230 Biosynthesis of amino acids				PF01474	PF01474 Class-II DAHP synthetase family
J9VKF9	Protein-serine/threonine kinase OS=Cryptococcus neoformans var. grubii serotype A (strain H99 / ATCC 208821 / CBS 10515 / FGSC 9487) OX=235443 GN=CNAG_00047 PE=3 SV=2	CNAG_00047	2.11179	9.57453e-06	Up	51.0162	17.8	7	4	57744.3	54846.9	56371.4	121961	121085	113769	0.65896	0.625896	0.643293	1.39178	1.38178	1.29829	cytoplasm	K00898	PDK2_3_4; pyruvate dehydrogenase kinase 2/3/4 [EC:2.7.11.2]		GO:0006082 organic acid metabolic process; GO:0006084 acetyl-CoA metabolic process; GO:0006085 acetyl-CoA biosynthetic process; GO:0006086 acetyl-CoA biosynthetic process from pyruvate; GO:0006090 pyruvate metabolic process; GO:0006139 nucleobase-containing compound metabolic process; GO:0006163 purine nucleotide metabolic process; GO:0006164 purine nucleotide biosynthetic process; GO:0006464 cel…	GO:0005622 intracellular anatomical structure; GO:0005737 cytoplasm; GO:0005739 mitochondrion; GO:0005759 mitochondrial matrix; GO:0005967 mitochondrial pyruvate dehydrogenase complex; GO:0031974 membrane-enclosed lumen; GO:0032991 protein-containing complex; GO:0043226 organelle; GO:0043227 membrane-bounded organelle; GO:0043229 intracellular organelle; GO:0043231 intracellular membrane-bounded …	GO:0000166 nucleotide binding; GO:0003824 catalytic activity; GO:0004672 protein kinase activity; GO:0004740 pyruvate dehydrogenase (acetyl-transferring) kinase activity; GO:0005488 binding; GO:0005524 ATP binding; GO:0016301 kinase activity; GO:0016462 pyrophosphatase activity; GO:0016740 transferase activity; GO:0016772 transferase activity, transferring phosphorus-containing groups; GO:0016773…	PF02518	PF02518 Histidine kinase-, DNA gyrase B-, and HSP90-like ATPase	T	KOG0787	Dehydrogenase kinase
J9VKH8	Phosphodiesterase OS=Cryptococcus neoformans var. grubii serotype A (strain H99 / ATCC 208821 / CBS 10515 / FGSC 9487) OX=235443 GN=CNAG_07470 PE=3 SV=1	CNAG_07470	1.76047	0.000236138	Up	124.94	1.3	1	1	17250.4	15502.4	17321.2	27837.2	29908.5	30408	0.748784	0.672906	0.751854	1.20832	1.29823	1.31991	nucleus	K01120	cpdP; 3',5'-cyclic-nucleotide phosphodiesterase [EC:3.1.4.17]	map00230 Purine metabolism; map01100 Metabolic pathways				PF00233	PF00233 3'5'-cyclic nucleotide phosphodiesterase	T	KOG3689	Cyclic nucleotide phosphodiesterase
J9VKK7	FK506-binding protein OS=Cryptococcus neoformans var. grubii serotype A (strain H99 / ATCC 208821 / CBS 10515 / FGSC 9487) OX=235443 GN=CNAG_01148 PE=3 SV=2	CNAG_01148	0.296046	0.0359255	Down	44.8958	12.7	4	4	954066	396228	821584	163508	347115	132352	2.03364	0.844579	1.75125	0.348525	0.739893	0.282115	cytoplasm	K14826	FPR3_4; FK506-binding nuclear protein [EC:5.2.1.8]		GO:0000003 reproduction; GO:0000075 cell cycle checkpoint signaling; GO:0000412 histone peptidyl-prolyl isomerization; GO:0000413 protein peptidyl-prolyl isomerization; GO:0000414 regulation of histone H3-K36 methylation; GO:0000415 negative regulation of histone H3-K36 methylation; GO:0006323 DNA packaging; GO:0006325 chromatin organization; GO:0006333 chromatin assembly or disassembly; GO:00063…	GO:0005622 intracellular anatomical structure; GO:0005634 nucleus; GO:0005730 nucleolus; GO:0005737 cytoplasm; GO:0031974 membrane-enclosed lumen; GO:0031981 nuclear lumen; GO:0043226 organelle; GO:0043227 membrane-bounded organelle; GO:0043228 non-membrane-bounded organelle; GO:0043229 intracellular organelle; GO:0043231 intracellular membrane-bounded organelle; GO:0043232 intracellular non-memb…	GO:0003755 peptidyl-prolyl cis-trans isomerase activity; GO:0003824 catalytic activity; GO:0005488 binding; GO:0005527 macrolide binding; GO:0005528 FK506 binding; GO:0016853 isomerase activity; GO:0016859 cis-trans isomerase activity; GO:0097159 organic cyclic compound binding; GO:0140096 catalytic activity, acting on a protein; GO:1901363 heterocyclic compound binding;	PF17800; PF00254	PF17800 Nucleoplasmin-like domain; PF00254 FKBP-type peptidyl-prolyl cis-trans isomerase	O	KOG0552	FKBP-type peptidyl-prolyl cis-trans isomerase
J9VKT6	mitochondrial intermediate peptidase OS=Cryptococcus neoformans var. grubii serotype A (strain H99 / ATCC 208821 / CBS 10515 / FGSC 9487) OX=235443 GN=CNAG_03718 PE=3 SV=2	CNAG_03718	2.0238	9.41927e-06	Up	91.3301	6.7	4	4	23909.4	23038.9	25092.5	48970.9	48341.8	48483.3	0.65855	0.634573	0.691137	1.34883	1.33151	1.3354	mitochondria	K01410	MIPEP; mitochondrial intermediate peptidase [EC:3.4.24.59]		GO:0006508 proteolysis; GO:0006518 peptide metabolic process; GO:0006605 protein targeting; GO:0006626 protein targeting to mitochondrion; GO:0006627 protein processing involved in protein targeting to mitochondrion; GO:0006807 nitrogen compound metabolic process; GO:0006810 transport; GO:0006839 mitochondrial transport; GO:0006873 cellular ion homeostasis; GO:0006875 cellular metal ion homeostas…	GO:0005622 intracellular anatomical structure; GO:0005737 cytoplasm; GO:0005739 mitochondrion; GO:0005759 mitochondrial matrix; GO:0031974 membrane-enclosed lumen; GO:0043226 organelle; GO:0043227 membrane-bounded organelle; GO:0043229 intracellular organelle; GO:0043231 intracellular membrane-bounded organelle; GO:0043233 organelle lumen; GO:0070013 intracellular organelle lumen;	GO:0003824 catalytic activity; GO:0004175 endopeptidase activity; GO:0004222 metalloendopeptidase activity; GO:0008233 peptidase activity; GO:0008237 metallopeptidase activity; GO:0016787 hydrolase activity; GO:0140096 catalytic activity, acting on a protein;			O	KOG2090	Metalloendopeptidase family - mitochondrial intermediate peptidase
J9VLB6	Allantoicase OS=Cryptococcus neoformans var. grubii serotype A (strain H99 / ATCC 208821 / CBS 10515 / FGSC 9487) OX=235443 GN=CNAG_01108 PE=3 SV=1	CNAG_01108	2.47209	3.52562e-06	Up	87.5892	15.3	8	8	109158	101389	101173	255973	256464	258166	0.605134	0.562065	0.560866	1.41902	1.42174	1.43118	cytoplasm	K01477	alc, ALLC; allantoicase [EC:3.5.3.4]	map00230 Purine metabolism; map01100 Metabolic pathways	GO:0000050 urea cycle; GO:0000255 allantoin metabolic process; GO:0000256 allantoin catabolic process; GO:0006807 nitrogen compound metabolic process; GO:0008152 metabolic process; GO:0009056 catabolic process; GO:0009058 biosynthetic process; GO:0009987 cellular process; GO:0019627 urea metabolic process; GO:0034641 cellular nitrogen compound metabolic process; GO:0043603 cellular amide metaboli…		GO:0003824 catalytic activity; GO:0004037 allantoicase activity; GO:0016787 hydrolase activity; GO:0016810 hydrolase activity, acting on carbon-nitrogen (but not peptide) bonds; GO:0016813 hydrolase activity, acting on carbon-nitrogen (but not peptide) bonds, in linear amidines;	PF04115	PF04115 Ureidoglycolate lyase	F	KOG4145	Allantoicase
J9VLB9	Catalase OS=Cryptococcus neoformans var. grubii serotype A (strain H99 / ATCC 208821 / CBS 10515 / FGSC 9487) OX=235443 GN=CNAG_04981 PE=3 SV=1	CNAG_04981	0.63639	0.000138948	Down	80.1637	27.3	18	14	2566950	2.30909e+06	2.48531e+06	1558518	1.5727e+06	1.55348e+06	1.27857	1.15013	1.2379	0.776281	0.783342	0.77377	cytoplasm	K03781	katE, CAT, catB, srpA; catalase [EC:1.11.1.6]	map00380 Tryptophan metabolism; map00630 Glyoxylate and dicarboxylate metabolism; map01100 Metabolic pathways; map01110 Biosynthesis of secondary metabolites; map01200 Carbon metabolism; map04011 MAPK signaling pathway - yeast; map04146 Peroxisome; map04213 Longevity regulating pathway - multiple species	GO:0000003 reproduction; GO:0000302 response to reactive oxygen species; GO:0006873 cellular ion homeostasis; GO:0006875 cellular metal ion homeostasis; GO:0006879 cellular iron ion homeostasis; GO:0006950 response to stress; GO:0006979 response to oxidative stress; GO:0007154 cell communication; GO:0008152 metabolic process; GO:0009056 catabolic process; GO:0009266 response to temperature stimul…	GO:0005618 cell wall; GO:0005619 ascospore wall; GO:0005622 intracellular anatomical structure; GO:0005737 cytoplasm; GO:0005829 cytosol; GO:0009277 fungal-type cell wall; GO:0030312 external encapsulating structure; GO:0031160 spore wall; GO:0071944 cell periphery;	GO:0003824 catalytic activity; GO:0004096 catalase activity; GO:0004601 peroxidase activity; GO:0005488 binding; GO:0016209 antioxidant activity; GO:0016491 oxidoreductase activity; GO:0016684 oxidoreductase activity, acting on peroxide as acceptor; GO:0020037 heme binding; GO:0046906 tetrapyrrole binding; GO:0097159 organic cyclic compound binding; GO:1901363 heterocyclic compound binding;	PF00199; PF18011	PF00199 Catalase; PF18011 C-terminal domain found in long catalases	P	KOG0047	Catalase
J9VLE7	ferroxidase OS=Cryptococcus neoformans var. grubii serotype A (strain H99 / ATCC 208821 / CBS 10515 / FGSC 9487) OX=235443 GN=CNAG_05011 PE=3 SV=1	CNAG_05011	2.11366	7.71105e-05	Up	20.8214	11.8	2	2	113090	102561	109236	240132	232823	213745	0.670767	0.608316	0.647908	1.42429	1.38094	1.26778	mitochondria	K19054	FXN; frataxin [EC:1.16.3.1]	map00860 Porphyrin metabolism	GO:0006464 cellular protein modification process; GO:0006518 peptide metabolic process; GO:0006575 cellular modified amino acid metabolic process; GO:0006725 cellular aromatic compound metabolic process; GO:0006749 glutathione metabolic process; GO:0006778 porphyrin-containing compound metabolic process; GO:0006779 porphyrin-containing compound biosynthetic process; GO:0006783 heme biosynthetic p…	GO:0005622 intracellular anatomical structure; GO:0005737 cytoplasm; GO:0005739 mitochondrion; GO:0005759 mitochondrial matrix; GO:0031974 membrane-enclosed lumen; GO:0043226 organelle; GO:0043227 membrane-bounded organelle; GO:0043229 intracellular organelle; GO:0043231 intracellular membrane-bounded organelle; GO:0043233 organelle lumen; GO:0070013 intracellular organelle lumen;	GO:0003824 catalytic activity; GO:0004322 ferroxidase activity; GO:0005488 binding; GO:0005506 iron ion binding; GO:0008198 ferrous iron binding; GO:0008199 ferric iron binding; GO:0016491 oxidoreductase activity; GO:0016530 metallochaperone activity; GO:0016722 oxidoreductase activity, acting on metal ions; GO:0016724 oxidoreductase activity, acting on metal ions, oxygen as acceptor; GO:0034986 …	PF01491	PF01491 Frataxin-like domain	P	KOG3413	Mitochondrial matrix protein frataxin, involved in Fe/S protein biosynthesis
J9VMD5	Conserved oligomeric Golgi complex subunit 3 OS=Cryptococcus neoformans var. grubii serotype A (strain H99 / ATCC 208821 / CBS 10515 / FGSC 9487) OX=235443 GN=CNAG_02178 PE=3 SV=1	CNAG_02178	3.0654	0.0181507	Up	101.072	6	3	3	1236.23	2691.44	1809.93	4036.49	7781.11	5770.45	0.317994	0.692312	0.465564	1.0383	2.00152	1.48432	mitochondria	K20290	COG3, SEC34; conserved oligomeric Golgi complex subunit 3		GO:0000301 retrograde transport, vesicle recycling within Golgi; GO:0006810 transport; GO:0006886 intracellular protein transport; GO:0006888 endoplasmic reticulum to Golgi vesicle-mediated transport; GO:0006891 intra-Golgi vesicle-mediated transport; GO:0006914 autophagy; GO:0006996 organelle organization; GO:0007030 Golgi organization; GO:0008104 protein localization; GO:0008152 metabolic proce…	GO:0005622 intracellular anatomical structure; GO:0005737 cytoplasm; GO:0005794 Golgi apparatus; GO:0012505 endomembrane system; GO:0017119 Golgi transport complex; GO:0032991 protein-containing complex; GO:0043226 organelle; GO:0043227 membrane-bounded organelle; GO:0043229 intracellular organelle; GO:0043231 intracellular membrane-bounded organelle; GO:0099023 vesicle tethering complex;	GO:0005215 transporter activity;			U	KOG2604	Subunit of cis-Golgi transport vesicle tethering complex - Sec34p
J9VME7	aldehyde dehydrogenase (NAD(+)) OS=Cryptococcus neoformans var. grubii serotype A (strain H99 / ATCC 208821 / CBS 10515 / FGSC 9487) OX=235443 GN=CNAG_00735 PE=3 SV=2	CNAG_00735	1.57489	4.43782e-06	Up	61.7846	17.4	7	7	188030	185745	183152	290204	288194	298702	0.786722	0.777161	0.766313	1.21422	1.20581	1.24977	mitochondria	K14085	ALDH7A1; aldehyde dehydrogenase family 7 member A1 [EC:1.2.1.31 1.2.1.8 1.2.1.3]	map00010 Glycolysis / Gluconeogenesis; map00053 Ascorbate and aldarate metabolism; map00071 Fatty acid degradation; map00260 Glycine, serine and threonine metabolism; map00280 Valine, leucine and isoleucine degradation; map00310 Lysine degradation; map00330 Arginine and proline metabolism; map00340 Histidine metabolism; map00380 Tryptophan metabolism; map00410 beta-Alanine metabolism; map00561 Gl…						C	KOG2453	Aldehyde dehydrogenase
J9VMJ2	Protein-lysine N-methyltransferase EFM6 OS=Cryptococcus neoformans var. grubii serotype A (strain H99 / ATCC 208821 / CBS 10515 / FGSC 9487) OX=235443 GN=EFM6 PE=3 SV=1	EFM6	0.390147	0.000221883	Down	27.3416	10.4	2	2	7281.73	6627.1	6584.43	2766.09	2901.59	2327.7	1.53361	1.39573	1.38675	0.582567	0.611105	0.490237	cytoplasm	K21804	METTL21A; protein N-lysine methyltransferase METTL21A [EC:2.1.1.-]		GO:0008152 metabolic process; GO:0032259 methylation;	GO:0005622 intracellular anatomical structure; GO:0005737 cytoplasm;	GO:0003824 catalytic activity; GO:0008168 methyltransferase activity; GO:0008757 S-adenosylmethionine-dependent methyltransferase activity; GO:0016740 transferase activity; GO:0016741 transferase activity, transferring one-carbon groups;			A	KOG2793	Putative N2,N2-dimethylguanosine tRNA methyltransferase
J9VMT7	Exportin-T OS=Cryptococcus neoformans var. grubii serotype A (strain H99 / ATCC 208821 / CBS 10515 / FGSC 9487) OX=235443 GN=CNAG_02265 PE=3 SV=1	CNAG_02265	0.631231	0.00150398	Down	126.175	12.4	10	10	77295.9	77784.8	75763	53862.1	47984.5	43869.4	1.23161	1.2394	1.20719	0.858224	0.764571	0.699002	cytoplasm	K14288	XPOT; exportin-T	map03013 Nucleocytoplasmic transport	GO:0006403 RNA localization; GO:0006405 RNA export from nucleus; GO:0006409 tRNA export from nucleus; GO:0006611 protein export from nucleus; GO:0006810 transport; GO:0006886 intracellular protein transport; GO:0006913 nucleocytoplasmic transport; GO:0008104 protein localization; GO:0015031 protein transport; GO:0015833 peptide transport; GO:0015931 nucleobase-containing compound transport; GO:00…	GO:0005622 intracellular anatomical structure; GO:0005634 nucleus; GO:0005635 nuclear envelope; GO:0005643 nuclear pore; GO:0005737 cytoplasm; GO:0005739 mitochondrion; GO:0012505 endomembrane system; GO:0016020 membrane; GO:0016021 integral component of membrane; GO:0016363 nuclear matrix; GO:0031224 intrinsic component of membrane; GO:0031967 organelle envelope; GO:0031974 membrane-enclosed lum…	GO:0000049 tRNA binding; GO:0000166 nucleotide binding; GO:0001882 nucleoside binding; GO:0001883 purine nucleoside binding; GO:0003676 nucleic acid binding; GO:0003723 RNA binding; GO:0005488 binding; GO:0005515 protein binding; GO:0005525 GTP binding; GO:0017076 purine nucleotide binding; GO:0019001 guanyl nucleotide binding; GO:0019899 enzyme binding; GO:0031267 small GTPase binding; GO:003254…			YUJ	KOG2021	Nuclear mRNA export factor receptor LOS1/Exportin-t (importin beta superfamily)
J9VMX3	Conserved oligomeric Golgi complex subunit 7 OS=Cryptococcus neoformans var. grubii serotype A (strain H99 / ATCC 208821 / CBS 10515 / FGSC 9487) OX=235443 GN=CNAG_06542 PE=3 SV=1	CNAG_06542	1.81123	0.0125898	Up	103.186	7.5	6	6	13997.1	16686.4	13120	22449.9	32734.6	24154	0.682	0.813031	0.639264	1.09385	1.59497	1.17688	nucleus	K20294	COG7; conserved oligomeric Golgi complex subunit 7							S	KOG4182	Uncharacterized conserved protein
J9VMY3	non-specific serine/threonine protein kinase OS=Cryptococcus neoformans var. grubii serotype A (strain H99 / ATCC 208821 / CBS 10515 / FGSC 9487) OX=235443 GN=CNAG_06552 PE=4 SV=1	CNAG_06552	0.50441	0.00421906	Down	83.3046	4.4	3	3	12061.6	14210	11081.1	5796.04	7469.95	5575.08	1.28786	1.51725	1.18317	0.618863	0.797592	0.59527	mitochondria	K12761	SNF1; carbon catabolite-derepressing protein kinase [EC:2.7.11.1]	map04113 Meiosis - yeast; map04138 Autophagy - yeast	GO:0000003 reproduction; GO:0000075 cell cycle checkpoint signaling; GO:0000077 DNA damage checkpoint signaling; GO:0000082 G1/S transition of mitotic cell cycle; GO:0000086 G2/M transition of mitotic cell cycle; GO:0000226 microtubule cytoskeleton organization; GO:0000278 mitotic cell cycle; GO:0000302 response to reactive oxygen species; GO:0001403 invasive growth in response to glucose limitat…	GO:0000307 cyclin-dependent protein kinase holoenzyme complex; GO:0000322 storage vacuole; GO:0000323 lytic vacuole; GO:0000324 fungal-type vacuole; GO:0005622 intracellular anatomical structure; GO:0005634 nucleus; GO:0005635 nuclear envelope; GO:0005641 nuclear envelope lumen; GO:0005654 nucleoplasm; GO:0005737 cytoplasm; GO:0005739 mitochondrion; GO:0005768 endosome; GO:0005773 vacuole; GO:000…	GO:0000166 nucleotide binding; GO:0003824 catalytic activity; GO:0004672 protein kinase activity; GO:0004674 protein serine/threonine kinase activity; GO:0004679 AMP-activated protein kinase activity; GO:0004693 cyclin-dependent protein serine/threonine kinase activity; GO:0005085 guanyl-nucleotide exchange factor activity; GO:0005488 binding; GO:0005515 protein binding; GO:0005524 ATP binding; G…	PF00069; PF16579	PF00069 Protein kinase domain; PF16579 Adenylate sensor of SNF1-like protein kinase	T	KOG0583	Serine/threonine protein kinase
J9VMZ0	Histone H3 OS=Cryptococcus neoformans var. grubii serotype A (strain H99 / ATCC 208821 / CBS 10515 / FGSC 9487) OX=235443 GN=CNAG_06745 PE=3 SV=1	CNAG_06745	0.412211	0.00892805	Down	15.6321	6.5	1	1	6584.21	4305.57	4900.44	2619.52	2250.71	1638.67	1.77161	1.15849	1.31856	0.704831	0.605595	0.440916	nucleus	K11253	H3; histone H3		GO:0000003 reproduction; GO:0000075 cell cycle checkpoint signaling; GO:0000278 mitotic cell cycle; GO:0001672 regulation of chromatin assembly or disassembly; GO:0003006 developmental process involved in reproduction; GO:0006139 nucleobase-containing compound metabolic process; GO:0006259 DNA metabolic process; GO:0006281 DNA repair; GO:0006289 nucleotide-excision repair; GO:0006323 DNA packagin…	GO:0000228 nuclear chromosome; GO:0000775 chromosome, centromeric region; GO:0000785 chromatin; GO:0000786 nucleosome; GO:0000792 heterochromatin; GO:0005622 intracellular anatomical structure; GO:0005634 nucleus; GO:0005657 replication fork; GO:0005694 chromosome; GO:0005721 pericentric heterochromatin; GO:0031298 replication fork protection complex; GO:0031934 mating-type region heterochromatin…	GO:0003676 nucleic acid binding; GO:0003677 DNA binding; GO:0003682 chromatin binding; GO:0005488 binding; GO:0031490 chromatin DNA binding; GO:0031491 nucleosome binding; GO:0031492 nucleosomal DNA binding; GO:0044877 protein-containing complex binding; GO:0097159 organic cyclic compound binding; GO:1901363 heterocyclic compound binding;	PF00125	PF00125 Core histone H2A/H2B/H3/H4	B	KOG1745	Histones H3 and H4
J9VN42	Peroxidase OS=Cryptococcus neoformans var. grubii serotype A (strain H99 / ATCC 208821 / CBS 10515 / FGSC 9487) OX=235443 GN=CNAG_02147 PE=3 SV=2	CNAG_02147	1.59424	0.000111019	Up	36.1259	19.2	4	4	28479.9	25950.6	27637.5	43262.2	42755.2	44818.4	0.802613	0.731332	0.778873	1.2192	1.20492	1.26306	peroxisome	K00428	E1.11.1.5; cytochrome c peroxidase [EC:1.11.1.5]		GO:0000302 response to reactive oxygen species; GO:0006950 response to stress; GO:0006979 response to oxidative stress; GO:0008152 metabolic process; GO:0009056 catabolic process; GO:0009636 response to toxic substance; GO:0009987 cellular process; GO:0016999 antibiotic metabolic process; GO:0017001 antibiotic catabolic process; GO:0033554 cellular response to stress; GO:0034599 cellular response…		GO:0003824 catalytic activity; GO:0004130 cytochrome-c peroxidase activity; GO:0004601 peroxidase activity; GO:0016209 antioxidant activity; GO:0016491 oxidoreductase activity; GO:0016684 oxidoreductase activity, acting on peroxide as acceptor;	PF00141	PF00141 Peroxidase
J9VN93	non-specific serine/threonine protein kinase OS=Cryptococcus neoformans var. grubii serotype A (strain H99 / ATCC 208821 / CBS 10515 / FGSC 9487) OX=235443 GN=CNAG_03670 PE=4 SV=1	CNAG_03670	1.59394	0.000763204	Up	118.135	7.9	6	6	18933.5	21268.5	20529.3	30102.2	32532	34167.9	0.721123	0.810058	0.781904	1.14651	1.23905	1.30136	plasma membrane	K08852	ERN1; serine/threonine-protein kinase/endoribonuclease IRE1 [EC:2.7.11.1 3.1.26.-]	map04141 Protein processing in endoplasmic reticulum	GO:0000956 nuclear-transcribed mRNA catabolic process; GO:0005975 carbohydrate metabolic process; GO:0006020 inositol metabolic process; GO:0006066 alcohol metabolic process; GO:0006139 nucleobase-containing compound metabolic process; GO:0006401 RNA catabolic process; GO:0006402 mRNA catabolic process; GO:0006464 cellular protein modification process; GO:0006468 protein phosphorylation; GO:00067…	GO:0005622 intracellular anatomical structure; GO:0005634 nucleus; GO:0005737 cytoplasm; GO:0005783 endoplasmic reticulum; GO:0005789 endoplasmic reticulum membrane; GO:0012505 endomembrane system; GO:0016020 membrane; GO:0016021 integral component of membrane; GO:0030176 integral component of endoplasmic reticulum membrane; GO:0031224 intrinsic component of membrane; GO:0031227 intrinsic compone…	GO:0000166 nucleotide binding; GO:0003824 catalytic activity; GO:0004518 nuclease activity; GO:0004519 endonuclease activity; GO:0004521 endoribonuclease activity; GO:0004540 ribonuclease activity; GO:0004672 protein kinase activity; GO:0004674 protein serine/threonine kinase activity; GO:0005488 binding; GO:0005515 protein binding; GO:0005524 ATP binding; GO:0016301 kinase activity; GO:0016740 t…	PF00069	PF00069 Protein kinase domain	T	KOG1027	Serine/threonine protein kinase and endoribonuclease ERN1/IRE1, sensor of the unfolded protein response pathway
J9VNE2	Microtubule motor protein OS=Cryptococcus neoformans var. grubii serotype A (strain H99 / ATCC 208821 / CBS 10515 / FGSC 9487) OX=235443 GN=CNAG_03714 PE=3 SV=1	CNAG_03714	2.46052	0.000779484	Up	66.1609	3.9	2	2	14684.2	17461.3	12396.7	36538.5	36895.9	36162.7	0.571596	0.679694	0.482553	1.42229	1.4362	1.40766	nucleus	K10403	KIF22; kinesin family member 22					PF00225	PF00225 Kinesin motor domain	Z	KOG0242	Kinesin-like protein
J9VNF6	trimethyllysine dioxygenase OS=Cryptococcus neoformans var. grubii serotype A (strain H99 / ATCC 208821 / CBS 10515 / FGSC 9487) OX=235443 GN=CNAG_05675 PE=3 SV=2	CNAG_05675	1.67361	0.00733437	Up	53.7114	15.4	6	6	19347	14339.9	19355	28004.8	29787.5	30979	0.818554	0.60671	0.818893	1.18486	1.26028	1.3107	nucleus	K00474	TMLHE; trimethyllysine dioxygenase [EC:1.14.11.8]	map00310 Lysine degradation; map01100 Metabolic pathways				PF06155; PF02668	PF06155 Gamma-butyrobetaine hydroxylase-like, N-terminal; PF02668 Taurine catabolism dioxygenase TauD, TfdA family	I	KOG3889	Predicted gamma-butyrobetaine,2-oxoglutarate dioxygenase
J9VNI1	pyridoxal 5'-phosphate synthase (glutamine hydrolyzing) OS=Cryptococcus neoformans var. grubii serotype A (strain H99 / ATCC 208821 / CBS 10515 / FGSC 9487) OX=235443 GN=CNAG_06908 PE=3 SV=1	CNAG_06908	2.0675	3.43703e-06	Up	34.9451	15.7	4	4	519232	487310	510800	1.03766e+06	1.05868e+06	1.04077e+06	0.669336	0.628186	0.658466	1.33764	1.36473	1.34165	cytoplasm	K06215	pdxS, pdx1; pyridoxal 5'-phosphate synthase pdxS subunit [EC:4.3.3.6]	map00750 Vitamin B6 metabolism; map01100 Metabolic pathways; map01240 Biosynthesis of cofactors	GO:0000096 sulfur amino acid metabolic process; GO:0000097 sulfur amino acid biosynthetic process; GO:0006082 organic acid metabolic process; GO:0006520 cellular amino acid metabolic process; GO:0006534 cysteine metabolic process; GO:0006535 cysteine biosynthetic process from serine; GO:0006563 L-serine metabolic process; GO:0006725 cellular aromatic compound metabolic process; GO:0006766 vitamin…	GO:0005576 extracellular region; GO:0032991 protein-containing complex; GO:1902494 catalytic complex; GO:1903600 glutaminase complex;	GO:0003824 catalytic activity; GO:0003922 GMP synthase (glutamine-hydrolyzing) activity; GO:0016874 ligase activity; GO:0016879 ligase activity, forming carbon-nitrogen bonds; GO:0016884 carbon-nitrogen ligase activity, with glutamine as amido-N-donor;	PF01680	PF01680 SOR/SNZ family	H	KOG1606	Stationary phase-induced protein, SOR/SNZ family
J9VNI2	Conjugation with cellular fusion-related protein OS=Cryptococcus neoformans var. grubii serotype A (strain H99 / ATCC 208821 / CBS 10515 / FGSC 9487) OX=235443 GN=CNAG_01174 PE=3 SV=1	CNAG_01174	2.39368	2.53748e-05	Up	118.763	8.7	8	8	14537.6	16312.2	14724.2	35344.8	36400.5	37344.2	0.56397	0.632813	0.57121	1.37116	1.41212	1.44873	plasma membrane				GO:0003333 amino acid transmembrane transport; GO:0006810 transport; GO:0006811 ion transport; GO:0006820 anion transport; GO:0006865 amino acid transport; GO:0015711 organic anion transport; GO:0015849 organic acid transport; GO:0034220 ion transmembrane transport; GO:0046942 carboxylic acid transport; GO:0051179 localization; GO:0051234 establishment of localization; GO:0055085 transmembrane tr…	GO:0005622 intracellular anatomical structure; GO:0005737 cytoplasm; GO:0005783 endoplasmic reticulum; GO:0012505 endomembrane system; GO:0016020 membrane; GO:0016021 integral component of membrane; GO:0031224 intrinsic component of membrane; GO:0043226 organelle; GO:0043227 membrane-bounded organelle; GO:0043229 intracellular organelle; GO:0043231 intracellular membrane-bounded organelle;	GO:0005215 transporter activity; GO:0005342 organic acid transmembrane transporter activity; GO:0008509 anion transmembrane transporter activity; GO:0008514 organic anion transmembrane transporter activity; GO:0015075 ion transmembrane transporter activity; GO:0015171 amino acid transmembrane transporter activity; GO:0015318 inorganic molecular entity transmembrane transporter activity; GO:002285…
J9VNK7	beta-glucosidase OS=Cryptococcus neoformans var. grubii serotype A (strain H99 / ATCC 208821 / CBS 10515 / FGSC 9487) OX=235443 GN=CNAG_06931 PE=3 SV=2	CNAG_06931	2.0527	0.00265313	Up	95.4551	1.3	1	1	23892.7	19501.4	16635.3	41804.2	38534	42884.6	0.78229	0.638511	0.544669	1.36874	1.26167	1.40412	cytoplasm	K05349	bglX; beta-glucosidase [EC:3.2.1.21]	map00460 Cyanoamino acid metabolism; map00500 Starch and sucrose metabolism; map01100 Metabolic pathways; map01110 Biosynthesis of secondary metabolites				PF00933; PF01915; PF07691	PF00933 Glycosyl hydrolase family 3 N terminal domain; PF01915 Glycosyl hydrolase family 3 C-terminal domain; PF07691 PA14 domain
J9VNM1	C3H1-type domain-containing protein OS=Cryptococcus neoformans var. grubii serotype A (strain H99 / ATCC 208821 / CBS 10515 / FGSC 9487) OX=235443 GN=CNAG_01130 PE=4 SV=2	CNAG_01130	0.519842	5.3964e-06	Down	78.7023	14.8	9	9	279158	271854	282653	149291	141987	142095	1.32194	1.28735	1.33849	0.706963	0.672372	0.672886	cytoplasm	K06653	PHO81; CDK inhibitor PHO81	map04111 Cell cycle - yeast
J9VNV8	Inositol oxygenase OS=Cryptococcus neoformans var. grubii serotype A (strain H99 / ATCC 208821 / CBS 10515 / FGSC 9487) OX=235443 GN=CNAG_06623 PE=3 SV=1	CNAG_06623	5.00677	0.00011218	Up	36.9815	16.5	5	5	8696.91	7883.22	6222.65	39536.9	35051.2	39580.1	0.380967	0.345324	0.272582	1.73191	1.53541	1.7338	cytoplasm	K00469	MIOX; inositol oxygenase [EC:1.13.99.1]	map00053 Ascorbate and aldarate metabolism; map00562 Inositol phosphate metabolism; map01100 Metabolic pathways; map01250 Biosynthesis of nucleotide sugars						R	KOG1573	Aldehyde reductase
J9VP08	carbamoyl-phosphate synthase (glutamine-hydrolyzing) OS=Cryptococcus neoformans var. grubii serotype A (strain H99 / ATCC 208821 / CBS 10515 / FGSC 9487) OX=235443 GN=CNAG_00976 PE=3 SV=1	CNAG_00976	3.09506	2.2409e-06	Up	48.3828	21.5	6	6	231504	220196	236727	687152	731140	712430	0.492711	0.468643	0.503826	1.46247	1.55609	1.51627	mitochondria	K01956	carA, CPA1; carbamoyl-phosphate synthase small subunit [EC:6.3.5.5]	map00240 Pyrimidine metabolism; map00250 Alanine, aspartate and glutamate metabolism; map01100 Metabolic pathways; map01240 Biosynthesis of cofactors	GO:0000050 urea cycle; GO:0006082 organic acid metabolic process; GO:0006520 cellular amino acid metabolic process; GO:0006525 arginine metabolic process; GO:0006526 arginine biosynthetic process; GO:0006807 nitrogen compound metabolic process; GO:0008152 metabolic process; GO:0008652 cellular amino acid biosynthetic process; GO:0009058 biosynthetic process; GO:0009064 glutamine family amino acid…	GO:0005622 intracellular anatomical structure; GO:0005737 cytoplasm; GO:0005739 mitochondrion; GO:0005759 mitochondrial matrix; GO:0005951 carbamoyl-phosphate synthase complex; GO:0010494 cytoplasmic stress granule; GO:0031974 membrane-enclosed lumen; GO:0032991 protein-containing complex; GO:0035770 ribonucleoprotein granule; GO:0036464 cytoplasmic ribonucleoprotein granule; GO:0043226 organelle…	GO:0003824 catalytic activity; GO:0004088 carbamoyl-phosphate synthase (glutamine-hydrolyzing) activity; GO:0016874 ligase activity; GO:0016879 ligase activity, forming carbon-nitrogen bonds; GO:0016884 carbon-nitrogen ligase activity, with glutamine as amido-N-donor;	PF00988; PF00117	PF00988 Carbamoyl-phosphate synthase small chain, CPSase domain; PF00117 Glutamine amidotransferase class-I	R	KOG0370	Multifunctional pyrimidine synthesis protein CAD (includes carbamoyl-phophate synthetase, aspartate transcarbamylase, and glutamine amidotransferase)
J9VPM8	Isocitrate lyase OS=Cryptococcus neoformans var. grubii serotype A (strain H99 / ATCC 208821 / CBS 10515 / FGSC 9487) OX=235443 GN=CNAG_05303 PE=3 SV=1	CNAG_05303	1.50795	0.00118546	Up	60.2965	10.7	5	5	33486.6	36143	38929.3	54288.7	52371.7	57041.2	0.737969	0.79651	0.857913	1.1964	1.15415	1.25706	cytoplasm	K01637	E4.1.3.1, aceA; isocitrate lyase [EC:4.1.3.1]	map00630 Glyoxylate and dicarboxylate metabolism; map01100 Metabolic pathways; map01110 Biosynthesis of secondary metabolites; map01200 Carbon metabolism	GO:0005975 carbohydrate metabolic process; GO:0006081 cellular aldehyde metabolic process; GO:0006082 organic acid metabolic process; GO:0006083 acetate metabolic process; GO:0006097 glyoxylate cycle; GO:0006629 lipid metabolic process; GO:0006631 fatty acid metabolic process; GO:0008152 metabolic process; GO:0009056 catabolic process; GO:0009062 fatty acid catabolic process; GO:0009987 cellular …	GO:0005622 intracellular anatomical structure; GO:0005737 cytoplasm; GO:0005777 peroxisome; GO:0005782 peroxisomal matrix; GO:0031907 microbody lumen; GO:0031974 membrane-enclosed lumen; GO:0042579 microbody; GO:0043226 organelle; GO:0043227 membrane-bounded organelle; GO:0043229 intracellular organelle; GO:0043231 intracellular membrane-bounded organelle; GO:0043233 organelle lumen; GO:0070013 i…	GO:0003824 catalytic activity; GO:0004451 isocitrate lyase activity; GO:0016829 lyase activity; GO:0016830 carbon-carbon lyase activity; GO:0016833 oxo-acid-lyase activity;	PF00463	PF00463 Isocitrate lyase family	C	KOG1260	Isocitrate lyase
J9VPT5	Sulfhydryl oxidase OS=Cryptococcus neoformans var. grubii serotype A (strain H99 / ATCC 208821 / CBS 10515 / FGSC 9487) OX=235443 GN=CNAG_02433 PE=4 SV=1	CNAG_02433	2.13005	0.00185211	Up	35.6562	8.7	2	2	15298.1	14198.5	13996.4	25174.7	34486.5	32981.2	0.674243	0.625782	0.616876	1.10954	1.51995	1.45361	extracellular	K17891	ERV2; FAD-linked sulfhydryl oxidase [EC:1.8.3.2]		GO:0006457 protein folding; GO:0008152 metabolic process; GO:0009987 cellular process; GO:0034975 protein folding in endoplasmic reticulum; GO:0042026 protein refolding;	GO:0000322 storage vacuole; GO:0000323 lytic vacuole; GO:0000324 fungal-type vacuole; GO:0000329 fungal-type vacuole membrane; GO:0005622 intracellular anatomical structure; GO:0005737 cytoplasm; GO:0005739 mitochondrion; GO:0005773 vacuole; GO:0005774 vacuolar membrane; GO:0005783 endoplasmic reticulum; GO:0005789 endoplasmic reticulum membrane; GO:0012505 endomembrane system; GO:0016020 membran…	GO:0000166 nucleotide binding; GO:0003756 protein disulfide isomerase activity; GO:0003824 catalytic activity; GO:0005488 binding; GO:0015035 protein-disulfide reductase activity; GO:0015036 disulfide oxidoreductase activity; GO:0016491 oxidoreductase activity; GO:0016667 oxidoreductase activity, acting on a sulfur group of donors; GO:0016670 oxidoreductase activity, acting on a sulfur group of d…			O	KOG3355	Mitochondrial sulfhydryl oxidase involved in the biogenesis of cytosolic Fe/S proteins
J9VPZ2	Hydroxymethylglutaryl-CoA synthase OS=Cryptococcus neoformans var. grubii serotype A (strain H99 / ATCC 208821 / CBS 10515 / FGSC 9487) OX=235443 GN=CNAG_03311 PE=3 SV=1	CNAG_03311	0.467186	8.7582e-05	Down	53.0232	10.4	6	6	519305	479817	563026	242636	247731	239447	1.35946	1.25609	1.47392	0.635182	0.648522	0.626835	cytoplasm	K01641	HMGCS; hydroxymethylglutaryl-CoA synthase [EC:2.3.3.10]	map00280 Valine, leucine and isoleucine degradation; map00650 Butanoate metabolism; map00900 Terpenoid backbone biosynthesis; map01100 Metabolic pathways; map01110 Biosynthesis of secondary metabolites	GO:0006066 alcohol metabolic process; GO:0006084 acetyl-CoA metabolic process; GO:0006139 nucleobase-containing compound metabolic process; GO:0006163 purine nucleotide metabolic process; GO:0006629 lipid metabolic process; GO:0006637 acyl-CoA metabolic process; GO:0006644 phospholipid metabolic process; GO:0006694 steroid biosynthetic process; GO:0006696 ergosterol biosynthetic process; GO:00067…	GO:0005622 intracellular anatomical structure; GO:0005634 nucleus; GO:0005737 cytoplasm; GO:0005783 endoplasmic reticulum; GO:0012505 endomembrane system; GO:0043226 organelle; GO:0043227 membrane-bounded organelle; GO:0043229 intracellular organelle; GO:0043231 intracellular membrane-bounded organelle;	GO:0003824 catalytic activity; GO:0004421 hydroxymethylglutaryl-CoA synthase activity; GO:0016740 transferase activity; GO:0016746 acyltransferase activity; GO:0046912 acyltransferase, acyl groups converted into alkyl on transfer;	PF01154; PF08540	PF01154 Hydroxymethylglutaryl-coenzyme A synthase N terminal; PF08540 Hydroxymethylglutaryl-coenzyme A synthase C terminal	I	KOG1393	Hydroxymethylglutaryl-CoA synthase
J9VQ15	Hydroxymethylglutaryl-CoA synthase OS=Cryptococcus neoformans var. grubii serotype A (strain H99 / ATCC 208821 / CBS 10515 / FGSC 9487) OX=235443 GN=CNAG_02896 PE=3 SV=2	CNAG_02896	0.32399	1.45999e-06	Down	54.3334	14.9	6	6	968195	939807	1.02079e+06	318936	317731	312231	1.4981	1.45418	1.57948	0.493494	0.491629	0.483119	cytoplasm	K01641	HMGCS; hydroxymethylglutaryl-CoA synthase [EC:2.3.3.10]	map00280 Valine, leucine and isoleucine degradation; map00650 Butanoate metabolism; map00900 Terpenoid backbone biosynthesis; map01100 Metabolic pathways; map01110 Biosynthesis of secondary metabolites	GO:0006066 alcohol metabolic process; GO:0006084 acetyl-CoA metabolic process; GO:0006139 nucleobase-containing compound metabolic process; GO:0006163 purine nucleotide metabolic process; GO:0006629 lipid metabolic process; GO:0006637 acyl-CoA metabolic process; GO:0006644 phospholipid metabolic process; GO:0006694 steroid biosynthetic process; GO:0006696 ergosterol biosynthetic process; GO:00067…	GO:0005622 intracellular anatomical structure; GO:0005634 nucleus; GO:0005737 cytoplasm; GO:0005783 endoplasmic reticulum; GO:0012505 endomembrane system; GO:0043226 organelle; GO:0043227 membrane-bounded organelle; GO:0043229 intracellular organelle; GO:0043231 intracellular membrane-bounded organelle;	GO:0003824 catalytic activity; GO:0004421 hydroxymethylglutaryl-CoA synthase activity; GO:0016740 transferase activity; GO:0016746 acyltransferase activity; GO:0046912 acyltransferase, acyl groups converted into alkyl on transfer;	PF01154; PF08540	PF01154 Hydroxymethylglutaryl-coenzyme A synthase N terminal; PF08540 Hydroxymethylglutaryl-coenzyme A synthase C terminal	I	KOG1393	Hydroxymethylglutaryl-CoA synthase
J9VQ32	Cytidine deaminase OS=Cryptococcus neoformans var. grubii serotype A (strain H99 / ATCC 208821 / CBS 10515 / FGSC 9487) OX=235443 GN=CNAG_02881 PE=3 SV=2	CNAG_02881	1.65893	0.000547511	Up	17.7573	33.5	5	5	150247	133884	135586	228943	247421	219918	0.80778	0.719809	0.728956	1.23088	1.33022	1.18235	cytoplasm,mitochondria	K01489	cdd, CDA; cytidine deaminase [EC:3.5.4.5]	map00240 Pyrimidine metabolism; map01100 Metabolic pathways	GO:0006139 nucleobase-containing compound metabolic process; GO:0006206 pyrimidine nucleobase metabolic process; GO:0006213 pyrimidine nucleoside metabolic process; GO:0006216 cytidine catabolic process; GO:0006217 deoxycytidine catabolic process; GO:0006725 cellular aromatic compound metabolic process; GO:0006807 nitrogen compound metabolic process; GO:0008152 metabolic process; GO:0008655 pyrim…	GO:0005622 intracellular anatomical structure; GO:0005634 nucleus; GO:0005737 cytoplasm; GO:0005829 cytosol; GO:0043226 organelle; GO:0043227 membrane-bounded organelle; GO:0043229 intracellular organelle; GO:0043231 intracellular membrane-bounded organelle;	GO:0003824 catalytic activity; GO:0004126 cytidine deaminase activity; GO:0005488 binding; GO:0008270 zinc ion binding; GO:0016787 hydrolase activity; GO:0016810 hydrolase activity, acting on carbon-nitrogen (but not peptide) bonds; GO:0016814 hydrolase activity, acting on carbon-nitrogen (but not peptide) bonds, in cyclic amidines; GO:0019239 deaminase activity; GO:0043167 ion binding; GO:004316…	PF00383	PF00383 Cytidine and deoxycytidylate deaminase zinc-binding region	F	KOG0833	Cytidine deaminase
J9VQ52	Histidinol-phosphatase OS=Cryptococcus neoformans var. grubii serotype A (strain H99 / ATCC 208821 / CBS 10515 / FGSC 9487) OX=235443 GN=CNAG_02861 PE=3 SV=1	CNAG_02861	0.579262	0.000161671	Down	39.9834	6.3	2	2	30965	29351.7	32151.9	18071.7	16858.6	18633.3	1.27225	1.20597	1.32102	0.742509	0.692666	0.765582	nucleus	K04486	E3.1.3.15B; histidinol-phosphatase (PHP family) [EC:3.1.3.15]	map00340 Histidine metabolism; map01100 Metabolic pathways; map01110 Biosynthesis of secondary metabolites; map01230 Biosynthesis of amino acids	GO:0000105 histidine biosynthetic process; GO:0006082 organic acid metabolic process; GO:0006520 cellular amino acid metabolic process; GO:0006547 histidine metabolic process; GO:0006725 cellular aromatic compound metabolic process; GO:0006793 phosphorus metabolic process; GO:0006796 phosphate-containing compound metabolic process; GO:0006807 nitrogen compound metabolic process; GO:0008152 metabo…	GO:0005622 intracellular anatomical structure; GO:0005737 cytoplasm;	GO:0003824 catalytic activity; GO:0004401 histidinol-phosphatase activity; GO:0016787 hydrolase activity; GO:0016788 hydrolase activity, acting on ester bonds; GO:0016791 phosphatase activity; GO:0042578 phosphoric ester hydrolase activity;
J9VQ77	NADH dehydrogenase [ubiquinone] 1 beta subcomplex subunit 7 OS=Cryptococcus neoformans var. grubii serotype A (strain H99 / ATCC 208821 / CBS 10515 / FGSC 9487) OX=235443 GN=CNAG_02833 PE=3 SV=1	CNAG_02833	0.664582	0.0256168	Down	9.59589	17.1	1	1	12324.6	12600.5	12899.1	8234.2	6702.1	10201	1.17449	1.20078	1.22924	0.78469	0.638686	0.972114	nucleus	K03963	NDUFB7; NADH dehydrogenase (ubiquinone) 1 beta subcomplex subunit 7	map00190 Oxidative phosphorylation; map01100 Metabolic pathways						C	KOG3468	NADH:ubiquinone oxidoreductase, NDUFB7/B18 subunit
J9VQJ7	RING-type E3 ubiquitin transferase OS=Cryptococcus neoformans var. grubii serotype A (strain H99 / ATCC 208821 / CBS 10515 / FGSC 9487) OX=235443 GN=CNAG_03527 PE=3 SV=1	CNAG_03527	0.604861	3.29957e-05	Down	91.3682	15.6	10	10	116488	112796	122312	70510.9	71804.8	70350.8	1.23866	1.1994	1.30058	0.749767	0.763526	0.748065	mitochondria	K22381	ZNF598; E3 ubiquitin-protein ligase ZNF598 [EC:2.3.2.27]		GO:0006325 chromatin organization; GO:0006412 translation; GO:0006414 translational elongation; GO:0006417 regulation of translation; GO:0006464 cellular protein modification process; GO:0006518 peptide metabolic process; GO:0006807 nitrogen compound metabolic process; GO:0006996 organelle organization; GO:0008152 metabolic process; GO:0009056 catabolic process; GO:0009057 macromolecule catabolic…	GO:0005622 intracellular anatomical structure; GO:0005737 cytoplasm;	GO:0003824 catalytic activity; GO:0004842 ubiquitin-protein transferase activity; GO:0005488 binding; GO:0008270 zinc ion binding; GO:0016740 transferase activity; GO:0019787 ubiquitin-like protein transferase activity; GO:0043167 ion binding; GO:0043169 cation binding; GO:0046872 metal ion binding; GO:0046914 transition metal ion binding; GO:0061630 ubiquitin protein ligase activity; GO:0061659 …			O	KOG2231	Predicted E3 ubiquitin ligase
J9VQP0	N-alpha-acetyltransferase 40 OS=Cryptococcus neoformans var. grubii serotype A (strain H99 / ATCC 208821 / CBS 10515 / FGSC 9487) OX=235443 GN=CNAG_01247 PE=3 SV=2	CNAG_01247	0.248108	0.000385186	Down	26.0677	9.3	3	3	19979.1	23194	19715.2	4917.23	4297.97	6387.87	1.52723	1.77299	1.50706	0.37588	0.328543	0.488299	mitochondria,nucleus	K20794	NAA40, NAT4; N-alpha-acetyltransferase 40 [EC:2.3.1.257]							R	KOG2488	Acetyltransferase (GNAT) domain-containing protein
J9VQT3	Proline dehydrogenase OS=Cryptococcus neoformans var. grubii serotype A (strain H99 / ATCC 208821 / CBS 10515 / FGSC 9487) OX=235443 GN=CNAG_02048 PE=3 SV=2	CNAG_02048	2.92534	3.91907e-05	Up	71.2146	12.5	7	7	261673	229665	273954	726301	760989	751450	0.522644	0.458714	0.547173	1.45065	1.51993	1.50088	mitochondria	K00318	PRODH, fadM, putB; proline dehydrogenase [EC:1.5.5.2]	map00330 Arginine and proline metabolism; map01100 Metabolic pathways; map01110 Biosynthesis of secondary metabolites	GO:0006082 organic acid metabolic process; GO:0006520 cellular amino acid metabolic process; GO:0006536 glutamate metabolic process; GO:0006537 glutamate biosynthetic process; GO:0006560 proline metabolic process; GO:0006562 proline catabolic process; GO:0006807 nitrogen compound metabolic process; GO:0008152 metabolic process; GO:0008652 cellular amino acid biosynthetic process; GO:0009056 catab…	GO:0005622 intracellular anatomical structure; GO:0005737 cytoplasm; GO:0005739 mitochondrion; GO:0043226 organelle; GO:0043227 membrane-bounded organelle; GO:0043229 intracellular organelle; GO:0043231 intracellular membrane-bounded organelle;	GO:0000166 nucleotide binding; GO:0003824 catalytic activity; GO:0004657 proline dehydrogenase activity; GO:0005488 binding; GO:0016491 oxidoreductase activity; GO:0016645 oxidoreductase activity, acting on the CH-NH group of donors; GO:0036094 small molecule binding; GO:0043167 ion binding; GO:0043168 anion binding; GO:0050660 flavin adenine dinucleotide binding; GO:0071949 FAD binding; GO:00971…			E	KOG0186	Proline oxidase
J9VR20	Putative phospholipase OS=Cryptococcus neoformans var. grubii serotype A (strain H99 / ATCC 208821 / CBS 10515 / FGSC 9487) OX=235443 GN=CNAG_03493 PE=3 SV=1	CNAG_03493	1.71862	0.00572032	Up	48.2085	11.6	3	3	10466.3	10096.8	8148.94	18472	14874.4	15998.8	0.804512	0.776107	0.626383	1.41988	1.14334	1.22977	mitochondria	K01062	PLA2G7, PAFAH; platelet-activating factor acetylhydrolase [EC:3.1.1.47]	map00565 Ether lipid metabolism; map01100 Metabolic pathways				PF03403	PF03403 Platelet-activating factor acetylhydrolase, isoform II	I	KOG3847	Phospholipase A2 (platelet-activating factor acetylhydrolase in humans)
J9VRA5	biotin synthase OS=Cryptococcus neoformans var. grubii serotype A (strain H99 / ATCC 208821 / CBS 10515 / FGSC 9487) OX=235443 GN=CNAG_06621 PE=3 SV=1	CNAG_06621	0.63776	1.01946e-05	Down	42.7329	13.9	5	5	462722	440512	449563	284796	292051	285912	1.25311	1.19296	1.21747	0.771264	0.790909	0.774286	mitochondria	K01012	bioB; biotin synthase [EC:2.8.1.6]	map00780 Biotin metabolism; map01100 Metabolic pathways; map01240 Biosynthesis of cofactors	GO:0006082 organic acid metabolic process; GO:0006766 vitamin metabolic process; GO:0006767 water-soluble vitamin metabolic process; GO:0006768 biotin metabolic process; GO:0006790 sulfur compound metabolic process; GO:0006807 nitrogen compound metabolic process; GO:0008152 metabolic process; GO:0009058 biosynthetic process; GO:0009102 biotin biosynthetic process; GO:0009110 vitamin biosynthetic …	GO:0005622 intracellular anatomical structure; GO:0005737 cytoplasm; GO:0005739 mitochondrion; GO:0043226 organelle; GO:0043227 membrane-bounded organelle; GO:0043229 intracellular organelle; GO:0043231 intracellular membrane-bounded organelle;	GO:0003824 catalytic activity; GO:0004076 biotin synthase activity; GO:0016740 transferase activity; GO:0016782 transferase activity, transferring sulphur-containing groups; GO:0016783 sulfurtransferase activity;	PF04055; PF06968	PF04055 Radical SAM superfamily; PF06968 Biotin and Thiamin Synthesis associated domain	H	KOG2900	Biotin synthase
J9VRC1	Mitochondrial genome maintenance protein MGM101 OS=Cryptococcus neoformans var. grubii serotype A (strain H99 / ATCC 208821 / CBS 10515 / FGSC 9487) OX=235443 GN=CNAG_04267 PE=3 SV=1	CNAG_04267	1.735	4.57262e-05	Up	34.6204	19.5	6	6	102707	110716	112522	188213	186184	191117	0.69127	0.745179	0.757332	1.26677	1.25312	1.28632	mitochondria				GO:0000002 mitochondrial genome maintenance; GO:0000725 recombinational repair; GO:0006139 nucleobase-containing compound metabolic process; GO:0006259 DNA metabolic process; GO:0006281 DNA repair; GO:0006310 DNA recombination; GO:0006725 cellular aromatic compound metabolic process; GO:0006807 nitrogen compound metabolic process; GO:0006950 response to stress; GO:0006974 cellular response to DNA…	GO:0000262 mitochondrial chromosome; GO:0005622 intracellular anatomical structure; GO:0005634 nucleus; GO:0005694 chromosome; GO:0005737 cytoplasm; GO:0005739 mitochondrion; GO:0005759 mitochondrial matrix; GO:0009295 nucleoid; GO:0031974 membrane-enclosed lumen; GO:0042645 mitochondrial nucleoid; GO:0043226 organelle; GO:0043227 membrane-bounded organelle; GO:0043228 non-membrane-bounded organe…	GO:0003676 nucleic acid binding; GO:0003677 DNA binding; GO:0003690 double-stranded DNA binding; GO:0003697 single-stranded DNA binding; GO:0005488 binding; GO:0097159 organic cyclic compound binding; GO:1901363 heterocyclic compound binding;
J9VRF6	NADPH:adrenodoxin oxidoreductase, mitochondrial OS=Cryptococcus neoformans var. grubii serotype A (strain H99 / ATCC 208821 / CBS 10515 / FGSC 9487) OX=235443 GN=CNAG_05035 PE=3 SV=1	CNAG_05035	3.15816	1.09948e-05	Up	58.8271	17.8	10	10	72550.6	65295.9	74449.6	218382	229110	222975	0.493115	0.443806	0.506023	1.48431	1.55722	1.51553	mitochondria	K18914	FDXR; adrenodoxin-NADP+ reductase [EC:1.18.1.6]		GO:0006091 generation of precursor metabolites and energy; GO:0006743 ubiquinone metabolic process; GO:0006744 ubiquinone biosynthetic process; GO:0006790 sulfur compound metabolic process; GO:0006873 cellular ion homeostasis; GO:0006875 cellular metal ion homeostasis; GO:0006879 cellular iron ion homeostasis; GO:0008152 metabolic process; GO:0009058 biosynthetic process; GO:0009987 cellular proc…	GO:0005622 intracellular anatomical structure; GO:0005737 cytoplasm; GO:0005739 mitochondrion; GO:0005740 mitochondrial envelope; GO:0005743 mitochondrial inner membrane; GO:0016020 membrane; GO:0019866 organelle inner membrane; GO:0031090 organelle membrane; GO:0031966 mitochondrial membrane; GO:0031967 organelle envelope; GO:0031975 envelope; GO:0043226 organelle; GO:0043227 membrane-bounded or…	GO:0000166 nucleotide binding; GO:0003824 catalytic activity; GO:0004324 ferredoxin-NADP+ reductase activity; GO:0005488 binding; GO:0008860 ferredoxin-NAD+ reductase activity; GO:0015039 NADPH-adrenodoxin reductase activity; GO:0016491 oxidoreductase activity; GO:0016730 oxidoreductase activity, acting on iron-sulfur proteins as donors; GO:0016731 oxidoreductase activity, acting on iron-sulfur p…			F	KOG1800	Ferredoxin/adrenodoxin reductase
J9VRG7	5-hydroxyisourate hydrolase OS=Cryptococcus neoformans var. grubii serotype A (strain H99 / ATCC 208821 / CBS 10515 / FGSC 9487) OX=235443 GN=CNAG_06694 PE=3 SV=1	CNAG_06694	1.99423	0.00067075	Up	13.4091	42.6	4	4	69032.5	61282	76987.5	131549	135964	145894	0.667294	0.592374	0.74419	1.2716	1.31427	1.41027	mitochondria	K07127	uraH, pucM, hiuH; 5-hydroxyisourate hydrolase [EC:3.5.2.17]	map00230 Purine metabolism; map01100 Metabolic pathways	GO:0006139 nucleobase-containing compound metabolic process; GO:0006144 purine nucleobase metabolic process; GO:0006725 cellular aromatic compound metabolic process; GO:0006807 nitrogen compound metabolic process; GO:0008152 metabolic process; GO:0009112 nucleobase metabolic process; GO:0009987 cellular process; GO:0034641 cellular nitrogen compound metabolic process; GO:0044237 cellular metaboli…		GO:0003824 catalytic activity; GO:0016787 hydrolase activity; GO:0016810 hydrolase activity, acting on carbon-nitrogen (but not peptide) bonds; GO:0016812 hydrolase activity, acting on carbon-nitrogen (but not peptide) bonds, in cyclic amides; GO:0033971 hydroxyisourate hydrolase activity;	PF00576	PF00576 HIUase/Transthyretin family	I	KOG3006	Transthyretin and related proteins
J9VRN3	Protein HIR OS=Cryptococcus neoformans var. grubii serotype A (strain H99 / ATCC 208821 / CBS 10515 / FGSC 9487) OX=235443 GN=CNAG_04158 PE=3 SV=1	CNAG_04158	0.546737	6.78741e-05	Down	96.2611	6.4	5	5	40748.2	39806.3	40412.6	22454.2	20586.8	23096.1	1.3067	1.2765	1.29594	0.720055	0.660172	0.740639	cytoplasm	K11293	HIRA, HIR1; protein HIRA/HIR1		GO:0000070 mitotic sister chromatid segregation; GO:0000122 negative regulation of transcription by RNA polymerase II; GO:0000278 mitotic cell cycle; GO:0000280 nuclear division; GO:0000819 sister chromatid segregation; GO:0006139 nucleobase-containing compound metabolic process; GO:0006323 DNA packaging; GO:0006325 chromatin organization; GO:0006333 chromatin assembly or disassembly; GO:0006334 …	GO:0000228 nuclear chromosome; GO:0000417 HIR complex; GO:0000775 chromosome, centromeric region; GO:0000785 chromatin; GO:0005622 intracellular anatomical structure; GO:0005634 nucleus; GO:0005694 chromosome; GO:0005737 cytoplasm; GO:0031974 membrane-enclosed lumen; GO:0031981 nuclear lumen; GO:0032991 protein-containing complex; GO:0043226 organelle; GO:0043227 membrane-bounded organelle; GO:00…	GO:0003682 chromatin binding; GO:0003712 transcription coregulator activity; GO:0003714 transcription corepressor activity; GO:0005488 binding; GO:0031491 nucleosome binding; GO:0044877 protein-containing complex binding; GO:0140110 transcription regulator activity;			DK	KOG0973	Histone transcription regulator HIRA, WD repeat superfamily
J9VRU7	GDP-mannose transporter OS=Cryptococcus neoformans var. grubii serotype A (strain H99 / ATCC 208821 / CBS 10515 / FGSC 9487) OX=235443 GN=CNAG_05817 PE=3 SV=1	CNAG_05817	1.71592	0.0141029	Up	42.8858	8.1	3	3	30544.1	31502.8	33597.3	44084	67387.5	52646.4	0.705511	0.727653	0.776032	1.01825	1.55652	1.21603	plasma membrane	K15356	VRG4, GONST1; GDP-mannose transporter		GO:0000271 polysaccharide biosynthetic process; GO:0005975 carbohydrate metabolic process; GO:0005976 polysaccharide metabolic process; GO:0006464 cellular protein modification process; GO:0006486 protein glycosylation; GO:0006487 protein N-linked glycosylation; GO:0006807 nitrogen compound metabolic process; GO:0006810 transport; GO:0007163 establishment or maintenance of cell polarity; GO:00081…	GO:0000139 Golgi membrane; GO:0005622 intracellular anatomical structure; GO:0005737 cytoplasm; GO:0005739 mitochondrion; GO:0005783 endoplasmic reticulum; GO:0005794 Golgi apparatus; GO:0012505 endomembrane system; GO:0016020 membrane; GO:0016021 integral component of membrane; GO:0031090 organelle membrane; GO:0031224 intrinsic component of membrane; GO:0031984 organelle subcompartment; GO:0043…	GO:0005215 transporter activity; GO:0005338 nucleotide-sugar transmembrane transporter activity; GO:0005458 GDP-mannose transmembrane transporter activity; GO:0015932 nucleobase-containing compound transmembrane transporter activity; GO:0022857 transmembrane transporter activity; GO:0036080 purine nucleotide-sugar transmembrane transporter activity; GO:1901505 carbohydrate derivative transmembran…			GOU	KOG1444	Nucleotide-sugar transporter VRG4/SQV-7
J9VRV2	Decapping nuclease OS=Cryptococcus neoformans var. grubii serotype A (strain H99 / ATCC 208821 / CBS 10515 / FGSC 9487) OX=235443 GN=CNAG_05822 PE=3 SV=1	CNAG_05822	0.433186	0.000858736	Down	43.5668	14.2	4	4	6420.17	6581.12	6489.41	3216.17	2891.39	2335.54	1.37901	1.41358	1.39388	0.690813	0.621053	0.501658	mitochondria	K14845	RAI1, DOM3Z; RAT1-interacting protein		GO:0000291 nuclear-transcribed mRNA catabolic process, exonucleolytic; GO:0000448 cleavage in ITS2 between 5.8S rRNA and LSU-rRNA of tricistronic rRNA transcript (SSU-rRNA, 5.8S rRNA, LSU-rRNA); GO:0000460 maturation of 5.8S rRNA; GO:0000463 maturation of LSU-rRNA from tricistronic rRNA transcript (SSU-rRNA, 5.8S rRNA, LSU-rRNA); GO:0000466 maturation of 5.8S rRNA from tricistronic rRNA transcrip…	GO:0005622 intracellular anatomical structure; GO:0005634 nucleus; GO:0005737 cytoplasm; GO:0005829 cytosol; GO:0032991 protein-containing complex; GO:0043226 organelle; GO:0043227 membrane-bounded organelle; GO:0043229 intracellular organelle; GO:0043231 intracellular membrane-bounded organelle; GO:0061695 transferase complex, transferring phosphorus-containing groups; GO:0090730 Las1 complex; G…	GO:0000166 nucleotide binding; GO:0001882 nucleoside binding; GO:0001883 purine nucleoside binding; GO:0003824 catalytic activity; GO:0004518 nuclease activity; GO:0004519 endonuclease activity; GO:0004521 endoribonuclease activity; GO:0004540 ribonuclease activity; GO:0005488 binding; GO:0016462 pyrophosphatase activity; GO:0016787 hydrolase activity; GO:0016788 hydrolase activity, acting on est…			L	KOG1982	Nuclear 5'-3' exoribonuclease-interacting protein, Rai1p
J9VRW7	GATA-type domain-containing protein OS=Cryptococcus neoformans var. grubii serotype A (strain H99 / ATCC 208821 / CBS 10515 / FGSC 9487) OX=235443 GN=CNAG_04263 PE=4 SV=1	CNAG_04263	1.57852	0.0355858	Up	84.7808	2.4	1	1	4479.22	4638.05	4043.24	5978.83	8895.63	5899.65	0.791974	0.820056	0.714887	1.05712	1.57284	1.04312	nucleus
J9VRX1	DNA-(apurinic or apyrimidinic site) endonuclease OS=Cryptococcus neoformans var. grubii serotype A (strain H99 / ATCC 208821 / CBS 10515 / FGSC 9487) OX=235443 GN=CNAG_04268 PE=3 SV=2	CNAG_04268	1.63709	0.0320648	Up	79.8253	6.4	4	4	5988.61	5196.4	5835.61	11399.4	9436.7	7028.23	0.800528	0.69463	0.780076	1.52382	1.26145	0.939499	nucleus	K10772	APEX2; AP endonuclease 2 [EC:4.2.99.18]	map03410 Base excision repair	GO:0000302 response to reactive oxygen species; GO:0006139 nucleobase-containing compound metabolic process; GO:0006259 DNA metabolic process; GO:0006281 DNA repair; GO:0006284 base-excision repair; GO:0006725 cellular aromatic compound metabolic process; GO:0006807 nitrogen compound metabolic process; GO:0006950 response to stress; GO:0006974 cellular response to DNA damage stimulus; GO:0006979 …	GO:0005622 intracellular anatomical structure; GO:0005634 nucleus; GO:0043226 organelle; GO:0043227 membrane-bounded organelle; GO:0043229 intracellular organelle; GO:0043231 intracellular membrane-bounded organelle;	GO:0003824 catalytic activity; GO:0003906 DNA-(apurinic or apyrimidinic site) endonuclease activity; GO:0004518 nuclease activity; GO:0004527 exonuclease activity; GO:0004528 phosphodiesterase I activity; GO:0004529 exodeoxyribonuclease activity; GO:0004536 deoxyribonuclease activity; GO:0008081 phosphoric diester hydrolase activity; GO:0008296 3'-5'-exodeoxyribonuclease activity; GO:0008309 doub…	PF03372	PF03372 Endonuclease/Exonuclease/phosphatase family	L	KOG1294	Apurinic/apyrimidinic endonuclease and related enzymes
J9VRX4	Cytochrome P450 OS=Cryptococcus neoformans var. grubii serotype A (strain H99 / ATCC 208821 / CBS 10515 / FGSC 9487) OX=235443 GN=CNAG_05842 PE=4 SV=2	CNAG_05842	0.452482	0.00444251	Down	64.5961	6	3	3	5076.29	3980.46	5250.25	2259.17	2478.44	1736.06	1.46568	1.14928	1.51591	0.652289	0.715599	0.501252	plasma membrane							PF00067	PF00067 Cytochrome P450	QI	KOG0157	Cytochrome P450 CYP4/CYP19/CYP26 subfamilies
J9VRY5	Mitogen-activated protein kinase OS=Cryptococcus neoformans var. grubii serotype A (strain H99 / ATCC 208821 / CBS 10515 / FGSC 9487) OX=235443 GN=CNAG_04282 PE=3 SV=2	CNAG_04282	1.83401	0.00253738	Up	87.9656	8.7	7	7	8447.45	10643.8	8172.22	17888.1	15832.2	16281.1	0.655985	0.826545	0.634613	1.3891	1.22945	1.26431	nucleus	K04464	MAPK7; mitogen-activated protein kinase 7 [EC:2.7.11.24]	map04011 MAPK signaling pathway - yeast; map04138 Autophagy - yeast; map04139 Mitophagy - yeast				PF00069	PF00069 Protein kinase domain	T	KOG0660	Mitogen-activated protein kinase
J9VS03	Uricase OS=Cryptococcus neoformans var. grubii serotype A (strain H99 / ATCC 208821 / CBS 10515 / FGSC 9487) OX=235443 GN=CNAG_04307 PE=3 SV=2	CNAG_04307	5.83024	4.52242e-09	Up	33.8897	28.9	6	6	56215.8	55043.1	55780	320171	326984	326723	0.295635	0.289468	0.293343	1.68376	1.71958	1.71821	cytoplasm	K00365	uaZ; urate oxidase [EC:1.7.3.3]	map00230 Purine metabolism; map00232 Caffeine metabolism; map01100 Metabolic pathways	GO:0006139 nucleobase-containing compound metabolic process; GO:0006144 purine nucleobase metabolic process; GO:0006145 purine nucleobase catabolic process; GO:0006725 cellular aromatic compound metabolic process; GO:0006807 nitrogen compound metabolic process; GO:0008152 metabolic process; GO:0009056 catabolic process; GO:0009112 nucleobase metabolic process; GO:0009987 cellular process; GO:0019…	GO:0005576 extracellular region; GO:0005622 intracellular anatomical structure; GO:0005737 cytoplasm; GO:0005777 peroxisome; GO:0042579 microbody; GO:0043226 organelle; GO:0043227 membrane-bounded organelle; GO:0043229 intracellular organelle; GO:0043231 intracellular membrane-bounded organelle;	GO:0003824 catalytic activity; GO:0004846 urate oxidase activity; GO:0016491 oxidoreductase activity; GO:0016661 oxidoreductase activity, acting on other nitrogenous compounds as donors; GO:0016663 oxidoreductase activity, acting on other nitrogenous compounds as donors, oxygen as acceptor;	PF01014	PF01014 Uricase	Q	KOG1599	Uricase (urate oxidase)
J9VS37	aspartate kinase OS=Cryptococcus neoformans var. grubii serotype A (strain H99 / ATCC 208821 / CBS 10515 / FGSC 9487) OX=235443 GN=CNAG_04347 PE=4 SV=1	CNAG_04347	1.97899	2.3546e-05	Up	66.025	28.8	13	13	261104	262456	253139	541720	496787	498576	0.677083	0.680589	0.65643	1.40477	1.28825	1.29289	cytoskeleton	K00928	lysC; aspartate kinase [EC:2.7.2.4]	map00260 Glycine, serine and threonine metabolism; map00261 Monobactam biosynthesis; map00270 Cysteine and methionine metabolism; map00300 Lysine biosynthesis; map01100 Metabolic pathways; map01110 Biosynthesis of secondary metabolites; map01210 2-Oxocarboxylic acid metabolism; map01230 Biosynthesis of amino acids	GO:0000096 sulfur amino acid metabolic process; GO:0000097 sulfur amino acid biosynthetic process; GO:0006082 organic acid metabolic process; GO:0006520 cellular amino acid metabolic process; GO:0006531 aspartate metabolic process; GO:0006553 lysine metabolic process; GO:0006555 methionine metabolic process; GO:0006566 threonine metabolic process; GO:0006790 sulfur compound metabolic process; GO:…	GO:0005622 intracellular anatomical structure; GO:0005737 cytoplasm;	GO:0003824 catalytic activity; GO:0004072 aspartate kinase activity; GO:0016301 kinase activity; GO:0016740 transferase activity; GO:0016772 transferase activity, transferring phosphorus-containing groups; GO:0016774 phosphotransferase activity, carboxyl group as acceptor; GO:0019202 amino acid kinase activity;	PF13840	PF13840 ACT domain	E	KOG0456	Aspartate kinase
J9VS59	Protein YOP1 OS=Cryptococcus neoformans var. grubii serotype A (strain H99 / ATCC 208821 / CBS 10515 / FGSC 9487) OX=235443 GN=CNAG_02409 PE=3 SV=1	CNAG_02409	2.79124	0.00102447	Up	41.4313	8.2	2	2	8950.9	8449.89	11959.9	25810.1	25712.1	30430.4	0.482471	0.455466	0.644661	1.39121	1.38593	1.64026	extracellular	K17338	REEP1_2_3_4; receptor expression-enhancing protein 1/2/3/4		GO:0006996 organelle organization; GO:0007029 endoplasmic reticulum organization; GO:0009987 cellular process; GO:0010256 endomembrane system organization; GO:0016043 cellular component organization; GO:0061024 membrane organization; GO:0071786 endoplasmic reticulum tubular network organization; GO:0071840 cellular component organization or biogenesis; GO:0090158 endoplasmic reticulum membrane or…					V	KOG1726	HVA22/DP1 gene product-related proteins
J9VS95	amidase OS=Cryptococcus neoformans var. grubii serotype A (strain H99 / ATCC 208821 / CBS 10515 / FGSC 9487) OX=235443 GN=CNAG_02365 PE=3 SV=1	CNAG_02365	0.414376	4.92862e-05	Down	60.1531	16.5	8	8	16083.9	16971.3	17379	7345.28	7143.71	6409.74	1.35286	1.4275	1.46179	0.617831	0.600877	0.53914	cytoplasm	K01426	E3.5.1.4, amiE; amidase [EC:3.5.1.4]	map00330 Arginine and proline metabolism; map00360 Phenylalanine metabolism; map00380 Tryptophan metabolism; map01100 Metabolic pathways						JIT	KOG1212	Amidases
J9VSC7	Derlin OS=Cryptococcus neoformans var. grubii serotype A (strain H99 / ATCC 208821 / CBS 10515 / FGSC 9487) OX=235443 GN=CNAG_04853 PE=3 SV=1	CNAG_04853	1.68484	0.016391	Up	29.3232	3.8	1	1	19359.7	15525.3	20655.2	26852.8	37279.9	29443.5	0.778976	0.624692	0.831106	1.08048	1.50003	1.18472	plasma membrane	K13989	DERL2_3; Derlin-2/3	map04141 Protein processing in endoplasmic reticulum						S	KOG0858	Predicted membrane protein
J9VSE7	D-malate dehydrogenase (decarboxylating) OS=Cryptococcus neoformans var. grubii serotype A (strain H99 / ATCC 208821 / CBS 10515 / FGSC 9487) OX=235443 GN=CNAG_04468 PE=3 SV=2	CNAG_04468	2.50545	0.000997532	Up	42.6618	8.7	3	3	17367	12787.3	13944.6	40201.9	33094.8	37191	0.674068	0.496314	0.541236	1.56037	1.28451	1.4435	cytoplasm							PF00180	PF00180 Isocitrate/isopropylmalate dehydrogenase	E	KOG0786	3-isopropylmalate dehydrogenase
J9VSG1	glucan 1,4-alpha-glucosidase OS=Cryptococcus neoformans var. grubii serotype A (strain H99 / ATCC 208821 / CBS 10515 / FGSC 9487) OX=235443 GN=CNAG_02283 PE=3 SV=2	CNAG_02283	2.74838	0.0201842	Up	65.541	8	4	4	3631.2	2455.34	2303.42	4942.55	10641.6	7474.74	0.692783	0.468445	0.439462	0.94297	2.03026	1.42608	Golgi apparatus	K01178	SGA1; glucoamylase [EC:3.2.1.3]	map00500 Starch and sucrose metabolism; map01100 Metabolic pathways	GO:0000272 polysaccharide catabolic process; GO:0005975 carbohydrate metabolic process; GO:0005976 polysaccharide metabolic process; GO:0005977 glycogen metabolic process; GO:0005980 glycogen catabolic process; GO:0006073 cellular glucan metabolic process; GO:0006091 generation of precursor metabolites and energy; GO:0006112 energy reserve metabolic process; GO:0008152 metabolic process; GO:00090…	GO:0000322 storage vacuole; GO:0000323 lytic vacuole; GO:0000324 fungal-type vacuole; GO:0005622 intracellular anatomical structure; GO:0005737 cytoplasm; GO:0005773 vacuole; GO:0005783 endoplasmic reticulum; GO:0009986 cell surface; GO:0012505 endomembrane system; GO:0043226 organelle; GO:0043227 membrane-bounded organelle; GO:0043229 intracellular organelle; GO:0043231 intracellular membrane-bo…	GO:0003824 catalytic activity; GO:0004339 glucan 1,4-alpha-glucosidase activity; GO:0004553 hydrolase activity, hydrolyzing O-glycosyl compounds; GO:0015926 glucosidase activity; GO:0016787 hydrolase activity; GO:0016798 hydrolase activity, acting on glycosyl bonds;
J9VSI6	Mitogen-activated protein kinase OS=Cryptococcus neoformans var. grubii serotype A (strain H99 / ATCC 208821 / CBS 10515 / FGSC 9487) OX=235443 GN=CNAG_04514 PE=3 SV=1	CNAG_04514	1.63487	0.00676691	Up	48.1288	12.2	3	3	76448.7	73659.8	96999.8	146200	126288	131503	0.704489	0.678788	0.893871	1.34726	1.16377	1.21182	mitochondria	K04464	MAPK7; mitogen-activated protein kinase 7 [EC:2.7.11.24]	map04011 MAPK signaling pathway - yeast; map04138 Autophagy - yeast; map04139 Mitophagy - yeast	GO:0000165 MAPK cascade; GO:0000302 response to reactive oxygen species; GO:0006355 regulation of transcription, DNA-templated; GO:0006464 cellular protein modification process; GO:0006468 protein phosphorylation; GO:0006793 phosphorus metabolic process; GO:0006796 phosphate-containing compound metabolic process; GO:0006807 nitrogen compound metabolic process; GO:0006873 cellular ion homeostasis;…	GO:0005622 intracellular anatomical structure; GO:0005634 nucleus; GO:0005737 cytoplasm; GO:0005739 mitochondrion; GO:0005829 cytosol; GO:0005933 cellular bud; GO:0005934 cellular bud tip; GO:0005935 cellular bud neck; GO:0005937 mating projection; GO:0030427 site of polarized growth; GO:0042995 cell projection; GO:0043226 organelle; GO:0043227 membrane-bounded organelle; GO:0043229 intracellular…	GO:0000166 nucleotide binding; GO:0003824 catalytic activity; GO:0004672 protein kinase activity; GO:0004674 protein serine/threonine kinase activity; GO:0004707 MAP kinase activity; GO:0005488 binding; GO:0005524 ATP binding; GO:0016301 kinase activity; GO:0016740 transferase activity; GO:0016772 transferase activity, transferring phosphorus-containing groups; GO:0016773 phosphotransferase activ…	PF00069	PF00069 Protein kinase domain	T	KOG0660	Mitogen-activated protein kinase
J9VSV0	alpha-1,2-Mannosidase OS=Cryptococcus neoformans var. grubii serotype A (strain H99 / ATCC 208821 / CBS 10515 / FGSC 9487) OX=235443 GN=CNAG_03240 PE=3 SV=2	CNAG_03240	1.606	0.00302213	Up	97.033	9.4	7	7	43183.1	53999.7	52385.5	79456.3	83852.9	76897.4	0.66474	0.831244	0.806396	1.22311	1.29079	1.18372	mitochondria	K01230	MAN1A_C, MNS1_2; mannosyl-oligosaccharide alpha-1,2-mannosidase [EC:3.2.1.113]	map00510 N-Glycan biosynthesis; map00513 Various types of N-glycan biosynthesis; map01100 Metabolic pathways; map04141 Protein processing in endoplasmic reticulum						G	KOG2431	1, 2-alpha-mannosidase
J9VSW1	Diphthine--ammonia ligase OS=Cryptococcus neoformans var. grubii serotype A (strain H99 / ATCC 208821 / CBS 10515 / FGSC 9487) OX=235443 GN=CNAG_04868 PE=4 SV=2	CNAG_04868	1.60775	0.00196414	Up	78.9975	11.5	7	7	24183.3	30436.7	27109.7	43654.3	43633.6	44113.2	0.680802	0.856845	0.763185	1.22894	1.22836	1.24186	cytoplasm	K06927	DPH6; diphthine-ammonia ligase [EC:6.3.1.14]		GO:0006417 regulation of translation; GO:0006448 regulation of translational elongation; GO:0006464 cellular protein modification process; GO:0006807 nitrogen compound metabolic process; GO:0008152 metabolic process; GO:0009058 biosynthetic process; GO:0009889 regulation of biosynthetic process; GO:0009987 cellular process; GO:0010468 regulation of gene expression; GO:0010556 regulation of macrom…	GO:0005622 intracellular anatomical structure; GO:0005737 cytoplasm;	GO:0003824 catalytic activity; GO:0016874 ligase activity; GO:0016879 ligase activity, forming carbon-nitrogen bonds; GO:0016880 acid-ammonia (or amide) ligase activity; GO:0017178 diphthine-ammonia ligase activity;			J	KOG2317	Putative translation initiation inhibitor UK114/IBM1
J9VSX5	Fatty acid synthase subunit alpha, fungi type OS=Cryptococcus neoformans var. grubii serotype A (strain H99 / ATCC 208821 / CBS 10515 / FGSC 9487) OX=235443 GN=CNAG_02100 PE=3 SV=1	CNAG_02100	0.630021	0.000651281	Down	157.575	28.7	32	32	1.4291e+06	1.46696e+06	1.3717e+06	966186	829573	893017	1.23259	1.26525	1.18309	0.833335	0.715506	0.770226	cytoplasm	K00667	FAS2; fatty acid synthase subunit alpha, fungi type [EC:2.3.1.86]	map00061 Fatty acid biosynthesis; map01100 Metabolic pathways; map01212 Fatty acid metabolism	GO:0001676 long-chain fatty acid metabolic process; GO:0006082 organic acid metabolic process; GO:0006629 lipid metabolic process; GO:0006631 fatty acid metabolic process; GO:0006633 fatty acid biosynthetic process; GO:0008152 metabolic process; GO:0008610 lipid biosynthetic process; GO:0009058 biosynthetic process; GO:0009987 cellular process; GO:0016053 organic acid biosynthetic process; GO:001…	GO:0005622 intracellular anatomical structure; GO:0005737 cytoplasm; GO:0005829 cytosol; GO:0005835 fatty acid synthase complex; GO:0032991 protein-containing complex;	GO:0003824 catalytic activity; GO:0004312 fatty acid synthase activity; GO:0004314 [acyl-carrier-protein] S-malonyltransferase activity; GO:0004315 3-oxoacyl-[acyl-carrier-protein] synthase activity; GO:0004316 3-oxoacyl-[acyl-carrier-protein] reductase (NADPH) activity; GO:0008897 holo-[acyl-carrier-protein] synthase activity; GO:0016417 S-acyltransferase activity; GO:0016419 S-malonyltransferas…	PF18314; PF00109; PF02801; PF01648	PF18314 Fatty acid synthase type I helical domain ; PF00109 Beta-ketoacyl synthase, N-terminal domain; PF02801 Beta-ketoacyl synthase, C-terminal domain; PF01648 4'-phosphopantetheinyl transferase superfamily
J9VSY8	(2E,6E)-farnesyl diphosphate synthase OS=Cryptococcus neoformans var. grubii serotype A (strain H99 / ATCC 208821 / CBS 10515 / FGSC 9487) OX=235443 GN=CNAG_02084 PE=3 SV=2	CNAG_02084	0.626645	9.85531e-05	Down	42.901	11.8	4	4	322069	315102	312296	195850	189906	209223	1.2512	1.22414	1.21323	0.760855	0.737764	0.812808	cytoplasm	K00787	FDPS; farnesyl diphosphate synthase [EC:2.5.1.1 2.5.1.10]	map00900 Terpenoid backbone biosynthesis; map01100 Metabolic pathways; map01110 Biosynthesis of secondary metabolites	GO:0006066 alcohol metabolic process; GO:0006629 lipid metabolic process; GO:0006644 phospholipid metabolic process; GO:0006694 steroid biosynthetic process; GO:0006696 ergosterol biosynthetic process; GO:0006720 isoprenoid metabolic process; GO:0006721 terpenoid metabolic process; GO:0006793 phosphorus metabolic process; GO:0006796 phosphate-containing compound metabolic process; GO:0008152 meta…	GO:0005622 intracellular anatomical structure; GO:0005737 cytoplasm; GO:0005783 endoplasmic reticulum; GO:0012505 endomembrane system; GO:0043226 organelle; GO:0043227 membrane-bounded organelle; GO:0043229 intracellular organelle; GO:0043231 intracellular membrane-bounded organelle;	GO:0003824 catalytic activity; GO:0004161 dimethylallyltranstransferase activity; GO:0004337 geranyltranstransferase activity; GO:0004659 prenyltransferase activity; GO:0016740 transferase activity; GO:0016765 transferase activity, transferring alkyl or aryl (other than methyl) groups;	PF00348	PF00348 Polyprenyl synthetase	H	KOG0711	Polyprenyl synthetase
J9VT67	3-hydroxy-3-methylglutaryl coenzyme A reductase OS=Cryptococcus neoformans var. grubii serotype A (strain H99 / ATCC 208821 / CBS 10515 / FGSC 9487) OX=235443 GN=CNAG_06534 PE=3 SV=1	CNAG_06534	0.281495	7.53993e-08	Down	137.656	6.8	7	7	147068	146856	144726	42171.4	40503.4	40803.1	1.56977	1.5675	1.54476	0.450126	0.432322	0.435521	plasma membrane	K00021	HMGCR; hydroxymethylglutaryl-CoA reductase (NADPH) [EC:1.1.1.34]	map00900 Terpenoid backbone biosynthesis; map01100 Metabolic pathways; map01110 Biosynthesis of secondary metabolites	GO:0006066 alcohol metabolic process; GO:0006084 acetyl-CoA metabolic process; GO:0006139 nucleobase-containing compound metabolic process; GO:0006163 purine nucleotide metabolic process; GO:0006629 lipid metabolic process; GO:0006637 acyl-CoA metabolic process; GO:0006644 phospholipid metabolic process; GO:0006694 steroid biosynthetic process; GO:0006696 ergosterol biosynthetic process; GO:00067…	GO:0000502 proteasome complex; GO:0005622 intracellular anatomical structure; GO:0005634 nucleus; GO:0005635 nuclear envelope; GO:0005737 cytoplasm; GO:0005777 peroxisome; GO:0005778 peroxisomal membrane; GO:0005783 endoplasmic reticulum; GO:0005789 endoplasmic reticulum membrane; GO:0012505 endomembrane system; GO:0016020 membrane; GO:0016021 integral component of membrane; GO:0031090 organelle …	GO:0003824 catalytic activity; GO:0004420 hydroxymethylglutaryl-CoA reductase (NADPH) activity; GO:0016491 oxidoreductase activity; GO:0016614 oxidoreductase activity, acting on CH-OH group of donors; GO:0016616 oxidoreductase activity, acting on the CH-OH group of donors, NAD or NADP as acceptor;			I	KOG2480	3-hydroxy-3-methylglutaryl-CoA (HMG-CoA) reductase
J9VT74	HECT-type E3 ubiquitin transferase OS=Cryptococcus neoformans var. grubii serotype A (strain H99 / ATCC 208821 / CBS 10515 / FGSC 9487) OX=235443 GN=CNAG_01251 PE=3 SV=1	CNAG_01251	2.21083	0.0154035	Up	211.06	7.5	12	12	18073.8	21276.6	15511.3	31590.1	54557.3	35142.5	0.615623	0.724714	0.528339	1.07601	1.85831	1.19701	nucleus	K10590	TRIP12; E3 ubiquitin-protein ligase TRIP12 [EC:2.3.2.26]	map04120 Ubiquitin mediated proteolysis	GO:0000209 protein polyubiquitination; GO:0006464 cellular protein modification process; GO:0006508 proteolysis; GO:0006511 ubiquitin-dependent protein catabolic process; GO:0006513 protein monoubiquitination; GO:0006807 nitrogen compound metabolic process; GO:0008152 metabolic process; GO:0009056 catabolic process; GO:0009057 macromolecule catabolic process; GO:0009889 regulation of biosynthetic…	GO:0005622 intracellular anatomical structure; GO:0005634 nucleus; GO:0005737 cytoplasm; GO:0005739 mitochondrion; GO:0032991 protein-containing complex; GO:0043226 organelle; GO:0043227 membrane-bounded organelle; GO:0043229 intracellular organelle; GO:0043231 intracellular membrane-bounded organelle;	GO:0003824 catalytic activity; GO:0004842 ubiquitin-protein transferase activity; GO:0016740 transferase activity; GO:0019787 ubiquitin-like protein transferase activity; GO:0061630 ubiquitin protein ligase activity; GO:0061659 ubiquitin-like protein ligase activity; GO:0140096 catalytic activity, acting on a protein;	PF00632	PF00632 HECT-domain (ubiquitin-transferase)	O	KOG0170	E3 ubiquitin protein ligase
J9VTC6	Gamma-glutamylcyclotransferase OS=Cryptococcus neoformans var. grubii serotype A (strain H99 / ATCC 208821 / CBS 10515 / FGSC 9487) OX=235443 GN=CNAG_01501 PE=3 SV=1	CNAG_01501	0.435212	1.31251e-05	Down	23.2033	6.4	1	1	47159.5	42605	43664.9	19636	19010	19424	1.47759	1.33489	1.36809	0.615228	0.595616	0.608588	cytoplasm	K07232	CHAC, chaC; glutathione-specific gamma-glutamylcyclotransferase [EC:4.3.2.7]	map00480 Glutathione metabolism; map01100 Metabolic pathways	GO:0006518 peptide metabolic process; GO:0006575 cellular modified amino acid metabolic process; GO:0006749 glutathione metabolic process; GO:0006751 glutathione catabolic process; GO:0006790 sulfur compound metabolic process; GO:0006807 nitrogen compound metabolic process; GO:0008152 metabolic process; GO:0009056 catabolic process; GO:0009636 response to toxic substance; GO:0009987 cellular proc…	GO:0005622 intracellular anatomical structure; GO:0005634 nucleus; GO:0005737 cytoplasm; GO:0043226 organelle; GO:0043227 membrane-bounded organelle; GO:0043229 intracellular organelle; GO:0043231 intracellular membrane-bounded organelle;	GO:0003824 catalytic activity; GO:0003839 gamma-glutamylcyclotransferase activity; GO:0016603 glutaminyl-peptide cyclotransferase activity; GO:0016740 transferase activity; GO:0016746 acyltransferase activity; GO:0016755 aminoacyltransferase activity; GO:0016829 lyase activity; GO:0016840 carbon-nitrogen lyase activity; GO:0016842 amidine-lyase activity; GO:0140096 catalytic activity, acting on a…			P	KOG3182	Predicted cation transporter
J9VTE6	RNA-dependent RNA polymerase OS=Cryptococcus neoformans var. grubii serotype A (strain H99 / ATCC 208821 / CBS 10515 / FGSC 9487) OX=235443 GN=CNAG_03466 PE=1 SV=2	CNAG_03466	0.5913	0.0117025	Down	127.32	8.4	9	9	28114.9	34295.2	28566.3	21782.7	16130.8	15880.9	1.16522	1.42136	1.18392	0.902781	0.668539	0.658179	nucleus	K11699	RDR, RDRP; RNA-dependent RNA polymerase [EC:2.7.7.48]		GO:0000003 reproduction; GO:0000280 nuclear division; GO:0001172 transcription, RNA-templated; GO:0006139 nucleobase-containing compound metabolic process; GO:0006325 chromatin organization; GO:0006355 regulation of transcription, DNA-templated; GO:0006396 RNA processing; GO:0006725 cellular aromatic compound metabolic process; GO:0006807 nitrogen compound metabolic process; GO:0006996 organelle …	GO:0000228 nuclear chromosome; GO:0000775 chromosome, centromeric region; GO:0000785 chromatin; GO:0000792 heterochromatin; GO:0005622 intracellular anatomical structure; GO:0005634 nucleus; GO:0005694 chromosome; GO:0005721 pericentric heterochromatin; GO:0005737 cytoplasm; GO:0030880 RNA polymerase complex; GO:0031379 RNA-directed RNA polymerase complex; GO:0031380 nuclear RNA-directed RNA poly…	GO:0003824 catalytic activity; GO:0003968 RNA-directed 5'-3' RNA polymerase activity; GO:0016740 transferase activity; GO:0016772 transferase activity, transferring phosphorus-containing groups; GO:0016779 nucleotidyltransferase activity; GO:0034062 5'-3' RNA polymerase activity; GO:0097747 RNA polymerase activity; GO:0140098 catalytic activity, acting on RNA;			A	KOG0988	RNA-directed RNA polymerase QDE-1 required for posttranscriptional gene silencing and RNA interference
J9VTF5	phosphoinositide 5-phosphatase OS=Cryptococcus neoformans var. grubii serotype A (strain H99 / ATCC 208821 / CBS 10515 / FGSC 9487) OX=235443 GN=CNAG_01532 PE=3 SV=2	CNAG_01532	0.540636	0.000473579	Down	141.55	11.6	12	12	69196.5	79327.4	81629.9	43918.4	40328.1	40183	1.17089	1.34232	1.38128	0.743156	0.682402	0.679947	mitochondria	K20279	SYNJ; synaptojanin [EC:3.1.3.36]	map00562 Inositol phosphate metabolism; map01100 Metabolic pathways; map04070 Phosphatidylinositol signaling system	GO:0006629 lipid metabolic process; GO:0006644 phospholipid metabolic process; GO:0006650 glycerophospholipid metabolic process; GO:0006661 phosphatidylinositol biosynthetic process; GO:0006793 phosphorus metabolic process; GO:0006796 phosphate-containing compound metabolic process; GO:0007154 cell communication; GO:0007165 signal transduction; GO:0008152 metabolic process; GO:0008610 lipid biosy…	GO:0005622 intracellular anatomical structure; GO:0005737 cytoplasm; GO:0005856 cytoskeleton; GO:0005937 mating projection; GO:0005938 cell cortex; GO:0015629 actin cytoskeleton; GO:0016020 membrane; GO:0030427 site of polarized growth; GO:0030479 actin cortical patch; GO:0030863 cortical cytoskeleton; GO:0030864 cortical actin cytoskeleton; GO:0042995 cell projection; GO:0043226 organelle; GO:00…	GO:0003824 catalytic activity; GO:0004438 phosphatidylinositol-3-phosphatase activity; GO:0004439 phosphatidylinositol-4,5-bisphosphate 5-phosphatase activity; GO:0004445 inositol-polyphosphate 5-phosphatase activity; GO:0005488 binding; GO:0005509 calcium ion binding; GO:0016312 inositol bisphosphate phosphatase activity; GO:0016787 hydrolase activity; GO:0016788 hydrolase activity, acting on es…	PF03372	PF03372 Endonuclease/Exonuclease/phosphatase family	U	KOG0566	Inositol-1,4,5-triphosphate 5-phosphatase (synaptojanin), INP51/INP52/INP53 family
J9VTK1	Glutamate dehydrogenase OS=Cryptococcus neoformans var. grubii serotype A (strain H99 / ATCC 208821 / CBS 10515 / FGSC 9487) OX=235443 GN=CNAG_01577 PE=3 SV=1	CNAG_01577	0.565708	9.25838e-05	Down	49.1937	37.5	14	14	7794803	7.67151e+06	8449951	4601144	4.59592e+06	4.33256e+06	1.24897	1.22922	1.35395	0.737247	0.736411	0.694211	cytoplasm	K00262	E1.4.1.4, gdhA; glutamate dehydrogenase (NADP+) [EC:1.4.1.4]	map00220 Arginine biosynthesis; map00250 Alanine, aspartate and glutamate metabolism; map00910 Nitrogen metabolism; map01100 Metabolic pathways	GO:0001505 regulation of neurotransmitter levels; GO:0006082 organic acid metabolic process; GO:0006520 cellular amino acid metabolic process; GO:0006536 glutamate metabolic process; GO:0006537 glutamate biosynthetic process; GO:0006541 glutamine metabolic process; GO:0006807 nitrogen compound metabolic process; GO:0008152 metabolic process; GO:0008652 cellular amino acid biosynthetic process; GO…	GO:0005576 extracellular region; GO:0005622 intracellular anatomical structure; GO:0005634 nucleus; GO:0005737 cytoplasm; GO:0005739 mitochondrion; GO:0005829 cytosol; GO:0043226 organelle; GO:0043227 membrane-bounded organelle; GO:0043229 intracellular organelle; GO:0043231 intracellular membrane-bounded organelle;	GO:0003824 catalytic activity; GO:0004353 glutamate dehydrogenase [NAD(P)+] activity; GO:0004354 glutamate dehydrogenase (NADP+) activity; GO:0016491 oxidoreductase activity; GO:0016638 oxidoreductase activity, acting on the CH-NH2 group of donors; GO:0016639 oxidoreductase activity, acting on the CH-NH2 group of donors, NAD or NADP as acceptor;	PF02812; PF00208	PF02812 Glu/Leu/Phe/Val dehydrogenase, dimerisation domain; PF00208 Glutamate/Leucine/Phenylalanine/Valine dehydrogenase	E	KOG2250	Glutamate/leucine/phenylalanine/valine dehydrogenases
J9VTR0	Glucosamine 6-phosphate N-acetyltransferase OS=Cryptococcus neoformans var. grubii serotype A (strain H99 / ATCC 208821 / CBS 10515 / FGSC 9487) OX=235443 GN=CNAG_06692 PE=3 SV=2	CNAG_06692	0.294179	4.06651e-05	Down	20.602	25.3	4	4	98825.6	94130.8	105439	26496.7	31876.9	29408	1.53544	1.4625	1.6382	0.411678	0.495269	0.45691	nucleus	K00621	GNPNAT1, GNA1; glucosamine-phosphate N-acetyltransferase [EC:2.3.1.4]	map00520 Amino sugar and nucleotide sugar metabolism; map01100 Metabolic pathways; map01250 Biosynthesis of nucleotide sugars	GO:0006040 amino sugar metabolic process; GO:0006047 UDP-N-acetylglucosamine metabolic process; GO:0006048 UDP-N-acetylglucosamine biosynthetic process; GO:0006139 nucleobase-containing compound metabolic process; GO:0006725 cellular aromatic compound metabolic process; GO:0006793 phosphorus metabolic process; GO:0006807 nitrogen compound metabolic process; GO:0008152 metabolic process; GO:000905…	GO:0005622 intracellular anatomical structure; GO:0005634 nucleus; GO:0005737 cytoplasm; GO:0043226 organelle; GO:0043227 membrane-bounded organelle; GO:0043229 intracellular organelle; GO:0043231 intracellular membrane-bounded organelle;	GO:0003824 catalytic activity; GO:0004343 glucosamine 6-phosphate N-acetyltransferase activity; GO:0008080 N-acetyltransferase activity; GO:0016407 acetyltransferase activity; GO:0016410 N-acyltransferase activity; GO:0016740 transferase activity; GO:0016746 acyltransferase activity; GO:0016747 acyltransferase activity, transferring groups other than amino-acyl groups;			M	KOG3396	Glucosamine-phosphate N-acetyltransferase
J9VTV3	homocitrate synthase OS=Cryptococcus neoformans var. grubii serotype A (strain H99 / ATCC 208821 / CBS 10515 / FGSC 9487) OX=235443 GN=CNAG_00992 PE=3 SV=1	CNAG_00992	1.60836	0.000122661	Up	53.5407	21.9	9	9	2.31877e+06	2.24359e+06	2.16859e+06	3.78169e+06	3.46187e+06	3.58223e+06	0.792437	0.766744	0.741114	1.29239	1.18309	1.22422	cytoplasm	K01655	LYS21, LYS20; homocitrate synthase [EC:2.3.3.14]	map00300 Lysine biosynthesis; map00620 Pyruvate metabolism; map01100 Metabolic pathways; map01110 Biosynthesis of secondary metabolites; map01210 2-Oxocarboxylic acid metabolism; map01230 Biosynthesis of amino acids	GO:0006082 organic acid metabolic process; GO:0006139 nucleobase-containing compound metabolic process; GO:0006259 DNA metabolic process; GO:0006281 DNA repair; GO:0006325 chromatin organization; GO:0006520 cellular amino acid metabolic process; GO:0006553 lysine metabolic process; GO:0006725 cellular aromatic compound metabolic process; GO:0006807 nitrogen compound metabolic process; GO:0006950 …	GO:0005622 intracellular anatomical structure; GO:0005634 nucleus; GO:0005737 cytoplasm; GO:0005739 mitochondrion; GO:0043226 organelle; GO:0043227 membrane-bounded organelle; GO:0043229 intracellular organelle; GO:0043231 intracellular membrane-bounded organelle;	GO:0003824 catalytic activity; GO:0004410 homocitrate synthase activity; GO:0016740 transferase activity; GO:0016746 acyltransferase activity; GO:0046912 acyltransferase, acyl groups converted into alkyl on transfer;	PF00682	PF00682 HMGL-like	E	KOG2367	Alpha-isopropylmalate synthase/homocitrate synthase
J9VTZ1	Acetyl-CoA carboxylase/biotin carboxylase OS=Cryptococcus neoformans var. grubii serotype A (strain H99 / ATCC 208821 / CBS 10515 / FGSC 9487) OX=235443 GN=CNAG_05759 PE=4 SV=2	CNAG_05759	0.547955	0.0160653	Down	248.112	23.3	42	42	489026	650433	411388	318331	268405	263059	1.22224	1.62565	1.02819	0.795615	0.670833	0.657471	cytoplasm	K11262	ACACA; acetyl-CoA carboxylase / biotin carboxylase 1 [EC:6.4.1.2 6.3.4.14 2.1.3.15]	map00061 Fatty acid biosynthesis; map00254 Aflatoxin biosynthesis; map00620 Pyruvate metabolism; map00640 Propanoate metabolism; map01100 Metabolic pathways; map01110 Biosynthesis of secondary metabolites; map01212 Fatty acid metabolism	GO:0001676 long-chain fatty acid metabolic process; GO:0006082 organic acid metabolic process; GO:0006606 protein import into nucleus; GO:0006629 lipid metabolic process; GO:0006631 fatty acid metabolic process; GO:0006633 fatty acid biosynthetic process; GO:0006810 transport; GO:0006886 intracellular protein transport; GO:0006913 nucleocytoplasmic transport; GO:0006996 organelle organization; GO…	GO:0005622 intracellular anatomical structure; GO:0005737 cytoplasm; GO:0005739 mitochondrion; GO:0005783 endoplasmic reticulum; GO:0005789 endoplasmic reticulum membrane; GO:0005829 cytosol; GO:0012505 endomembrane system; GO:0016020 membrane; GO:0031984 organelle subcompartment; GO:0042175 nuclear outer membrane-endoplasmic reticulum membrane network; GO:0043226 organelle; GO:0043227 membrane-b…	GO:0000166 nucleotide binding; GO:0003824 catalytic activity; GO:0003989 acetyl-CoA carboxylase activity; GO:0004075 biotin carboxylase activity; GO:0005488 binding; GO:0005524 ATP binding; GO:0016421 CoA carboxylase activity; GO:0016874 ligase activity; GO:0016879 ligase activity, forming carbon-nitrogen bonds; GO:0016885 ligase activity, forming carbon-carbon bonds; GO:0017076 purine nucleotide…	PF00289; PF02786; PF02785; PF00364	PF00289 Biotin carboxylase, N-terminal domain; PF02786 Carbamoyl-phosphate synthase L chain, ATP binding domain; PF02785 Biotin carboxylase C-terminal domain; PF00364 Biotin-requiring enzyme	I	KOG0368	Acetyl-CoA carboxylase
J9VTZ5	ATP-dependent metalloprotease OS=Cryptococcus neoformans var. grubii serotype A (strain H99 / ATCC 208821 / CBS 10515 / FGSC 9487) OX=235443 GN=CNAG_01688 PE=3 SV=2	CNAG_01688	0.563788	0.000162663	Down	84.2915	18.1	10	10	119453	126439	132881	75118.1	70031.7	68397.6	1.21002	1.28078	1.34604	0.760921	0.709398	0.692845	mitochondria	K08955	YME1; ATP-dependent metalloprotease [EC:3.4.24.-]	map04139 Mitophagy - yeast	GO:0006457 protein folding; GO:0006508 proteolysis; GO:0006515 protein quality control for misfolded or incompletely synthesized proteins; GO:0006605 protein targeting; GO:0006626 protein targeting to mitochondrion; GO:0006807 nitrogen compound metabolic process; GO:0006810 transport; GO:0006839 mitochondrial transport; GO:0006886 intracellular protein transport; GO:0006996 organelle organization…	GO:0005622 intracellular anatomical structure; GO:0005737 cytoplasm; GO:0005739 mitochondrion; GO:0005740 mitochondrial envelope; GO:0005743 mitochondrial inner membrane; GO:0016020 membrane; GO:0019866 organelle inner membrane; GO:0031090 organelle membrane; GO:0031942 i-AAA complex; GO:0031966 mitochondrial membrane; GO:0031967 organelle envelope; GO:0031975 envelope; GO:0032991 protein-contain…	GO:0003824 catalytic activity; GO:0004176 ATP-dependent peptidase activity; GO:0008233 peptidase activity; GO:0008237 metallopeptidase activity; GO:0016462 pyrophosphatase activity; GO:0016787 hydrolase activity; GO:0016817 hydrolase activity, acting on acid anhydrides; GO:0016818 hydrolase activity, acting on acid anhydrides, in phosphorus-containing anhydrides; GO:0016887 ATP hydrolysis activit…	PF00004; PF17862; PF01434	PF00004 ATPase family associated with various cellular activities (AAA); PF17862 AAA+ lid domain; PF01434 Peptidase family M41	O	KOG0734	AAA+-type ATPase containing the peptidase M41 domain
J9VU39	NAD-specific glutamate dehydrogenase OS=Cryptococcus neoformans var. grubii serotype A (strain H99 / ATCC 208821 / CBS 10515 / FGSC 9487) OX=235443 GN=CNAG_00879 PE=3 SV=1	CNAG_00879	1.71558	8.07181e-05	Up	118.24	25.3	20	20	587016	558836	566053	1.00935e+06	1.00517e+06	922393	0.757633	0.721262	0.730577	1.30272	1.29732	1.19049	cytoplasm,nucleus	K15371	GDH2; glutamate dehydrogenase [EC:1.4.1.2]	map00220 Arginine biosynthesis; map00250 Alanine, aspartate and glutamate metabolism; map00430 Taurine and hypotaurine metabolism; map00910 Nitrogen metabolism; map01100 Metabolic pathways	GO:0006082 organic acid metabolic process; GO:0006103 2-oxoglutarate metabolic process; GO:0006106 fumarate metabolic process; GO:0006520 cellular amino acid metabolic process; GO:0006536 glutamate metabolic process; GO:0006538 glutamate catabolic process; GO:0006807 nitrogen compound metabolic process; GO:0008152 metabolic process; GO:0009056 catabolic process; GO:0009063 cellular amino acid cat…	GO:0005622 intracellular anatomical structure; GO:0005737 cytoplasm; GO:0005739 mitochondrion; GO:0043226 organelle; GO:0043227 membrane-bounded organelle; GO:0043229 intracellular organelle; GO:0043231 intracellular membrane-bounded organelle;	GO:0003824 catalytic activity; GO:0004352 glutamate dehydrogenase (NAD+) activity; GO:0004353 glutamate dehydrogenase [NAD(P)+] activity; GO:0016491 oxidoreductase activity; GO:0016638 oxidoreductase activity, acting on the CH-NH2 group of donors; GO:0016639 oxidoreductase activity, acting on the CH-NH2 group of donors, NAD or NADP as acceptor;	PF00208	PF00208 Glutamate/Leucine/Phenylalanine/Valine dehydrogenase	E	KOG2250	Glutamate/leucine/phenylalanine/valine dehydrogenases
J9VU49	Lysine--tRNA ligase OS=Cryptococcus neoformans var. grubii serotype A (strain H99 / ATCC 208821 / CBS 10515 / FGSC 9487) OX=235443 GN=CNAG_04179 PE=3 SV=2	CNAG_04179	0.610328	0.000217367	Down	71.2487	26	15	15	1.03658e+06	1088745	1.0081e+06	678232	618825	615361	1.2326	1.29462	1.19873	0.806484	0.735843	0.731724	mitochondria	K04567	KARS, lysS; lysyl-tRNA synthetase, class II [EC:6.1.1.6]	map00970 Aminoacyl-tRNA biosynthesis	GO:0002181 cytoplasmic translation; GO:0006082 organic acid metabolic process; GO:0006139 nucleobase-containing compound metabolic process; GO:0006399 tRNA metabolic process; GO:0006412 translation; GO:0006418 tRNA aminoacylation for protein translation; GO:0006430 lysyl-tRNA aminoacylation; GO:0006518 peptide metabolic process; GO:0006520 cellular amino acid metabolic process; GO:0006725 cellula…	GO:0005622 intracellular anatomical structure; GO:0005737 cytoplasm;	GO:0003676 nucleic acid binding; GO:0003723 RNA binding; GO:0003729 mRNA binding; GO:0003824 catalytic activity; GO:0004812 aminoacyl-tRNA ligase activity; GO:0004824 lysine-tRNA ligase activity; GO:0005488 binding; GO:0016874 ligase activity; GO:0016875 ligase activity, forming carbon-oxygen bonds; GO:0097159 organic cyclic compound binding; GO:0140098 catalytic activity, acting on RNA; GO:01401…	PF01336; PF00152	PF01336 OB-fold nucleic acid binding domain; PF00152 tRNA synthetases class II (D, K and N)	J	KOG1885	Lysyl-tRNA synthetase (class II)
J9VU76	ubiquitinyl hydrolase 1 OS=Cryptococcus neoformans var. grubii serotype A (strain H99 / ATCC 208821 / CBS 10515 / FGSC 9487) OX=235443 GN=CNAG_04208 PE=4 SV=1	CNAG_04208	2.40632	0.0158904	Up	51.5744	8.7	4	4	20508.9	19974.5	10337.4	38125.6	44767.1	39398.6	0.710832	0.692309	0.358291	1.32142	1.55161	1.36554	nucleus	K11863	ATXN3, MJD; Ataxin-3 [EC:3.4.22.-]	map04141 Protein processing in endoplasmic reticulum						R	KOG2935	Ataxin 3/Josephin
J9VU83	tRNA pseudouridine(55) synthase OS=Cryptococcus neoformans var. grubii serotype A (strain H99 / ATCC 208821 / CBS 10515 / FGSC 9487) OX=235443 GN=CNAG_01623 PE=3 SV=1	CNAG_01623	0.649079	4.21123e-05	Down	48.9698	14	5	5	66069.7	62428.4	62597.9	42389.4	40768.4	40878.6	1.25794	1.18861	1.19184	0.807078	0.776214	0.778313	mitochondria	K03177	truB, PUS4, TRUB1; tRNA pseudouridine55 synthase [EC:5.4.99.25]		GO:0001522 pseudouridine synthesis; GO:0006139 nucleobase-containing compound metabolic process; GO:0006396 RNA processing; GO:0006399 tRNA metabolic process; GO:0006400 tRNA modification; GO:0006725 cellular aromatic compound metabolic process; GO:0006807 nitrogen compound metabolic process; GO:0008033 tRNA processing; GO:0008152 metabolic process; GO:0009451 RNA modification; GO:0009987 cellula…	GO:0005622 intracellular anatomical structure; GO:0005634 nucleus; GO:0005737 cytoplasm; GO:0005739 mitochondrion; GO:0043226 organelle; GO:0043227 membrane-bounded organelle; GO:0043229 intracellular organelle; GO:0043231 intracellular membrane-bounded organelle;	GO:0003824 catalytic activity; GO:0009982 pseudouridine synthase activity; GO:0016853 isomerase activity; GO:0016866 intramolecular transferase activity;			J	KOG2529	Pseudouridine synthase
J9VU85	Lactoylglutathione lyase OS=Cryptococcus neoformans var. grubii serotype A (strain H99 / ATCC 208821 / CBS 10515 / FGSC 9487) OX=235443 GN=CNAG_04219 PE=3 SV=2	CNAG_04219	0.398948	5.01413e-05	Down	21.6004	16.8	3	3	916806	869887	801455	365251	336226	331059	1.51928	1.44153	1.32813	0.605273	0.557175	0.548614	mitochondria	K01759	GLO1, gloA; lactoylglutathione lyase [EC:4.4.1.5]	map00620 Pyruvate metabolism; map01100 Metabolic pathways	GO:0006081 cellular aldehyde metabolic process; GO:0006082 organic acid metabolic process; GO:0006089 lactate metabolic process; GO:0006518 peptide metabolic process; GO:0006575 cellular modified amino acid metabolic process; GO:0006749 glutathione metabolic process; GO:0006790 sulfur compound metabolic process; GO:0006807 nitrogen compound metabolic process; GO:0006950 response to stress; GO:000…	GO:0005622 intracellular anatomical structure; GO:0005634 nucleus; GO:0005737 cytoplasm; GO:0043226 organelle; GO:0043227 membrane-bounded organelle; GO:0043229 intracellular organelle; GO:0043231 intracellular membrane-bounded organelle;	GO:0003824 catalytic activity; GO:0004462 lactoylglutathione lyase activity; GO:0005488 binding; GO:0008270 zinc ion binding; GO:0016829 lyase activity; GO:0016846 carbon-sulfur lyase activity; GO:0043167 ion binding; GO:0043169 cation binding; GO:0046872 metal ion binding; GO:0046914 transition metal ion binding;	PF00903	PF00903 Glyoxalase/Bleomycin resistance protein/Dioxygenase superfamily	G	KOG2944	Glyoxalase
J9VUB1	Histone H4 OS=Cryptococcus neoformans var. grubii serotype A (strain H99 / ATCC 208821 / CBS 10515 / FGSC 9487) OX=235443 GN=CNAG_01648 PE=3 SV=1	CNAG_01648	0.534333	0.00637958	Down	11.4094	50.5	5	5	12207335	14547548	12245454	7.49813e+06	5.55873e+06	7.78232e+06	1.22401	1.45866	1.22783	0.751824	0.557364	0.780319	nucleus	K11254	H4; histone H4		GO:0000003 reproduction; GO:0000122 negative regulation of transcription by RNA polymerase II; GO:0003006 developmental process involved in reproduction; GO:0006323 DNA packaging; GO:0006325 chromatin organization; GO:0006333 chromatin assembly or disassembly; GO:0006334 nucleosome assembly; GO:0006355 regulation of transcription, DNA-templated; GO:0006357 regulation of transcription by RNA polym…	GO:0000228 nuclear chromosome; GO:0000785 chromatin; GO:0000786 nucleosome; GO:0005622 intracellular anatomical structure; GO:0005634 nucleus; GO:0005657 replication fork; GO:0005694 chromosome; GO:0031298 replication fork protection complex; GO:0031974 membrane-enclosed lumen; GO:0031981 nuclear lumen; GO:0032991 protein-containing complex; GO:0032993 protein-DNA complex; GO:0043226 organelle; G…	GO:0003676 nucleic acid binding; GO:0003677 DNA binding; GO:0005488 binding; GO:0005515 protein binding; GO:0042393 histone binding; GO:0097159 organic cyclic compound binding; GO:1901363 heterocyclic compound binding;	PF15511	PF15511 Centromere kinetochore component CENP-T histone fold	B	KOG3467	Histone H4
J9VUC2	Ribonuclease H2 subunit B OS=Cryptococcus neoformans var. grubii serotype A (strain H99 / ATCC 208821 / CBS 10515 / FGSC 9487) OX=235443 GN=CNAG_04261 PE=4 SV=2	CNAG_04261	0.629675	0.00454374	Down	36.1936	14	3	3	16853.5	16861.2	14202.5	9802.71	9207.14	11162.5	1.29493	1.29553	1.09125	0.753189	0.707429	0.857668	nucleus	K10744	RNASEH2B; ribonuclease H2 subunit B	map03030 DNA replication				PF17745; PF09468	PF17745 Ydr279p protein triple barrel domain; PF09468 Ydr279p protein family (RNase H2 complex component) wHTH domain
J9VUD1	Pyrroline-5-carboxylate reductase OS=Cryptococcus neoformans var. grubii serotype A (strain H99 / ATCC 208821 / CBS 10515 / FGSC 9487) OX=235443 GN=CNAG_05899 PE=3 SV=1	CNAG_05899	1.93938	9.45102e-05	Up	32.6838	16	4	4	237632	213932	241681	432703	458709	453053	0.699704	0.62992	0.711625	1.27409	1.35066	1.33401	extracellular	K00286	proC; pyrroline-5-carboxylate reductase [EC:1.5.1.2]	map00330 Arginine and proline metabolism; map01100 Metabolic pathways; map01110 Biosynthesis of secondary metabolites; map01230 Biosynthesis of amino acids	GO:0006082 organic acid metabolic process; GO:0006520 cellular amino acid metabolic process; GO:0006560 proline metabolic process; GO:0006561 proline biosynthetic process; GO:0006807 nitrogen compound metabolic process; GO:0008152 metabolic process; GO:0008652 cellular amino acid biosynthetic process; GO:0009058 biosynthetic process; GO:0009064 glutamine family amino acid metabolic process; GO:00…	GO:0005622 intracellular anatomical structure; GO:0005737 cytoplasm;	GO:0003824 catalytic activity; GO:0004735 pyrroline-5-carboxylate reductase activity; GO:0016491 oxidoreductase activity; GO:0016645 oxidoreductase activity, acting on the CH-NH group of donors; GO:0016646 oxidoreductase activity, acting on the CH-NH group of donors, NAD or NADP as acceptor;	PF14748	PF14748 Pyrroline-5-carboxylate reductase dimerisation	E	KOG3124	Pyrroline-5-carboxylate reductase
J9VUK0	glutamate--tRNA ligase OS=Cryptococcus neoformans var. grubii serotype A (strain H99 / ATCC 208821 / CBS 10515 / FGSC 9487) OX=235443 GN=CNAG_05978 PE=3 SV=1	CNAG_05978	0.581359	9.62676e-05	Down	81.8205	22.7	16	16	749078	771467	726661	458875	413660	433899	1.26475	1.30255	1.2269	0.774769	0.698427	0.7326	cytoplasm	K01885	EARS, gltX; glutamyl-tRNA synthetase [EC:6.1.1.17]	map00860 Porphyrin metabolism; map00970 Aminoacyl-tRNA biosynthesis; map01100 Metabolic pathways; map01110 Biosynthesis of secondary metabolites; map01240 Biosynthesis of cofactors	GO:0002181 cytoplasmic translation; GO:0006082 organic acid metabolic process; GO:0006139 nucleobase-containing compound metabolic process; GO:0006399 tRNA metabolic process; GO:0006412 translation; GO:0006418 tRNA aminoacylation for protein translation; GO:0006424 glutamyl-tRNA aminoacylation; GO:0006518 peptide metabolic process; GO:0006520 cellular amino acid metabolic process; GO:0006725 cell…	GO:0005622 intracellular anatomical structure; GO:0005737 cytoplasm; GO:0005739 mitochondrion; GO:0010494 cytoplasmic stress granule; GO:0017102 methionyl glutamyl tRNA synthetase complex; GO:0032991 protein-containing complex; GO:0035770 ribonucleoprotein granule; GO:0036464 cytoplasmic ribonucleoprotein granule; GO:0043226 organelle; GO:0043227 membrane-bounded organelle; GO:0043228 non-membran…	GO:0003676 nucleic acid binding; GO:0003723 RNA binding; GO:0003729 mRNA binding; GO:0003824 catalytic activity; GO:0004812 aminoacyl-tRNA ligase activity; GO:0004818 glutamate-tRNA ligase activity; GO:0005488 binding; GO:0016874 ligase activity; GO:0016875 ligase activity, forming carbon-oxygen bonds; GO:0097159 organic cyclic compound binding; GO:0140098 catalytic activity, acting on RNA; GO:01…	PF00043; PF00749; PF03950	PF00043 Glutathione S-transferase, C-terminal domain; PF00749 tRNA synthetases class I (E and Q), catalytic domain; PF03950 tRNA synthetases class I (E and Q), anti-codon binding domain	J	KOG1147	Glutamyl-tRNA synthetase
J9VUQ8	HECT-type E3 ubiquitin transferase OS=Cryptococcus neoformans var. grubii serotype A (strain H99 / ATCC 208821 / CBS 10515 / FGSC 9487) OX=235443 GN=CNAG_07769 PE=3 SV=1	CNAG_07769	1.65811	0.0104791	Up	369.943	2.9	10	10	6212.81	8668.73	6399.43	11705.2	10984.9	12596.2	0.658983	0.919479	0.678778	1.24155	1.16515	1.33606	nucleus	K10592	HUWE1, MULE, ARF-BP1; E3 ubiquitin-protein ligase HUWE1 [EC:2.3.2.26]	map04120 Ubiquitin mediated proteolysis	GO:0000278 mitotic cell cycle; GO:0000447 endonucleolytic cleavage in ITS1 to separate SSU-rRNA from 5.8S rRNA and LSU-rRNA from tricistronic rRNA transcript (SSU-rRNA, 5.8S rRNA, LSU-rRNA); GO:0000448 cleavage in ITS2 between 5.8S rRNA and LSU-rRNA of tricistronic rRNA transcript (SSU-rRNA, 5.8S rRNA, LSU-rRNA); GO:0000460 maturation of 5.8S rRNA; GO:0000462 maturation of SSU-rRNA from tricistro…	GO:0005622 intracellular anatomical structure; GO:0005634 nucleus; GO:0005730 nucleolus; GO:0005737 cytoplasm; GO:0016020 membrane; GO:0016021 integral component of membrane; GO:0031224 intrinsic component of membrane; GO:0031974 membrane-enclosed lumen; GO:0031981 nuclear lumen; GO:0043226 organelle; GO:0043227 membrane-bounded organelle; GO:0043228 non-membrane-bounded organelle; GO:0043229 int…	GO:0003824 catalytic activity; GO:0004842 ubiquitin-protein transferase activity; GO:0016740 transferase activity; GO:0019787 ubiquitin-like protein transferase activity; GO:0061630 ubiquitin protein ligase activity; GO:0061659 ubiquitin-like protein ligase activity; GO:0140096 catalytic activity, acting on a protein;	PF00627; PF00632	PF00627 UBA/TS-N domain; PF00632 HECT-domain (ubiquitin-transferase)	OK	KOG0939	E3 ubiquitin-protein ligase/Putative upstream regulatory element binding protein
J9VUW2	Protein SQS1 OS=Cryptococcus neoformans var. grubii serotype A (strain H99 / ATCC 208821 / CBS 10515 / FGSC 9487) OX=235443 GN=CNAG_01848 PE=3 SV=1	CNAG_01848	2.02888	0.0140122	Up	162.615	1.5	2	2	6422.98	4146.35	3564.11	9852.36	9450.41	9372.23	0.90024	0.581149	0.499543	1.3809	1.32456	1.31361	nucleus				GO:0000375 RNA splicing, via transesterification reactions; GO:0000377 RNA splicing, via transesterification reactions with bulged adenosine as nucleophile; GO:0000398 mRNA splicing, via spliceosome; GO:0006139 nucleobase-containing compound metabolic process; GO:0006364 rRNA processing; GO:0006396 RNA processing; GO:0006397 mRNA processing; GO:0006725 cellular aromatic compound metabolic process…	GO:0005622 intracellular anatomical structure; GO:0005634 nucleus; GO:0005730 nucleolus; GO:0005737 cytoplasm; GO:0030684 preribosome; GO:0030686 90S preribosome; GO:0030687 preribosome, large subunit precursor; GO:0030688 preribosome, small subunit precursor; GO:0031974 membrane-enclosed lumen; GO:0031981 nuclear lumen; GO:0032991 protein-containing complex; GO:0043226 organelle; GO:0043227 memb…		PF01424	PF01424 R3H domain	R	KOG0154	RNA-binding protein RBM5 and related proteins, contain G-patch and RRM domains
J9VUX5	Peptide hydrolase OS=Cryptococcus neoformans var. grubii serotype A (strain H99 / ATCC 208821 / CBS 10515 / FGSC 9487) OX=235443 GN=CNAG_04502 PE=3 SV=1	CNAG_04502	0.432703	6.28299e-05	Down	100.356	7.3	6	6	82100.9	82789.2	72445.3	35657	33530.8	33507.8	1.44871	1.46085	1.27833	0.629184	0.591666	0.591261	plasma membrane				GO:0006508 proteolysis; GO:0006807 nitrogen compound metabolic process; GO:0008152 metabolic process; GO:0019538 protein metabolic process; GO:0043170 macromolecule metabolic process; GO:0044238 primary metabolic process; GO:0071704 organic substance metabolic process; GO:1901564 organonitrogen compound metabolic process;	GO:0005622 intracellular anatomical structure; GO:0005737 cytoplasm; GO:0005783 endoplasmic reticulum; GO:0005789 endoplasmic reticulum membrane; GO:0012505 endomembrane system; GO:0016020 membrane; GO:0016021 integral component of membrane; GO:0030176 integral component of endoplasmic reticulum membrane; GO:0031224 intrinsic component of membrane; GO:0031227 intrinsic component of endoplasmic re…	GO:0003824 catalytic activity; GO:0008233 peptidase activity; GO:0016787 hydrolase activity; GO:0140096 catalytic activity, acting on a protein;			OR	KOG2194	Aminopeptidases of the M20 family
J9VUY4	Patatin-like phospholipase domain-containing protein OS=Cryptococcus neoformans var. grubii serotype A (strain H99 / ATCC 208821 / CBS 10515 / FGSC 9487) OX=235443 GN=CNAG_02312 PE=4 SV=2	CNAG_02312	1.7328	0.0296971	Up	103.851	7.9	7	7	24113.9	20877.1	18699.6	30384.2	47900.9	32077.9	0.831258	0.719677	0.644616	1.04741	1.65125	1.10579	plasma membrane				GO:0006629 lipid metabolic process; GO:0006638 neutral lipid metabolic process; GO:0006639 acylglycerol metabolic process; GO:0006641 triglyceride metabolic process; GO:0006642 triglyceride mobilization; GO:0008152 metabolic process; GO:0009636 response to toxic substance; GO:0009987 cellular process; GO:0042221 response to chemical; GO:0044237 cellular metabolic process; GO:0044238 primary metab…	GO:0005622 intracellular anatomical structure; GO:0005811 lipid droplet; GO:0043226 organelle; GO:0043228 non-membrane-bounded organelle; GO:0043229 intracellular organelle; GO:0043232 intracellular non-membrane-bounded organelle;	GO:0003824 catalytic activity; GO:0004806 triglyceride lipase activity; GO:0016298 lipase activity; GO:0016787 hydrolase activity; GO:0016788 hydrolase activity, acting on ester bonds; GO:0052689 carboxylic ester hydrolase activity;			R	KOG2214	Predicted esterase of the alpha-beta hydrolase superfamily
J9VUY6	GMP synthase [glutamine-hydrolyzing] OS=Cryptococcus neoformans var. grubii serotype A (strain H99 / ATCC 208821 / CBS 10515 / FGSC 9487) OX=235443 GN=CNAG_01877 PE=3 SV=1	CNAG_01877	0.612959	0.000194334	Down	59.941	18.4	9	9	246262	228151	217338	143481	140693	139841	1.32427	1.22688	1.16873	0.771565	0.756574	0.751989	cytoskeleton	K01951	guaA, GMPS; GMP synthase (glutamine-hydrolysing) [EC:6.3.5.2]	map00230 Purine metabolism; map01100 Metabolic pathways	GO:0006082 organic acid metabolic process; GO:0006139 nucleobase-containing compound metabolic process; GO:0006163 purine nucleotide metabolic process; GO:0006164 purine nucleotide biosynthetic process; GO:0006177 GMP biosynthetic process; GO:0006520 cellular amino acid metabolic process; GO:0006541 glutamine metabolic process; GO:0006543 glutamine catabolic process; GO:0006725 cellular aromatic …		GO:0003824 catalytic activity; GO:0003921 GMP synthase activity; GO:0003922 GMP synthase (glutamine-hydrolyzing) activity; GO:0016874 ligase activity; GO:0016879 ligase activity, forming carbon-nitrogen bonds; GO:0016884 carbon-nitrogen ligase activity, with glutamine as amido-N-donor;	PF00117; PF02540; PF00958	PF00117 Glutamine amidotransferase class-I; PF02540 NAD synthase; PF00958 GMP synthase C terminal domain	F	KOG1622	GMP synthase
J9VV16	Serine/threonine-protein kinase OS=Cryptococcus neoformans var. grubii serotype A (strain H99 / ATCC 208821 / CBS 10515 / FGSC 9487) OX=235443 GN=CNAG_01907 PE=3 SV=1	CNAG_01907	1.89236	2.14975e-06	Up	93.0761	1.8	1	1	2983.46	2992.56	3069.53	5678.27	5595.39	5843.75	0.684202	0.686289	0.703941	1.30221	1.2832	1.34016	nucleus	K06631	PLK1; polo-like kinase 1 [EC:2.7.11.21]		GO:0000003 reproduction; GO:0000212 meiotic spindle organization; GO:0000226 microtubule cytoskeleton organization; GO:0000278 mitotic cell cycle; GO:0000280 nuclear division; GO:0000712 resolution of meiotic recombination intermediates; GO:0000819 sister chromatid segregation; GO:0000910 cytokinesis; GO:0006139 nucleobase-containing compound metabolic process; GO:0006259 DNA metabolic process; G…	GO:0000922 spindle pole; GO:0005622 intracellular anatomical structure; GO:0005634 nucleus; GO:0005815 microtubule organizing center; GO:0005816 spindle pole body; GO:0005819 spindle; GO:0005856 cytoskeleton; GO:0005933 cellular bud; GO:0005935 cellular bud neck; GO:0015630 microtubule cytoskeleton; GO:0030427 site of polarized growth; GO:0043226 organelle; GO:0043227 membrane-bounded organelle; …	GO:0003676 nucleic acid binding; GO:0003677 DNA binding; GO:0003690 double-stranded DNA binding; GO:0003824 catalytic activity; GO:0004672 protein kinase activity; GO:0004674 protein serine/threonine kinase activity; GO:0005488 binding; GO:0005515 protein binding; GO:0008047 enzyme activator activity; GO:0016301 kinase activity; GO:0016740 transferase activity; GO:0016772 transferase activity, tr…	PF00069	PF00069 Protein kinase domain	D	KOG0575	Polo-like serine/threonine protein kinase
J9VV24	Glutamine-dependent NAD(+) synthetase OS=Cryptococcus neoformans var. grubii serotype A (strain H99 / ATCC 208821 / CBS 10515 / FGSC 9487) OX=235443 GN=CNAG_01912 PE=3 SV=2	CNAG_01912	0.615929	5.49211e-05	Down	80.1185	10.4	7	7	440539	407039	425617	259407	256320	268471	1.28475	1.18705	1.24123	0.756512	0.747509	0.782946	cytoskeleton	K01950	E6.3.5.1, NADSYN1, QNS1, nadE; NAD+ synthase (glutamine-hydrolysing) [EC:6.3.5.1]	map00760 Nicotinate and nicotinamide metabolism; map01100 Metabolic pathways; map01240 Biosynthesis of cofactors	GO:0006139 nucleobase-containing compound metabolic process; GO:0006725 cellular aromatic compound metabolic process; GO:0006753 nucleoside phosphate metabolic process; GO:0006793 phosphorus metabolic process; GO:0006796 phosphate-containing compound metabolic process; GO:0006807 nitrogen compound metabolic process; GO:0008152 metabolic process; GO:0009058 biosynthetic process; GO:0009117 nucleot…	GO:0005622 intracellular anatomical structure; GO:0005634 nucleus; GO:0005737 cytoplasm; GO:0043226 organelle; GO:0043227 membrane-bounded organelle; GO:0043229 intracellular organelle; GO:0043231 intracellular membrane-bounded organelle;	GO:0000166 nucleotide binding; GO:0003824 catalytic activity; GO:0003952 NAD+ synthase (glutamine-hydrolyzing) activity; GO:0004359 glutaminase activity; GO:0005488 binding; GO:0005524 ATP binding; GO:0016787 hydrolase activity; GO:0016810 hydrolase activity, acting on carbon-nitrogen (but not peptide) bonds; GO:0016811 hydrolase activity, acting on carbon-nitrogen (but not peptide) bonds, in lin…	PF02540	PF02540 NAD synthase	HR	KOG2303	Predicted NAD synthase, contains CN hydrolase domain
J9VV25	ADP/ATP translocase OS=Cryptococcus neoformans var. grubii serotype A (strain H99 / ATCC 208821 / CBS 10515 / FGSC 9487) OX=235443 GN=CNAG_06102 PE=3 SV=1	CNAG_06102	2.35904	0.000246415	Up	34.6048	17.9	5	5	137084	117367	115808	266328	304490	302638	0.661328	0.56621	0.558688	1.28483	1.46894	1.46	mitochondria	K05863	SLC25A4S, ANT; solute carrier family 25 (mitochondrial adenine nucleotide translocator), member 4/5/6/31		GO:0006091 generation of precursor metabolites and energy; GO:0006810 transport; GO:0006811 ion transport; GO:0006820 anion transport; GO:0006839 mitochondrial transport; GO:0006855 xenobiotic transmembrane transport; GO:0006862 nucleotide transport; GO:0006915 apoptotic process; GO:0006996 organelle organization; GO:0007005 mitochondrion organization; GO:0007006 mitochondrial membrane organizati…	GO:0005622 intracellular anatomical structure; GO:0005737 cytoplasm; GO:0005739 mitochondrion; GO:0005740 mitochondrial envelope; GO:0005743 mitochondrial inner membrane; GO:0016020 membrane; GO:0016021 integral component of membrane; GO:0019866 organelle inner membrane; GO:0031090 organelle membrane; GO:0031224 intrinsic component of membrane; GO:0031966 mitochondrial membrane; GO:0031967 organe…	GO:0000295 adenine nucleotide transmembrane transporter activity; GO:0005215 transporter activity; GO:0005346 purine ribonucleotide transmembrane transporter activity; GO:0005347 ATP transmembrane transporter activity; GO:0005471 ATP:ADP antiporter activity; GO:0008509 anion transmembrane transporter activity; GO:0008514 organic anion transmembrane transporter activity; GO:0015075 ion transmembra…			C	KOG0749	Mitochondrial ADP/ATP carrier proteins
J9VV48	non-specific serine/threonine protein kinase OS=Cryptococcus neoformans var. grubii serotype A (strain H99 / ATCC 208821 / CBS 10515 / FGSC 9487) OX=235443 GN=CNAG_01938 PE=4 SV=1	CNAG_01938	1.64388	0.000241312	Up	109.447	15.3	12	12	40649.6	35787.8	39374.9	64512.8	61987.3	63881.1	0.796547	0.701278	0.771569	1.26416	1.21467	1.25178	cytoplasm	K19852	KIN1_2; serine/threonine protein kinase KIN1/2 [EC:2.7.11.1]		GO:0000278 mitotic cell cycle; GO:0006464 cellular protein modification process; GO:0006468 protein phosphorylation; GO:0006793 phosphorus metabolic process; GO:0006796 phosphate-containing compound metabolic process; GO:0006807 nitrogen compound metabolic process; GO:0006810 transport; GO:0006887 exocytosis; GO:0007049 cell cycle; GO:0007154 cell communication; GO:0007165 signal transduction; GO…	GO:0005622 intracellular anatomical structure; GO:0005634 nucleus; GO:0005737 cytoplasm; GO:0005886 plasma membrane; GO:0009898 cytoplasmic side of plasma membrane; GO:0016020 membrane; GO:0043226 organelle; GO:0043227 membrane-bounded organelle; GO:0043229 intracellular organelle; GO:0043231 intracellular membrane-bounded organelle; GO:0071944 cell periphery; GO:0098552 side of membrane; GO:0098…	GO:0000166 nucleotide binding; GO:0003824 catalytic activity; GO:0004672 protein kinase activity; GO:0004674 protein serine/threonine kinase activity; GO:0005488 binding; GO:0005524 ATP binding; GO:0016301 kinase activity; GO:0016740 transferase activity; GO:0016772 transferase activity, transferring phosphorus-containing groups; GO:0016773 phosphotransferase activity, alcohol group as acceptor; …	PF00069; PF02149	PF00069 Protein kinase domain; PF02149 Kinase associated domain 1	T	KOG0583	Serine/threonine protein kinase
J9VVA3	40S ribosomal protein S27 OS=Cryptococcus neoformans var. grubii serotype A (strain H99 / ATCC 208821 / CBS 10515 / FGSC 9487) OX=235443 GN=CNAG_03303 PE=3 SV=1	CNAG_03303	0.646931	0.000469388	Down	8.96957	48.2	5	5	4319270	4134741	4252992	2.68507e+06	2.58304e+06	2.95243e+06	1.23835	1.18544	1.21935	0.769819	0.740567	0.846473	mitochondria	K02978	RP-S27e, RPS27; small subunit ribosomal protein S27e	map03010 Ribosome	GO:0000028 ribosomal small subunit assembly; GO:0000462 maturation of SSU-rRNA from tricistronic rRNA transcript (SSU-rRNA, 5.8S rRNA, LSU-rRNA); GO:0000469 cleavage involved in rRNA processing; GO:0000478 endonucleolytic cleavage involved in rRNA processing; GO:0000479 endonucleolytic cleavage of tricistronic rRNA transcript (SSU-rRNA, 5.8S rRNA, LSU-rRNA); GO:0002181 cytoplasmic translation; GO…	GO:0005622 intracellular anatomical structure; GO:0005737 cytoplasm; GO:0005829 cytosol; GO:0005840 ribosome; GO:0015935 small ribosomal subunit; GO:0022626 cytosolic ribosome; GO:0022627 cytosolic small ribosomal subunit; GO:0032991 protein-containing complex; GO:0043226 organelle; GO:0043228 non-membrane-bounded organelle; GO:0043229 intracellular organelle; GO:0043232 intracellular non-membran…	GO:0003735 structural constituent of ribosome; GO:0005198 structural molecule activity;			J	KOG1779	40s ribosomal protein S27
J9VVL3	TATA-box-binding protein-associated factor OS=Cryptococcus neoformans var. grubii serotype A (strain H99 / ATCC 208821 / CBS 10515 / FGSC 9487) OX=235443 GN=CNAG_02064 PE=4 SV=2	CNAG_02064	1.84198	0.0463043	Up	202.777	8.2	13	13	38365.5	45197.6	36011.9	53500.8	101910	64844.2	0.677376	0.798004	0.635822	0.944603	1.79931	1.14488	plasma membrane	K15192	BTAF1, MOT1; TATA-binding protein-associated factor [EC:5.6.2.-]		GO:0006139 nucleobase-containing compound metabolic process; GO:0006351 transcription, DNA-templated; GO:0006355 regulation of transcription, DNA-templated; GO:0006357 regulation of transcription by RNA polymerase II; GO:0006360 transcription by RNA polymerase I; GO:0006364 rRNA processing; GO:0006366 transcription by RNA polymerase II; GO:0006396 RNA processing; GO:0006725 cellular aromatic comp…	GO:0000228 nuclear chromosome; GO:0005622 intracellular anatomical structure; GO:0005634 nucleus; GO:0005694 chromosome; GO:0005737 cytoplasm; GO:0005739 mitochondrion; GO:0031974 membrane-enclosed lumen; GO:0031981 nuclear lumen; GO:0043226 organelle; GO:0043227 membrane-bounded organelle; GO:0043228 non-membrane-bounded organelle; GO:0043229 intracellular organelle; GO:0043231 intracellular mem…	GO:0003676 nucleic acid binding; GO:0003677 DNA binding; GO:0003824 catalytic activity; GO:0005488 binding; GO:0005515 protein binding; GO:0008134 transcription factor binding; GO:0016462 pyrophosphatase activity; GO:0016787 hydrolase activity; GO:0016817 hydrolase activity, acting on acid anhydrides; GO:0016818 hydrolase activity, acting on acid anhydrides, in phosphorus-containing anhydrides; G…	PF00176; PF00271	PF00176 SNF2-related domain; PF00271 Helicase conserved C-terminal domain	K	KOG0392	SNF2 family DNA-dependent ATPase domain-containing protein
J9VVL7	Proliferating cell nuclear antigen OS=Cryptococcus neoformans var. grubii serotype A (strain H99 / ATCC 208821 / CBS 10515 / FGSC 9487) OX=235443 GN=CNAG_06079 PE=3 SV=1	CNAG_06079	1.73619	0.0149122	Up	38.4691	14	4	4	170584	215489	137476	288593	332535	287850	0.714472	0.902554	0.575804	1.20874	1.39279	1.20563	nucleus	K04802	PCNA; proliferating cell nuclear antigen	map03030 DNA replication; map03410 Base excision repair; map03420 Nucleotide excision repair; map03430 Mismatch repair	GO:0000003 reproduction; GO:0000070 mitotic sister chromatid segregation; GO:0000278 mitotic cell cycle; GO:0000280 nuclear division; GO:0000710 meiotic mismatch repair; GO:0000731 DNA synthesis involved in DNA repair; GO:0000819 sister chromatid segregation; GO:0006139 nucleobase-containing compound metabolic process; GO:0006259 DNA metabolic process; GO:0006260 DNA replication; GO:0006261 DNA-d…	GO:0000228 nuclear chromosome; GO:0000785 chromatin; GO:0005622 intracellular anatomical structure; GO:0005634 nucleus; GO:0005654 nucleoplasm; GO:0005657 replication fork; GO:0005694 chromosome; GO:0031974 membrane-enclosed lumen; GO:0031981 nuclear lumen; GO:0032991 protein-containing complex; GO:0035861 site of double-strand break; GO:0043226 organelle; GO:0043227 membrane-bounded organelle; G…	GO:0003676 nucleic acid binding; GO:0003677 DNA binding; GO:0005488 binding; GO:0030234 enzyme regulator activity; GO:0030337 DNA polymerase processivity factor activity; GO:0097159 organic cyclic compound binding; GO:0098772 molecular function regulator; GO:1901363 heterocyclic compound binding;	PF00705; PF02747	PF00705 Proliferating cell nuclear antigen, N-terminal domain; PF02747 Proliferating cell nuclear antigen, C-terminal domain	L	KOG1636	DNA polymerase delta processivity factor (proliferating cell nuclear antigen)
J9VVN0	Proline dehydrogenase OS=Cryptococcus neoformans var. grubii serotype A (strain H99 / ATCC 208821 / CBS 10515 / FGSC 9487) OX=235443 GN=CNAG_02049 PE=3 SV=1	CNAG_02049	22.3817	9.75438e-08	Up	68.5618	17	8	8	4475.89	4141.29	4663.24	99936	98351.9	98950.7	0.0864853	0.08002	0.0901054	1.93101	1.9004	1.91197	mitochondria	K00318	PRODH, fadM, putB; proline dehydrogenase [EC:1.5.5.2]	map00330 Arginine and proline metabolism; map01100 Metabolic pathways; map01110 Biosynthesis of secondary metabolites	GO:0006082 organic acid metabolic process; GO:0006520 cellular amino acid metabolic process; GO:0006536 glutamate metabolic process; GO:0006537 glutamate biosynthetic process; GO:0006560 proline metabolic process; GO:0006562 proline catabolic process; GO:0006807 nitrogen compound metabolic process; GO:0008152 metabolic process; GO:0008652 cellular amino acid biosynthetic process; GO:0009056 catab…	GO:0005622 intracellular anatomical structure; GO:0005737 cytoplasm; GO:0005739 mitochondrion; GO:0043226 organelle; GO:0043227 membrane-bounded organelle; GO:0043229 intracellular organelle; GO:0043231 intracellular membrane-bounded organelle;	GO:0000166 nucleotide binding; GO:0003824 catalytic activity; GO:0004657 proline dehydrogenase activity; GO:0005488 binding; GO:0016491 oxidoreductase activity; GO:0016645 oxidoreductase activity, acting on the CH-NH group of donors; GO:0036094 small molecule binding; GO:0043167 ion binding; GO:0043168 anion binding; GO:0050660 flavin adenine dinucleotide binding; GO:0071949 FAD binding; GO:00971…			E	KOG0186	Proline oxidase
J9VVN4	Glucosamine-6-phosphate isomerase OS=Cryptococcus neoformans var. grubii serotype A (strain H99 / ATCC 208821 / CBS 10515 / FGSC 9487) OX=235443 GN=CNAG_06098 PE=3 SV=1	CNAG_06098	1.63777	5.32374e-06	Up	31.8253	26.9	6	6	229180	218931	225970	369449	363094	371448	0.773356	0.738768	0.762523	1.24668	1.22524	1.25343	mitochondria	K02564	nagB, GNPDA; glucosamine-6-phosphate deaminase [EC:3.5.99.6]	map00520 Amino sugar and nucleotide sugar metabolism; map01100 Metabolic pathways	GO:0006040 amino sugar metabolic process; GO:0006041 glucosamine metabolic process; GO:0006043 glucosamine catabolic process; GO:0006044 N-acetylglucosamine metabolic process; GO:0006046 N-acetylglucosamine catabolic process; GO:0008152 metabolic process; GO:0009056 catabolic process; GO:0009607 response to biotic stimulus; GO:0030447 filamentous growth; GO:0036180 filamentous growth of a populat…		GO:0003824 catalytic activity; GO:0004342 glucosamine-6-phosphate deaminase activity; GO:0016787 hydrolase activity; GO:0016853 isomerase activity; GO:0016860 intramolecular oxidoreductase activity; GO:0016861 intramolecular oxidoreductase activity, interconverting aldoses and ketoses; GO:0019239 deaminase activity;	PF01182	PF01182 Glucosamine-6-phosphate isomerases/6-phosphogluconolactonase	G	KOG3148	Glucosamine-6-phosphate isomerase
J9VVR4	SWR1-complex protein 4 OS=Cryptococcus neoformans var. grubii serotype A (strain H99 / ATCC 208821 / CBS 10515 / FGSC 9487) OX=235443 GN=CNAG_02020 PE=3 SV=1	CNAG_02020	0.509157	7.67687e-06	Down	52.0452	17.1	6	6	23444.4	21839	22559.2	11308.4	11536.4	11697.7	1.3739	1.27981	1.32202	0.662699	0.67606	0.685511	mitochondria	K11324	DMAP1, SWC4, EAF2; DNA methyltransferase 1-associated protein 1		GO:0006139 nucleobase-containing compound metabolic process; GO:0006259 DNA metabolic process; GO:0006281 DNA repair; GO:0006325 chromatin organization; GO:0006338 chromatin remodeling; GO:0006464 cellular protein modification process; GO:0006473 protein acetylation; GO:0006475 internal protein amino acid acetylation; GO:0006725 cellular aromatic compound metabolic process; GO:0006807 nitrogen co…	GO:0000123 histone acetyltransferase complex; GO:0000228 nuclear chromosome; GO:0000785 chromatin; GO:0000812 Swr1 complex; GO:0005622 intracellular anatomical structure; GO:0005634 nucleus; GO:0005654 nucleoplasm; GO:0005694 chromosome; GO:0031248 protein acetyltransferase complex; GO:0031974 membrane-enclosed lumen; GO:0031981 nuclear lumen; GO:0032991 protein-containing complex; GO:0035267 NuA…	GO:0003676 nucleic acid binding; GO:0003677 DNA binding; GO:0003712 transcription coregulator activity; GO:0003714 transcription corepressor activity; GO:0005488 binding; GO:0097159 organic cyclic compound binding; GO:0140110 transcription regulator activity; GO:1901363 heterocyclic compound binding;	PF16282	PF16282 SANT/Myb-like domain of DAMP1	BK	KOG2656	DNA methyltransferase 1-associated protein-1
J9VVV9	Enhancer of polycomb-like protein OS=Cryptococcus neoformans var. grubii serotype A (strain H99 / ATCC 208821 / CBS 10515 / FGSC 9487) OX=235443 GN=CNAG_06364 PE=3 SV=1	CNAG_06364	0.666086	9.78299e-05	Down	95.2807	5.2	4	4	44805	47538.5	46616.7	31701.3	31143.2	29714.9	1.16115	1.23199	1.20811	0.821562	0.807099	0.770084	mitochondria	K11322	EPC; enhancer of polycomb-like protein		GO:0006139 nucleobase-containing compound metabolic process; GO:0006259 DNA metabolic process; GO:0006281 DNA repair; GO:0006325 chromatin organization; GO:0006355 regulation of transcription, DNA-templated; GO:0006357 regulation of transcription by RNA polymerase II; GO:0006464 cellular protein modification process; GO:0006473 protein acetylation; GO:0006475 internal protein amino acid acetylati…	GO:0000123 histone acetyltransferase complex; GO:0000228 nuclear chromosome; GO:0000785 chromatin; GO:0005622 intracellular anatomical structure; GO:0005634 nucleus; GO:0005654 nucleoplasm; GO:0005694 chromosome; GO:0031248 protein acetyltransferase complex; GO:0031974 membrane-enclosed lumen; GO:0031981 nuclear lumen; GO:0032777 Piccolo NuA4 histone acetyltransferase complex; GO:0032991 protein-…				K	KOG2261	Polycomb enhancer protein, EPC
J9VVW8	Malic enzyme OS=Cryptococcus neoformans var. grubii serotype A (strain H99 / ATCC 208821 / CBS 10515 / FGSC 9487) OX=235443 GN=CNAG_06374 PE=3 SV=1	CNAG_06374	2.22487	0.00048507	Up	65.7926	14.2	7	7	102858	82381.6	83515.7	206436	203423	188087	0.712065	0.570312	0.578163	1.42911	1.40826	1.30209	mitochondria	K00029	E1.1.1.40, maeB; malate dehydrogenase (oxaloacetate-decarboxylating)(NADP+) [EC:1.1.1.40]	map00620 Pyruvate metabolism; map01100 Metabolic pathways; map01200 Carbon metabolism				PF00390; PF03949	PF00390 Malic enzyme, N-terminal domain; PF03949 Malic enzyme, NAD binding domain	C	KOG1257	NADP+-dependent malic enzyme
J9VW37	Protein-serine/threonine kinase OS=Cryptococcus neoformans var. grubii serotype A (strain H99 / ATCC 208821 / CBS 10515 / FGSC 9487) OX=235443 GN=CNAG_04108 PE=3 SV=2	CNAG_04108	2.53823	2.08792e-05	Up	50.1766	9.9	4	4	75839.3	66909.7	67973.9	177911	181260	175692	0.610306	0.538447	0.547011	1.43172	1.45866	1.41386	nucleus	K00898	PDK2_3_4; pyruvate dehydrogenase kinase 2/3/4 [EC:2.7.11.2]		GO:0006082 organic acid metabolic process; GO:0006084 acetyl-CoA metabolic process; GO:0006085 acetyl-CoA biosynthetic process; GO:0006086 acetyl-CoA biosynthetic process from pyruvate; GO:0006090 pyruvate metabolic process; GO:0006139 nucleobase-containing compound metabolic process; GO:0006163 purine nucleotide metabolic process; GO:0006164 purine nucleotide biosynthetic process; GO:0006464 cel…	GO:0005622 intracellular anatomical structure; GO:0005737 cytoplasm; GO:0005739 mitochondrion; GO:0005759 mitochondrial matrix; GO:0005967 mitochondrial pyruvate dehydrogenase complex; GO:0031974 membrane-enclosed lumen; GO:0032991 protein-containing complex; GO:0043226 organelle; GO:0043227 membrane-bounded organelle; GO:0043229 intracellular organelle; GO:0043231 intracellular membrane-bounded …	GO:0000166 nucleotide binding; GO:0003824 catalytic activity; GO:0004672 protein kinase activity; GO:0004740 pyruvate dehydrogenase (acetyl-transferring) kinase activity; GO:0005488 binding; GO:0005524 ATP binding; GO:0016301 kinase activity; GO:0016462 pyrophosphatase activity; GO:0016740 transferase activity; GO:0016772 transferase activity, transferring phosphorus-containing groups; GO:0016773…	PF02518	PF02518 Histidine kinase-, DNA gyrase B-, and HSP90-like ATPase	T	KOG0787	Dehydrogenase kinase
J9VW54	RNA polymerase II degradation factor 1 OS=Cryptococcus neoformans var. grubii serotype A (strain H99 / ATCC 208821 / CBS 10515 / FGSC 9487) OX=235443 GN=CNAG_06475 PE=3 SV=1	CNAG_06475	0.647244	0.00215249	Down	96.3699	7	5	5	268936	245784	221687	151107	164839	160689	1.33022	1.21571	1.09652	0.747413	0.815331	0.794809	extracellular				GO:0000723 telomere maintenance; GO:0006139 nucleobase-containing compound metabolic process; GO:0006259 DNA metabolic process; GO:0006281 DNA repair; GO:0006283 transcription-coupled nucleotide-excision repair; GO:0006289 nucleotide-excision repair; GO:0006464 cellular protein modification process; GO:0006508 proteolysis; GO:0006511 ubiquitin-dependent protein catabolic process; GO:0006725 cellu…	GO:0005622 intracellular anatomical structure; GO:0005634 nucleus; GO:0043226 organelle; GO:0043227 membrane-bounded organelle; GO:0043229 intracellular organelle; GO:0043231 intracellular membrane-bounded organelle;		PF02845	PF02845 CUE domain
J9VW78	nitric oxide dioxygenase OS=Cryptococcus neoformans var. grubii serotype A (strain H99 / ATCC 208821 / CBS 10515 / FGSC 9487) OX=235443 GN=CNAG_01464 PE=3 SV=1	CNAG_01464	0.452289	7.13272e-06	Down	55.6683	52.6	26	26	16987102	16678802	17895096	7.62806e+06	7.67587e+06	8016546	1.36112	1.33642	1.43387	0.611211	0.615042	0.642339	cytoplasm	K05916	hmp, YHB1; nitric oxide dioxygenase [EC:1.14.12.17]		GO:0001505 regulation of neurotransmitter levels; GO:0006807 nitrogen compound metabolic process; GO:0006950 response to stress; GO:0006979 response to oxidative stress; GO:0008152 metabolic process; GO:0009056 catabolic process; GO:0009605 response to external stimulus; GO:0009607 response to biotic stimulus; GO:0009636 response to toxic substance; GO:0009987 cellular process; GO:0010033 respons…	GO:0005622 intracellular anatomical structure; GO:0005634 nucleus; GO:0005737 cytoplasm; GO:0005739 mitochondrion; GO:0005759 mitochondrial matrix; GO:0005829 cytosol; GO:0010494 cytoplasmic stress granule; GO:0031974 membrane-enclosed lumen; GO:0032991 protein-containing complex; GO:0035770 ribonucleoprotein granule; GO:0036464 cytoplasmic ribonucleoprotein granule; GO:0043226 organelle; GO:0043…	GO:0000166 nucleotide binding; GO:0003824 catalytic activity; GO:0005488 binding; GO:0008941 nitric oxide dioxygenase activity; GO:0016491 oxidoreductase activity; GO:0016661 oxidoreductase activity, acting on other nitrogenous compounds as donors; GO:0016662 oxidoreductase activity, acting on other nitrogenous compounds as donors, cytochrome as acceptor; GO:0016705 oxidoreductase activity, actin…	PF00042; PF00175	PF00042 Globin; PF00175 Oxidoreductase NAD-binding domain	C	KOG3378	Globins and related hemoproteins
J9VWD9	DNA 3'-5' helicase OS=Cryptococcus neoformans var. grubii serotype A (strain H99 / ATCC 208821 / CBS 10515 / FGSC 9487) OX=235443 GN=CNAG_01531 PE=3 SV=2	CNAG_01531	0.363452	0.00218382	Down	116.297	1	1	1	14427	9470.85	11185.3	4356.33	4721.89	3672.82	1.80963	1.18796	1.403	0.546429	0.592283	0.460695	nucleus	K03657	uvrD, pcrA; ATP-dependent DNA helicase UvrD/PcrA [EC:5.6.2.4]	map03420 Nucleotide excision repair; map03430 Mismatch repair	GO:0000018 regulation of DNA recombination; GO:0000725 recombinational repair; GO:0006139 nucleobase-containing compound metabolic process; GO:0006259 DNA metabolic process; GO:0006260 DNA replication; GO:0006261 DNA-dependent DNA replication; GO:0006281 DNA repair; GO:0006282 regulation of DNA repair; GO:0006301 postreplication repair; GO:0006302 double-strand break repair; GO:0006303 double-str…	GO:0005622 intracellular anatomical structure; GO:0005634 nucleus; GO:0043226 organelle; GO:0043227 membrane-bounded organelle; GO:0043229 intracellular organelle; GO:0043231 intracellular membrane-bounded organelle;	GO:0003678 DNA helicase activity; GO:0003824 catalytic activity; GO:0004386 helicase activity; GO:0008047 enzyme activator activity; GO:0008094 ATP-dependent activity, acting on DNA; GO:0016462 pyrophosphatase activity; GO:0016787 hydrolase activity; GO:0016817 hydrolase activity, acting on acid anhydrides; GO:0016818 hydrolase activity, acting on acid anhydrides, in phosphorus-containing anhydri…	PF00580; PF13361	PF00580 UvrD/REP helicase N-terminal domain; PF13361 UvrD-like helicase C-terminal domain	L	KOG2108	3'-5' DNA helicase
J9VWF1	Mitochondrial distribution and morphology protein 10 OS=Cryptococcus neoformans var. grubii serotype A (strain H99 / ATCC 208821 / CBS 10515 / FGSC 9487) OX=235443 GN=MDM10 PE=3 SV=2	MDM10	2.07828	3.50762e-05	Up	56.0932	10.8	4	4	10531.3	11082.2	10911.9	22572.6	21237	23787.2	0.631108	0.66412	0.653913	1.3527	1.27267	1.42549	nucleus	K17774	MDM10; mitochondrial distribution and morphology protein 10	map04139 Mitophagy - yeast	GO:0006605 protein targeting; GO:0006626 protein targeting to mitochondrion; GO:0006810 transport; GO:0006811 ion transport; GO:0006820 anion transport; GO:0006839 mitochondrial transport; GO:0006869 lipid transport; GO:0006886 intracellular protein transport; GO:0006996 organelle organization; GO:0007005 mitochondrion organization; GO:0007006 mitochondrial membrane organization; GO:0007008 outer…	GO:0001401 SAM complex; GO:0005622 intracellular anatomical structure; GO:0005737 cytoplasm; GO:0005739 mitochondrion; GO:0005740 mitochondrial envelope; GO:0005741 mitochondrial outer membrane; GO:0005783 endoplasmic reticulum; GO:0012505 endomembrane system; GO:0016020 membrane; GO:0019867 outer membrane; GO:0031090 organelle membrane; GO:0031966 mitochondrial membrane; GO:0031967 organelle env…
J9VWF3	Elongator complex protein 1 OS=Cryptococcus neoformans var. grubii serotype A (strain H99 / ATCC 208821 / CBS 10515 / FGSC 9487) OX=235443 GN=CNAG_05713 PE=3 SV=2	CNAG_05713	1.84763	0.01293	Up	131.965	10.1	10	10	12793.1	14478.7	11119.2	19780.8	29393.4	21757.9	0.702126	0.794637	0.610254	1.08563	1.6132	1.19414	cytoplasm,nucleus	K11373	ELP1, IKI3, IKBKAP; elongator complex protein 1		GO:0002097 tRNA wobble base modification; GO:0002098 tRNA wobble uridine modification; GO:0002926 tRNA wobble base 5-methoxycarbonylmethyl-2-thiouridinylation; GO:0006139 nucleobase-containing compound metabolic process; GO:0006355 regulation of transcription, DNA-templated; GO:0006357 regulation of transcription by RNA polymerase II; GO:0006396 RNA processing; GO:0006399 tRNA metabolic process; …	GO:0005622 intracellular anatomical structure; GO:0005634 nucleus; GO:0005737 cytoplasm; GO:0032991 protein-containing complex; GO:0033588 elongator holoenzyme complex; GO:0043226 organelle; GO:0043227 membrane-bounded organelle; GO:0043229 intracellular organelle; GO:0043231 intracellular membrane-bounded organelle;	GO:0000049 tRNA binding; GO:0003676 nucleic acid binding; GO:0003723 RNA binding; GO:0005488 binding; GO:0097159 organic cyclic compound binding; GO:1901363 heterocyclic compound binding;			K	KOG1920	IkappaB kinase complex, IKAP component
J9VWH6	Branched-chain-amino-acid aminotransferase OS=Cryptococcus neoformans var. grubii serotype A (strain H99 / ATCC 208821 / CBS 10515 / FGSC 9487) OX=235443 GN=CNAG_06370 PE=3 SV=1	CNAG_06370	2.34569	2.37897e-05	Up	47.0622	14.2	5	5	492142	438803	481323	1.0804e+06	1.13645e+06	1.09589e+06	0.624941	0.557209	0.611202	1.37194	1.4431	1.39161	mitochondria	K00826	E2.6.1.42, ilvE; branched-chain amino acid aminotransferase [EC:2.6.1.42]	map00270 Cysteine and methionine metabolism; map00280 Valine, leucine and isoleucine degradation; map00290 Valine, leucine and isoleucine biosynthesis; map00770 Pantothenate and CoA biosynthesis; map01100 Metabolic pathways; map01110 Biosynthesis of secondary metabolites; map01210 2-Oxocarboxylic acid metabolism; map01230 Biosynthesis of amino acids; map01240 Biosynthesis of cofactors	GO:0006082 organic acid metabolic process; GO:0006520 cellular amino acid metabolic process; GO:0006549 isoleucine metabolic process; GO:0006551 leucine metabolic process; GO:0006573 valine metabolic process; GO:0006807 nitrogen compound metabolic process; GO:0008152 metabolic process; GO:0008652 cellular amino acid biosynthetic process; GO:0009056 catabolic process; GO:0009058 biosynthetic proce…	GO:0005622 intracellular anatomical structure; GO:0005634 nucleus; GO:0005737 cytoplasm; GO:0005739 mitochondrion; GO:0005759 mitochondrial matrix; GO:0031974 membrane-enclosed lumen; GO:0043226 organelle; GO:0043227 membrane-bounded organelle; GO:0043229 intracellular organelle; GO:0043231 intracellular membrane-bounded organelle; GO:0043233 organelle lumen; GO:0070013 intracellular organelle lu…	GO:0003824 catalytic activity; GO:0004084 branched-chain-amino-acid transaminase activity; GO:0005488 binding; GO:0008483 transaminase activity; GO:0016740 transferase activity; GO:0016769 transferase activity, transferring nitrogenous groups; GO:0019842 vitamin binding; GO:0030170 pyridoxal phosphate binding; GO:0036094 small molecule binding; GO:0043167 ion binding; GO:0043168 anion binding; GO…	PF01063	PF01063 Amino-transferase class IV	E	KOG0975	Branched chain aminotransferase BCAT1, pyridoxal phosphate enzymes type IV superfamily
J9VWI4	Phosphoenolpyruvate carboxykinase (ATP) OS=Cryptococcus neoformans var. grubii serotype A (strain H99 / ATCC 208821 / CBS 10515 / FGSC 9487) OX=235443 GN=CNAG_04217 PE=3 SV=1	CNAG_04217	1.91198	0.00556563	Up	61.7702	1.8	1	1	6463	9313.64	6728.53	13315.1	14646.5	15067.8	0.591719	0.852709	0.61603	1.21906	1.34095	1.37953	cytoplasm	K01610	E4.1.1.49, pckA; phosphoenolpyruvate carboxykinase (ATP) [EC:4.1.1.49]	map00010 Glycolysis / Gluconeogenesis; map00020 Citrate cycle (TCA cycle); map00620 Pyruvate metabolism; map01100 Metabolic pathways; map01110 Biosynthesis of secondary metabolites; map01200 Carbon metabolism	GO:0005975 carbohydrate metabolic process; GO:0005996 monosaccharide metabolic process; GO:0006006 glucose metabolic process; GO:0006082 organic acid metabolic process; GO:0006083 acetate metabolic process; GO:0006094 gluconeogenesis; GO:0008152 metabolic process; GO:0009058 biosynthetic process; GO:0009987 cellular process; GO:0015976 carbon utilization; GO:0016051 carbohydrate biosynthetic proc…	GO:0005622 intracellular anatomical structure; GO:0005737 cytoplasm; GO:0005829 cytosol;	GO:0003824 catalytic activity; GO:0004611 phosphoenolpyruvate carboxykinase activity; GO:0004612 phosphoenolpyruvate carboxykinase (ATP) activity; GO:0016829 lyase activity; GO:0016830 carbon-carbon lyase activity; GO:0016831 carboxy-lyase activity;
J9VWL0	histone acetyltransferase OS=Cryptococcus neoformans var. grubii serotype A (strain H99 / ATCC 208821 / CBS 10515 / FGSC 9487) OX=235443 GN=CNAG_05429 PE=4 SV=1	CNAG_05429	1.64684	0.000238075	Up	58.9075	8.7	4	4	41272.1	37879.7	35975.6	63062.6	63002.5	63531.1	0.812647	0.74585	0.708358	1.2417	1.24052	1.25093	mitochondria	K11309	RTT109, KAT11; regulator of Ty1 transposition protein 109		GO:0000724 double-strand break repair via homologous recombination; GO:0000725 recombinational repair; GO:0006139 nucleobase-containing compound metabolic process; GO:0006259 DNA metabolic process; GO:0006281 DNA repair; GO:0006282 regulation of DNA repair; GO:0006302 double-strand break repair; GO:0006310 DNA recombination; GO:0006325 chromatin organization; GO:0006355 regulation of transcriptio…	GO:0005622 intracellular anatomical structure; GO:0005634 nucleus; GO:0043226 organelle; GO:0043227 membrane-bounded organelle; GO:0043229 intracellular organelle; GO:0043231 intracellular membrane-bounded organelle;	GO:0003824 catalytic activity; GO:0004402 histone acetyltransferase activity; GO:0008080 N-acetyltransferase activity; GO:0010484 H3 histone acetyltransferase activity; GO:0016407 acetyltransferase activity; GO:0016410 N-acyltransferase activity; GO:0016740 transferase activity; GO:0016746 acyltransferase activity; GO:0016747 acyltransferase activity, transferring groups other than amino-acyl gro…	PF08214	PF08214 Histone acetylation protein	S	KOG4534	Uncharacterized conserved protein
J9VWL3	Phosphatidylinositol glycan, class S OS=Cryptococcus neoformans var. grubii serotype A (strain H99 / ATCC 208821 / CBS 10515 / FGSC 9487) OX=235443 GN=CNAG_05775 PE=3 SV=2	CNAG_05775	1.55383	0.00752447	Up	75.1054	7	4	4	41816.5	33649.9	42340.5	65292.1	62274.6	55485.5	0.833943	0.671075	0.844391	1.30211	1.24194	1.10654	plasma membrane	K05291	PIGS; GPI-anchor transamidase subunit S	map00563 Glycosylphosphatidylinositol (GPI)-anchor biosynthesis; map01100 Metabolic pathways	GO:0006464 cellular protein modification process; GO:0006497 protein lipidation; GO:0006505 GPI anchor metabolic process; GO:0006506 GPI anchor biosynthetic process; GO:0006629 lipid metabolic process; GO:0006643 membrane lipid metabolic process; GO:0006644 phospholipid metabolic process; GO:0006650 glycerophospholipid metabolic process; GO:0006661 phosphatidylinositol biosynthetic process; GO:00…	GO:0005622 intracellular anatomical structure; GO:0005737 cytoplasm; GO:0005783 endoplasmic reticulum; GO:0005789 endoplasmic reticulum membrane; GO:0012505 endomembrane system; GO:0016020 membrane; GO:0016021 integral component of membrane; GO:0030176 integral component of endoplasmic reticulum membrane; GO:0031224 intrinsic component of membrane; GO:0031227 intrinsic component of endoplasmic re…	GO:0003824 catalytic activity; GO:0003923 GPI-anchor transamidase activity; GO:0016787 hydrolase activity; GO:0140096 catalytic activity, acting on a protein;			MO	KOG2459	GPI transamidase complex, GPI17/PIG-S component, involved in glycosylphosphatidylinositol anchor biosynthesis
J9VWS5	amidase OS=Cryptococcus neoformans var. grubii serotype A (strain H99 / ATCC 208821 / CBS 10515 / FGSC 9487) OX=235443 GN=CNAG_06482 PE=3 SV=2	CNAG_06482	3.91947	0.000867903	Up	61.5389	7.6	4	4	10881.2	8283	8237.52	31255.5	44937.5	31207.3	0.484318	0.368674	0.36665	1.39117	2.00016	1.38903	mitochondria	K01426	E3.5.1.4, amiE; amidase [EC:3.5.1.4]	map00330 Arginine and proline metabolism; map00360 Phenylalanine metabolism; map00380 Tryptophan metabolism; map01100 Metabolic pathways						JIT	KOG1212	Amidases
J9VX68	Asparagine synthase (Glutamine-hydrolyzing) OS=Cryptococcus neoformans var. grubii serotype A (strain H99 / ATCC 208821 / CBS 10515 / FGSC 9487) OX=235443 GN=CNAG_05425 PE=4 SV=1	CNAG_05425	1.80575	2.61501e-05	Up	66.5896	27.4	15	15	1652936	1.54695e+06	1.68289e+06	2923024	2903575	2.99047e+06	0.723922	0.677505	0.737039	1.28017	1.27165	1.30971	mitochondria	K01953	asnB, ASNS; asparagine synthase (glutamine-hydrolysing) [EC:6.3.5.4]	map00250 Alanine, aspartate and glutamate metabolism; map01100 Metabolic pathways; map01110 Biosynthesis of secondary metabolites; map01230 Biosynthesis of amino acids	GO:0006082 organic acid metabolic process; GO:0006520 cellular amino acid metabolic process; GO:0006528 asparagine metabolic process; GO:0006529 asparagine biosynthetic process; GO:0006807 nitrogen compound metabolic process; GO:0008152 metabolic process; GO:0008652 cellular amino acid biosynthetic process; GO:0009058 biosynthetic process; GO:0009066 aspartate family amino acid metabolic process;…	GO:0005622 intracellular anatomical structure; GO:0005737 cytoplasm;	GO:0003824 catalytic activity; GO:0004066 asparagine synthase (glutamine-hydrolyzing) activity; GO:0005488 binding; GO:0005515 protein binding; GO:0016874 ligase activity; GO:0016879 ligase activity, forming carbon-nitrogen bonds; GO:0016884 carbon-nitrogen ligase activity, with glutamine as amido-N-donor; GO:0042802 identical protein binding; GO:0042803 protein homodimerization activity; GO:0046…	PF13537; PF00733	PF13537 Glutamine amidotransferase domain; PF00733 Asparagine synthase	E	KOG0571	Asparagine synthase (glutamine-hydrolyzing)
J9VXA5	alpha-1,3-glucan synthase OS=Cryptococcus neoformans var. grubii serotype A (strain H99 / ATCC 208821 / CBS 10515 / FGSC 9487) OX=235443 GN=CNAG_03120 PE=3 SV=2	CNAG_03120	1.56658	0.0117718	Up	273.354	7.3	14	14	18174	24202.8	19760.9	29783.9	36195.2	31364.5	0.683741	0.910557	0.743444	1.12053	1.36173	1.18	plasma membrane	K00749	E2.4.1.183; alpha-1,3-glucan synthase [EC:2.4.1.183]					PF00128; PF08323	PF00128 Alpha amylase, catalytic domain; PF08323 Starch synthase catalytic domain
J9VXK1	Spindle pole body component OS=Cryptococcus neoformans var. grubii serotype A (strain H99 / ATCC 208821 / CBS 10515 / FGSC 9487) OX=235443 GN=CNAG_05551 PE=3 SV=2	CNAG_05551	1.92187	6.98418e-05	Up	113.377	2.1	2	2	47723.5	46527.4	46655.9	96911.1	88381.8	85511.4	0.69549	0.678059	0.679931	1.41232	1.28802	1.24619	mitochondria	K16572	TUBGCP5, GCP5; gamma-tubulin complex component 5					PF17681; PF04130	PF17681 Gamma tubulin complex component N-terminal; PF04130 Gamma tubulin complex component C-terminal	S	KOG4344	Uncharacterized conserved protein
J9VXN8	alpha-1,2-Mannosidase OS=Cryptococcus neoformans var. grubii serotype A (strain H99 / ATCC 208821 / CBS 10515 / FGSC 9487) OX=235443 GN=CNAG_01987 PE=3 SV=1	CNAG_01987	1.73149	4.3787e-06	Up	104.215	12.8	11	11	93726.8	90343.8	90421.5	157877	161567	155837	0.750041	0.722969	0.723591	1.26339	1.29293	1.24707	extracellular	K10084	EDEM1; ER degradation enhancer, mannosidase alpha-like 1	map04141 Protein processing in endoplasmic reticulum	GO:0006464 cellular protein modification process; GO:0006491 N-glycan processing; GO:0006508 proteolysis; GO:0006511 ubiquitin-dependent protein catabolic process; GO:0006516 glycoprotein catabolic process; GO:0006517 protein deglycosylation; GO:0006807 nitrogen compound metabolic process; GO:0006950 response to stress; GO:0008152 metabolic process; GO:0009056 catabolic process; GO:0009057 macrom…	GO:0000139 Golgi membrane; GO:0005622 intracellular anatomical structure; GO:0005737 cytoplasm; GO:0005783 endoplasmic reticulum; GO:0005788 endoplasmic reticulum lumen; GO:0005794 Golgi apparatus; GO:0012505 endomembrane system; GO:0016020 membrane; GO:0031090 organelle membrane; GO:0031974 membrane-enclosed lumen; GO:0031984 organelle subcompartment; GO:0043226 organelle; GO:0043227 membrane-bo…	GO:0003824 catalytic activity; GO:0004553 hydrolase activity, hydrolyzing O-glycosyl compounds; GO:0004559 alpha-mannosidase activity; GO:0004571 mannosyl-oligosaccharide 1,2-alpha-mannosidase activity; GO:0005488 binding; GO:0015923 mannosidase activity; GO:0015924 mannosyl-oligosaccharide mannosidase activity; GO:0016787 hydrolase activity; GO:0016798 hydrolase activity, acting on glycosyl bond…			G	KOG2429	Glycosyl hydrolase, family 47
J9VXP6	Prephenate dehydrogenase [NADP(+)] OS=Cryptococcus neoformans var. grubii serotype A (strain H99 / ATCC 208821 / CBS 10515 / FGSC 9487) OX=235443 GN=CNAG_01997 PE=3 SV=1	CNAG_01997	1.8812	2.7467e-06	Up	49.5543	27	8	8	88489.5	84139	87637.4	161364	164301	163948	0.708031	0.673221	0.701213	1.29112	1.31462	1.31179	cytoskeleton	K00211	TYR1; prephenate dehydrogenase (NADP+) [EC:1.3.1.13]	map00400 Phenylalanine, tyrosine and tryptophan biosynthesis; map01100 Metabolic pathways; map01110 Biosynthesis of secondary metabolites; map01230 Biosynthesis of amino acids	GO:0006082 organic acid metabolic process; GO:0006520 cellular amino acid metabolic process; GO:0006570 tyrosine metabolic process; GO:0006571 tyrosine biosynthetic process; GO:0006725 cellular aromatic compound metabolic process; GO:0006807 nitrogen compound metabolic process; GO:0008152 metabolic process; GO:0008652 cellular amino acid biosynthetic process; GO:0009058 biosynthetic process; GO:0…	GO:0005622 intracellular anatomical structure; GO:0005737 cytoplasm;	GO:0000166 nucleotide binding; GO:0003824 catalytic activity; GO:0005488 binding; GO:0008977 prephenate dehydrogenase (NAD+) activity; GO:0016491 oxidoreductase activity; GO:0016627 oxidoreductase activity, acting on the CH-CH group of donors; GO:0016628 oxidoreductase activity, acting on the CH-CH group of donors, NAD or NADP as acceptor; GO:0036094 small molecule binding; GO:0043167 ion binding…			E	KOG2380	Prephenate dehydrogenase (NADP+)
J9VXR8	MRH domain-containing protein OS=Cryptococcus neoformans var. grubii serotype A (strain H99 / ATCC 208821 / CBS 10515 / FGSC 9487) OX=235443 GN=CNAG_05632 PE=4 SV=1	CNAG_05632	2.34859	3.31983e-05	Up	30.269	11.1	2	2	33308.9	29270.9	29836.3	71720.2	73886.3	71441.2	0.645805	0.567514	0.578478	1.39054	1.43254	1.38513	plasma membrane	K10089	M6PR; cation-dependent mannose-6-phosphate receptor	map04145 Phagosome						TU	KOG4504	Cation-independent mannose-6-phosphate receptor CI-MPR
J9VXZ9	Extracellular metalloproteinase OS=Cryptococcus neoformans var. grubii serotype A (strain H99 / ATCC 208821 / CBS 10515 / FGSC 9487) OX=235443 GN=CNAG_04735 PE=3 SV=2	CNAG_04735	2.7005	0.000206675	Up	91.7238	3.6	3	3	3784.64	3785.51	3219.51	9599.79	10689.3	8848.39	0.568733	0.568863	0.483808	1.4426	1.60632	1.32968	extracellular	K01417	MEP; extracellular elastinolytic metalloproteinase [EC:3.4.24.-]			GO:0005576 extracellular region;
J9VY98	Prolyl endopeptidase OS=Cryptococcus neoformans var. grubii serotype A (strain H99 / ATCC 208821 / CBS 10515 / FGSC 9487) OX=235443 GN=CNAG_04596 PE=3 SV=1	CNAG_04596	0.436385	0.000703384	Down	90.3969	3.8	3	3	7698.17	9747.04	8468.43	3503.04	3619.54	4185.74	1.24091	1.57118	1.36507	0.564673	0.583453	0.674721	cytoplasm	K01322	PREP; prolyl oligopeptidase [EC:3.4.21.26]					PF00326	PF00326 Prolyl oligopeptidase family	O	KOG2237	Predicted serine protease
J9VYF7	Serine palmitoyltransferase OS=Cryptococcus neoformans var. grubii serotype A (strain H99 / ATCC 208821 / CBS 10515 / FGSC 9487) OX=235443 GN=CNAG_01477 PE=3 SV=1	CNAG_01477	0.535673	3.79356e-07	Down	76.5784	20.9	13	13	107692	107096	107911	57624.6	56656.2	58580.4	1.30389	1.29667	1.30653	0.69769	0.685965	0.709262	mitochondria	K00654	SPT; serine palmitoyltransferase [EC:2.3.1.50]	map00600 Sphingolipid metabolism; map01100 Metabolic pathways; map04138 Autophagy - yeast	GO:0006629 lipid metabolic process; GO:0006643 membrane lipid metabolic process; GO:0006665 sphingolipid metabolic process; GO:0006807 nitrogen compound metabolic process; GO:0008152 metabolic process; GO:0008610 lipid biosynthetic process; GO:0009058 biosynthetic process; GO:0009987 cellular process; GO:0030148 sphingolipid biosynthetic process; GO:0044237 cellular metabolic process; GO:0044238 …	GO:0002178 palmitoyltransferase complex; GO:0005622 intracellular anatomical structure; GO:0005737 cytoplasm; GO:0005783 endoplasmic reticulum; GO:0005789 endoplasmic reticulum membrane; GO:0012505 endomembrane system; GO:0016020 membrane; GO:0017059 serine C-palmitoyltransferase complex; GO:0031211 endoplasmic reticulum palmitoyltransferase complex; GO:0031984 organelle subcompartment; GO:003299…	GO:0003824 catalytic activity; GO:0004758 serine C-palmitoyltransferase activity; GO:0016408 C-acyltransferase activity; GO:0016409 palmitoyltransferase activity; GO:0016454 C-palmitoyltransferase activity; GO:0016740 transferase activity; GO:0016746 acyltransferase activity; GO:0016747 acyltransferase activity, transferring groups other than amino-acyl groups;	PF00155	PF00155 Aminotransferase class I and II	O	KOG1357	Serine palmitoyltransferase
J9VYG3	Solute carrier family 25 (Mitochondrial phosphate transporter), member 23/24/25/41 OS=Cryptococcus neoformans var. grubii serotype A (strain H99 / ATCC 208821 / CBS 10515 / FGSC 9487) OX=235443 GN=CNAG_01482 PE=3 SV=2	CNAG_01482	1.59189	7.6392e-06	Up	73.2806	15.3	8	8	146782	139919	146051	228116	229677	231098	0.78518	0.748468	0.781269	1.22026	1.22861	1.23621	nucleus	K14684	SLC25A23S; solute carrier family 25 (mitochondrial phosphate transporter), member 23/24/25/41		GO:0006810 transport; GO:0006811 ion transport; GO:0006820 anion transport; GO:0006839 mitochondrial transport; GO:0006855 xenobiotic transmembrane transport; GO:0006862 nucleotide transport; GO:0015711 organic anion transport; GO:0015748 organophosphate ester transport; GO:0015865 purine nucleotide transport; GO:0015866 ADP transport; GO:0015867 ATP transport; GO:0015868 purine ribonucleotide tr…	GO:0005622 intracellular anatomical structure; GO:0005737 cytoplasm; GO:0005739 mitochondrion; GO:0005740 mitochondrial envelope; GO:0005743 mitochondrial inner membrane; GO:0016020 membrane; GO:0016021 integral component of membrane; GO:0019866 organelle inner membrane; GO:0031090 organelle membrane; GO:0031224 intrinsic component of membrane; GO:0031966 mitochondrial membrane; GO:0031967 organe…	GO:0000295 adenine nucleotide transmembrane transporter activity; GO:0005215 transporter activity; GO:0005346 purine ribonucleotide transmembrane transporter activity; GO:0005347 ATP transmembrane transporter activity; GO:0005471 ATP:ADP antiporter activity; GO:0005488 binding; GO:0005509 calcium ion binding; GO:0008509 anion transmembrane transporter activity; GO:0008514 organic anion transmembr…			F	KOG0036	Predicted mitochondrial carrier protein
J9VYQ4	Vacuolar membrane-associated protein IML1 OS=Cryptococcus neoformans var. grubii serotype A (strain H99 / ATCC 208821 / CBS 10515 / FGSC 9487) OX=235443 GN=CNAG_01579 PE=3 SV=2	CNAG_01579	1.74916	0.00211508	Up	208.85	4	5	5	6688.84	7489.33	5982.16	12756.3	11612.9	10894.5	0.724109	0.810768	0.647607	1.38095	1.25717	1.1794	mitochondria	K20404	DEPDC5, SEA1; SEA/GATOR complex protein SEA1/DEPDC5		GO:0006950 response to stress; GO:0006995 cellular response to nitrogen starvation; GO:0007154 cell communication; GO:0009267 cellular response to starvation; GO:0009605 response to external stimulus; GO:0009893 positive regulation of metabolic process; GO:0009894 regulation of catabolic process; GO:0009896 positive regulation of catabolic process; GO:0009966 regulation of signal transduction; GO…	GO:0000306 extrinsic component of vacuolar membrane; GO:0000322 storage vacuole; GO:0000323 lytic vacuole; GO:0000324 fungal-type vacuole; GO:0000329 fungal-type vacuole membrane; GO:0005622 intracellular anatomical structure; GO:0005737 cytoplasm; GO:0005773 vacuole; GO:0005774 vacuolar membrane; GO:0016020 membrane; GO:0019898 extrinsic component of membrane; GO:0031090 organelle membrane; GO:0…	GO:0005096 GTPase activator activity; GO:0008047 enzyme activator activity; GO:0030234 enzyme regulator activity; GO:0030695 GTPase regulator activity; GO:0060589 nucleoside-triphosphatase regulator activity; GO:0098772 molecular function regulator;	PF00610	PF00610 Domain found in Dishevelled, Egl-10, and Pleckstrin (DEP)	T	KOG3572	Uncharacterized conserved protein, contains DEP domain
J9VYR8	ABC transporter PMR5 OS=Cryptococcus neoformans var. grubii serotype A (strain H99 / ATCC 208821 / CBS 10515 / FGSC 9487) OX=235443 GN=CNAG_06348 PE=4 SV=2	CNAG_06348	1.9081	0.0124334	Up	158.322	2.9	4	2	14694.3	14757.8	9667.76	27507.1	24869.8	22267.8	0.774984	0.778334	0.509883	1.45074	1.31165	1.17441	plasma membrane	K08712	SNQ2; ATP-binding cassette, subfamily G (WHITE), member 2, SNQ2	map02010 ABC transporters	GO:0006810 transport; GO:0006855 xenobiotic transmembrane transport; GO:0006873 cellular ion homeostasis; GO:0009987 cellular process; GO:0015849 organic acid transport; GO:0019725 cellular homeostasis; GO:0030003 cellular cation homeostasis; GO:0042221 response to chemical; GO:0042592 homeostatic process; GO:0042908 xenobiotic transport; GO:0048878 chemical homeostasis; GO:0050801 ion homeostasi…	GO:0005622 intracellular anatomical structure; GO:0005737 cytoplasm; GO:0005739 mitochondrion; GO:0005829 cytosol; GO:0005886 plasma membrane; GO:0016020 membrane; GO:0016021 integral component of membrane; GO:0031224 intrinsic component of membrane; GO:0043226 organelle; GO:0043227 membrane-bounded organelle; GO:0043229 intracellular organelle; GO:0043231 intracellular membrane-bounded organelle…	GO:0003824 catalytic activity; GO:0005215 transporter activity; GO:0005342 organic acid transmembrane transporter activity; GO:0008559 ABC-type xenobiotic transporter activity; GO:0015399 primary active transmembrane transporter activity; GO:0016462 pyrophosphatase activity; GO:0016787 hydrolase activity; GO:0016817 hydrolase activity, acting on acid anhydrides; GO:0016818 hydrolase activity, act…	PF00005	PF00005 ABC transporter	Q	KOG0065	Pleiotropic drug resistance proteins (PDR1-15), ABC superfamily
J9VYV4	Elongation factor G, mitochondrial OS=Cryptococcus neoformans var. grubii serotype A (strain H99 / ATCC 208821 / CBS 10515 / FGSC 9487) OX=235443 GN=MEF1 PE=3 SV=1	MEF1	0.565457	0.00017354	Down	89.7004	11.3	9	9	338381	364131	324641	203306	186773	190732	1.26264	1.35873	1.21137	0.758621	0.69693	0.711703	cytoplasm	K02355	fusA, GFM, EFG; elongation factor G		GO:0006412 translation; GO:0006414 translational elongation; GO:0006518 peptide metabolic process; GO:0006807 nitrogen compound metabolic process; GO:0008152 metabolic process; GO:0009058 biosynthetic process; GO:0009059 macromolecule biosynthetic process; GO:0009987 cellular process; GO:0010467 gene expression; GO:0019538 protein metabolic process; GO:0032543 mitochondrial translation; GO:003464…	GO:0005622 intracellular anatomical structure; GO:0005737 cytoplasm; GO:0005739 mitochondrion; GO:0005829 cytosol; GO:0043226 organelle; GO:0043227 membrane-bounded organelle; GO:0043229 intracellular organelle; GO:0043231 intracellular membrane-bounded organelle;	GO:0000166 nucleotide binding; GO:0001882 nucleoside binding; GO:0001883 purine nucleoside binding; GO:0003676 nucleic acid binding; GO:0003723 RNA binding; GO:0003746 translation elongation factor activity; GO:0003824 catalytic activity; GO:0003924 GTPase activity; GO:0005488 binding; GO:0005525 GTP binding; GO:0008135 translation factor activity, RNA binding; GO:0016462 pyrophosphatase activity…	PF00009; PF03144; PF14492; PF03764; PF00679	PF00009 Elongation factor Tu GTP binding domain; PF03144 Elongation factor Tu domain 2; PF14492 Elongation Factor G, domain III; PF03764 Elongation factor G, domain IV; PF00679 Elongation factor G C-terminus	J	KOG0465	Mitochondrial elongation factor
J9VZ13	Fructose-bisphosphate aldolase OS=Cryptococcus neoformans var. grubii serotype A (strain H99 / ATCC 208821 / CBS 10515 / FGSC 9487) OX=235443 GN=CNAG_01675 PE=3 SV=2	CNAG_01675	3.11984	0.00103823	Up	35.0962	8.2	2	2	6435.5	6156.59	4613.28	15985.9	20961.8	16730.4	0.544739	0.521131	0.390496	1.35314	1.77433	1.41616	mitochondria	K01624	FBA, fbaA; fructose-bisphosphate aldolase, class II [EC:4.1.2.13]	map00010 Glycolysis / Gluconeogenesis; map00030 Pentose phosphate pathway; map00051 Fructose and mannose metabolism; map00680 Methane metabolism; map01100 Metabolic pathways; map01110 Biosynthesis of secondary metabolites; map01200 Carbon metabolism; map01230 Biosynthesis of amino acids				PF01116	PF01116 Fructose-bisphosphate aldolase class-II	G	KOG4153	Fructose 1,6-bisphosphate aldolase
J9VZ19	Phospholipid-transporting ATPase OS=Cryptococcus neoformans var. grubii serotype A (strain H99 / ATCC 208821 / CBS 10515 / FGSC 9487) OX=235443 GN=CNAG_06469 PE=3 SV=1	CNAG_06469	1.81518	0.048426	Up	175.215	4.7	7	7	12864.3	12096.9	10654.7	16240.5	30272.9	18135.8	0.76982	0.723893	0.63759	0.971855	1.81157	1.08527	plasma membrane	K01530	E7.6.2.1; phospholipid-translocating ATPase [EC:7.6.2.1]							R	KOG0206	P-type ATPase
J9VZC6	Fe-S cluster assembly protein DRE2 OS=Cryptococcus neoformans var. grubii serotype A (strain H99 / ATCC 208821 / CBS 10515 / FGSC 9487) OX=235443 GN=CNAG_01802 PE=3 SV=1	CNAG_01802	2.11765	8.14001e-06	Up	33.7836	26.2	5	5	253259	232930	245459	509987	515284	524103	0.666173	0.612698	0.645655	1.34147	1.3554	1.3786	nucleus	K22746	CIAPIN1, DRE2; anamorsin		GO:0001505 regulation of neurotransmitter levels; GO:0006091 generation of precursor metabolites and energy; GO:0006790 sulfur compound metabolic process; GO:0008152 metabolic process; GO:0009889 regulation of biosynthetic process; GO:0009890 negative regulation of biosynthetic process; GO:0009892 negative regulation of metabolic process; GO:0009987 cellular process; GO:0010941 regulation of cell…	GO:0005622 intracellular anatomical structure; GO:0005737 cytoplasm; GO:0005739 mitochondrion; GO:0005740 mitochondrial envelope; GO:0005758 mitochondrial intermembrane space; GO:0005829 cytosol; GO:0031967 organelle envelope; GO:0031970 organelle envelope lumen; GO:0031974 membrane-enclosed lumen; GO:0031975 envelope; GO:0043226 organelle; GO:0043227 membrane-bounded organelle; GO:0043229 intrac…	GO:0003824 catalytic activity; GO:0005488 binding; GO:0005515 protein binding; GO:0009055 electron transfer activity; GO:0016491 oxidoreductase activity; GO:0051536 iron-sulfur cluster binding; GO:0051537 2 iron, 2 sulfur cluster binding; GO:0051539 4 iron, 4 sulfur cluster binding; GO:0051540 metal cluster binding;			S	KOG4020	Protein DRE2, required for cell viability
J9VZW9	Peroxin-10 OS=Cryptococcus neoformans var. grubii serotype A (strain H99 / ATCC 208821 / CBS 10515 / FGSC 9487) OX=235443 GN=CNAG_05564 PE=3 SV=1	CNAG_05564	2.03073	0.00119899	Up	38.127	6.1	2	2	8204.29	6812.13	7140.59	16944.5	14453.2	13597.3	0.73305	0.608661	0.638009	1.51398	1.29139	1.21491	nucleus	K13346	PEX10; peroxin-10	map04146 Peroxisome	GO:0000209 protein polyubiquitination; GO:0006464 cellular protein modification process; GO:0006605 protein targeting; GO:0006625 protein targeting to peroxisome; GO:0006807 nitrogen compound metabolic process; GO:0006810 transport; GO:0006886 intracellular protein transport; GO:0006996 organelle organization; GO:0007031 peroxisome organization; GO:0008104 protein localization; GO:0008152 metabol…	GO:0005622 intracellular anatomical structure; GO:0005737 cytoplasm; GO:0005777 peroxisome; GO:0005778 peroxisomal membrane; GO:0005779 integral component of peroxisomal membrane; GO:0016020 membrane; GO:0016021 integral component of membrane; GO:0031090 organelle membrane; GO:0031224 intrinsic component of membrane; GO:0031231 intrinsic component of peroxisomal membrane; GO:0031300 intrinsic com…	GO:0003824 catalytic activity; GO:0004842 ubiquitin-protein transferase activity; GO:0005488 binding; GO:0008270 zinc ion binding; GO:0016740 transferase activity; GO:0019787 ubiquitin-like protein transferase activity; GO:0043167 ion binding; GO:0043169 cation binding; GO:0046872 metal ion binding; GO:0046914 transition metal ion binding; GO:0061630 ubiquitin protein ligase activity; GO:0061659 …	PF14634	PF14634 zinc-RING finger domain	O	KOG0317	Predicted E3 ubiquitin ligase, integral peroxisomal membrane protein
J9W004	Galactokinase OS=Cryptococcus neoformans var. grubii serotype A (strain H99 / ATCC 208821 / CBS 10515 / FGSC 9487) OX=235443 GN=CNAG_06051 PE=4 SV=1	CNAG_06051	0.228251	4.15893e-05	Down	58.0436	10.7	5	5	30157	26808	29748.3	7503.73	6154.89	6133.76	1.69889	1.51023	1.67587	0.422723	0.346736	0.345546	mitochondria	K00849	galK; galactokinase [EC:2.7.1.6]	map00052 Galactose metabolism; map00520 Amino sugar and nucleotide sugar metabolism; map01100 Metabolic pathways; map01250 Biosynthesis of nucleotide sugars	GO:0000409 regulation of transcription by galactose; GO:0000411 positive regulation of transcription by galactose; GO:0000429 carbon catabolite regulation of transcription from RNA polymerase II promoter; GO:0000431 regulation of transcription from RNA polymerase II promoter by galactose; GO:0000435 positive regulation of transcription from RNA polymerase II promoter by galactose; GO:0000436 carb…	GO:0005622 intracellular anatomical structure; GO:0005634 nucleus; GO:0005737 cytoplasm; GO:0043226 organelle; GO:0043227 membrane-bounded organelle; GO:0043229 intracellular organelle; GO:0043231 intracellular membrane-bounded organelle;	GO:0003824 catalytic activity; GO:0004335 galactokinase activity; GO:0005488 binding; GO:0005515 protein binding; GO:0016301 kinase activity; GO:0016740 transferase activity; GO:0016772 transferase activity, transferring phosphorus-containing groups; GO:0016773 phosphotransferase activity, alcohol group as acceptor; GO:0019200 carbohydrate kinase activity;	PF10509	PF10509 Galactokinase galactose-binding signature	G	KOG0631	Galactokinase
J9W011	DUF221-domain-containing protein OS=Cryptococcus neoformans var. grubii serotype A (strain H99 / ATCC 208821 / CBS 10515 / FGSC 9487) OX=235443 GN=CNAG_06060 PE=3 SV=2	CNAG_06060	2.23677	0.00169971	Up	118.331	5	5	5	20154.4	23565.7	16354.9	43166	44170.5	47037.8	0.621892	0.727152	0.504653	1.33195	1.36294	1.45142	plasma membrane	K21989	TMEM63, CSC1; calcium permeable stress-gated cation channel		GO:0006810 transport; GO:0006892 post-Golgi vesicle-mediated transport; GO:0006893 Golgi to plasma membrane transport; GO:0016192 vesicle-mediated transport; GO:0048193 Golgi vesicle transport; GO:0051179 localization; GO:0051234 establishment of localization; GO:0098876 vesicle-mediated transport to the plasma membrane;	GO:0005886 plasma membrane; GO:0005887 integral component of plasma membrane; GO:0016020 membrane; GO:0016021 integral component of membrane; GO:0031224 intrinsic component of membrane; GO:0031226 intrinsic component of plasma membrane; GO:0071944 cell periphery;		PF14703	PF14703 Cytosolic domain of 10TM putative phosphate transporter	R	KOG1134	Uncharacterized conserved protein
J9W0C1	Mannose-6-phosphate isomerase OS=Cryptococcus neoformans var. grubii serotype A (strain H99 / ATCC 208821 / CBS 10515 / FGSC 9487) OX=235443 GN=CNAG_04744 PE=3 SV=1	CNAG_04744	0.552146	4.70637e-05	Down	49.529	19.1	7	7	420067	388336	428630	223525	228957	230541	1.31267	1.21351	1.33943	0.698495	0.71547	0.72042	cytoplasm	K01809	manA, MPI; mannose-6-phosphate isomerase [EC:5.3.1.8]	map00051 Fructose and mannose metabolism; map00520 Amino sugar and nucleotide sugar metabolism; map01100 Metabolic pathways; map01110 Biosynthesis of secondary metabolites; map01240 Biosynthesis of cofactors; map01250 Biosynthesis of nucleotide sugars	GO:0000032 cell wall mannoprotein biosynthetic process; GO:0005975 carbohydrate metabolic process; GO:0005996 monosaccharide metabolic process; GO:0006013 mannose metabolic process; GO:0006056 mannoprotein metabolic process; GO:0006057 mannoprotein biosynthetic process; GO:0006139 nucleobase-containing compound metabolic process; GO:0006464 cellular protein modification process; GO:0006486 protei…	GO:0005622 intracellular anatomical structure; GO:0005634 nucleus; GO:0005737 cytoplasm; GO:0043226 organelle; GO:0043227 membrane-bounded organelle; GO:0043229 intracellular organelle; GO:0043231 intracellular membrane-bounded organelle;	GO:0003824 catalytic activity; GO:0004476 mannose-6-phosphate isomerase activity; GO:0016853 isomerase activity; GO:0016860 intramolecular oxidoreductase activity; GO:0016861 intramolecular oxidoreductase activity, interconverting aldoses and ketoses;			G	KOG2757	Mannose-6-phosphate isomerase
J9W108	Acetolactate synthase, small subunit OS=Cryptococcus neoformans var. grubii serotype A (strain H99 / ATCC 208821 / CBS 10515 / FGSC 9487) OX=235443 GN=CNAG_06421 PE=3 SV=1	CNAG_06421	1.871	0.000219628	Up	38.9263	26.9	7	7	923017	822525	946066	1.72158e+06	1.71507e+06	1599345	0.716664	0.638639	0.734561	1.3367	1.33165	1.24179	mitochondria	K01653	E2.2.1.6S, ilvH, ilvN; acetolactate synthase I/III small subunit [EC:2.2.1.6]	map00290 Valine, leucine and isoleucine biosynthesis; map00650 Butanoate metabolism; map00660 C5-Branched dibasic acid metabolism; map00770 Pantothenate and CoA biosynthesis; map01100 Metabolic pathways; map01110 Biosynthesis of secondary metabolites; map01210 2-Oxocarboxylic acid metabolism; map01230 Biosynthesis of amino acids	GO:0006082 organic acid metabolic process; GO:0006520 cellular amino acid metabolic process; GO:0006549 isoleucine metabolic process; GO:0006551 leucine metabolic process; GO:0006573 valine metabolic process; GO:0006807 nitrogen compound metabolic process; GO:0008152 metabolic process; GO:0008652 cellular amino acid biosynthetic process; GO:0009058 biosynthetic process; GO:0009081 branched-chain …	GO:0005622 intracellular anatomical structure; GO:0005737 cytoplasm; GO:0005739 mitochondrion; GO:0005759 mitochondrial matrix; GO:0005948 acetolactate synthase complex; GO:0009295 nucleoid; GO:0031974 membrane-enclosed lumen; GO:0032991 protein-containing complex; GO:0042645 mitochondrial nucleoid; GO:0043226 organelle; GO:0043227 membrane-bounded organelle; GO:0043228 non-membrane-bounded organ…	GO:0030234 enzyme regulator activity; GO:0098772 molecular function regulator; GO:1990610 acetolactate synthase regulator activity;	PF01842; PF10369	PF01842 ACT domain; PF10369 Small subunit of acetolactate synthase	E	KOG2663	Acetolactate synthase, small subunit
J9W135	Sterol regulatory element-binding protein cleavage-activating protein OS=Cryptococcus neoformans var. grubii serotype A (strain H99 / ATCC 208821 / CBS 10515 / FGSC 9487) OX=235443 GN=CNAG_01580 PE=3 SV=1	CNAG_01580	1.86908	0.0018227	Up	157.7	5.4	6	6	8949.32	8383.17	7273.92	16914.3	13781	15296.1	0.760589	0.712472	0.618199	1.43752	1.17123	1.29999	plasma membrane				GO:0006355 regulation of transcription, DNA-templated; GO:0006357 regulation of transcription by RNA polymerase II; GO:0006508 proteolysis; GO:0006807 nitrogen compound metabolic process; GO:0006950 response to stress; GO:0006984 ER-nucleus signaling pathway; GO:0006991 response to sterol depletion; GO:0007154 cell communication; GO:0007165 signal transduction; GO:0008152 metabolic process; GO:00…	GO:0000139 Golgi membrane; GO:0005622 intracellular anatomical structure; GO:0005737 cytoplasm; GO:0005783 endoplasmic reticulum; GO:0005789 endoplasmic reticulum membrane; GO:0005794 Golgi apparatus; GO:0012505 endomembrane system; GO:0016020 membrane; GO:0016021 integral component of membrane; GO:0030173 integral component of Golgi membrane; GO:0030176 integral component of endoplasmic reticulu…	GO:0005488 binding; GO:0005496 steroid binding; GO:0008289 lipid binding; GO:0032934 sterol binding; GO:0032935 sterol sensor activity; GO:0097159 organic cyclic compound binding;			I	KOG1933	Cholesterol transport protein (Niemann-Pick C disease protein)
J9W144	Vacuolar import and degradation protein 21 OS=Cryptococcus neoformans var. grubii serotype A (strain H99 / ATCC 208821 / CBS 10515 / FGSC 9487) OX=235443 GN=CNAG_01591 PE=3 SV=2	CNAG_01591	0.61603	0.00218992	Down	137.775	7.1	8	8	18462.5	21811.5	17787.9	11262.6	12208	12297.3	1.1806	1.39475	1.13746	0.720191	0.780647	0.78636	nucleus	K11397	EAF1, VID21; chromatin modification-related protein VID21					PF07529; PF00249	PF07529 HSA domain; PF00249 Myb-like DNA-binding domain	R	KOG0391	SNF2 family DNA-dependent ATPase
J9W1J0	Kexin OS=Cryptococcus neoformans var. grubii serotype A (strain H99 / ATCC 208821 / CBS 10515 / FGSC 9487) OX=235443 GN=CNAG_05446 PE=3 SV=1	CNAG_05446	1.8672	6.62162e-05	Up	99.349	3.3	2	2	23155.8	21382.9	21045.4	39991.5	42544.6	39922.2	0.738848	0.682279	0.671511	1.27604	1.3575	1.27383	extracellular	K01341	KEX2; kexin [EC:3.4.21.61]		GO:0006508 proteolysis; GO:0006807 nitrogen compound metabolic process; GO:0007323 peptide pheromone maturation; GO:0008152 metabolic process; GO:0009892 negative regulation of metabolic process; GO:0010466 negative regulation of peptidase activity; GO:0010467 gene expression; GO:0010605 negative regulation of macromolecule metabolic process; GO:0010951 negative regulation of endopeptidase activi…	GO:0000139 Golgi membrane; GO:0000322 storage vacuole; GO:0000323 lytic vacuole; GO:0000324 fungal-type vacuole; GO:0005622 intracellular anatomical structure; GO:0005737 cytoplasm; GO:0005773 vacuole; GO:0005794 Golgi apparatus; GO:0005802 trans-Golgi network; GO:0009986 cell surface; GO:0012505 endomembrane system; GO:0016020 membrane; GO:0031090 organelle membrane; GO:0031984 organelle subcomp…	GO:0003824 catalytic activity; GO:0004175 endopeptidase activity; GO:0004252 serine-type endopeptidase activity; GO:0004857 enzyme inhibitor activity; GO:0004866 endopeptidase inhibitor activity; GO:0004867 serine-type endopeptidase inhibitor activity; GO:0005488 binding; GO:0005515 protein binding; GO:0008233 peptidase activity; GO:0008236 serine-type peptidase activity; GO:0016787 hydrolase act…	PF00082	PF00082 Subtilase family	O	KOG3525	Subtilisin-like proprotein convertase
J9W248	Cytochrome b OS=Cryptococcus neoformans var. grubii serotype A (strain H99 / ATCC 208821 / CBS 10515 / FGSC 9487) OX=235443 GN=CNAG_09002 PE=3 SV=1	CNAG_09002	1.56483	0.00755301	Up	46.2576	2.2	1	1	503649	514144	533432	820500	684568	922335	0.759531	0.775359	0.804446	1.23736	1.03237	1.39093	plasma membrane	K00412	CYTB, petB; ubiquinol-cytochrome c reductase cytochrome b subunit	map00190 Oxidative phosphorylation; map01100 Metabolic pathways	GO:0000372 Group I intron splicing; GO:0000375 RNA splicing, via transesterification reactions; GO:0000376 RNA splicing, via transesterification reactions with guanosine as nucleophile; GO:0006091 generation of precursor metabolites and energy; GO:0006119 oxidative phosphorylation; GO:0006122 mitochondrial electron transport, ubiquinol to cytochrome c; GO:0006139 nucleobase-containing compound me…	GO:0005622 intracellular anatomical structure; GO:0005737 cytoplasm; GO:0005739 mitochondrion; GO:0005740 mitochondrial envelope; GO:0005743 mitochondrial inner membrane; GO:0005746 mitochondrial respirasome; GO:0005750 mitochondrial respiratory chain complex III; GO:0016020 membrane; GO:0016021 integral component of membrane; GO:0019866 organelle inner membrane; GO:0031090 organelle membrane; GO…	GO:0003676 nucleic acid binding; GO:0003723 RNA binding; GO:0003824 catalytic activity; GO:0004518 nuclease activity; GO:0005488 binding; GO:0008121 ubiquinol-cytochrome-c reductase activity; GO:0009055 electron transfer activity; GO:0016491 oxidoreductase activity; GO:0016679 oxidoreductase activity, acting on diphenols and related substances as donors; GO:0016787 hydrolase activity; GO:0016788 …	PF00033; PF00032	PF00033 Cytochrome b/b6/petB; PF00032 Cytochrome b(C-terminal)/b6/petD	C	KOG4663	Cytochrome b
J9W291	tRNA-5-taurinomethyluridine 2-sulfurtransferase OS=Cryptococcus neoformans var. grubii serotype A (strain H99 / ATCC 208821 / CBS 10515 / FGSC 9487) OX=235443 GN=CNAG_06002 PE=3 SV=2	CNAG_06002	0.53584	0.00166815	Down	53.1248	13	5	5	9491.13	7668.3	8931.43	4247.94	5105.5	4627.09	1.42113	1.1482	1.33733	0.636055	0.76446	0.692827	mitochondria	K21027	TRMU, SLM3; tRNA-5-taurinomethyluridine 2-sulfurtransferase [EC:2.8.1.14]		GO:0000959 mitochondrial RNA metabolic process; GO:0000963 mitochondrial RNA processing; GO:0002097 tRNA wobble base modification; GO:0002098 tRNA wobble uridine modification; GO:0002143 tRNA wobble position uridine thiolation; GO:0006139 nucleobase-containing compound metabolic process; GO:0006396 RNA processing; GO:0006399 tRNA metabolic process; GO:0006400 tRNA modification; GO:0006725 cellula…	GO:0005622 intracellular anatomical structure; GO:0005737 cytoplasm; GO:0005739 mitochondrion; GO:0043226 organelle; GO:0043227 membrane-bounded organelle; GO:0043229 intracellular organelle; GO:0043231 intracellular membrane-bounded organelle;	GO:0003824 catalytic activity; GO:0016740 transferase activity; GO:0016782 transferase activity, transferring sulphur-containing groups; GO:0016783 sulfurtransferase activity; GO:0061708 tRNA-5-taurinomethyluridine 2-sulfurtransferase; GO:0106054 tRNA U34 sulfurtransferase activity; GO:0140098 catalytic activity, acting on RNA; GO:0140101 catalytic activity, acting on a tRNA;			J	KOG2805	tRNA (5-methylaminomethyl-2-thiouridylate)-methyltransferase
J9W309	CAMK/CAMKL protein kinase OS=Cryptococcus neoformans var. grubii serotype A (strain H99 / ATCC 208821 / CBS 10515 / FGSC 9487) OX=235443 GN=CNAG_06310 PE=4 SV=2	CNAG_06310	0.458845	0.0036626	Down	151.737	2.3	2	2	2122.71	1737.67	1518.11	704.16	934.491	829.244	1.6232	1.32877	1.16087	0.538459	0.71459	0.634109	mitochondria	K08286	E2.7.11.-; protein-serine/threonine kinase [EC:2.7.11.-]					PF00069	PF00069 Protein kinase domain	D	KOG0588	Serine/threonine protein kinase
J9W3N0	DNA-(apurinic or apyrimidinic site) lyase OS=Cryptococcus neoformans var. grubii serotype A (strain H99 / ATCC 208821 / CBS 10515 / FGSC 9487) OX=235443 GN=CNAG_05388 PE=3 SV=2	CNAG_05388	0.513279	0.000127671	Down	52.9451	12.9	7	7	29950.5	29057.8	29204.3	16306	13963.1	15008.5	1.34619	1.30606	1.31265	0.732907	0.627602	0.674591	nucleus	K10563	mutM, fpg; formamidopyrimidine-DNA glycosylase [EC:3.2.2.23 4.2.99.18]	map03410 Base excision repair				PF01149; PF06831	PF01149 Formamidopyrimidine-DNA glycosylase N-terminal domain; PF06831 Formamidopyrimidine-DNA glycosylase H2TH domain
J9W3N5	ATPase OS=Cryptococcus neoformans var. grubii serotype A (strain H99 / ATCC 208821 / CBS 10515 / FGSC 9487) OX=235443 GN=CNAG_05393 PE=3 SV=2	CNAG_05393	0.597137	0.000197298	Down	68.8478	11.3	6	6	23208.9	20498.4	22568.7	13340.4	12890.7	13344.8	1.31555	1.16191	1.27926	0.756172	0.730684	0.756421	cytoskeleton	K07478	ycaJ; putative ATPase		GO:0000278 mitotic cell cycle; GO:0000731 DNA synthesis involved in DNA repair; GO:0006139 nucleobase-containing compound metabolic process; GO:0006259 DNA metabolic process; GO:0006260 DNA replication; GO:0006261 DNA-dependent DNA replication; GO:0006271 DNA strand elongation involved in DNA replication; GO:0006273 lagging strand elongation; GO:0006281 DNA repair; GO:0006282 regulation of DNA re…	GO:0005622 intracellular anatomical structure; GO:0005634 nucleus; GO:0005737 cytoplasm; GO:0043226 organelle; GO:0043227 membrane-bounded organelle; GO:0043229 intracellular organelle; GO:0043231 intracellular membrane-bounded organelle;	GO:0003824 catalytic activity; GO:0008047 enzyme activator activity; GO:0008094 ATP-dependent activity, acting on DNA; GO:0016462 pyrophosphatase activity; GO:0016787 hydrolase activity; GO:0016817 hydrolase activity, acting on acid anhydrides; GO:0016818 hydrolase activity, acting on acid anhydrides, in phosphorus-containing anhydrides; GO:0016887 ATP hydrolysis activity; GO:0017111 nucleoside-t…	PF00004; PF12002	PF00004 ATPase family associated with various cellular activities (AAA); PF12002 MgsA AAA+ ATPase C terminal	L	KOG2028	ATPase related to the helicase subunit of the Holliday junction resolvase
J9W3X5	2-dehydropantoate 2-reductase OS=Cryptococcus neoformans var. grubii serotype A (strain H99 / ATCC 208821 / CBS 10515 / FGSC 9487) OX=235443 GN=CNAG_05460 PE=3 SV=2	CNAG_05460	1.52895	0.00359043	Up	35.6969	18.7	4	4	87588	73579.6	71229.8	121301	112029	121995	0.894177	0.751167	0.727178	1.23835	1.14369	1.24544	extracellular	K00077	panE, apbA; 2-dehydropantoate 2-reductase [EC:1.1.1.169]	map00770 Pantothenate and CoA biosynthesis; map01100 Metabolic pathways; map01110 Biosynthesis of secondary metabolites; map01240 Biosynthesis of cofactors
J9W435	non-specific serine/threonine protein kinase OS=Cryptococcus neoformans var. grubii serotype A (strain H99 / ATCC 208821 / CBS 10515 / FGSC 9487) OX=235443 GN=CNAG_05558 PE=4 SV=2	CNAG_05558	1.56583	0.0108747	Up	153.072	4	6	6	14403.5	18436.6	13285.3	24794.6	22860.3	24569.7	0.730217	0.93468	0.673525	1.25702	1.15895	1.24561	mitochondria	K08286	E2.7.11.-; protein-serine/threonine kinase [EC:2.7.11.-]		GO:0000075 cell cycle checkpoint signaling; GO:0000278 mitotic cell cycle; GO:0001100 negative regulation of exit from mitosis; GO:0006464 cellular protein modification process; GO:0006468 protein phosphorylation; GO:0006793 phosphorus metabolic process; GO:0006796 phosphate-containing compound metabolic process; GO:0006807 nitrogen compound metabolic process; GO:0007049 cell cycle; GO:0007088 re…	GO:0005622 intracellular anatomical structure; GO:0005634 nucleus; GO:0005737 cytoplasm; GO:0005815 microtubule organizing center; GO:0005816 spindle pole body; GO:0005856 cytoskeleton; GO:0005933 cellular bud; GO:0005935 cellular bud neck; GO:0005938 cell cortex; GO:0015630 microtubule cytoskeleton; GO:0030427 site of polarized growth; GO:0043226 organelle; GO:0043227 membrane-bounded organelle;…	GO:0000166 nucleotide binding; GO:0003824 catalytic activity; GO:0004672 protein kinase activity; GO:0004674 protein serine/threonine kinase activity; GO:0005488 binding; GO:0005524 ATP binding; GO:0016301 kinase activity; GO:0016740 transferase activity; GO:0016772 transferase activity, transferring phosphorus-containing groups; GO:0016773 phosphotransferase activity, alcohol group as acceptor; …	PF00069; PF02149	PF00069 Protein kinase domain; PF02149 Kinase associated domain 1	T	KOG0583	Serine/threonine protein kinase
J9W469	Multifunctional fusion protein OS=Cryptococcus neoformans var. grubii serotype A (strain H99 / ATCC 208821 / CBS 10515 / FGSC 9487) OX=235443 GN=CNAG_05602 PE=3 SV=1	CNAG_05602	2.11503	7.17902e-05	Up	59.7762	30.6	13	13	1.87105e+06	1.71054e+06	1.97681e+06	3.8975e+06	4.0224e+06	3836260	0.648374	0.59275	0.685023	1.3506	1.39388	1.32938	cytoplasm	K00294	E1.2.1.88; 1-pyrroline-5-carboxylate dehydrogenase [EC:1.2.1.88]	map00250 Alanine, aspartate and glutamate metabolism; map00330 Arginine and proline metabolism; map01100 Metabolic pathways	GO:0006082 organic acid metabolic process; GO:0006520 cellular amino acid metabolic process; GO:0006536 glutamate metabolic process; GO:0006537 glutamate biosynthetic process; GO:0006560 proline metabolic process; GO:0006562 proline catabolic process; GO:0006807 nitrogen compound metabolic process; GO:0006950 response to stress; GO:0007154 cell communication; GO:0008152 metabolic process; GO:0008…	GO:0005622 intracellular anatomical structure; GO:0005737 cytoplasm; GO:0005739 mitochondrion; GO:0005759 mitochondrial matrix; GO:0031974 membrane-enclosed lumen; GO:0043226 organelle; GO:0043227 membrane-bounded organelle; GO:0043229 intracellular organelle; GO:0043231 intracellular membrane-bounded organelle; GO:0043233 organelle lumen; GO:0070013 intracellular organelle lumen;	GO:0003824 catalytic activity; GO:0003842 1-pyrroline-5-carboxylate dehydrogenase activity; GO:0016491 oxidoreductase activity; GO:0016645 oxidoreductase activity, acting on the CH-NH group of donors; GO:0016646 oxidoreductase activity, acting on the CH-NH group of donors, NAD or NADP as acceptor;			E	KOG2455	Delta-1-pyrroline-5-carboxylate dehydrogenase
Q873N0	GPI-anchored wall transfer protein 1 OS=Cryptococcus neoformans var. grubii serotype A (strain H99 / ATCC 208821 / CBS 10515 / FGSC 9487) OX=235443 GN=GWT1 PE=3 SV=1	GWT1	4.21634	0.0209013	Up	65.6569	4.2	2	2	5050.44	2668.2	1188.94	11706.5	15092.9	10758	0.65216	0.344544	0.153527	1.51165	1.94894	1.38917	plasma membrane	K05283	PIGW; glucosaminylphosphatidylinositol acyltransferase [EC:2.3.-.-]	map00563 Glycosylphosphatidylinositol (GPI)-anchor biosynthesis; map01100 Metabolic pathways	GO:0006464 cellular protein modification process; GO:0006497 protein lipidation; GO:0006505 GPI anchor metabolic process; GO:0006506 GPI anchor biosynthetic process; GO:0006629 lipid metabolic process; GO:0006643 membrane lipid metabolic process; GO:0006644 phospholipid metabolic process; GO:0006650 glycerophospholipid metabolic process; GO:0006661 phosphatidylinositol biosynthetic process; GO:00…	GO:0005622 intracellular anatomical structure; GO:0005737 cytoplasm; GO:0005783 endoplasmic reticulum; GO:0005789 endoplasmic reticulum membrane; GO:0012505 endomembrane system; GO:0016020 membrane; GO:0016021 integral component of membrane; GO:0031224 intrinsic component of membrane; GO:0031984 organelle subcompartment; GO:0042175 nuclear outer membrane-endoplasmic reticulum membrane network; GO…	GO:0003824 catalytic activity; GO:0008374 O-acyltransferase activity; GO:0016740 transferase activity; GO:0016746 acyltransferase activity; GO:0016747 acyltransferase activity, transferring groups other than amino-acyl groups; GO:0032216 glucosaminyl-phosphatidylinositol O-acyltransferase activity;			S	KOG0411	Uncharacterized membrane protein
T2BMH9	Lipid particle protein, variant OS=Cryptococcus neoformans var. grubii serotype A (strain H99 / ATCC 208821 / CBS 10515 / FGSC 9487) OX=235443 GN=CNAG_00936 PE=3 SV=1	CNAG_00936	2.03642	9.99302e-06	Up	57.6305	9.4	4	1	17324.3	17139.4	18135.3	34770.7	35320.4	37022.7	0.650829	0.643883	0.681297	1.30625	1.3269	1.39085	extracellular									R	KOG4372	Predicted alpha/beta hydrolase
T2BPC4	alanine transaminase OS=Cryptococcus neoformans var. grubii serotype A (strain H99 / ATCC 208821 / CBS 10515 / FGSC 9487) OX=235443 GN=CNAG_03436 PE=3 SV=1	CNAG_03436	1.63902	0.000532553	Up	53.7419	21.2	7	1	112155	100917	99362.9	161506	171083	179497	0.816144	0.73437	0.723059	1.17527	1.24496	1.30619	cytoplasm	K00814	GPT, ALT; alanine transaminase [EC:2.6.1.2]	map00220 Arginine biosynthesis; map00250 Alanine, aspartate and glutamate metabolism; map01100 Metabolic pathways; map01200 Carbon metabolism; map01210 2-Oxocarboxylic acid metabolism; map01230 Biosynthesis of amino acids	GO:0001505 regulation of neurotransmitter levels; GO:0006082 organic acid metabolic process; GO:0006520 cellular amino acid metabolic process; GO:0006522 alanine metabolic process; GO:0006523 alanine biosynthetic process; GO:0006524 alanine catabolic process; GO:0006536 glutamate metabolic process; GO:0006537 glutamate biosynthetic process; GO:0006807 nitrogen compound metabolic process; GO:00075…	GO:0005622 intracellular anatomical structure; GO:0005634 nucleus; GO:0005737 cytoplasm; GO:0005739 mitochondrion; GO:0043226 organelle; GO:0043227 membrane-bounded organelle; GO:0043229 intracellular organelle; GO:0043231 intracellular membrane-bounded organelle;	GO:0003824 catalytic activity; GO:0004021 L-alanine:2-oxoglutarate aminotransferase activity; GO:0008483 transaminase activity; GO:0016740 transferase activity; GO:0016769 transferase activity, transferring nitrogenous groups; GO:0047635 alanine-oxo-acid transaminase activity;	PF00155	PF00155 Aminotransferase class I and II	E	KOG0258	Alanine aminotransferase
J9VD30	Ribosome assembly protein 1 OS=Cryptococcus neoformans var. grubii serotype A (strain H99 / ATCC 208821 / CBS 10515 / FGSC 9487) OX=235443 GN=CNAG_00044 PE=4 SV=1	CNAG_00044	2.40146	0.0115255	Up	123.492	6.4	7	7	25797.8	29535.5	18785.2	49925.4	77525.6	50541.4	0.613963	0.702917	0.44707	1.18818	1.84504	1.20284	mitochondria	K14536	RIA1; ribosome assembly protein 1 [EC:3.6.5.-]	map03008 Ribosome biogenesis in eukaryotes	GO:0006996 organelle organization; GO:0009987 cellular process; GO:0016043 cellular component organization; GO:0022607 cellular component assembly; GO:0022613 ribonucleoprotein complex biogenesis; GO:0022618 ribonucleoprotein complex assembly; GO:0042254 ribosome biogenesis; GO:0042255 ribosome assembly; GO:0042256 mature ribosome assembly; GO:0043933 protein-containing complex organization; GO:0…	GO:0005622 intracellular anatomical structure; GO:0005737 cytoplasm; GO:0005829 cytosol;	GO:0000166 nucleotide binding; GO:0001882 nucleoside binding; GO:0001883 purine nucleoside binding; GO:0003824 catalytic activity; GO:0003924 GTPase activity; GO:0005488 binding; GO:0005525 GTP binding; GO:0016462 pyrophosphatase activity; GO:0016787 hydrolase activity; GO:0016817 hydrolase activity, acting on acid anhydrides; GO:0016818 hydrolase activity, acting on acid anhydrides, in phosphoru…	PF00009; PF00679	PF00009 Elongation factor Tu GTP binding domain; PF00679 Elongation factor G C-terminus	J	KOG0467	Translation elongation factor 2/ribosome biogenesis protein RIA1 and related proteins
J9VD83	Formin GTPase-binding domain-containing protein OS=Cryptococcus neoformans var. grubii serotype A (strain H99 / ATCC 208821 / CBS 10515 / FGSC 9487) OX=235443 GN=CNAG_00110 PE=4 SV=1	CNAG_00110	2.46745	0.00271538	Up	72.2228	3.2	2	2	3890.49	4232.14	3011.79	8045.56	8576.2	10851.9	0.604613	0.657709	0.468056	1.25034	1.33281	1.68647	nucleus				GO:0006996 organelle organization; GO:0007010 cytoskeleton organization; GO:0009987 cellular process; GO:0016043 cellular component organization; GO:0030029 actin filament-based process; GO:0030036 actin cytoskeleton organization; GO:0071840 cellular component organization or biogenesis;		GO:0005488 binding; GO:0005515 protein binding; GO:0019899 enzyme binding; GO:0031267 small GTPase binding; GO:0051020 GTPase binding;
J9VD96	2-deoxy-D-gluconate 3-dehydrogenase OS=Cryptococcus neoformans var. grubii serotype A (strain H99 / ATCC 208821 / CBS 10515 / FGSC 9487) OX=235443 GN=CNAG_00126 PE=3 SV=1	CNAG_00126	2.54167	2.04631e-05	Up	28.945	9.8	2	2	123534	108055	115221	289628	300402	291445	0.603447	0.527832	0.562839	1.41479	1.46742	1.42367	cytoplasm	K00065	kduD; 2-dehydro-3-deoxy-D-gluconate 5-dehydrogenase [EC:1.1.1.127]	map00040 Pentose and glucuronate interconversions; map01100 Metabolic pathways				PF00106; PF13561	PF00106 short chain dehydrogenase; PF13561 Enoyl-(Acyl carrier protein) reductase	I	KOG1200	Mitochondrial/plastidial beta-ketoacyl-ACP reductase
J9VDR2	Sorbitol dehydrogenase OS=Cryptococcus neoformans var. grubii serotype A (strain H99 / ATCC 208821 / CBS 10515 / FGSC 9487) OX=235443 GN=CNAG_00269 PE=3 SV=2	CNAG_00269	1.51814	0.000508559	Up	44.3059	17.3	7	7	234634	206717	224450	335979	347266	327536	0.839687	0.73978	0.80324	1.20237	1.24277	1.17216	cytoplasm	K05351	E1.1.1.9; D-xylulose reductase [EC:1.1.1.9]	map00040 Pentose and glucuronate interconversions; map01100 Metabolic pathways				PF08240; PF00107	PF08240 Alcohol dehydrogenase GroES-like domain; PF00107 Zinc-binding dehydrogenase	Q	KOG0024	Sorbitol dehydrogenase
J9VDR7	C2H2-type domain-containing protein OS=Cryptococcus neoformans var. grubii serotype A (strain H99 / ATCC 208821 / CBS 10515 / FGSC 9487) OX=235443 GN=CNAG_00039 PE=4 SV=2	CNAG_00039	1.51054	0.0060304	Up	87.8864	8.4	5	4	11719.9	13963.5	11660.9	17080	20307.2	19022.9	0.750039	0.893619	0.746261	1.09307	1.2996	1.21741	nucleus	K19871	SALL; sal-like protein					PF00096	PF00096 Zinc finger, C2H2 type	R	KOG1721	FOG: Zn-finger
J9VDU2	Spermine/spermidine synthase OS=Cryptococcus neoformans var. grubii serotype A (strain H99 / ATCC 208821 / CBS 10515 / FGSC 9487) OX=235443 GN=CNAG_00313 PE=4 SV=2	CNAG_00313	1.95535	0.00786616	Up	95.4089	1	1	1	2149.14	2037.72	2688.91	4234.63	3794.46	5415.45	0.634578	0.60168	0.793958	1.25036	1.1204	1.59903	plasma membrane
J9VDU4	Uncharacterized protein OS=Cryptococcus neoformans var. grubii serotype A (strain H99 / ATCC 208821 / CBS 10515 / FGSC 9487) OX=235443 GN=CNAG_00070 PE=4 SV=2	CNAG_00070	0.540382	0.00697921	Down	65.8058	3.7	1	1	5552.54	5143.91	6174.45	3188.46	2424.69	3503.58	1.28196	1.18762	1.42555	0.736149	0.55981	0.808903	nucleus
J9VDW3	Dehydrin OS=Cryptococcus neoformans var. grubii serotype A (strain H99 / ATCC 208821 / CBS 10515 / FGSC 9487) OX=235443 GN=CNAG_00091 PE=4 SV=1	CNAG_00091	0.565355	0.000746199	Down	52.7243	41	10	10	5353613	4703060	5.71718e+06	3.09532e+06	2934398	2.88811e+06	1.30091	1.14283	1.38926	0.752152	0.71305	0.701801	nucleus
J9VE00	Mitochondrial protein OS=Cryptococcus neoformans var. grubii serotype A (strain H99 / ATCC 208821 / CBS 10515 / FGSC 9487) OX=235443 GN=CNAG_00389 PE=3 SV=1	CNAG_00389	1.6438	0.000130779	Up	40.9835	12.3	4	4	94784.7	85143.1	92695.8	146691	149386	152061	0.789038	0.708776	0.771649	1.22113	1.24357	1.26584	mitochondria	K22073	IBA57; transferase CAF17, mitochondrial [EC:2.1.-.-]		GO:0006790 sulfur compound metabolic process; GO:0008152 metabolic process; GO:0009987 cellular process; GO:0016043 cellular component organization; GO:0016226 iron-sulfur cluster assembly; GO:0022607 cellular component assembly; GO:0031163 metallo-sulfur cluster assembly; GO:0044085 cellular component biogenesis; GO:0044237 cellular metabolic process; GO:0044572 [4Fe-4S] cluster assembly; GO:007…	GO:0005622 intracellular anatomical structure; GO:0005737 cytoplasm; GO:0005739 mitochondrion; GO:0005759 mitochondrial matrix; GO:0031974 membrane-enclosed lumen; GO:0043226 organelle; GO:0043227 membrane-bounded organelle; GO:0043229 intracellular organelle; GO:0043231 intracellular membrane-bounded organelle; GO:0043233 organelle lumen; GO:0070013 intracellular organelle lumen;		PF01571	PF01571 Aminomethyltransferase folate-binding domain	K	KOG2929	Transcription factor, component of CCR4 transcriptional complex
J9VE13	RING zinc finger protein OS=Cryptococcus neoformans var. grubii serotype A (strain H99 / ATCC 208821 / CBS 10515 / FGSC 9487) OX=235443 GN=CNAG_00404 PE=4 SV=1	CNAG_00404	0.553984	0.00648879	Down	70.7	1.3	1	1	2630.29	3031.04	3417.23	1519.75	1972.14	1537.49	1.11864	1.28908	1.45332	0.646339	0.838735	0.653882	nucleus	K11982	RNF115_126; E3 ubiquitin-protein ligase RNF115/126 [EC:2.3.2.27]					PF13639	PF13639 Ring finger domain	O	KOG0800	FOG: Predicted E3 ubiquitin ligase
J9VE18	Monooxygenase OS=Cryptococcus neoformans var. grubii serotype A (strain H99 / ATCC 208821 / CBS 10515 / FGSC 9487) OX=235443 GN=CNAG_00141 PE=4 SV=1	CNAG_00141	0.559597	0.00248216	Down	49.617	4.3	2	2	10174	9191.9	8771.88	5548.91	5694.12	4502.79	1.39104	1.25677	1.19934	0.758676	0.778531	0.615645	cytoplasm,nucleus									CR	KOG2614	Kynurenine 3-monooxygenase and related flavoprotein monooxygenases
J9VE58	BHLH domain-containing protein OS=Cryptococcus neoformans var. grubii serotype A (strain H99 / ATCC 208821 / CBS 10515 / FGSC 9487) OX=235443 GN=CNAG_00460 PE=4 SV=1	CNAG_00460	0.485581	0.00544794	Down	47.7304	5	1	1	10512.8	11885	13318.3	6137.84	5424.19		1.1118	1.25693	1.4085	0.64912	0.573647		nucleus				GO:0006355 regulation of transcription, DNA-templated; GO:0006357 regulation of transcription by RNA polymerase II; GO:0009889 regulation of biosynthetic process; GO:0009891 positive regulation of biosynthetic process; GO:0009893 positive regulation of metabolic process; GO:0010468 regulation of gene expression; GO:0010514 induction of conjugation with cellular fusion; GO:0010556 regulation of ma…		GO:0000976 transcription cis-regulatory region binding; GO:0000977 RNA polymerase II transcription regulatory region sequence-specific DNA binding; GO:0000978 RNA polymerase II cis-regulatory region sequence-specific DNA binding; GO:0000981 DNA-binding transcription factor activity, RNA polymerase II-specific; GO:0000987 cis-regulatory region sequence-specific DNA binding; GO:0001067 transcriptio…	PF00010	PF00010 Helix-loop-helix DNA-binding domain	K	KOG2483	Upstream transcription factor 2/L-myc-2 protein
J9VE67	Ubiquitin carboxyl-terminal hydrolase 1 OS=Cryptococcus neoformans var. grubii serotype A (strain H99 / ATCC 208821 / CBS 10515 / FGSC 9487) OX=235443 GN=CNAG_00187 PE=4 SV=1	CNAG_00187	1.58072	0.0104653	Up	78.8159	13.4	6	6	4382.85	5902.42	4404.27	7705.11	7361.05	8153.95	0.693679	0.934182	0.697068	1.2195	1.16504	1.29053	mitochondria	K11870	UBP1; ubiquitin carboxyl-terminal hydrolase 1 [EC:3.4.19.12]		GO:0006464 cellular protein modification process; GO:0006508 proteolysis; GO:0006807 nitrogen compound metabolic process; GO:0008152 metabolic process; GO:0009987 cellular process; GO:0016579 protein deubiquitination; GO:0019538 protein metabolic process; GO:0036211 protein modification process; GO:0043170 macromolecule metabolic process; GO:0043412 macromolecule modification; GO:0044237 cellular…	GO:0005622 intracellular anatomical structure; GO:0005737 cytoplasm; GO:0005783 endoplasmic reticulum; GO:0012505 endomembrane system; GO:0043226 organelle; GO:0043227 membrane-bounded organelle; GO:0043229 intracellular organelle; GO:0043231 intracellular membrane-bounded organelle;	GO:0003824 catalytic activity; GO:0004843 thiol-dependent deubiquitinase; GO:0008233 peptidase activity; GO:0008234 cysteine-type peptidase activity; GO:0016787 hydrolase activity; GO:0019783 ubiquitin-like protein-specific protease activity; GO:0101005 deubiquitinase activity; GO:0140096 catalytic activity, acting on a protein;			O	KOG1867	Ubiquitin-specific protease
J9VE80	Uncharacterized protein OS=Cryptococcus neoformans var. grubii serotype A (strain H99 / ATCC 208821 / CBS 10515 / FGSC 9487) OX=235443 GN=CNAG_00485 PE=4 SV=1	CNAG_00485	2.14107	7.06405e-05	Up	39.2018	20.6	4	4	102965	97881.5	108634	214904	212028	235686	0.635524	0.604146	0.67051	1.32644	1.30868	1.4547	plasma membrane
J9VE84	FeS cluster biogenesis domain-containing protein OS=Cryptococcus neoformans var. grubii serotype A (strain H99 / ATCC 208821 / CBS 10515 / FGSC 9487) OX=235443 GN=CNAG_00491 PE=4 SV=1	CNAG_00491	1.60729	0.0370564	Up	24.7633	9.6	2	2	61472.9	49932.3	49124.2	108012	81224.6	68781	0.881232	0.715795	0.70421	1.54839	1.16438	0.985996	mitochondria	K22072	ISCA2; iron-sulfur cluster assembly 2		GO:0006082 organic acid metabolic process; GO:0006766 vitamin metabolic process; GO:0006767 water-soluble vitamin metabolic process; GO:0006768 biotin metabolic process; GO:0006790 sulfur compound metabolic process; GO:0006807 nitrogen compound metabolic process; GO:0008152 metabolic process; GO:0009058 biosynthetic process; GO:0009102 biotin biosynthetic process; GO:0009110 vitamin biosynthetic …	GO:0005622 intracellular anatomical structure; GO:0005737 cytoplasm; GO:0005739 mitochondrion; GO:0005759 mitochondrial matrix; GO:0031974 membrane-enclosed lumen; GO:0043226 organelle; GO:0043227 membrane-bounded organelle; GO:0043229 intracellular organelle; GO:0043231 intracellular membrane-bounded organelle; GO:0043233 organelle lumen; GO:0070013 intracellular organelle lumen;	GO:0005488 binding; GO:0005506 iron ion binding; GO:0043167 ion binding; GO:0043169 cation binding; GO:0046872 metal ion binding; GO:0046914 transition metal ion binding; GO:0051536 iron-sulfur cluster binding; GO:0051537 2 iron, 2 sulfur cluster binding; GO:0051539 4 iron, 4 sulfur cluster binding; GO:0051540 metal cluster binding;			CU	KOG1119	Mitochondrial Fe-S cluster biosynthesis protein ISA2 (contains a HesB-like domain)
J9VEA7	Nodulin-like domain-containing protein OS=Cryptococcus neoformans var. grubii serotype A (strain H99 / ATCC 208821 / CBS 10515 / FGSC 9487) OX=235443 GN=CNAG_00521 PE=4 SV=1	CNAG_00521	0.538126	0.0446292	Down	66.2059	1.8	1	1	13869.2	13393.5	10984	4453.34	9428.41	6699.78	1.41454	1.36603	1.12028	0.454204	0.961622	0.683323	plasma membrane
J9VEE9	Mitochondrial protein OS=Cryptococcus neoformans var. grubii serotype A (strain H99 / ATCC 208821 / CBS 10515 / FGSC 9487) OX=235443 GN=CNAG_00576 PE=4 SV=1	CNAG_00576	0.337095	1.84387e-05	Down	38.8568	15.8	4	4	126148	113753	130060	40550.9	43318.3	40843.2	1.53008	1.37974	1.57753	0.491849	0.525416	0.495395	mitochondria				GO:0006082 organic acid metabolic process; GO:0006629 lipid metabolic process; GO:0006631 fatty acid metabolic process; GO:0008152 metabolic process; GO:0009987 cellular process; GO:0019752 carboxylic acid metabolic process; GO:0032787 monocarboxylic acid metabolic process; GO:0043170 macromolecule metabolic process; GO:0043412 macromolecule modification; GO:0043436 oxoacid metabolic process; GO:…		GO:0003824 catalytic activity; GO:0008474 palmitoyl-(protein) hydrolase activity; GO:0016787 hydrolase activity; GO:0016788 hydrolase activity, acting on ester bonds; GO:0016790 thiolester hydrolase activity; GO:0098599 palmitoyl hydrolase activity; GO:0140096 catalytic activity, acting on a protein;	PF00561	PF00561 alpha/beta hydrolase fold	R	KOG2382	Predicted alpha/beta hydrolase
J9VEI1	6-phosphogluconate dehydrogenase NADP-binding domain-containing protein OS=Cryptococcus neoformans var. grubii serotype A (strain H99 / ATCC 208821 / CBS 10515 / FGSC 9487) OX=235443 GN=CNAG_00275 PE=4 SV=1	CNAG_00275	1.70936	1.21506e-05	Up	33.7195	27.1	6	6	799830	750100	762926	1.31328e+06	1.30571e+06	1.33452e+06	0.765831	0.718216	0.730496	1.25745	1.25021	1.27779	cytoplasm							PF03446	PF03446 NAD binding domain of 6-phosphogluconate dehydrogenase	R	KOG0409	Predicted dehydrogenase
J9VEK0	Uncharacterized protein OS=Cryptococcus neoformans var. grubii serotype A (strain H99 / ATCC 208821 / CBS 10515 / FGSC 9487) OX=235443 GN=CNAG_00304 PE=4 SV=2	CNAG_00304	0.223384	5.25002e-05	Down	17.4344	6.4	1	1	15521.5	15186	16420.4	3288.95	3162.49	4076.15	1.61527	1.58035	1.70881	0.342269	0.329109	0.42419	mitochondria
J9VEK3	Oxo-4-hydroxy-4-carboxy-5-ureidoimidazoline decarboxylase domain-containing protein OS=Cryptococcus neoformans var. grubii serotype A (strain H99 / ATCC 208821 / CBS 10515 / FGSC 9487) OX=235443 GN=CNAG_00639 PE=4 SV=1	CNAG_00639	1.52322	0.000405971	Up	22.4968	30.9	5	5	156123	143049	156940	223183	242442	229132	0.81394	0.745778	0.818198	1.16356	1.26396	1.19457	cytoskeleton							PF09349	PF09349 OHCU decarboxylase
J9VEM3	Chitin-binding type-3 domain-containing protein OS=Cryptococcus neoformans var. grubii serotype A (strain H99 / ATCC 208821 / CBS 10515 / FGSC 9487) OX=235443 GN=CNAG_00663 PE=4 SV=2	CNAG_00663	1.77257	0.00100752	Up	42.3682	15.8	5	5	48134.8	41078.9	40463	71237.1	80713.5	77909.9	0.80328	0.68553	0.675251	1.18881	1.34696	1.30017	mitochondria
J9VEM8	3-oxo-5-alpha-steroid 4-dehydrogenase 1 OS=Cryptococcus neoformans var. grubii serotype A (strain H99 / ATCC 208821 / CBS 10515 / FGSC 9487) OX=235443 GN=CNAG_00353 PE=3 SV=2	CNAG_00353	0.408982	0.000353304	Down	34.7128	9.2	2	2	15544.6	12830	14368.6	5256.55	5832.27	6392.37	1.54867	1.27822	1.43151	0.523697	0.581055	0.636856	plasma membrane	K12343	SRD5A1; 3-oxo-5-alpha-steroid 4-dehydrogenase 1 [EC:1.3.1.22]	map01100 Metabolic pathways	GO:0006629 lipid metabolic process; GO:0006694 steroid biosynthetic process; GO:0008152 metabolic process; GO:0008202 steroid metabolic process; GO:0008610 lipid biosynthetic process; GO:0009058 biosynthetic process; GO:0044238 primary metabolic process; GO:0071704 organic substance metabolic process; GO:1901360 organic cyclic compound metabolic process; GO:1901362 organic cyclic compound biosynt…		GO:0003824 catalytic activity; GO:0003865 3-oxo-5-alpha-steroid 4-dehydrogenase activity; GO:0016229 steroid dehydrogenase activity; GO:0016491 oxidoreductase activity; GO:0016627 oxidoreductase activity, acting on the CH-CH group of donors; GO:0033765 steroid dehydrogenase activity, acting on the CH-CH group of donors;			I	KOG1638	Steroid reductase
J9VES3	CUE domain-containing protein OS=Cryptococcus neoformans var. grubii serotype A (strain H99 / ATCC 208821 / CBS 10515 / FGSC 9487) OX=235443 GN=CNAG_00717 PE=4 SV=1	CNAG_00717	1.52302	0.00150242	Up	47.6482	13.1	4	4	44886.3	43620.9	44029.3	74638.4	63831.1	63386	0.805395	0.782691	0.790018	1.33924	1.14532	1.13734	nucleus							PF02845	PF02845 CUE domain
J9VEU2	C2 NT-type domain-containing protein OS=Cryptococcus neoformans var. grubii serotype A (strain H99 / ATCC 208821 / CBS 10515 / FGSC 9487) OX=235443 GN=CNAG_00737 PE=4 SV=1	CNAG_00737	1.6718	0.0134452	Up	92.0285	5	3	3	4059.77	4681.73	3172.38	6358.34	7311.82	6247.5	0.765235	0.882469	0.597969	1.1985	1.37822	1.17761	nucleus
J9VF29	BHLH domain-containing protein OS=Cryptococcus neoformans var. grubii serotype A (strain H99 / ATCC 208821 / CBS 10515 / FGSC 9487) OX=235443 GN=CNAG_00791 PE=4 SV=1	CNAG_00791	0.61359	0.0126048	Down	47.266	2.4	1	1	28684.9	29600.8	34713.2	22655.9	18232.6	16174.7	1.14692	1.18354	1.38795	0.90586	0.729003	0.646721	nucleus							PF00010	PF00010 Helix-loop-helix DNA-binding domain	K	KOG3582	Mlx interactors and related transcription factors
J9VF46	Anthranilate phosphoribosyltransferase OS=Cryptococcus neoformans var. grubii serotype A (strain H99 / ATCC 208821 / CBS 10515 / FGSC 9487) OX=235443 GN=CNAG_00811 PE=3 SV=1	CNAG_00811	2.11568	1.92639e-06	Up	46.2241	22.1	8	8	150731	147584	146415	315752	320812	304345	0.652687	0.63906	0.633996	1.36725	1.38916	1.31785	extracellular	K00766	trpD; anthranilate phosphoribosyltransferase [EC:2.4.2.18]	map00400 Phenylalanine, tyrosine and tryptophan biosynthesis; map01100 Metabolic pathways; map01110 Biosynthesis of secondary metabolites; map01230 Biosynthesis of amino acids	GO:0000162 tryptophan biosynthetic process; GO:0006082 organic acid metabolic process; GO:0006520 cellular amino acid metabolic process; GO:0006568 tryptophan metabolic process; GO:0006576 cellular biogenic amine metabolic process; GO:0006586 indolalkylamine metabolic process; GO:0006725 cellular aromatic compound metabolic process; GO:0006807 nitrogen compound metabolic process; GO:0008152 metab…	GO:0005622 intracellular anatomical structure; GO:0005634 nucleus; GO:0005737 cytoplasm; GO:0043226 organelle; GO:0043227 membrane-bounded organelle; GO:0043229 intracellular organelle; GO:0043231 intracellular membrane-bounded organelle;	GO:0003824 catalytic activity; GO:0004048 anthranilate phosphoribosyltransferase activity; GO:0016740 transferase activity; GO:0016757 glycosyltransferase activity; GO:0016763 pentosyltransferase activity;	PF02885	PF02885 Glycosyl transferase family, helical bundle domain	E	KOG1438	Anthranilate phosphoribosyltransferase
J9VF84	ARF guanyl-nucleotide exchange factor OS=Cryptococcus neoformans var. grubii serotype A (strain H99 / ATCC 208821 / CBS 10515 / FGSC 9487) OX=235443 GN=CNAG_00625 PE=4 SV=2	CNAG_00625	2.82852	0.00928935	Up	199.318	1.1	2	2	1917.06	2971.71	1463.32	5608.8	7168.91	5189.28	0.472976	0.733179	0.36103	1.3838	1.76871	1.2803	nucleus				GO:0006810 transport; GO:0006887 exocytosis; GO:0006950 response to stress; GO:0009966 regulation of signal transduction; GO:0009967 positive regulation of signal transduction; GO:0009987 cellular process; GO:0010646 regulation of cell communication; GO:0010647 positive regulation of cell communication; GO:0016192 vesicle-mediated transport; GO:0023051 regulation of signaling; GO:0023056 positive…	GO:0000139 Golgi membrane; GO:0005622 intracellular anatomical structure; GO:0005737 cytoplasm; GO:0005739 mitochondrion; GO:0005794 Golgi apparatus; GO:0012505 endomembrane system; GO:0016020 membrane; GO:0031090 organelle membrane; GO:0031984 organelle subcompartment; GO:0043226 organelle; GO:0043227 membrane-bounded organelle; GO:0043229 intracellular organelle; GO:0043231 intracellular membra…	GO:0005085 guanyl-nucleotide exchange factor activity; GO:0005488 binding; GO:0005515 protein binding; GO:0019899 enzyme binding; GO:0051020 GTPase binding; GO:0098772 molecular function regulator;	PF01369; PF00169	PF01369 Sec7 domain; PF00169 PH domain	U	KOG0929	Guanine nucleotide exchange factor
J9VF90	DUF1308 domain-containing protein OS=Cryptococcus neoformans var. grubii serotype A (strain H99 / ATCC 208821 / CBS 10515 / FGSC 9487) OX=235443 GN=CNAG_07376 PE=4 SV=1	CNAG_07376	0.56865	0.001509	Down	64.0879	5.7	2	2	20005.2	22131.3	19702.7	11619.8	13065	10480.1	1.23738	1.36889	1.21867	0.718718	0.808108	0.648229	cytoplasm
J9VFA1	Alpha 1,2-mannosyltransferase OS=Cryptococcus neoformans var. grubii serotype A (strain H99 / ATCC 208821 / CBS 10515 / FGSC 9487) OX=235443 GN=CNAG_06782 PE=3 SV=1	CNAG_06782	0.371399	0.005757	Down	59.6313	6.6	3	3	27782	28193.4	28094.2	14663.2	8084.72	8475.38	1.44581	1.46722	1.46206	0.763096	0.42074	0.44107	mitochondria	K05535	MNN2; alpha 1,2-mannosyltransferase [EC:2.4.1.-]	map00513 Various types of N-glycan biosynthesis; map01100 Metabolic pathways
J9VFD5	Endoribonuclease L-PSP OS=Cryptococcus neoformans var. grubii serotype A (strain H99 / ATCC 208821 / CBS 10515 / FGSC 9487) OX=235443 GN=CNAG_06743 PE=3 SV=1	CNAG_06743	0.535018	0.00627906	Down	14.1852	7.5	1	1	33640.5	27000.8	32895.6	13609.3	18003.4	18431.2	1.40578	1.12832	1.37465	0.56871	0.752333	0.770208	cytoplasm	K09022	ridA, tdcF, RIDA; 2-iminobutanoate/2-iminopropanoate deaminase [EC:3.5.99.10]					PF01042	PF01042 Endoribonuclease L-PSP	J	KOG2317	Putative translation initiation inhibitor UK114/IBM1
J9VFI3	UV radiation resistance-associated gene protein OS=Cryptococcus neoformans var. grubii serotype A (strain H99 / ATCC 208821 / CBS 10515 / FGSC 9487) OX=235443 GN=CNAG_03608 PE=4 SV=2	CNAG_03608	0.591876	0.000130072	Down	96.3454	1.5	1	1	7318.64	7182.46	7145.98	4471.48	3979.75	4361.17	1.2743	1.25059	1.24424	0.778563	0.692944	0.759356	nucleus	K21249	UVRAG; UV radiation resistance-associated gene protein							R	KOG2896	UV radiation resistance associated protein
J9VFP1	Uncharacterized protein OS=Cryptococcus neoformans var. grubii serotype A (strain H99 / ATCC 208821 / CBS 10515 / FGSC 9487) OX=235443 GN=CNAG_03677 PE=4 SV=1	CNAG_03677	1.95963	7.91873e-05	Up	27.0345	43.5	8	8	1.02201e+06	925683	1.03828e+06	1.87533e+06	1.98739e+06	1.98869e+06	0.693876	0.628477	0.704925	1.27323	1.3493	1.35019	cytoplasm
J9VFQ2	Steroid 5-alpha reductase C-terminal domain-containing protein OS=Cryptococcus neoformans var. grubii serotype A (strain H99 / ATCC 208821 / CBS 10515 / FGSC 9487) OX=235443 GN=CNAG_03692 PE=4 SV=1	CNAG_03692	0.661812	0.0163668	Down	48.4365	4.7	1	1	7186.61	5744.65	8064.92	4775.77	4480.39	4639.38	1.23581	0.987854	1.38685	0.821245	0.77045	0.79779	plasma membrane				GO:0006629 lipid metabolic process; GO:0008152 metabolic process; GO:0008202 steroid metabolic process; GO:0044238 primary metabolic process; GO:0071704 organic substance metabolic process; GO:1901360 organic cyclic compound metabolic process;		GO:0003824 catalytic activity; GO:0016229 steroid dehydrogenase activity; GO:0016491 oxidoreductase activity;			R	KOG4650	Predicted steroid reductase
J9VFR6	CCR4-NOT transcriptional complex subunit CAF120 OS=Cryptococcus neoformans var. grubii serotype A (strain H99 / ATCC 208821 / CBS 10515 / FGSC 9487) OX=235443 GN=CNAG_00777 PE=4 SV=2	CNAG_00777	1.60362	0.00267913	Up	179.326	5.2	8	8	26762.1	29344.6	31751.5	48054.2	50397.1	42439.7	0.701959	0.769698	0.832829	1.26044	1.3219	1.11318	nucleus	K12609	CAF120; CCR4-NOT transcriptional complex subunit CAF120	map03018 RNA degradation	GO:0001932 regulation of protein phosphorylation; GO:0001934 positive regulation of protein phosphorylation; GO:0006355 regulation of transcription, DNA-templated; GO:0006357 regulation of transcription by RNA polymerase II; GO:0006464 cellular protein modification process; GO:0006468 protein phosphorylation; GO:0006793 phosphorus metabolic process; GO:0006796 phosphate-containing compound metabo…	GO:0005622 intracellular anatomical structure; GO:0005737 cytoplasm; GO:0005933 cellular bud; GO:0005934 cellular bud tip; GO:0005935 cellular bud neck; GO:0030427 site of polarized growth;	GO:0003824 catalytic activity; GO:0004672 protein kinase activity; GO:0004674 protein serine/threonine kinase activity; GO:0016301 kinase activity; GO:0016740 transferase activity; GO:0016772 transferase activity, transferring phosphorus-containing groups; GO:0016773 phosphotransferase activity, alcohol group as acceptor; GO:0140096 catalytic activity, acting on a protein;
J9VFV2	Ribose 5-phosphate isomerase OS=Cryptococcus neoformans var. grubii serotype A (strain H99 / ATCC 208821 / CBS 10515 / FGSC 9487) OX=235443 GN=CNAG_00827 PE=3 SV=1	CNAG_00827	9.11639	0.00069085	Up	17.9385	14.2	2	2	3277.95	5082.96	2481.12	29636.6	40583.6	28619.9	0.179315	0.278056	0.135726	1.62123	2.22006	1.56561	cytoplasm	K01808	rpiB; ribose 5-phosphate isomerase B [EC:5.3.1.6]	map00030 Pentose phosphate pathway; map00051 Fructose and mannose metabolism; map01100 Metabolic pathways; map01110 Biosynthesis of secondary metabolites; map01200 Carbon metabolism; map01230 Biosynthesis of amino acids
J9VFX4	Ankyrin repeat-containing protein OS=Cryptococcus neoformans var. grubii serotype A (strain H99 / ATCC 208821 / CBS 10515 / FGSC 9487) OX=235443 GN=CNAG_03766 PE=4 SV=1	CNAG_03766	1.66254	0.00258506	Up	24.8902	18.9	3	3	13945.9	12830.5	12148.9	21980.7	23688.7	19045.6	0.807364	0.74279	0.703331	1.27252	1.3714	1.1026	cytoplasm,nucleus	K06867	K06867; uncharacterized protein			GO:0005622 intracellular anatomical structure; GO:0005634 nucleus; GO:0005737 cytoplasm; GO:0032991 protein-containing complex; GO:0043226 organelle; GO:0043227 membrane-bounded organelle; GO:0043229 intracellular organelle; GO:0043231 intracellular membrane-bounded organelle;				R	KOG0504	FOG: Ankyrin repeat
J9VFX9	DNA binding protein Ncp1 OS=Cryptococcus neoformans var. grubii serotype A (strain H99 / ATCC 208821 / CBS 10515 / FGSC 9487) OX=235443 GN=CNAG_03771 PE=4 SV=2	CNAG_03771	0.666239	0.00394763	Down	62.5729	13.6	7	7	325974	363230	296823	228107	204400	224423	1.19044	1.3265	1.08398	0.833036	0.746458	0.819581	nucleus
J9VFY0	Fungal-type protein kinase domain-containing protein OS=Cryptococcus neoformans var. grubii serotype A (strain H99 / ATCC 208821 / CBS 10515 / FGSC 9487) OX=235443 GN=CNAG_00858 PE=4 SV=1	CNAG_00858	2.69685	0.000368345	Up	72.338	17.1	11	0	94655.1	98443.6	75512.6	228456	257004	238945	0.571925	0.594816	0.456262	1.38038	1.55287	1.44375	cytoplasm
J9VFZ1	Protein-vacuolar targeting-related protein OS=Cryptococcus neoformans var. grubii serotype A (strain H99 / ATCC 208821 / CBS 10515 / FGSC 9487) OX=235443 GN=CNAG_06792 PE=3 SV=1	CNAG_06792	1.50627	0.0034754	Up	20.3174	11.2	2	2	150442	134580	153260	197888	228618	233666	0.821749	0.735107	0.837141	1.08091	1.24876	1.27634	plasma membrane				GO:0006605 protein targeting; GO:0006623 protein targeting to vacuole; GO:0006810 transport; GO:0006886 intracellular protein transport; GO:0007034 vacuolar transport; GO:0008104 protein localization; GO:0015031 protein transport; GO:0015833 peptide transport; GO:0016192 vesicle-mediated transport; GO:0016197 endosomal transport; GO:0032509 endosome transport via multivesicular body sorting pathw…	GO:0000322 storage vacuole; GO:0000323 lytic vacuole; GO:0000324 fungal-type vacuole; GO:0000329 fungal-type vacuole membrane; GO:0005622 intracellular anatomical structure; GO:0005737 cytoplasm; GO:0005739 mitochondrion; GO:0005768 endosome; GO:0005773 vacuole; GO:0005774 vacuolar membrane; GO:0010008 endosome membrane; GO:0012505 endomembrane system; GO:0016020 membrane; GO:0016021 integral com…				S	KOG3393	Predicted membrane protein
J9VFZ3	Glycosyl transferase OS=Cryptococcus neoformans var. grubii serotype A (strain H99 / ATCC 208821 / CBS 10515 / FGSC 9487) OX=235443 GN=CNAG_00129 PE=3 SV=1	CNAG_00129	1.59974	0.0330402	Up	50.3964	5.2	2	2	2602.29	1581.12	1736.15	3293.34	3112.83	3063.57	1.01459	0.616448	0.676891	1.28401	1.21364	1.19443	cytoplasm
J9VFZ8	F-box domain-containing protein OS=Cryptococcus neoformans var. grubii serotype A (strain H99 / ATCC 208821 / CBS 10515 / FGSC 9487) OX=235443 GN=CNAG_00134 PE=4 SV=1	CNAG_00134	1.79308	0.0034747	Up	86.351	1.2	1	1	8490.95	11196.4	8840.16	16221	18456.7	16474.5	0.639381	0.843106	0.665677	1.22146	1.38982	1.24055	nucleus
J9VG03	Fructosyl amino acid oxidase OS=Cryptococcus neoformans var. grubii serotype A (strain H99 / ATCC 208821 / CBS 10515 / FGSC 9487) OX=235443 GN=CNAG_06777 PE=4 SV=1	CNAG_06777	2.35139	0.000204684	Up	52.5466	4.6	2	2	2514.55	2006.42	2279.64	5215.29	5414.18	5361.42	0.66197	0.528202	0.600129	1.37296	1.42532	1.41143	mitochondria	K00306	PIPOX; sarcosine oxidase / L-pipecolate oxidase [EC:1.5.3.1 1.5.3.7]	map00260 Glycine, serine and threonine metabolism; map00310 Lysine degradation; map01100 Metabolic pathways; map04146 Peroxisome				PF01266	PF01266 FAD dependent oxidoreductase	R	KOG2820	FAD-dependent oxidoreductase
J9VG70	Zn(2)-C6 fungal-type domain-containing protein OS=Cryptococcus neoformans var. grubii serotype A (strain H99 / ATCC 208821 / CBS 10515 / FGSC 9487) OX=235443 GN=CNAG_03620 PE=4 SV=2	CNAG_03620	0.372125	0.000233417	Down	140.363	6.9	8	8	43172.2	42273.3	38229.7	17533.4	14049.5	14439.6	1.52644	1.49466	1.35169	0.619929	0.496748	0.510542	nucleus
J9VG93	UDP-glucose:glycoprotein glucosyltransferase OS=Cryptococcus neoformans var. grubii serotype A (strain H99 / ATCC 208821 / CBS 10515 / FGSC 9487) OX=235443 GN=CNAG_03648 PE=3 SV=2	CNAG_03648	1.56678	0.0255742	Up	176.327	6.2	9	9	41582.6	53239.5	34935.7	64633.6	74998.5	63670.3	0.749101	0.959096	0.629358	1.16436	1.35108	1.14701	extracellular	K11718	HUGT; UDP-glucose:glycoprotein glucosyltransferase [EC:2.4.1.-]	map04141 Protein processing in endoplasmic reticulum	GO:0000271 polysaccharide biosynthetic process; GO:0005975 carbohydrate metabolic process; GO:0005976 polysaccharide metabolic process; GO:0006011 UDP-glucose metabolic process; GO:0006073 cellular glucan metabolic process; GO:0006139 nucleobase-containing compound metabolic process; GO:0006457 protein folding; GO:0006458 'de novo' protein folding; GO:0006464 cellular protein modification process…	GO:0005622 intracellular anatomical structure; GO:0005737 cytoplasm; GO:0005783 endoplasmic reticulum; GO:0005788 endoplasmic reticulum lumen; GO:0012505 endomembrane system; GO:0031974 membrane-enclosed lumen; GO:0043226 organelle; GO:0043227 membrane-bounded organelle; GO:0043229 intracellular organelle; GO:0043231 intracellular membrane-bounded organelle; GO:0043233 organelle lumen; GO:0070013…	GO:0003824 catalytic activity; GO:0003980 UDP-glucose:glycoprotein glucosyltransferase activity; GO:0005488 binding; GO:0005509 calcium ion binding; GO:0005515 protein binding; GO:0005537 mannose binding; GO:0008194 UDP-glycosyltransferase activity; GO:0016740 transferase activity; GO:0016757 glycosyltransferase activity; GO:0016758 hexosyltransferase activity; GO:0030246 carbohydrate binding; GO…	PF18400; PF18401; PF18402; PF18403; PF06427; PF18404	PF18400 Thioredoxin-like domain; PF18401 Thioredoxin-like domain; PF18402 Thioredoxin-like domain; PF18403 Thioredoxin-like domain; PF06427 UDP-glucose:Glycoprotein Glucosyltransferase; PF18404 Glucosyltransferase 24	G	KOG1879	UDP-glucose:glycoprotein glucosyltransferase
J9VGA2	L-lactate dehydrogenase OS=Cryptococcus neoformans var. grubii serotype A (strain H99 / ATCC 208821 / CBS 10515 / FGSC 9487) OX=235443 GN=CNAG_03663 PE=4 SV=1	CNAG_03663	1.83823	6.68695e-05	Up	65.5776	5.7	3	3	155199	137897	149044	273251	272496	267006	0.742048	0.659325	0.712622	1.30649	1.30288	1.27663	mitochondria	K00101	lldD; L-lactate dehydrogenase (cytochrome) [EC:1.1.2.3]	map00620 Pyruvate metabolism; map01100 Metabolic pathways				PF00173; PF01070	PF00173 Cytochrome b5-like Heme/Steroid binding domain; PF01070 FMN-dependent dehydrogenase	C	KOG0538	Glycolate oxidase
J9VGA4	Uncharacterized protein OS=Cryptococcus neoformans var. grubii serotype A (strain H99 / ATCC 208821 / CBS 10515 / FGSC 9487) OX=235443 GN=CNAG_03887 PE=3 SV=2	CNAG_03887	1.62627	0.00605712	Up	22.0166	12.6	2	2	31526.8	25989.6	34471.5	45924.6	51849.6	51822.9	0.782999	0.645476	0.856134	1.14058	1.28773	1.28707	nucleus	K17968	TRIAP1, MDM35; TRIAP1/MDM35 family protein							S	KOG3481	Uncharacterized conserved protein
J9VGH3	Glutamine amidotransferase OS=Cryptococcus neoformans var. grubii serotype A (strain H99 / ATCC 208821 / CBS 10515 / FGSC 9487) OX=235443 GN=CNAG_03743 PE=4 SV=1	CNAG_03743	1.50697	0.00152817	Up	45.5739	10.6	3	3	26930.2	27856.7	30873.3	45041.5	43812.7	40233.6	0.752423	0.77831	0.862591	1.25845	1.22411	1.12411	mitochondria	K18802	DUG3; glutamine amidotransferase		GO:0006508 proteolysis; GO:0006518 peptide metabolic process; GO:0006575 cellular modified amino acid metabolic process; GO:0006749 glutathione metabolic process; GO:0006751 glutathione catabolic process; GO:0006790 sulfur compound metabolic process; GO:0006807 nitrogen compound metabolic process; GO:0008152 metabolic process; GO:0009056 catabolic process; GO:0009987 cellular process; GO:0019538 …	GO:0005622 intracellular anatomical structure; GO:0005737 cytoplasm; GO:0032991 protein-containing complex; GO:0061672 glutathione hydrolase complex; GO:1902494 catalytic complex; GO:1905368 peptidase complex;	GO:0003824 catalytic activity; GO:0004044 amidophosphoribosyltransferase activity; GO:0008233 peptidase activity; GO:0008238 exopeptidase activity; GO:0008242 omega peptidase activity; GO:0016740 transferase activity; GO:0016757 glycosyltransferase activity; GO:0016763 pentosyltransferase activity; GO:0016787 hydrolase activity; GO:0140096 catalytic activity, acting on a protein;	PF13230	PF13230 Glutamine amidotransferases class-II	M	KOG1268	Glucosamine 6-phosphate synthetases, contain amidotransferase and phosphosugar isomerase domains
J9VGI1	GTP-binding protein 1 OS=Cryptococcus neoformans var. grubii serotype A (strain H99 / ATCC 208821 / CBS 10515 / FGSC 9487) OX=235443 GN=CNAG_03992 PE=4 SV=2	CNAG_03992	2.03659	0.0045005	Up	67.5366	6.9	4	1	10679.5	7653.97	11413.2	20386.2	19286.7	20908.8	0.709379	0.50841	0.758113	1.35414	1.2811	1.38885	cytoplasm	K24887	GTPBP1; GTP-binding protein 1					PF00009; PF03144	PF00009 Elongation factor Tu GTP binding domain; PF03144 Elongation factor Tu domain 2	R	KOG0463	GTP-binding protein GP-1
J9VGK4	Glucose transporter OS=Cryptococcus neoformans var. grubii serotype A (strain H99 / ATCC 208821 / CBS 10515 / FGSC 9487) OX=235443 GN=CNAG_03772 PE=3 SV=2	CNAG_03772	0.263676	0.004081	Down	59.8567	3.4	2	2	12249.4	15946.5	15103.3	4839.93	4199.23	2377.79	1.34323	1.74864	1.65618	0.530732	0.460474	0.260741	plasma membrane	K08139	HXT; MFS transporter, SP family, sugar:H+ symporter	map04113 Meiosis - yeast						R	KOG0254	Predicted transporter (major facilitator superfamily)
J9VGM0	DEAH box polypeptide 36 OS=Cryptococcus neoformans var. grubii serotype A (strain H99 / ATCC 208821 / CBS 10515 / FGSC 9487) OX=235443 GN=CNAG_00347 PE=4 SV=2	CNAG_00347	2.40063	0.0256721	Up	160.393	2.9	3	3	2672.97	3923.49	3173.86	5794.75	11426.3	6233.86	0.482701	0.708525	0.573153	1.04645	2.06343	1.12575	mitochondria	K18995	DHX29; ATP-dependent RNA helicase DHX29 [EC:3.6.4.13]		GO:0002181 cytoplasmic translation; GO:0002183 cytoplasmic translational initiation; GO:0006139 nucleobase-containing compound metabolic process; GO:0006396 RNA processing; GO:0006412 translation; GO:0006413 translational initiation; GO:0006518 peptide metabolic process; GO:0006725 cellular aromatic compound metabolic process; GO:0006807 nitrogen compound metabolic process; GO:0008152 metabolic p…	GO:0005622 intracellular anatomical structure; GO:0005737 cytoplasm; GO:0005739 mitochondrion; GO:0043226 organelle; GO:0043227 membrane-bounded organelle; GO:0043229 intracellular organelle; GO:0043231 intracellular membrane-bounded organelle;	GO:0003676 nucleic acid binding; GO:0003723 RNA binding; GO:0003724 RNA helicase activity; GO:0003824 catalytic activity; GO:0004386 helicase activity; GO:0005488 binding; GO:0008186 ATP-dependent activity, acting on RNA; GO:0016462 pyrophosphatase activity; GO:0016787 hydrolase activity; GO:0016817 hydrolase activity, acting on acid anhydrides; GO:0016818 hydrolase activity, acting on acid anhyd…	PF00270; PF00271; PF04408; PF07717	PF00270 DEAD/DEAH box helicase; PF00271 Helicase conserved C-terminal domain; PF04408 Helicase associated domain (HA2); PF07717 Oligonucleotide/oligosaccharide-binding (OB)-fold	A	KOG0920	ATP-dependent RNA helicase A
J9VGQ4	Rgp1-domain-containing protein OS=Cryptococcus neoformans var. grubii serotype A (strain H99 / ATCC 208821 / CBS 10515 / FGSC 9487) OX=235443 GN=CNAG_03827 PE=4 SV=1	CNAG_03827	3.71276	0.0025424	Up	106.693	5.3	3	3	3154.65	1850.85	3458.48	11418.3	10124.3	9882.08	0.474518	0.278402	0.52022	1.71753	1.52289	1.48645	nucleus	K20477	RGP1; RAB6A-GEF complex partner protein 2		GO:0006810 transport; GO:0009966 regulation of signal transduction; GO:0009967 positive regulation of signal transduction; GO:0010646 regulation of cell communication; GO:0010647 positive regulation of cell communication; GO:0016192 vesicle-mediated transport; GO:0016197 endosomal transport; GO:0016482 cytosolic transport; GO:0023051 regulation of signaling; GO:0023056 positive regulation of sign…	GO:0000139 Golgi membrane; GO:0005622 intracellular anatomical structure; GO:0005737 cytoplasm; GO:0005794 Golgi apparatus; GO:0012505 endomembrane system; GO:0016020 membrane; GO:0031090 organelle membrane; GO:0031984 organelle subcompartment; GO:0032045 guanyl-nucleotide exchange factor complex; GO:0032991 protein-containing complex; GO:0034066 Ric1-Rgp1 guanyl-nucleotide exchange factor comple…	GO:0005085 guanyl-nucleotide exchange factor activity; GO:0005488 binding; GO:0005515 protein binding; GO:0019899 enzyme binding; GO:0031267 small GTPase binding; GO:0051020 GTPase binding; GO:0098772 molecular function regulator;			S	KOG4469	Uncharacterized conserved protein
J9VGS8	Glucose 1-dehydrogenase OS=Cryptococcus neoformans var. grubii serotype A (strain H99 / ATCC 208821 / CBS 10515 / FGSC 9487) OX=235443 GN=CNAG_04097 PE=4 SV=1	CNAG_04097	1.83596	6.34969e-05	Up	26.959	9.7	2	2	40654.8	36834.7	37597.5	67980.1	71914	71400.6	0.747373	0.677147	0.691168	1.2497	1.32202	1.31258	cytoplasm	K18337	LRA1; L-rhamnose 1-dehydrogenase [EC:1.1.1.378 1.1.1.377 1.1.1.173]	map00051 Fructose and mannose metabolism; map01100 Metabolic pathways	GO:0005975 carbohydrate metabolic process; GO:0005996 monosaccharide metabolic process; GO:0008152 metabolic process; GO:0009056 catabolic process; GO:0016052 carbohydrate catabolic process; GO:0019299 rhamnose metabolic process; GO:0019301 rhamnose catabolic process; GO:0019318 hexose metabolic process; GO:0019320 hexose catabolic process; GO:0044238 primary metabolic process; GO:0044281 small m…		GO:0003824 catalytic activity; GO:0003954 NADH dehydrogenase activity; GO:0016491 oxidoreductase activity; GO:0016651 oxidoreductase activity, acting on NAD(P)H;	PF13561	PF13561 Enoyl-(Acyl carrier protein) reductase	I	KOG1200	Mitochondrial/plastidial beta-ketoacyl-ACP reductase
J9VGT9	Protein arginine N-methyltransferase 1 OS=Cryptococcus neoformans var. grubii serotype A (strain H99 / ATCC 208821 / CBS 10515 / FGSC 9487) OX=235443 GN=CNAG_03863 PE=4 SV=2	CNAG_03863	0.626491	1.3641e-05	Down	38.7333	31.3	11	11	1.62964e+06	1.60297e+06	1.65307e+06	1.02286e+06	991057	1.04693e+06	1.23046	1.21032	1.24815	0.772305	0.748295	0.790478	cytoplasm	K11434	PRMT1; type I protein arginine methyltransferase [EC:2.1.1.319]		GO:0006325 chromatin organization; GO:0006355 regulation of transcription, DNA-templated; GO:0006357 regulation of transcription by RNA polymerase II; GO:0006403 RNA localization; GO:0006405 RNA export from nucleus; GO:0006406 mRNA export from nucleus; GO:0006464 cellular protein modification process; GO:0006479 protein methylation; GO:0006611 protein export from nucleus; GO:0006807 nitrogen comp…	GO:0005622 intracellular anatomical structure; GO:0005634 nucleus; GO:0005737 cytoplasm; GO:0005829 cytosol; GO:0043226 organelle; GO:0043227 membrane-bounded organelle; GO:0043229 intracellular organelle; GO:0043231 intracellular membrane-bounded organelle;	GO:0003824 catalytic activity; GO:0008168 methyltransferase activity; GO:0008170 N-methyltransferase activity; GO:0008276 protein methyltransferase activity; GO:0008469 histone-arginine N-methyltransferase activity; GO:0008757 S-adenosylmethionine-dependent methyltransferase activity; GO:0016273 arginine N-methyltransferase activity; GO:0016274 protein-arginine N-methyltransferase activity; GO:00…			OKT	KOG1499	Protein arginine N-methyltransferase PRMT1 and related enzymes
J9VGU8	SMP domain-containing protein OS=Cryptococcus neoformans var. grubii serotype A (strain H99 / ATCC 208821 / CBS 10515 / FGSC 9487) OX=235443 GN=CNAG_03873 PE=4 SV=1	CNAG_03873	0.600797	0.00416981	Down	20.012	16.1	4	4	108999	99351.2	125633	68496.9	60252	71907.4	1.22324	1.11497	1.40992	0.768707	0.676178	0.806981	nucleus									O	KOG1873	Ubiquitin-specific protease
J9VGW5	Transmembrane protein OS=Cryptococcus neoformans var. grubii serotype A (strain H99 / ATCC 208821 / CBS 10515 / FGSC 9487) OX=235443 GN=CNAG_00474 PE=4 SV=1	CNAG_00474	0.475959	0.0487035	Down	33.8645	4.3	1	1	29290.2	14301	24527.3	8360.24	13508.6	10552.7	1.74797	0.853453	1.46373	0.498919	0.806164	0.629763	mitochondria
J9VGX5	RRM domain-containing protein OS=Cryptococcus neoformans var. grubii serotype A (strain H99 / ATCC 208821 / CBS 10515 / FGSC 9487) OX=235443 GN=CNAG_03888 PE=4 SV=2	CNAG_03888	3.45757	0.0205682	Up	127.313	4.7	6	6	5472.4	11451.9	6298.64	15519.1	32470.1	32305.6	0.317186	0.663762	0.365076	0.899504	1.882	1.87247	nucleus	K22611	SART3, TIP110; squamous cell carcinoma antigen recognized by T-cells 3		GO:0000244 spliceosomal tri-snRNP complex assembly; GO:0000245 spliceosomal complex assembly; GO:0000375 RNA splicing, via transesterification reactions; GO:0000377 RNA splicing, via transesterification reactions with bulged adenosine as nucleophile; GO:0000387 spliceosomal snRNP assembly; GO:0000398 mRNA splicing, via spliceosome; GO:0006139 nucleobase-containing compound metabolic process; GO:0…	GO:0005622 intracellular anatomical structure; GO:0005634 nucleus; GO:0005688 U6 snRNP; GO:0030532 small nuclear ribonucleoprotein complex; GO:0032991 protein-containing complex; GO:0043226 organelle; GO:0043227 membrane-bounded organelle; GO:0043229 intracellular organelle; GO:0043231 intracellular membrane-bounded organelle; GO:0097525 spliceosomal snRNP complex; GO:0120114 Sm-like protein fami…	GO:0003676 nucleic acid binding; GO:0003723 RNA binding; GO:0005488 binding; GO:0017069 snRNA binding; GO:0017070 U6 snRNA binding; GO:0097159 organic cyclic compound binding; GO:1901363 heterocyclic compound binding;	PF00076	PF00076 RNA recognition motif. (a.k.a. RRM, RBD, or RNP domain)	A	KOG0128	RNA-binding protein SART3 (RRM superfamily)
J9VGZ0	WD40 repeat-containing protein SMU1 OS=Cryptococcus neoformans var. grubii serotype A (strain H99 / ATCC 208821 / CBS 10515 / FGSC 9487) OX=235443 GN=CNAG_03908 PE=4 SV=1	CNAG_03908	1.57388	0.0116526	Up	68.8889	8.2	4	4	15328.3	12222.5	17328	22398	24149.4	24086.6	0.796187	0.634866	0.900056	1.1634	1.25437	1.25111	nucleus	K22382	WDR26; WD repeat-containing protein 26							R	KOG0266	WD40 repeat-containing protein
J9VGZ3	AN1-type domain-containing protein OS=Cryptococcus neoformans var. grubii serotype A (strain H99 / ATCC 208821 / CBS 10515 / FGSC 9487) OX=235443 GN=CNAG_03913 PE=4 SV=1	CNAG_03913	2.13783	0.0251264	Up	34.5244	7.5	2	2	14081.4	13750.9	8541.05	33911	21569	22280.1	0.740262	0.722884	0.449004	1.7827	1.13388	1.17127	nucleus									R	KOG3183	Predicted Zn-finger protein
J9VH03	Small subunit ribosomal protein S19e OS=Cryptococcus neoformans var. grubii serotype A (strain H99 / ATCC 208821 / CBS 10515 / FGSC 9487) OX=235443 GN=CNAG_03000 PE=3 SV=1	CNAG_03000	3.41755	0.00281614	Up	18.1021	14.3	2	2	53861.3	85923.1	66163.3	183312	288181	232343	0.355214	0.56666	0.436345	1.20894	1.90055	1.53229	cytoplasm,mitochondria	K02966	RP-S19e, RPS19; small subunit ribosomal protein S19e	map03010 Ribosome	GO:0000028 ribosomal small subunit assembly; GO:0002181 cytoplasmic translation; GO:0006403 RNA localization; GO:0006405 RNA export from nucleus; GO:0006407 rRNA export from nucleus; GO:0006412 translation; GO:0006518 peptide metabolic process; GO:0006611 protein export from nucleus; GO:0006807 nitrogen compound metabolic process; GO:0006810 transport; GO:0006886 intracellular protein transport; …	GO:0005622 intracellular anatomical structure; GO:0005737 cytoplasm; GO:0005829 cytosol; GO:0005840 ribosome; GO:0015935 small ribosomal subunit; GO:0022626 cytosolic ribosome; GO:0022627 cytosolic small ribosomal subunit; GO:0032991 protein-containing complex; GO:0043226 organelle; GO:0043228 non-membrane-bounded organelle; GO:0043229 intracellular organelle; GO:0043232 intracellular non-membran…	GO:0003735 structural constituent of ribosome; GO:0005198 structural molecule activity;			J	KOG3411	40S ribosomal protein S19
J9VH18	Membrane transporter OS=Cryptococcus neoformans var. grubii serotype A (strain H99 / ATCC 208821 / CBS 10515 / FGSC 9487) OX=235443 GN=CNAG_00539 PE=4 SV=1	CNAG_00539	2.42918	0.0315582	Up	64.69	4.4	2	2	43182.2	44748.8	49971.5	64413.5	121912	148665	0.54789	0.567767	0.634031	0.81727	1.5468	1.88624	plasma membrane				GO:0000296 spermine transport; GO:0006810 transport; GO:0006811 ion transport; GO:0006812 cation transport; GO:0006855 xenobiotic transmembrane transport; GO:0015846 polyamine transport; GO:0034220 ion transmembrane transport; GO:0042221 response to chemical; GO:0050896 response to stimulus; GO:0051179 localization; GO:0051234 establishment of localization; GO:0055085 transmembrane transport; GO:…	GO:0000322 storage vacuole; GO:0000323 lytic vacuole; GO:0000324 fungal-type vacuole; GO:0000329 fungal-type vacuole membrane; GO:0005622 intracellular anatomical structure; GO:0005737 cytoplasm; GO:0005773 vacuole; GO:0005774 vacuolar membrane; GO:0005886 plasma membrane; GO:0016020 membrane; GO:0016021 integral component of membrane; GO:0031090 organelle membrane; GO:0031224 intrinsic component…	GO:0000297 spermine transmembrane transporter activity; GO:0005215 transporter activity; GO:0008324 cation transmembrane transporter activity; GO:0008519 ammonium transmembrane transporter activity; GO:0015075 ion transmembrane transporter activity; GO:0015203 polyamine transmembrane transporter activity; GO:0022857 transmembrane transporter activity;			R	KOG0255	Synaptic vesicle transporter SVOP and related transporters (major facilitator superfamily)
J9VH67	Calcium/proton exchanger OS=Cryptococcus neoformans var. grubii serotype A (strain H99 / ATCC 208821 / CBS 10515 / FGSC 9487) OX=235443 GN=CNAG_02940 PE=3 SV=2	CNAG_02940	1.90833	0.000256606	Up	153.237	4.2	5	5	12001.3	10861	11156.8	20098.2	21462.8	23358.8	0.727802	0.65865	0.676587	1.21883	1.30158	1.41656	plasma membrane	K07300	chaA, CAX; Ca2+:H+ antiporter		GO:0006810 transport; GO:0006811 ion transport; GO:0006812 cation transport; GO:0006813 potassium ion transport; GO:0006814 sodium ion transport; GO:0006816 calcium ion transport; GO:0009987 cellular process; GO:0030001 metal ion transport; GO:0034220 ion transmembrane transport; GO:0035725 sodium ion transmembrane transport; GO:0051179 localization; GO:0051234 establishment of localization; GO:0…	GO:0000322 storage vacuole; GO:0000323 lytic vacuole; GO:0000324 fungal-type vacuole; GO:0000329 fungal-type vacuole membrane; GO:0005622 intracellular anatomical structure; GO:0005737 cytoplasm; GO:0005773 vacuole; GO:0005774 vacuolar membrane; GO:0005783 endoplasmic reticulum; GO:0005789 endoplasmic reticulum membrane; GO:0012505 endomembrane system; GO:0016020 membrane; GO:0016021 integral com…	GO:0005215 transporter activity; GO:0005451 monovalent cation:proton antiporter activity; GO:0008324 cation transmembrane transporter activity; GO:0015075 ion transmembrane transporter activity; GO:0015078 proton transmembrane transporter activity; GO:0015079 potassium ion transmembrane transporter activity; GO:0015081 sodium ion transmembrane transporter activity; GO:0015085 calcium ion transmem…	PF03733	PF03733 Inner membrane component domain	P	KOG1397	Ca2+/H+ antiporter VCX1 and related proteins
J9VH73	Malonic semialdehyde reductase OS=Cryptococcus neoformans var. grubii serotype A (strain H99 / ATCC 208821 / CBS 10515 / FGSC 9487) OX=235443 GN=CNAG_02935 PE=3 SV=1	CNAG_02935	0.559855	0.00103193	Down	29.0204	26.6	5	5	238943	206361	234028	119061	139719	121547	1.35294	1.16845	1.32511	0.674148	0.791116	0.688225	mitochondria	K16066	ydfG; 3-hydroxy acid dehydrogenase / malonic semialdehyde reductase [EC:1.1.1.381 1.1.1.-]	map00240 Pyrimidine metabolism; map00260 Glycine, serine and threonine metabolism; map01100 Metabolic pathways				PF00106	PF00106 short chain dehydrogenase	Q	KOG1205	Predicted dehydrogenase
J9VH91	6-phosphofructo-2-kinase/fructose-2, 6-bisphosphatase OS=Cryptococcus neoformans var. grubii serotype A (strain H99 / ATCC 208821 / CBS 10515 / FGSC 9487) OX=235443 GN=CNAG_07372 PE=4 SV=2	CNAG_07372	1.60436	0.0447097	Up	66.9762	6.1	3	3	27477	18784.1	26192.9	30557.5	42813.9	42870.8	0.873689	0.597279	0.832858	0.971642	1.36136	1.36317	extracellular	K19030	PFKFB4; 6-phosphofructo-2-kinase / fructose-2,6-biphosphatase 4 [EC:2.7.1.105 3.1.3.46]	map00051 Fructose and mannose metabolism	GO:0005975 carbohydrate metabolic process; GO:0006003 fructose 2,6-bisphosphate metabolic process; GO:0006109 regulation of carbohydrate metabolic process; GO:0006110 regulation of glycolytic process; GO:0006140 regulation of nucleotide metabolic process; GO:0006793 phosphorus metabolic process; GO:0006796 phosphate-containing compound metabolic process; GO:0008152 metabolic process; GO:0009889 r…	GO:0005622 intracellular anatomical structure; GO:0005737 cytoplasm;	GO:0003824 catalytic activity; GO:0003873 6-phosphofructo-2-kinase activity; GO:0004331 fructose-2,6-bisphosphate 2-phosphatase activity; GO:0008443 phosphofructokinase activity; GO:0016301 kinase activity; GO:0016740 transferase activity; GO:0016772 transferase activity, transferring phosphorus-containing groups; GO:0016773 phosphotransferase activity, alcohol group as acceptor; GO:0016787 hydro…	PF00300	PF00300 Histidine phosphatase superfamily (branch 1)	G	KOG0234	Fructose-6-phosphate 2-kinase/fructose-2,6-biphosphatase
J9VHA0	YCII-related domain-containing protein OS=Cryptococcus neoformans var. grubii serotype A (strain H99 / ATCC 208821 / CBS 10515 / FGSC 9487) OX=235443 GN=CNAG_00628 PE=4 SV=1	CNAG_00628	2.85301	4.98592e-05	Up	12.3402	33	3	3	33445.8	29798	35529.8	89594.3	96333.3	95874.3	0.527293	0.469784	0.560148	1.41251	1.51875	1.51152	cytoplasm,nucleus	K09780	K09780; uncharacterized protein					PF03795	PF03795 YCII-related domain
J9VHA2	53 kDa brg1-associated factor b OS=Cryptococcus neoformans var. grubii serotype A (strain H99 / ATCC 208821 / CBS 10515 / FGSC 9487) OX=235443 GN=CNAG_04048 PE=3 SV=1	CNAG_04048	0.628833	6.5804e-05	Down	52.6983	27.5	9	9	278198	254835	269118	170854	166622	166944	1.27753	1.17025	1.23584	0.784589	0.765157	0.766635	cytoskeleton	K11652	ACTL6B; actin-like protein 6B		GO:0006139 nucleobase-containing compound metabolic process; GO:0006259 DNA metabolic process; GO:0006281 DNA repair; GO:0006325 chromatin organization; GO:0006338 chromatin remodeling; GO:0006355 regulation of transcription, DNA-templated; GO:0006357 regulation of transcription by RNA polymerase II; GO:0006464 cellular protein modification process; GO:0006473 protein acetylation; GO:0006475 inte…	GO:0000123 histone acetyltransferase complex; GO:0000228 nuclear chromosome; GO:0000785 chromatin; GO:0000812 Swr1 complex; GO:0005622 intracellular anatomical structure; GO:0005634 nucleus; GO:0005654 nucleoplasm; GO:0005694 chromosome; GO:0016514 SWI/SNF complex; GO:0016586 RSC-type complex; GO:0031011 Ino80 complex; GO:0031248 protein acetyltransferase complex; GO:0031974 membrane-enclosed lum…	GO:0003682 chromatin binding; GO:0005488 binding; GO:0005515 protein binding; GO:0031491 nucleosome binding; GO:0042393 histone binding; GO:0044877 protein-containing complex binding;			Z	KOG0679	Actin-related protein - Arp4p/Act3p
J9VHB6	Selenoprotein W OS=Cryptococcus neoformans var. grubii serotype A (strain H99 / ATCC 208821 / CBS 10515 / FGSC 9487) OX=235443 GN=CNAG_04063 PE=4 SV=1	CNAG_04063	1.55064	6.17462e-05	Up	23.5147	17	3	3	45918.9	43778.9	43153.3	67075.1	70874	68055.5	0.813071	0.775177	0.764101	1.18768	1.25494	1.20503	mitochondria
J9VHD5	Carboxymethylenebutenolidase OS=Cryptococcus neoformans var. grubii serotype A (strain H99 / ATCC 208821 / CBS 10515 / FGSC 9487) OX=235443 GN=CNAG_00662 PE=4 SV=1	CNAG_00662	1.97744	0.00309986	Up	30.0761	9.5	2	2	112419	159922	126065	265538	247198	275088	0.568619	0.808893	0.637641	1.3431	1.25034	1.39141	mitochondria	K01061	E3.1.1.45; carboxymethylenebutenolidase [EC:3.1.1.45]	map01100 Metabolic pathways		GO:0005622 intracellular anatomical structure; GO:0005737 cytoplasm; GO:0005739 mitochondrion; GO:0043226 organelle; GO:0043227 membrane-bounded organelle; GO:0043229 intracellular organelle; GO:0043231 intracellular membrane-bounded organelle;	GO:0003824 catalytic activity; GO:0008806 carboxymethylenebutenolidase activity; GO:0016787 hydrolase activity; GO:0016788 hydrolase activity, acting on ester bonds; GO:0052689 carboxylic ester hydrolase activity;	PF01738	PF01738 Dienelactone hydrolase family
J9VHD7	Uncharacterized protein OS=Cryptococcus neoformans var. grubii serotype A (strain H99 / ATCC 208821 / CBS 10515 / FGSC 9487) OX=235443 GN=CNAG_04088 PE=4 SV=1	CNAG_04088	2.0879	2.91094e-05	Up	13.8209	16	2	2	31279.5	30937.9	29699.9	60413.4	64310.1	67190.3	0.661227	0.654007	0.627835	1.2771	1.35947	1.42036	mitochondria	K22866	TCTEX1D2; tctex1 domain-containing protein 2
J9VHF5	Sugar transporter OS=Cryptococcus neoformans var. grubii serotype A (strain H99 / ATCC 208821 / CBS 10515 / FGSC 9487) OX=235443 GN=CNAG_06963 PE=3 SV=1	CNAG_06963	0.380188	0.00959009	Down	60.7304	3.6	2	2	29753.1	28345.5	31908.3	7205.23	12397.7	14616.6	1.43704	1.36906	1.54114	0.348005	0.598794	0.705966	plasma membrane	K08139	HXT; MFS transporter, SP family, sugar:H+ symporter	map04113 Meiosis - yeast						R	KOG0254	Predicted transporter (major facilitator superfamily)
J9VHN3	Sarcosine oxidase OS=Cryptococcus neoformans var. grubii serotype A (strain H99 / ATCC 208821 / CBS 10515 / FGSC 9487) OX=235443 GN=CNAG_02984 PE=4 SV=1	CNAG_02984	1.57669	0.000718732	Up	48.8391	10.8	4	4	23791.4	21605.6	20398.8	34000.5	33842.7	35896.3	0.841998	0.764641	0.721931	1.20331	1.19772	1.2704	mitochondria	K00306	PIPOX; sarcosine oxidase / L-pipecolate oxidase [EC:1.5.3.1 1.5.3.7]	map00260 Glycine, serine and threonine metabolism; map00310 Lysine degradation; map01100 Metabolic pathways; map04146 Peroxisome				PF01266	PF01266 FAD dependent oxidoreductase	R	KOG2820	FAD-dependent oxidoreductase
J9VHQ9	2-dehydropantoate 2-reductase OS=Cryptococcus neoformans var. grubii serotype A (strain H99 / ATCC 208821 / CBS 10515 / FGSC 9487) OX=235443 GN=CNAG_02738 PE=4 SV=1	CNAG_02738	0.167239	0.000588829	Down	40.7156	6.5	2	2	5939.89	5561.78	5602.73	1032.34	1182.04	646.15	1.7851	1.67147	1.68377	0.310246	0.355234	0.194186	extracellular	K00077	panE, apbA; 2-dehydropantoate 2-reductase [EC:1.1.1.169]	map00770 Pantothenate and CoA biosynthesis; map01100 Metabolic pathways; map01110 Biosynthesis of secondary metabolites; map01240 Biosynthesis of cofactors
J9VHT2	Nicotinamidase OS=Cryptococcus neoformans var. grubii serotype A (strain H99 / ATCC 208821 / CBS 10515 / FGSC 9487) OX=235443 GN=CNAG_00800 PE=3 SV=2	CNAG_00800	0.378283	3.32349e-05	Down	27.3302	22.7	5	5	49762.3	45012.9	50754.7	17452.8	18284.2	19314.5	1.48854	1.34647	1.51823	0.522067	0.546935	0.577756	cytoplasm	K01440	PNC1; nicotinamidase [EC:3.5.1.19]	map00760 Nicotinate and nicotinamide metabolism; map01100 Metabolic pathways; map01240 Biosynthesis of cofactors; map04213 Longevity regulating pathway - multiple species						V	KOG4003	Pyrazinamidase/nicotinamidase PNC1
J9VHT3	Uncharacterized protein OS=Cryptococcus neoformans var. grubii serotype A (strain H99 / ATCC 208821 / CBS 10515 / FGSC 9487) OX=235443 GN=CNAG_02707 PE=4 SV=2	CNAG_02707	2.64998	0.00951805	Up	52.8301	2.4	1	1	75636.5	64693.5	88806.7	164853	161413	280942	0.542622	0.464116	0.637106	1.18267	1.15799	2.0155	nucleus
J9VHV3	FAS1 domain-containing protein OS=Cryptococcus neoformans var. grubii serotype A (strain H99 / ATCC 208821 / CBS 10515 / FGSC 9487) OX=235443 GN=CNAG_02685 PE=4 SV=2	CNAG_02685	1.86685	9.20811e-05	Up	56.811	20.5	7	7	237484	224148	241214	413768	435579	462760	0.707164	0.667454	0.718273	1.23209	1.29704	1.37798	cytoplasm							PF02469	PF02469 Fasciclin domain
J9VHW0	Alcohol dehydrogenase (NADP ) OS=Cryptococcus neoformans var. grubii serotype A (strain H99 / ATCC 208821 / CBS 10515 / FGSC 9487) OX=235443 GN=CNAG_02903 PE=3 SV=1	CNAG_02903	1.92792	2.02912e-05	Up	37.9041	41.6	10	10	677662	636996	697822	1.29079e+06	1.31403e+06	1.27509e+06	0.690039	0.64863	0.710567	1.31437	1.33803	1.29837	cytoplasm	K00002	AKR1A1, adh; alcohol dehydrogenase (NADP+) [EC:1.1.1.2]	map00010 Glycolysis / Gluconeogenesis; map00040 Pentose and glucuronate interconversions; map00053 Ascorbate and aldarate metabolism; map00561 Glycerolipid metabolism; map00620 Pyruvate metabolism; map01100 Metabolic pathways; map01110 Biosynthesis of secondary metabolites; map01240 Biosynthesis of cofactors	GO:0006066 alcohol metabolic process; GO:0006081 cellular aldehyde metabolic process; GO:0008152 metabolic process; GO:0009987 cellular process; GO:0033859 furaldehyde metabolic process; GO:0044237 cellular metabolic process; GO:0044281 small molecule metabolic process; GO:0046483 heterocycle metabolic process; GO:0071704 organic substance metabolic process; GO:1901360 organic cyclic compound met…		GO:0003824 catalytic activity; GO:0004033 aldo-keto reductase (NADP) activity; GO:0008106 alcohol dehydrogenase (NADP+) activity; GO:0016491 oxidoreductase activity; GO:0016614 oxidoreductase activity, acting on CH-OH group of donors; GO:0016616 oxidoreductase activity, acting on the CH-OH group of donors, NAD or NADP as acceptor; GO:0033833 hydroxymethylfurfural reductase (NADH) activity; GO:003…	PF08240; PF00107	PF08240 Alcohol dehydrogenase GroES-like domain; PF00107 Zinc-binding dehydrogenase	Q	KOG0023	Alcohol dehydrogenase, class V
J9VHW9	Uncharacterized protein OS=Cryptococcus neoformans var. grubii serotype A (strain H99 / ATCC 208821 / CBS 10515 / FGSC 9487) OX=235443 GN=CNAG_02893 PE=4 SV=1	CNAG_02893	4.1488	0.000171791	Up	33.8846	2.9	1	1	6299.71	5465.79	7769.13	26776	28405.5	25863.7	0.375804	0.326057	0.463461	1.5973	1.6945	1.54288	cytoplasm,mitochondria									R	KOG3033	Predicted PhzC/PhzF-type epimerase
J9VHX0	Solute carrier family 26 (Sodium-independent sulfate anion transporter), member 11 OS=Cryptococcus neoformans var. grubii serotype A (strain H99 / ATCC 208821 / CBS 10515 / FGSC 9487) OX=235443 GN=CNAG_00077 PE=3 SV=1	CNAG_00077	0.420389	1.35856e-05	Down	89.461	5.7	4	4	38272.3	35786.8	39106.7	15930	16380	15263.6	1.42861	1.33583	1.45976	0.594629	0.611423	0.569753	plasma membrane	K14708	SLC26A11; solute carrier family 26 (sodium-independent sulfate anion transporter), member 11		GO:0006810 transport; GO:0006811 ion transport; GO:0006820 anion transport; GO:0006821 chloride transport; GO:0006835 dicarboxylic acid transport; GO:0006873 cellular ion homeostasis; GO:0006885 regulation of pH; GO:0008272 sulfate transport; GO:0009987 cellular process; GO:0015698 inorganic anion transport; GO:0015701 bicarbonate transport; GO:0015711 organic anion transport; GO:0015849 organic …	GO:0005886 plasma membrane; GO:0005887 integral component of plasma membrane; GO:0016020 membrane; GO:0016021 integral component of membrane; GO:0031224 intrinsic component of membrane; GO:0031226 intrinsic component of plasma membrane; GO:0071944 cell periphery;	GO:0005215 transporter activity; GO:0005216 ion channel activity; GO:0005253 anion channel activity; GO:0005254 chloride channel activity; GO:0005310 dicarboxylic acid transmembrane transporter activity; GO:0005342 organic acid transmembrane transporter activity; GO:0008509 anion transmembrane transporter activity; GO:0008514 organic anion transmembrane transporter activity; GO:0015075 ion transm…	PF01740	PF01740 STAS domain	P	KOG0236	Sulfate/bicarbonate/oxalate exchanger SAT-1 and related transporters (SLC26 family)
J9VHX3	Plant-inducible protein OS=Cryptococcus neoformans var. grubii serotype A (strain H99 / ATCC 208821 / CBS 10515 / FGSC 9487) OX=235443 GN=CNAG_00850 PE=4 SV=1	CNAG_00850	1.71319	0.000974619	Up	50.5881	6.3	3	3	8910.48	9692.56	10689.8	15934.8	16429.5	17820.1	0.672682	0.731724	0.807012	1.20297	1.24032	1.3453	cytoplasm	K15532	yteR, yesR; unsaturated rhamnogalacturonyl hydrolase [EC:3.2.1.172]
J9VHX9	Rho family protein OS=Cryptococcus neoformans var. grubii serotype A (strain H99 / ATCC 208821 / CBS 10515 / FGSC 9487) OX=235443 GN=CNAG_02883 PE=4 SV=1	CNAG_02883	1.61315	0.000540831	Up	21.9602	15.2	2	2	140143	123610	131056	200421	213954	222513	0.815026	0.718873	0.762178	1.16558	1.24428	1.29406	mitochondria	K04392	RAC1; Ras-related C3 botulinum toxin substrate 1	map04145 Phagosome				PF00071	PF00071 Ras family	R	KOG0393	Ras-related small GTPase, Rho type
J9VHY6	Uncharacterized protein OS=Cryptococcus neoformans var. grubii serotype A (strain H99 / ATCC 208821 / CBS 10515 / FGSC 9487) OX=235443 GN=CNAG_02878 PE=4 SV=2	CNAG_02878	0.64779	0.00108381	Down	47.2476	19.4	8	8	108937	95700.8	108246	64772.9	71453.6	66456.2	1.26777	1.11374	1.25973	0.753807	0.831555	0.773398	mitochondria	K01094	GEP4; phosphatidylglycerophosphatase GEP4 [EC:3.1.3.27]	map00564 Glycerophospholipid metabolism; map01100 Metabolic pathways	GO:0005975 carbohydrate metabolic process; GO:0006629 lipid metabolic process; GO:0006644 phospholipid metabolic process; GO:0006650 glycerophospholipid metabolic process; GO:0006655 phosphatidylglycerol biosynthetic process; GO:0006793 phosphorus metabolic process; GO:0006796 phosphate-containing compound metabolic process; GO:0006996 organelle organization; GO:0007005 mitochondrion organization…	GO:0005622 intracellular anatomical structure; GO:0005737 cytoplasm; GO:0005739 mitochondrion; GO:0005759 mitochondrial matrix; GO:0031974 membrane-enclosed lumen; GO:0043226 organelle; GO:0043227 membrane-bounded organelle; GO:0043229 intracellular organelle; GO:0043231 intracellular membrane-bounded organelle; GO:0043233 organelle lumen; GO:0070013 intracellular organelle lumen;	GO:0003824 catalytic activity; GO:0008962 phosphatidylglycerophosphatase activity; GO:0016787 hydrolase activity; GO:0016788 hydrolase activity, acting on ester bonds; GO:0016791 phosphatase activity; GO:0042578 phosphoric ester hydrolase activity;			R	KOG2961	Predicted hydrolase (HAD superfamily)
J9VHZ8	Phosphoglycerate mutase OS=Cryptococcus neoformans var. grubii serotype A (strain H99 / ATCC 208821 / CBS 10515 / FGSC 9487) OX=235443 GN=CNAG_07547 PE=4 SV=2	CNAG_07547	4.24191	5.12618e-07	Up	33.1323	29.7	10	10	199067	189368	200821	805862	844302	849412	0.386684	0.367845	0.390091	1.56537	1.64004	1.64997	mitochondria							PF00300	PF00300 Histidine phosphatase superfamily (branch 1)	G	KOG0235	Phosphoglycerate mutase
J9VI16	Rab-GAP TBC domain-containing protein OS=Cryptococcus neoformans var. grubii serotype A (strain H99 / ATCC 208821 / CBS 10515 / FGSC 9487) OX=235443 GN=CNAG_07566 PE=4 SV=2	CNAG_07566	2.06683	0.000866099	Up	72.7082	15.3	8	8	11195.5	12496.5	12556.7	27286.3	26045.6	21587.9	0.604247	0.674461	0.677711	1.4727	1.40574	1.16515	nucleus	K20242	EVI5; ecotropic viral integration site 5 protein		GO:0006810 transport; GO:0006886 intracellular protein transport; GO:0006888 endoplasmic reticulum to Golgi vesicle-mediated transport; GO:0008104 protein localization; GO:0015031 protein transport; GO:0015833 peptide transport; GO:0016192 vesicle-mediated transport; GO:0023052 signaling; GO:0031338 regulation of vesicle fusion; GO:0032879 regulation of localization; GO:0033036 macromolecule loca…	GO:0000131 incipient cellular bud site; GO:0005622 intracellular anatomical structure; GO:0005737 cytoplasm; GO:0005798 Golgi-associated vesicle; GO:0005829 cytosol; GO:0005886 plasma membrane; GO:0005933 cellular bud; GO:0005934 cellular bud tip; GO:0005935 cellular bud neck; GO:0012505 endomembrane system; GO:0016020 membrane; GO:0030427 site of polarized growth; GO:0031410 cytoplasmic vesicle;…	GO:0005096 GTPase activator activity; GO:0005488 binding; GO:0005515 protein binding; GO:0008047 enzyme activator activity; GO:0019899 enzyme binding; GO:0030234 enzyme regulator activity; GO:0030695 GTPase regulator activity; GO:0031267 small GTPase binding; GO:0051020 GTPase binding; GO:0060589 nucleoside-triphosphatase regulator activity; GO:0098772 molecular function regulator;			R	KOG1102	Rab6 GTPase activator GAPCenA and related TBC domain proteins
J9VI26	Metallo-beta-lactamase domain-containing protein OS=Cryptococcus neoformans var. grubii serotype A (strain H99 / ATCC 208821 / CBS 10515 / FGSC 9487) OX=235443 GN=CNAG_02845 PE=4 SV=2	CNAG_02845	2.03939	0.00056741	Up	48.9877	6.9	2	2	16655.1	16856.2	15921.8	32870.5	29971.8	37971.2	0.66511	0.67314	0.635828	1.31266	1.1969	1.51636	mitochondria	K13985	NAPEPLD; N-acyl-phosphatidylethanolamine-hydrolysing phospholipase D [EC:3.1.4.54]		GO:0006066 alcohol metabolic process; GO:0006576 cellular biogenic amine metabolic process; GO:0006629 lipid metabolic process; GO:0006644 phospholipid metabolic process; GO:0006650 glycerophospholipid metabolic process; GO:0006793 phosphorus metabolic process; GO:0006796 phosphate-containing compound metabolic process; GO:0006807 nitrogen compound metabolic process; GO:0008152 metabolic process;…	GO:0005622 intracellular anatomical structure; GO:0005737 cytoplasm; GO:0005739 mitochondrion; GO:0005740 mitochondrial envelope; GO:0005743 mitochondrial inner membrane; GO:0016020 membrane; GO:0016021 integral component of membrane; GO:0019866 organelle inner membrane; GO:0031090 organelle membrane; GO:0031224 intrinsic component of membrane; GO:0031300 intrinsic component of organelle membrane…	GO:0003824 catalytic activity; GO:0004620 phospholipase activity; GO:0008081 phosphoric diester hydrolase activity; GO:0016298 lipase activity; GO:0016787 hydrolase activity; GO:0016788 hydrolase activity, acting on ester bonds; GO:0042578 phosphoric ester hydrolase activity; GO:0070290 N-acylphosphatidylethanolamine-specific phospholipase D activity;	PF12706	PF12706 Beta-lactamase superfamily domain	R	KOG3798	Predicted Zn-dependent hydrolase (beta-lactamase superfamily)
J9VI38	3-hydroxyisobutyrate dehydrogenase OS=Cryptococcus neoformans var. grubii serotype A (strain H99 / ATCC 208821 / CBS 10515 / FGSC 9487) OX=235443 GN=CNAG_02590 PE=4 SV=1	CNAG_02590	1.9813	1.02846e-05	Up	63.578	9.4	5	5	25452.2	24520.5	25034.2	48602.3	51761	48247.8	0.682921	0.65792	0.671704	1.30407	1.38882	1.29456	cytoplasm	K00020	HIBADH, mmsB; 3-hydroxyisobutyrate dehydrogenase [EC:1.1.1.31]	map00280 Valine, leucine and isoleucine degradation; map01100 Metabolic pathways				PF03446; PF14833	PF03446 NAD binding domain of 6-phosphogluconate dehydrogenase; PF14833 NAD-binding of NADP-dependent 3-hydroxyisobutyrate dehydrogenase	R	KOG0409	Predicted dehydrogenase
J9VI48	Fe2OG dioxygenase domain-containing protein OS=Cryptococcus neoformans var. grubii serotype A (strain H99 / ATCC 208821 / CBS 10515 / FGSC 9487) OX=235443 GN=CNAG_02580 PE=4 SV=1	CNAG_02580	0.50919	2.09474e-05	Down	54.7823	1.8	1	1	44121.6	43185.6	44201.5	22686	21103.1	23173.9	1.33384	1.30554	1.33626	0.68582	0.637967	0.700571	mitochondria
J9VI49	Uncharacterized protein OS=Cryptococcus neoformans var. grubii serotype A (strain H99 / ATCC 208821 / CBS 10515 / FGSC 9487) OX=235443 GN=CNAG_06733 PE=4 SV=1	CNAG_06733	0.594834	0.0025748	Down	45.8025	2.8	1	1	33876.4	34982.8	29441.8	21400.3	17587.9	19484.6	1.29651	1.33885	1.12679	0.819024	0.673119	0.74571	cytoplasm	K11887	PAAF1, RPN14; proteasomal ATPase-associated factor 1		GO:0006508 proteolysis; GO:0006511 ubiquitin-dependent protein catabolic process; GO:0006807 nitrogen compound metabolic process; GO:0008152 metabolic process; GO:0009056 catabolic process; GO:0009057 macromolecule catabolic process; GO:0009987 cellular process; GO:0016043 cellular component organization; GO:0019538 protein metabolic process; GO:0019941 modification-dependent protein catabolic pr…	GO:0005622 intracellular anatomical structure; GO:0005634 nucleus; GO:0005737 cytoplasm; GO:0005829 cytosol; GO:0043226 organelle; GO:0043227 membrane-bounded organelle; GO:0043229 intracellular organelle; GO:0043231 intracellular membrane-bounded organelle;				R	KOG0266	WD40 repeat-containing protein
J9VI55	Rad60/SUMO-like domain-containing protein OS=Cryptococcus neoformans var. grubii serotype A (strain H99 / ATCC 208821 / CBS 10515 / FGSC 9487) OX=235443 GN=CNAG_00152 PE=4 SV=2	CNAG_00152	1.50166	0.0188207	Up	47.905	5.6	2	2	4967.47	6824.27	5929.67	7939.94	9614.18	9057.39	0.672295	0.923594	0.802519	1.07459	1.30118	1.22582	nucleus				GO:0000724 double-strand break repair via homologous recombination; GO:0000725 recombinational repair; GO:0006139 nucleobase-containing compound metabolic process; GO:0006259 DNA metabolic process; GO:0006260 DNA replication; GO:0006261 DNA-dependent DNA replication; GO:0006281 DNA repair; GO:0006302 double-strand break repair; GO:0006310 DNA recombination; GO:0006464 cellular protein modificatio…	GO:0005622 intracellular anatomical structure; GO:0005634 nucleus; GO:0005737 cytoplasm; GO:0005856 cytoskeleton; GO:0005938 cell cortex; GO:0005940 septin ring; GO:0032156 septin cytoskeleton; GO:0043226 organelle; GO:0043227 membrane-bounded organelle; GO:0043228 non-membrane-bounded organelle; GO:0043229 intracellular organelle; GO:0043231 intracellular membrane-bounded organelle; GO:0043232 i…	GO:0031386 protein tag;
J9VI72	Fungal-type protein kinase domain-containing protein OS=Cryptococcus neoformans var. grubii serotype A (strain H99 / ATCC 208821 / CBS 10515 / FGSC 9487) OX=235443 GN=CNAG_06703 PE=4 SV=1	CNAG_06703	2.51212	0.000685507	Up	70.6712	4.3	3	1	3272.74	2767.65	2400.59	6538.92	7235.72	7430.14	0.66237	0.560145	0.485856	1.32341	1.46444	1.50378	cytoplasm
J9VI81	RING-type domain-containing protein OS=Cryptococcus neoformans var. grubii serotype A (strain H99 / ATCC 208821 / CBS 10515 / FGSC 9487) OX=235443 GN=CNAG_03607 PE=4 SV=1	CNAG_03607	0.210271	0.00191955	Down	50.6916	7	3	3	11544.4	10746.3	14185	3031.9	2997.6	1640.3	1.56905	1.46057	1.92794	0.412078	0.407417	0.22294	nucleus	K20804	RNF34; E3 ubiquitin-protein ligase RNF34 [EC:2.3.2.31]					PF01363; PF13920	PF01363 FYVE zinc finger; PF13920 Zinc finger, C3HC4 type (RING finger)	O	KOG4275	Predicted E3 ubiquitin ligase
J9VI97	C3H1-type domain-containing protein OS=Cryptococcus neoformans var. grubii serotype A (strain H99 / ATCC 208821 / CBS 10515 / FGSC 9487) OX=235443 GN=CNAG_06916 PE=4 SV=1	CNAG_06916	1.51473	0.00386373	Up	97.2933	9	7	7	20055.2	16257	16523.8	25754.4	27371.5	26906.4	0.905641	0.734126	0.746176	1.163	1.23603	1.21503	nucleus
J9VIA3	XPG-I domain-containing protein OS=Cryptococcus neoformans var. grubii serotype A (strain H99 / ATCC 208821 / CBS 10515 / FGSC 9487) OX=235443 GN=CNAG_03633 PE=4 SV=2	CNAG_03633	0.393731	0.0070506	Down	97.1527	1.1	1	1	3588.58	3941.76	3701.52	1923.1	1008.18	1491.06	1.37545	1.51081	1.41873	0.737093	0.386418	0.571498	nucleus	K15339	YEN1; holliday junction resolvase YEN1 [EC:3.1.-.-]		GO:0006139 nucleobase-containing compound metabolic process; GO:0006259 DNA metabolic process; GO:0006281 DNA repair; GO:0006725 cellular aromatic compound metabolic process; GO:0006807 nitrogen compound metabolic process; GO:0006950 response to stress; GO:0006974 cellular response to DNA damage stimulus; GO:0008152 metabolic process; GO:0009987 cellular process; GO:0033554 cellular response to s…	GO:0005622 intracellular anatomical structure; GO:0005634 nucleus; GO:0005737 cytoplasm; GO:0043226 organelle; GO:0043227 membrane-bounded organelle; GO:0043229 intracellular organelle; GO:0043231 intracellular membrane-bounded organelle;	GO:0000014 single-stranded DNA endodeoxyribonuclease activity; GO:0003824 catalytic activity; GO:0004518 nuclease activity; GO:0004519 endonuclease activity; GO:0004520 endodeoxyribonuclease activity; GO:0004536 deoxyribonuclease activity; GO:0008821 crossover junction endodeoxyribonuclease activity; GO:0016787 hydrolase activity; GO:0016788 hydrolase activity, acting on ester bonds; GO:0016889 e…	PF18380	PF18380 Holliday junction resolvase Gen1 C-terminal domain	L	KOG2520	5'-3' exonuclease
J9VID2	Sedlin OS=Cryptococcus neoformans var. grubii serotype A (strain H99 / ATCC 208821 / CBS 10515 / FGSC 9487) OX=235443 GN=CNAG_03661 PE=4 SV=2	CNAG_03661	0.655385	2.83393e-05	Down	21.5608	12.4	2	2	33104.6	32524.3	33371.3	21398.4	21082.8	22402.1	1.21201	1.19076	1.22177	0.783425	0.771868	0.820171	mitochondria	K20301	TRAPPC2, TRS20; trafficking protein particle complex subunit 2		GO:0006810 transport; GO:0006888 endoplasmic reticulum to Golgi vesicle-mediated transport; GO:0016192 vesicle-mediated transport; GO:0046907 intracellular transport; GO:0048193 Golgi vesicle transport; GO:0051179 localization; GO:0051234 establishment of localization; GO:0051641 cellular localization; GO:0051649 establishment of localization in cell;	GO:0005622 intracellular anatomical structure; GO:0005737 cytoplasm; GO:0005794 Golgi apparatus; GO:0012505 endomembrane system; GO:0043226 organelle; GO:0043227 membrane-bounded organelle; GO:0043229 intracellular organelle; GO:0043231 intracellular membrane-bounded organelle;				S	KOG3444	Uncharacterized conserved protein
J9VID6	Acyl-CoA dehydrogenase OS=Cryptococcus neoformans var. grubii serotype A (strain H99 / ATCC 208821 / CBS 10515 / FGSC 9487) OX=235443 GN=CNAG_03666 PE=3 SV=2	CNAG_03666	1.52847	0.00257237	Up	57.5334	15.5	5	5	45930.3	40568.8	49893.7	70627.1	66605	71240.4	0.7991	0.705819	0.868056	1.22878	1.1588	1.23945	cytoplasm							PF00173; PF02771; PF02770; PF00441	PF00173 Cytochrome b5-like Heme/Steroid binding domain; PF02771 Acyl-CoA dehydrogenase, N-terminal domain; PF02770 Acyl-CoA dehydrogenase, middle domain; PF00441 Acyl-CoA dehydrogenase, C-terminal domain	C	KOG0537	Cytochrome b5
J9VIG0	Leucine repeat containing protein OS=Cryptococcus neoformans var. grubii serotype A (strain H99 / ATCC 208821 / CBS 10515 / FGSC 9487) OX=235443 GN=CNAG_02721 PE=4 SV=2	CNAG_02721	0.628368	0.0220652	Down	173.329	0.8	1	1	2701.81	2812.37	1921.93	1546.65	1484.87	1641.09	1.33878	1.39356	0.952336	0.766384	0.735768	0.813178	nucleus	K20237	NUD1; protein NUD1	map04392 Hippo signaling pathway - multiple species	GO:0000003 reproduction; GO:0000073 initial mitotic spindle pole body separation; GO:0000226 microtubule cytoskeleton organization; GO:0000278 mitotic cell cycle; GO:0000280 nuclear division; GO:0000281 mitotic cytokinesis; GO:0000910 cytokinesis; GO:0000917 division septum assembly; GO:0006996 organelle organization; GO:0007010 cytoskeleton organization; GO:0007017 microtubule-based process; GO:…	GO:0005622 intracellular anatomical structure; GO:0005737 cytoplasm; GO:0005815 microtubule organizing center; GO:0005816 spindle pole body; GO:0005824 outer plaque of spindle pole body; GO:0005856 cytoskeleton; GO:0015630 microtubule cytoskeleton; GO:0043226 organelle; GO:0043228 non-membrane-bounded organelle; GO:0043229 intracellular organelle; GO:0043232 intracellular non-membrane-bounded org…	GO:0005198 structural molecule activity; GO:0005200 structural constituent of cytoskeleton; GO:0005488 binding; GO:0005515 protein binding;			T	KOG0531	Protein phosphatase 1, regulatory subunit, and related proteins
J9VII2	Solute carrier family 25 (Mitochondrial carnitine/acylcarnitine transporter), member 20/29 OS=Cryptococcus neoformans var. grubii serotype A (strain H99 / ATCC 208821 / CBS 10515 / FGSC 9487) OX=235443 GN=CNAG_02693 PE=3 SV=2	CNAG_02693	0.369175	0.0178225	Down	40.5283	12	4	4	5725.74	4576.49	5226.36	2880.41	1703.06	1149.3	1.61582	1.29149	1.47489	0.812859	0.480607	0.324334	peroxisome	K15109	SLC25A20_29, CACT, CACL, CRC1; solute carrier family 25 (mitochondrial carnitine/acylcarnitine transporter), member 20/29							C	KOG0758	Mitochondrial carnitine-acylcarnitine carrier protein
J9VII9	Uncharacterized protein OS=Cryptococcus neoformans var. grubii serotype A (strain H99 / ATCC 208821 / CBS 10515 / FGSC 9487) OX=235443 GN=CNAG_02684 PE=4 SV=1	CNAG_02684	1.85408	0.00017457	Up	76.9274	8.5	5	5	15987.9	15827.2	13889.2	27956.1	28135.8	28647.4	0.735392	0.728002	0.638862	1.28589	1.29416	1.31769	nucleus
J9VIK3	Phosphoribulokinase/uridine kinase domain-containing protein OS=Cryptococcus neoformans var. grubii serotype A (strain H99 / ATCC 208821 / CBS 10515 / FGSC 9487) OX=235443 GN=CNAG_00266 PE=4 SV=2	CNAG_00266	0.573537	1.17537e-06	Down	29.7799	27.2	6	6	116257	116473	114852	65100	66698.2	67553.2	1.27537	1.27774	1.25995	0.714163	0.731696	0.741076	cytoplasm				GO:0006139 nucleobase-containing compound metabolic process; GO:0006206 pyrimidine nucleobase metabolic process; GO:0006213 pyrimidine nucleoside metabolic process; GO:0006220 pyrimidine nucleotide metabolic process; GO:0006221 pyrimidine nucleotide biosynthetic process; GO:0006222 UMP biosynthetic process; GO:0006725 cellular aromatic compound metabolic process; GO:0006753 nucleoside phosphate m…		GO:0003824 catalytic activity; GO:0004849 uridine kinase activity; GO:0016301 kinase activity; GO:0016740 transferase activity; GO:0016772 transferase activity, transferring phosphorus-containing groups; GO:0019205 nucleobase-containing compound kinase activity; GO:0019206 nucleoside kinase activity;	PF00485	PF00485 Phosphoribulokinase / Uridine kinase family	FH	KOG2702	Predicted panthothenate kinase/uridine kinase-related protein
J9VIP4	GTPase OS=Cryptococcus neoformans var. grubii serotype A (strain H99 / ATCC 208821 / CBS 10515 / FGSC 9487) OX=235443 GN=CNAG_05058 PE=3 SV=1	CNAG_05058	1.88881	0.0158157	Up	58.4983	4.1	2	2	10865	6187.27	7728.67	16116.3	15543.5	15146.8	0.910634	0.518577	0.647766	1.35076	1.30275	1.2695	mitochondria	K03979	obgE, cgtA, MTG2; GTPase [EC:3.6.5.-]		GO:0002181 cytoplasmic translation; GO:0006412 translation; GO:0006518 peptide metabolic process; GO:0006807 nitrogen compound metabolic process; GO:0008152 metabolic process; GO:0009058 biosynthetic process; GO:0009059 macromolecule biosynthetic process; GO:0009987 cellular process; GO:0010467 gene expression; GO:0019538 protein metabolic process; GO:0032543 mitochondrial translation; GO:0034641…	GO:0005622 intracellular anatomical structure; GO:0005737 cytoplasm; GO:0005739 mitochondrion; GO:0005740 mitochondrial envelope; GO:0005743 mitochondrial inner membrane; GO:0016020 membrane; GO:0019866 organelle inner membrane; GO:0019898 extrinsic component of membrane; GO:0031090 organelle membrane; GO:0031312 extrinsic component of organelle membrane; GO:0031314 extrinsic component of mitocho…	GO:0000166 nucleotide binding; GO:0001882 nucleoside binding; GO:0001883 purine nucleoside binding; GO:0003824 catalytic activity; GO:0003924 GTPase activity; GO:0005488 binding; GO:0005525 GTP binding; GO:0016462 pyrophosphatase activity; GO:0016787 hydrolase activity; GO:0016817 hydrolase activity, acting on acid anhydrides; GO:0016818 hydrolase activity, acting on acid anhydrides, in phosphoru…	PF01018	PF01018 GTP1/OBG	R	KOG1489	Predicted GTP-binding protein (ODN superfamily)
J9VIV5	Senescence domain-containing protein OS=Cryptococcus neoformans var. grubii serotype A (strain H99 / ATCC 208821 / CBS 10515 / FGSC 9487) OX=235443 GN=CNAG_00374 PE=4 SV=2	CNAG_00374	1.68022	2.77376e-05	Up	62.0429	17.2	9	9	61067.6	57441.6	61104.8	98243.3	102655	100892	0.761118	0.715925	0.761581	1.22446	1.27945	1.25747	cytoplasm	K19366	SPG20; spartin	map04144 Endocytosis
J9VIW6	Uncharacterized protein OS=Cryptococcus neoformans var. grubii serotype A (strain H99 / ATCC 208821 / CBS 10515 / FGSC 9487) OX=235443 GN=CNAG_00391 PE=4 SV=2	CNAG_00391	0.52399	0.0294778	Down	34.5299	3.8	1	1	21126.9	31778.3	32653.9	11241.3	16952.7	16638.2	0.972164	1.46229	1.50258	0.517272	0.780084	0.765612	nucleus
J9VIZ3	Isochorismatase hydrolase OS=Cryptococcus neoformans var. grubii serotype A (strain H99 / ATCC 208821 / CBS 10515 / FGSC 9487) OX=235443 GN=CNAG_06935 PE=3 SV=1	CNAG_06935	3.18043	1.73432e-05	Up	20.5034	6.3	1	1	16619.9	16029.9	18350.3	54452.4	51506.7	56243	0.467721	0.451118	0.516419	1.53242	1.44952	1.58281	cytoplasm
J9VIZ7	Ras family protein OS=Cryptococcus neoformans var. grubii serotype A (strain H99 / ATCC 208821 / CBS 10515 / FGSC 9487) OX=235443 GN=CNAG_03876 PE=4 SV=2	CNAG_03876	1.81179	0.000135552	Up	22.4434	20.9	4	4	49531.1	45687.9	50221.4	89232.5	82961.3	91313.2	0.726711	0.670324	0.736839	1.3092	1.21719	1.33973	cytoplasm	K07208	RHEB; Ras homolog enriched in brain		GO:0006810 transport; GO:0006811 ion transport; GO:0006812 cation transport; GO:0006820 anion transport; GO:0006865 amino acid transport; GO:0007049 cell cycle; GO:0007154 cell communication; GO:0007165 signal transduction; GO:0007264 small GTPase mediated signal transduction; GO:0007346 regulation of mitotic cell cycle; GO:0009987 cellular process; GO:0010958 regulation of amino acid import acro…	GO:0005622 intracellular anatomical structure; GO:0005737 cytoplasm; GO:0005829 cytosol; GO:0005886 plasma membrane; GO:0016020 membrane; GO:0019897 extrinsic component of plasma membrane; GO:0019898 extrinsic component of membrane; GO:0071944 cell periphery;	GO:0000166 nucleotide binding; GO:0001882 nucleoside binding; GO:0001883 purine nucleoside binding; GO:0003824 catalytic activity; GO:0003924 GTPase activity; GO:0005488 binding; GO:0005525 GTP binding; GO:0016462 pyrophosphatase activity; GO:0016787 hydrolase activity; GO:0016817 hydrolase activity, acting on acid anhydrides; GO:0016818 hydrolase activity, acting on acid anhydrides, in phosphoru…	PF00071	PF00071 Ras family	R	KOG0395	Ras-related GTPase
J9VJ41	Uncharacterized protein OS=Cryptococcus neoformans var. grubii serotype A (strain H99 / ATCC 208821 / CBS 10515 / FGSC 9487) OX=235443 GN=CNAG_05187 PE=4 SV=1	CNAG_05187	2.68949	0.000784898	Up	79.2209	9	5	5	12772.8	8763.79	10371.9	29010.3	28429.1	28378.3	0.650975	0.446653	0.528613	1.47853	1.44891	1.44632	nucleus
J9VJ76	DUF262 domain-containing protein OS=Cryptococcus neoformans var. grubii serotype A (strain H99 / ATCC 208821 / CBS 10515 / FGSC 9487) OX=235443 GN=CNAG_05237 PE=4 SV=2	CNAG_05237	0.603538	0.0226823	Down	47.5668	16.7	5	5	5433.1	4415.13	4879.74	2247.39	3383.97	3257.54	1.38031	1.12169	1.23973	0.570962	0.859717	0.827596	nucleus
J9VJ94	BZIP domain-containing protein OS=Cryptococcus neoformans var. grubii serotype A (strain H99 / ATCC 208821 / CBS 10515 / FGSC 9487) OX=235443 GN=CNAG_03976 PE=4 SV=1	CNAG_03976	1.55562	0.00368874	Up	54.9654	4.1	1	1	40554.7	38545.6	44394.7	63189.9	71043.4	57878.5	0.770986	0.73279	0.843987	1.2013	1.35061	1.10033	nucleus
J9VJB0	Fork-head domain-containing protein OS=Cryptococcus neoformans var. grubii serotype A (strain H99 / ATCC 208821 / CBS 10515 / FGSC 9487) OX=235443 GN=CNAG_00558 PE=4 SV=2	CNAG_00558	0.444612	0.00717885	Down	77.1684	5.9	4	4	16381	17080.8	17915.7	5362.95	8851.22	8628.92	1.32424	1.38081	1.44831	0.433541	0.715533	0.697561	nucleus
J9VJB5	WD40 repeat-like protein OS=Cryptococcus neoformans var. grubii serotype A (strain H99 / ATCC 208821 / CBS 10515 / FGSC 9487) OX=235443 GN=CNAG_05053 PE=4 SV=2	CNAG_05053	1.81695	0.00995941	Up	62.0988	5.1	2	2	2039.9	2508.24	3051.88	4054.03	4902.61	4852.23	0.571698	0.702953	0.855312	1.13617	1.37399	1.35987	mitochondria
J9VJC6	Checkpoint protein OS=Cryptococcus neoformans var. grubii serotype A (strain H99 / ATCC 208821 / CBS 10515 / FGSC 9487) OX=235443 GN=CNAG_05288 PE=3 SV=1	CNAG_05288	1.68931	0.036028	Up	33.6976	7.2	2	2	6075.08	7819.25	4414.37	9238.56	10279.6	11411	0.740294	0.952835	0.537924	1.12579	1.25264	1.39051	mitochondria	K10903	HUS1; HUS1 checkpoint protein		GO:0000003 reproduction; GO:0000075 cell cycle checkpoint signaling; GO:0000076 DNA replication checkpoint signaling; GO:0000077 DNA damage checkpoint signaling; GO:0000278 mitotic cell cycle; GO:0000723 telomere maintenance; GO:0000724 double-strand break repair via homologous recombination; GO:0000725 recombinational repair; GO:0006139 nucleobase-containing compound metabolic process; GO:000625…	GO:0000228 nuclear chromosome; GO:0000785 chromatin; GO:0000792 heterochromatin; GO:0000793 condensed chromosome; GO:0000794 condensed nuclear chromosome; GO:0005622 intracellular anatomical structure; GO:0005634 nucleus; GO:0005694 chromosome; GO:0030896 checkpoint clamp complex; GO:0031974 membrane-enclosed lumen; GO:0031981 nuclear lumen; GO:0032991 protein-containing complex; GO:0035861 site …				DL	KOG3999	Checkpoint 9-1-1 complex, HUS1 component
J9VJE8	Nipsnap family protein OS=Cryptococcus neoformans var. grubii serotype A (strain H99 / ATCC 208821 / CBS 10515 / FGSC 9487) OX=235443 GN=CNAG_05310 PE=3 SV=2	CNAG_05310	1.64827	4.91737e-05	Up	35.8427	18.3	6	6	33801.3	32544.4	35105.4	54013.3	56682.7	56522.8	0.754858	0.726789	0.783983	1.20624	1.26585	1.26228	mitochondria							PF07978	PF07978 NIPSNAP	S	KOG2883	NIPSNAP1 protein
J9VJF4	ER transporter 6TM N-terminal domain-containing protein OS=Cryptococcus neoformans var. grubii serotype A (strain H99 / ATCC 208821 / CBS 10515 / FGSC 9487) OX=235443 GN=CNAG_00609 PE=4 SV=1	CNAG_00609	3.92823	0.000143084	Up	113.338	2.2	2	2	50364.4	49395.1	41930	160775	209579	186236	0.432759	0.42443	0.360286	1.38147	1.80082	1.60024	plasma membrane				GO:0006810 transport; GO:0006811 ion transport; GO:0006820 anion transport; GO:0006835 dicarboxylic acid transport; GO:0015711 organic anion transport; GO:0015740 C4-dicarboxylate transport; GO:0015743 malate transport; GO:0015849 organic acid transport; GO:0034220 ion transmembrane transport; GO:0046942 carboxylic acid transport; GO:0051179 localization; GO:0051234 establishment of localization;…	GO:0005622 intracellular anatomical structure; GO:0005737 cytoplasm; GO:0005773 vacuole; GO:0005774 vacuolar membrane; GO:0005783 endoplasmic reticulum; GO:0012505 endomembrane system; GO:0016020 membrane; GO:0016021 integral component of membrane; GO:0031090 organelle membrane; GO:0031224 intrinsic component of membrane; GO:0043226 organelle; GO:0043227 membrane-bounded organelle; GO:0043229 int…	GO:0005215 transporter activity; GO:0005310 dicarboxylic acid transmembrane transporter activity; GO:0005342 organic acid transmembrane transporter activity; GO:0008509 anion transmembrane transporter activity; GO:0008514 organic anion transmembrane transporter activity; GO:0015075 ion transmembrane transporter activity; GO:0015140 malate transmembrane transporter activity; GO:0015318 inorganic m…			R	KOG4711	Predicted membrane protein
J9VJG0	ATP-dependent RNA helicase A OS=Cryptococcus neoformans var. grubii serotype A (strain H99 / ATCC 208821 / CBS 10515 / FGSC 9487) OX=235443 GN=CNAG_04051 PE=4 SV=2	CNAG_04051	0.604195	0.00999459	Down	158.167	5.9	8	8	866348	1.10206e+06	774529	579030	548087	530149	1.18133	1.50274	1.05613	0.789551	0.747358	0.722897	nucleus	K13026	DHX57; ATP-dependent RNA helicase DHX57 [EC:3.6.4.13]		GO:0006139 nucleobase-containing compound metabolic process; GO:0006396 RNA processing; GO:0006725 cellular aromatic compound metabolic process; GO:0006807 nitrogen compound metabolic process; GO:0008152 metabolic process; GO:0009987 cellular process; GO:0010467 gene expression; GO:0016070 RNA metabolic process; GO:0034641 cellular nitrogen compound metabolic process; GO:0043170 macromolecule met…	GO:0005622 intracellular anatomical structure; GO:0005737 cytoplasm; GO:0005739 mitochondrion; GO:0043226 organelle; GO:0043227 membrane-bounded organelle; GO:0043229 intracellular organelle; GO:0043231 intracellular membrane-bounded organelle;	GO:0003676 nucleic acid binding; GO:0003723 RNA binding; GO:0003724 RNA helicase activity; GO:0003729 mRNA binding; GO:0003824 catalytic activity; GO:0004386 helicase activity; GO:0005488 binding; GO:0008186 ATP-dependent activity, acting on RNA; GO:0016462 pyrophosphatase activity; GO:0016787 hydrolase activity; GO:0016817 hydrolase activity, acting on acid anhydrides; GO:0016818 hydrolase activ…	PF00270; PF00271; PF04408; PF07717	PF00270 DEAD/DEAH box helicase; PF00271 Helicase conserved C-terminal domain; PF04408 Helicase associated domain (HA2); PF07717 Oligonucleotide/oligosaccharide-binding (OB)-fold	A	KOG0920	ATP-dependent RNA helicase A
J9VJH1	Endoribonuclease L-PSP OS=Cryptococcus neoformans var. grubii serotype A (strain H99 / ATCC 208821 / CBS 10515 / FGSC 9487) OX=235443 GN=CNAG_04066 PE=3 SV=2	CNAG_04066	1.52999	0.000308681	Up	16.4642	22.9	4	4	968533	948870	986755	1.38189e+06	1.546e+06	1.51544e+06	0.79091	0.774853	0.80579	1.12846	1.26247	1.23752	mitochondria	K09022	ridA, tdcF, RIDA; 2-iminobutanoate/2-iminopropanoate deaminase [EC:3.5.99.10]					PF01042	PF01042 Endoribonuclease L-PSP	J	KOG2317	Putative translation initiation inhibitor UK114/IBM1
J9VJJ2	STE/STE11/CDC15 protein kinase OS=Cryptococcus neoformans var. grubii serotype A (strain H99 / ATCC 208821 / CBS 10515 / FGSC 9487) OX=235443 GN=CNAG_06845 PE=4 SV=2	CNAG_06845	4.3359	0.0136875	Up	161.113	4.7	5	5	843.277	397.494	243.438	1963.51	2630.14	1841.73	0.638879	0.301147	0.184432	1.48759	1.99263	1.39532	nucleus				GO:0000003 reproduction; GO:0000212 meiotic spindle organization; GO:0000226 microtubule cytoskeleton organization; GO:0000278 mitotic cell cycle; GO:0000281 mitotic cytokinesis; GO:0000910 cytokinesis; GO:0000912 assembly of actomyosin apparatus involved in cytokinesis; GO:0000915 actomyosin contractile ring assembly; GO:0001932 regulation of protein phosphorylation; GO:0001934 positive regulati…	GO:0005622 intracellular anatomical structure; GO:0005737 cytoplasm; GO:0005815 microtubule organizing center; GO:0005816 spindle pole body; GO:0005829 cytosol; GO:0005856 cytoskeleton; GO:0005933 cellular bud; GO:0005935 cellular bud neck; GO:0015630 microtubule cytoskeleton; GO:0030427 site of polarized growth; GO:0043226 organelle; GO:0043228 non-membrane-bounded organelle; GO:0043229 intracel…	GO:0003824 catalytic activity; GO:0004672 protein kinase activity; GO:0004674 protein serine/threonine kinase activity; GO:0016301 kinase activity; GO:0016740 transferase activity; GO:0016772 transferase activity, transferring phosphorus-containing groups; GO:0016773 phosphotransferase activity, alcohol group as acceptor; GO:0140096 catalytic activity, acting on a protein;	PF00069	PF00069 Protein kinase domain	T	KOG0198	MEKK and related serine/threonine protein kinases
J9VJJ4	Racemase OS=Cryptococcus neoformans var. grubii serotype A (strain H99 / ATCC 208821 / CBS 10515 / FGSC 9487) OX=235443 GN=CNAG_04096 PE=4 SV=1	CNAG_04096	10.1742	8.83043e-06	Up	46.8807	7.6	2	2	601.977	649.533	674.979	5688.39	6581.72	7330.48	0.167782	0.181037	0.188129	1.58546	1.83445	2.04314	cytoplasm	K12661	LRA3, rhmD; L-rhamnonate dehydratase [EC:4.2.1.90]	map00051 Fructose and mannose metabolism; map01100 Metabolic pathways				PF02746; PF13378	PF02746 Mandelate racemase / muconate lactonizing enzyme, N-terminal domain; PF13378 Enolase C-terminal domain-like
J9VJK7	Cupin domain-containing protein OS=Cryptococcus neoformans var. grubii serotype A (strain H99 / ATCC 208821 / CBS 10515 / FGSC 9487) OX=235443 GN=CNAG_03082 PE=4 SV=1	CNAG_03082	0.416126	0.000116754	Down	20.7315	27.5	3	3	174742	161446	177294	64675.1	71900.9	77097.2	1.44185	1.33214	1.46291	0.533656	0.593279	0.636155	mitochondria							PF07883	PF07883 Cupin domain
J9VJL3	Carnitine/acyl carnitine carrier OS=Cryptococcus neoformans var. grubii serotype A (strain H99 / ATCC 208821 / CBS 10515 / FGSC 9487) OX=235443 GN=CNAG_00675 PE=3 SV=2	CNAG_00675	2.26715	0.000145901	Up	38.2741	14.1	4	4	13850.7	12600.4	13418.5	29021.6	33209	28159.7	0.637988	0.580395	0.618081	1.33679	1.52966	1.29708	plasma membrane	K15109	SLC25A20_29, CACT, CACL, CRC1; solute carrier family 25 (mitochondrial carnitine/acylcarnitine transporter), member 20/29							C	KOG0762	Mitochondrial carrier protein
J9VJL7	Methyltransferase type 11 domain-containing protein OS=Cryptococcus neoformans var. grubii serotype A (strain H99 / ATCC 208821 / CBS 10515 / FGSC 9487) OX=235443 GN=CNAG_06820 PE=4 SV=1	CNAG_06820	2.74931	0.00406902	Up	31.6237	4.2	1	1	13003.8	14910	8504.55	32874.8	36227	31023.7	0.571413	0.655175	0.373706	1.44458	1.59188	1.36324	nucleus
J9VJL9	Kinetochore protein Nuf2 OS=Cryptococcus neoformans var. grubii serotype A (strain H99 / ATCC 208821 / CBS 10515 / FGSC 9487) OX=235443 GN=CNAG_00680 PE=3 SV=2	CNAG_00680	0.654933	0.0187851	Down	52.3308	16.7	6	6	23427.7	26736.7	27675.5	18318.1	18890.1	13771.7	1.09118	1.24531	1.28903	0.853197	0.879838	0.64144	mitochondria	K11548	NUF2, CDCA1; kinetochore protein Nuf2		GO:0000003 reproduction; GO:0000070 mitotic sister chromatid segregation; GO:0000226 microtubule cytoskeleton organization; GO:0000278 mitotic cell cycle; GO:0000280 nuclear division; GO:0000819 sister chromatid segregation; GO:0006996 organelle organization; GO:0007010 cytoskeleton organization; GO:0007017 microtubule-based process; GO:0007020 microtubule nucleation; GO:0007049 cell cycle; GO:00…	GO:0000228 nuclear chromosome; GO:0000775 chromosome, centromeric region; GO:0000776 kinetochore; GO:0000779 condensed chromosome, centromeric region; GO:0000793 condensed chromosome; GO:0000794 condensed nuclear chromosome; GO:0005622 intracellular anatomical structure; GO:0005634 nucleus; GO:0005694 chromosome; GO:0005815 microtubule organizing center; GO:0005816 spindle pole body; GO:0005819 s…	GO:0005198 structural molecule activity; GO:0005200 structural constituent of cytoskeleton;	PF18595	PF18595 Nuf2, DHR10-like domain	D	KOG4438	Centromere-associated protein NUF2
J9VJN1	Zn(2)-C6 fungal-type domain-containing protein OS=Cryptococcus neoformans var. grubii serotype A (strain H99 / ATCC 208821 / CBS 10515 / FGSC 9487) OX=235443 GN=CNAG_03059 PE=4 SV=2	CNAG_03059	3.03213	1.45996e-06	Up	110.882	2.1	2	2	6054.46	5813.31	5613.11	17965.9	17285.9	17752.5	0.515381	0.494854	0.477812	1.52934	1.47145	1.51117	nucleus
J9VJP3	BSP2 OS=Cryptococcus neoformans var. grubii serotype A (strain H99 / ATCC 208821 / CBS 10515 / FGSC 9487) OX=235443 GN=CNAG_07005 PE=4 SV=2	CNAG_07005	0.63092	0.00473997	Down	88.8468	11	6	6	43548.6	44779.6	44209.1	32104.2	24200.9	27315.4	1.2088	1.24297	1.22713	0.891131	0.671756	0.758208	cytoplasm,mitochondria	K23336	ARMC8; armadillo repeat-containing protein 8		GO:0000003 reproduction; GO:0003006 developmental process involved in reproduction; GO:0006109 regulation of carbohydrate metabolic process; GO:0006111 regulation of gluconeogenesis; GO:0006355 regulation of transcription, DNA-templated; GO:0006357 regulation of transcription by RNA polymerase II; GO:0006508 proteolysis; GO:0006511 ubiquitin-dependent protein catabolic process; GO:0006807 nitroge…	GO:0005622 intracellular anatomical structure; GO:0005634 nucleus; GO:0005737 cytoplasm; GO:0032991 protein-containing complex; GO:0034657 GID complex; GO:0043226 organelle; GO:0043227 membrane-bounded organelle; GO:0043229 intracellular organelle; GO:0043231 intracellular membrane-bounded organelle;				R	KOG1293	Proteins containing armadillo/beta-catenin-like repeat
J9VJP4	HD/PDEase domain-containing protein OS=Cryptococcus neoformans var. grubii serotype A (strain H99 / ATCC 208821 / CBS 10515 / FGSC 9487) OX=235443 GN=CNAG_03044 PE=4 SV=2	CNAG_03044	0.565862	0.000370722	Down	24.0747	15.3	3	3	55441.9	49628.7	53520.1	28308.7	32253.6	29178	1.33955	1.19909	1.29312	0.683976	0.77929	0.704978	cytoplasm	K06950	K06950; uncharacterized protein
J9VJS1	DNA repair protein RAD7 OS=Cryptococcus neoformans var. grubii serotype A (strain H99 / ATCC 208821 / CBS 10515 / FGSC 9487) OX=235443 GN=CNAG_05198 PE=4 SV=1	CNAG_05198	1.5003	0.00547358	Up	65.9982	14.3	6	6	17052	18319.9	18499.3	29359.2	23421.7	28041.8	0.759588	0.816067	0.82406	1.30782	1.04333	1.24913	mitochondria	K15082	RAD7; DNA repair protein RAD7		GO:0000715 nucleotide-excision repair, DNA damage recognition; GO:0006139 nucleobase-containing compound metabolic process; GO:0006259 DNA metabolic process; GO:0006281 DNA repair; GO:0006289 nucleotide-excision repair; GO:0006725 cellular aromatic compound metabolic process; GO:0006807 nitrogen compound metabolic process; GO:0006950 response to stress; GO:0006974 cellular response to DNA damage …	GO:0000109 nucleotide-excision repair complex; GO:0000113 nucleotide-excision repair factor 4 complex; GO:0000151 ubiquitin ligase complex; GO:0005622 intracellular anatomical structure; GO:0005634 nucleus; GO:0031461 cullin-RING ubiquitin ligase complex; GO:0031463 Cul3-RING ubiquitin ligase complex; GO:0032991 protein-containing complex; GO:0043226 organelle; GO:0043227 membrane-bounded organel…				R	KOG1947	Leucine rich repeat proteins, some proteins contain F-box
J9VJT2	Amidohydrolase-related domain-containing protein OS=Cryptococcus neoformans var. grubii serotype A (strain H99 / ATCC 208821 / CBS 10515 / FGSC 9487) OX=235443 GN=CNAG_01420 PE=4 SV=2	CNAG_01420	1.98028	0.00037327	Up	36.4834	12.7	3	3	5263.7	4316.28	4470.9	9313.12	9400.04	9111.49	0.754192	0.618444	0.640599	1.3344	1.34685	1.30551	extracellular
J9VJT5	RNA-polymerase II-associated protein 3-like C-terminal domain-containing protein OS=Cryptococcus neoformans var. grubii serotype A (strain H99 / ATCC 208821 / CBS 10515 / FGSC 9487) OX=235443 GN=CNAG_05223 PE=4 SV=1	CNAG_05223	4.09759	0.0203739	Up	42.085	5.2	2	2	9889.72	10476.5	30622.1	79127.8	47124.2	82677.2	0.228297	0.241841	0.706888	1.82661	1.08783	1.90854	nucleus	K23002	RPAP3; RNA polymerase II-associated protein 3					PF13877	PF13877 Potential Monad-binding region of RPAP3	S	KOG4648	Uncharacterized conserved protein, contains LRR repeats
J9VJT8	Flavoprotein oxygenase OS=Cryptococcus neoformans var. grubii serotype A (strain H99 / ATCC 208821 / CBS 10515 / FGSC 9487) OX=235443 GN=CNAG_02996 PE=4 SV=2	CNAG_02996	0.529753	1.92585e-05	Down	39.2408	10.9	3	0	49555.4	45441.4	48115	25582.8	24837	25394.1	1.35814	1.24539	1.31867	0.701136	0.680696	0.695965	mitochondria							PF01613	PF01613 Flavin reductase like domain
J9VJU3	Protein SMG7 OS=Cryptococcus neoformans var. grubii serotype A (strain H99 / ATCC 208821 / CBS 10515 / FGSC 9487) OX=235443 GN=CNAG_05233 PE=4 SV=1	CNAG_05233	1.62311	0.000886142	Up	119.106	8.3	8	8	34014.8	31882.5	29942.2	54579.4	47847.1	53131.2	0.811818	0.760927	0.714618	1.30263	1.14195	1.26806	mitochondria	K14409	SMG7, EST1C; protein SMG7	map03015 mRNA surveillance pathway						A	KOG2162	Nonsense-mediated mRNA decay protein
J9VJV7	Hyaluronan/mRNA-binding protein domain-containing protein OS=Cryptococcus neoformans var. grubii serotype A (strain H99 / ATCC 208821 / CBS 10515 / FGSC 9487) OX=235443 GN=CNAG_05251 PE=4 SV=1	CNAG_05251	0.312672	0.00132908	Down	21.6767	17.2	4	4	123596	81945.1	101161	33572.3	26991.9	35333.1	1.84197	1.22124	1.50761	0.500333	0.402264	0.526575	nucleus
J9VJZ7	BRCT domain-containing protein OS=Cryptococcus neoformans var. grubii serotype A (strain H99 / ATCC 208821 / CBS 10515 / FGSC 9487) OX=235443 GN=CNAG_01352 PE=4 SV=2	CNAG_01352	3.22768	0.00118365	Up	153.195	2.3	3	3	1775.59	2640.63	2421.44	7303.29	8367.12	6399.32	0.36854	0.548087	0.502592	1.51587	1.73667	1.32824	nucleus									L	KOG3548	DNA damage checkpoint protein RHP9/CRB2/53BP1
J9VK02	Amine oxidase OS=Cryptococcus neoformans var. grubii serotype A (strain H99 / ATCC 208821 / CBS 10515 / FGSC 9487) OX=235443 GN=CNAG_05302 PE=4 SV=2	CNAG_05302	2.48289	0.00256637	Up	57.9953	4.7	2	2	9971.61	6386.38	6992.78	19198	20228.6	18550.7	0.735658	0.471157	0.515894	1.41634	1.49237	1.36858	cytoplasm							PF13450	PF13450 NAD(P)-binding Rossmann-like domain
J9VK04	Autophagy-related protein 13 OS=Cryptococcus neoformans var. grubii serotype A (strain H99 / ATCC 208821 / CBS 10515 / FGSC 9487) OX=235443 GN=CNAG_00778 PE=3 SV=1	CNAG_00778	1.76707	0.000126826	Up	121.608	8	7	7	14152	12970.1	12832.5	24340.9	23778.2	22483.5	0.768037	0.703895	0.696429	1.32099	1.29045	1.22019	nucleus	K08331	ATG13; autophagy-related protein 13	map04136 Autophagy - other; map04138 Autophagy - yeast	GO:0000045 autophagosome assembly; GO:0000422 autophagy of mitochondrion; GO:0001932 regulation of protein phosphorylation; GO:0001934 positive regulation of protein phosphorylation; GO:0002790 peptide secretion; GO:0006810 transport; GO:0006914 autophagy; GO:0006996 organelle organization; GO:0007005 mitochondrion organization; GO:0007033 vacuole organization; GO:0008104 protein localization; GO…	GO:0000407 phagophore assembly site; GO:0005622 intracellular anatomical structure; GO:0005737 cytoplasm; GO:0005829 cytosol; GO:0016020 membrane; GO:0019898 extrinsic component of membrane; GO:0032991 protein-containing complex; GO:0061695 transferase complex, transferring phosphorus-containing groups; GO:1902494 catalytic complex; GO:1902554 serine/threonine protein kinase complex; GO:1902911 p…	GO:0019207 kinase regulator activity; GO:0019887 protein kinase regulator activity; GO:0030234 enzyme regulator activity; GO:0098772 molecular function regulator;			U	KOG4573	Phosphoprotein involved in cytoplasm to vacuole targeting and autophagy
J9VK14	Uncharacterized protein OS=Cryptococcus neoformans var. grubii serotype A (strain H99 / ATCC 208821 / CBS 10515 / FGSC 9487) OX=235443 GN=CNAG_02911 PE=4 SV=2	CNAG_02911	0.57969	0.0147885	Down	92.3086	1.3	1	1	8296.25	6113.65	8325.46	5138.18	4134.58	3906.71	1.38599	1.02136	1.39087	0.858394	0.690731	0.652662	plasma membrane				GO:0043085 positive regulation of catalytic activity; GO:0044093 positive regulation of molecular function; GO:0050790 regulation of catalytic activity; GO:0065007 biological regulation; GO:0065009 regulation of molecular function;	GO:0000322 storage vacuole; GO:0000323 lytic vacuole; GO:0000324 fungal-type vacuole; GO:0005622 intracellular anatomical structure; GO:0005737 cytoplasm; GO:0005773 vacuole; GO:0016020 membrane; GO:0016021 integral component of membrane; GO:0031224 intrinsic component of membrane; GO:0043226 organelle; GO:0043227 membrane-bounded organelle; GO:0043229 intracellular organelle; GO:0043231 intracel…
J9VK33	Protein transporter OS=Cryptococcus neoformans var. grubii serotype A (strain H99 / ATCC 208821 / CBS 10515 / FGSC 9487) OX=235443 GN=CNAG_01315 PE=4 SV=2	CNAG_01315	1.74714	0.00910392	Up	97.7824	4.7	4	4	23238.5	30447.9	22508	41724	50778.5	40619.7	0.666125	0.872779	0.645185	1.19601	1.45555	1.16435	nucleus	K17917	SNX1_2; sorting nexin-1/2	map04144 Endocytosis	GO:0000003 reproduction; GO:0003006 developmental process involved in reproduction; GO:0006810 transport; GO:0006886 intracellular protein transport; GO:0006897 endocytosis; GO:0006914 autophagy; GO:0006996 organelle organization; GO:0007049 cell cycle; GO:0008104 protein localization; GO:0008152 metabolic process; GO:0009056 catabolic process; GO:0009653 anatomical structure morphogenesis; GO:00…	GO:0000407 phagophore assembly site; GO:0005622 intracellular anatomical structure; GO:0005628 prospore membrane; GO:0005737 cytoplasm; GO:0005768 endosome; GO:0005829 cytosol; GO:0012505 endomembrane system; GO:0016020 membrane; GO:0019898 extrinsic component of membrane; GO:0030904 retromer complex; GO:0030905 retromer, tubulation complex; GO:0031410 cytoplasmic vesicle; GO:0031982 vesicle; GO:…	GO:0005488 binding; GO:0005543 phospholipid binding; GO:0008289 lipid binding; GO:0032266 phosphatidylinositol-3-phosphate binding; GO:0035091 phosphatidylinositol binding; GO:0043167 ion binding; GO:0043168 anion binding; GO:1901981 phosphatidylinositol phosphate binding;	PF00787; PF09325	PF00787 PX domain; PF09325 Vps5 C terminal like	U	KOG2273	Membrane coat complex Retromer, subunit VPS5/SNX1, Sorting nexins, and related PX domain-containing proteins
J9VK47	Uncharacterized protein OS=Cryptococcus neoformans var. grubii serotype A (strain H99 / ATCC 208821 / CBS 10515 / FGSC 9487) OX=235443 GN=CNAG_06866 PE=4 SV=1	CNAG_06866	0.651135	0.00821666	Down	7.67872	33.3	2	2	85548.8	76531.5	65592.1	49191.1	53032.5	46021.9	1.36544	1.22151	1.04691	0.785136	0.846448	0.734552	cytoplasm
J9VK70	Flavin-containing monooxygenase OS=Cryptococcus neoformans var. grubii serotype A (strain H99 / ATCC 208821 / CBS 10515 / FGSC 9487) OX=235443 GN=CNAG_07389 PE=4 SV=1	CNAG_07389	2.49347	8.94125e-07	Up	72.4951	15.1	8	8	8986.97	8812.88	9336.81	22389.8	22453.7	22821	0.568788	0.55777	0.59093	1.41706	1.4211	1.44435	cytoplasm									Q	KOG1399	Flavin-containing monooxygenase
J9VK75	Threonine aldolase OS=Cryptococcus neoformans var. grubii serotype A (strain H99 / ATCC 208821 / CBS 10515 / FGSC 9487) OX=235443 GN=CNAG_02851 PE=3 SV=2	CNAG_02851	1.54533	0.00034688	Up	49.6833	19.2	6	6	238945	217375	244134	350609	367964	363859	0.804129	0.731537	0.821592	1.17992	1.23832	1.22451	mitochondria	K01620	ltaE; threonine aldolase [EC:4.1.2.48]	map00260 Glycine, serine and threonine metabolism; map01100 Metabolic pathways; map01110 Biosynthesis of secondary metabolites; map01230 Biosynthesis of amino acids				PF01212	PF01212 Beta-eliminating lyase	E	KOG1368	Threonine aldolase
J9VK96	Amino-acid acetyltransferase, mitochondrial OS=Cryptococcus neoformans var. grubii serotype A (strain H99 / ATCC 208821 / CBS 10515 / FGSC 9487) OX=235443 GN=CNAG_02826 PE=4 SV=2	CNAG_02826	1.91106	0.00018044	Up	67.3187	9.1	3	3	12735.3	12656.2	13392.9	23754.9	26958.1	23406.4	0.676788	0.672586	0.711733	1.2624	1.43262	1.24388	mitochondria	K00618	ARG2; amino-acid N-acetyltransferase [EC:2.3.1.1]	map00220 Arginine biosynthesis; map01100 Metabolic pathways; map01110 Biosynthesis of secondary metabolites; map01210 2-Oxocarboxylic acid metabolism; map01230 Biosynthesis of amino acids	GO:0006082 organic acid metabolic process; GO:0006520 cellular amino acid metabolic process; GO:0006525 arginine metabolic process; GO:0006526 arginine biosynthetic process; GO:0006536 glutamate metabolic process; GO:0006591 ornithine metabolic process; GO:0006592 ornithine biosynthetic process; GO:0006807 nitrogen compound metabolic process; GO:0008152 metabolic process; GO:0008652 cellular amin…	GO:0005622 intracellular anatomical structure; GO:0005737 cytoplasm; GO:0005739 mitochondrion; GO:0005759 mitochondrial matrix; GO:0031974 membrane-enclosed lumen; GO:0043226 organelle; GO:0043227 membrane-bounded organelle; GO:0043229 intracellular organelle; GO:0043231 intracellular membrane-bounded organelle; GO:0043233 organelle lumen; GO:0070013 intracellular organelle lumen;	GO:0003824 catalytic activity; GO:0004042 acetyl-CoA:L-glutamate N-acetyltransferase activity; GO:0005488 binding; GO:0008080 N-acetyltransferase activity; GO:0016407 acetyltransferase activity; GO:0016410 N-acyltransferase activity; GO:0016597 amino acid binding; GO:0016740 transferase activity; GO:0016746 acyltransferase activity; GO:0016747 acyltransferase activity, transferring groups other t…			E	KOG2436	Acetylglutamate kinase/acetylglutamate synthase
J9VKA1	Nucleoporin SEH1 OS=Cryptococcus neoformans var. grubii serotype A (strain H99 / ATCC 208821 / CBS 10515 / FGSC 9487) OX=235443 GN=CNAG_06772 PE=3 SV=1	CNAG_06772	1.62088	5.4746e-05	Up	44.3194	12.1	5	5	241406	229171	248737	380267	396093	389560	0.768306	0.729366	0.791637	1.21025	1.26062	1.23983	cytoplasm	K14299	SEH1; nucleoporin SEH1	map03013 Nucleocytoplasmic transport	GO:0006403 RNA localization; GO:0006405 RNA export from nucleus; GO:0006407 rRNA export from nucleus; GO:0006611 protein export from nucleus; GO:0006810 transport; GO:0006886 intracellular protein transport; GO:0006913 nucleocytoplasmic transport; GO:0008104 protein localization; GO:0009966 regulation of signal transduction; GO:0009967 positive regulation of signal transduction; GO:0010646 regula…	GO:0000306 extrinsic component of vacuolar membrane; GO:0000322 storage vacuole; GO:0000323 lytic vacuole; GO:0000324 fungal-type vacuole; GO:0000329 fungal-type vacuole membrane; GO:0005622 intracellular anatomical structure; GO:0005634 nucleus; GO:0005635 nuclear envelope; GO:0005643 nuclear pore; GO:0005737 cytoplasm; GO:0005773 vacuole; GO:0005774 vacuolar membrane; GO:0012505 endomembrane sy…	GO:0005198 structural molecule activity; GO:0017056 structural constituent of nuclear pore;			YU	KOG2445	Nuclear pore complex component (sc Seh1)
J9VKD7	L-mandelate dehydrogenase OS=Cryptococcus neoformans var. grubii serotype A (strain H99 / ATCC 208821 / CBS 10515 / FGSC 9487) OX=235443 GN=CNAG_01229 PE=4 SV=2	CNAG_01229	1.61839	0.000589536	Up	60.0084	22.3	9	9	35771.7	31287.6	31889.1	54336.5	55052.4	50748.5	0.828414	0.724569	0.738498	1.25834	1.27492	1.17525	mitochondria	K00101	lldD; L-lactate dehydrogenase (cytochrome) [EC:1.1.2.3]	map00620 Pyruvate metabolism; map01100 Metabolic pathways				PF00173; PF01070	PF00173 Cytochrome b5-like Heme/Steroid binding domain; PF01070 FMN-dependent dehydrogenase	C	KOG0538	Glycolate oxidase
J9VKE7	Solute carrier family 30 (Zinc transporter), member 1 OS=Cryptococcus neoformans var. grubii serotype A (strain H99 / ATCC 208821 / CBS 10515 / FGSC 9487) OX=235443 GN=CNAG_02806 PE=4 SV=1	CNAG_02806	2.08968	0.040855	Up	55.322	4.8	2	2	34133.5	16749	29947.5	48568.9	48171.3	72169.1	0.820059	0.402396	0.71949	1.16687	1.15732	1.73387	extracellular	K14688	SLC30A1, ZNT1; solute carrier family 30 (zinc transporter), member 1		GO:0000041 transition metal ion transport; GO:0006810 transport; GO:0006811 ion transport; GO:0006812 cation transport; GO:0006824 cobalt ion transport; GO:0006829 zinc ion transport; GO:0006873 cellular ion homeostasis; GO:0006875 cellular metal ion homeostasis; GO:0006877 cellular cobalt ion homeostasis; GO:0006882 cellular zinc ion homeostasis; GO:0006950 response to stress; GO:0009636 respons…	GO:0000322 storage vacuole; GO:0000323 lytic vacuole; GO:0000324 fungal-type vacuole; GO:0000329 fungal-type vacuole membrane; GO:0005622 intracellular anatomical structure; GO:0005737 cytoplasm; GO:0005739 mitochondrion; GO:0005773 vacuole; GO:0005774 vacuolar membrane; GO:0005783 endoplasmic reticulum; GO:0005789 endoplasmic reticulum membrane; GO:0012505 endomembrane system; GO:0016020 membran…	GO:0005215 transporter activity; GO:0005385 zinc ion transmembrane transporter activity; GO:0008324 cation transmembrane transporter activity; GO:0015075 ion transmembrane transporter activity; GO:0015087 cobalt ion transmembrane transporter activity; GO:0015318 inorganic molecular entity transmembrane transporter activity; GO:0022857 transmembrane transporter activity; GO:0022890 inorganic catio…			P	KOG1483	Zn2+ transporter ZNT1 and related Cd2+/Zn2+ transporters (cation diffusion facilitator superfamily)
J9VKJ9	RGS domain-containing protein OS=Cryptococcus neoformans var. grubii serotype A (strain H99 / ATCC 208821 / CBS 10515 / FGSC 9487) OX=235443 GN=CNAG_01371 PE=4 SV=2	CNAG_01371	0.664832	0.0307189	Down	47.2845	2.4	1	1	44338.4	55871	45342.4	36216.9	34484.7	26066	1.09785	1.38341	1.12271	0.896755	0.853865	0.645413	plasma membrane	K12404	GGA; ADP-ribosylation factor-binding protein GGA		GO:0000278 mitotic cell cycle; GO:0000281 mitotic cytokinesis; GO:0000282 cellular bud site selection; GO:0000910 cytokinesis; GO:0007049 cell cycle; GO:0007163 establishment or maintenance of cell polarity; GO:0008104 protein localization; GO:0009987 cellular process; GO:0022402 cell cycle process; GO:0030010 establishment of cell polarity; GO:0033036 macromolecule localization; GO:0051179 local…	GO:0000322 storage vacuole; GO:0000323 lytic vacuole; GO:0000324 fungal-type vacuole; GO:0005622 intracellular anatomical structure; GO:0005737 cytoplasm; GO:0005773 vacuole; GO:0005886 plasma membrane; GO:0005933 cellular bud; GO:0005935 cellular bud neck; GO:0016020 membrane; GO:0016021 integral component of membrane; GO:0030427 site of polarized growth; GO:0031224 intrinsic component of membra…
J9VKK1	RNase III domain-containing protein OS=Cryptococcus neoformans var. grubii serotype A (strain H99 / ATCC 208821 / CBS 10515 / FGSC 9487) OX=235443 GN=CNAG_02745 PE=4 SV=2	CNAG_02745	0.545367	0.00206751	Down	109.341	7.9	7	6	87188.6	97203.6	84236.1	55752.7	43247.7	47500.7	1.26016	1.40492	1.21749	0.805811	0.625073	0.686543	cytoplasm	K11592	DICER1, DCR1; endoribonuclease Dicer [EC:3.1.26.-]		GO:0006139 nucleobase-containing compound metabolic process; GO:0006325 chromatin organization; GO:0006355 regulation of transcription, DNA-templated; GO:0006357 regulation of transcription by RNA polymerase II; GO:0006396 RNA processing; GO:0006725 cellular aromatic compound metabolic process; GO:0006807 nitrogen compound metabolic process; GO:0006996 organelle organization; GO:0008104 protein l…	GO:0000228 nuclear chromosome; GO:0000775 chromosome, centromeric region; GO:0000785 chromatin; GO:0000791 euchromatin; GO:0000792 heterochromatin; GO:0005622 intracellular anatomical structure; GO:0005634 nucleus; GO:0005694 chromosome; GO:0005721 pericentric heterochromatin; GO:0005737 cytoplasm; GO:0005829 cytosol; GO:0016442 RISC complex; GO:0031332 RNAi effector complex; GO:0031974 membrane-…	GO:0003676 nucleic acid binding; GO:0003677 DNA binding; GO:0003682 chromatin binding; GO:0003690 double-stranded DNA binding; GO:0003723 RNA binding; GO:0003725 double-stranded RNA binding; GO:0003824 catalytic activity; GO:0004518 nuclease activity; GO:0004519 endonuclease activity; GO:0004521 endoribonuclease activity; GO:0004525 ribonuclease III activity; GO:0004540 ribonuclease activity; GO:…	PF03368	PF03368 Dicer dimerisation domain	A	KOG0701	dsRNA-specific nuclease Dicer and related ribonucleases
J9VKL8	Palmitoyl-protein thioesterase OS=Cryptococcus neoformans var. grubii serotype A (strain H99 / ATCC 208821 / CBS 10515 / FGSC 9487) OX=235443 GN=CNAG_00098 PE=3 SV=1	CNAG_00098	0.328286	0.00177954	Down	36.7366	5.8	1	1	2556.85	2236.05	2332.77	683.835		875.669	1.47196	1.28728	1.34296	0.393679		0.504117	extracellular	K01074	PPT; palmitoyl-protein thioesterase [EC:3.1.2.22]	map00062 Fatty acid elongation; map01100 Metabolic pathways; map01212 Fatty acid metabolism	GO:0002084 protein depalmitoylation; GO:0006464 cellular protein modification process; GO:0006486 protein glycosylation; GO:0006487 protein N-linked glycosylation; GO:0006629 lipid metabolic process; GO:0006643 membrane lipid metabolic process; GO:0006665 sphingolipid metabolic process; GO:0006807 nitrogen compound metabolic process; GO:0006873 cellular ion homeostasis; GO:0006885 regulation of p…	GO:0005622 intracellular anatomical structure; GO:0005737 cytoplasm; GO:0005783 endoplasmic reticulum; GO:0005789 endoplasmic reticulum membrane; GO:0012505 endomembrane system; GO:0016020 membrane; GO:0016021 integral component of membrane; GO:0030176 integral component of endoplasmic reticulum membrane; GO:0031224 intrinsic component of membrane; GO:0031227 intrinsic component of endoplasmic re…	GO:0003824 catalytic activity; GO:0008474 palmitoyl-(protein) hydrolase activity; GO:0016462 pyrophosphatase activity; GO:0016787 hydrolase activity; GO:0016788 hydrolase activity, acting on ester bonds; GO:0016790 thiolester hydrolase activity; GO:0016817 hydrolase activity, acting on acid anhydrides; GO:0016818 hydrolase activity, acting on acid anhydrides, in phosphorus-containing anhydrides; …	PF02089	PF02089 Palmitoyl protein thioesterase	IO	KOG2541	Palmitoyl protein thioesterase
J9VKN3	Zn(2)-C6 fungal-type domain-containing protein OS=Cryptococcus neoformans var. grubii serotype A (strain H99 / ATCC 208821 / CBS 10515 / FGSC 9487) OX=235443 GN=CNAG_03669 PE=4 SV=2	CNAG_03669	1.57955	2.80288e-05	Up	121.031	3.7	3	3	10592.8	10707.4	10852.7	16907	16349.9	17530.2	0.766298	0.774592	0.785101	1.22308	1.18277	1.26816	nucleus							PF00172; PF04082	PF00172 Fungal Zn(2)-Cys(6) binuclear cluster domain; PF04082 Fungal specific transcription factor domain
J9VKN5	POT family proton-dependent oligopeptide transporter OS=Cryptococcus neoformans var. grubii serotype A (strain H99 / ATCC 208821 / CBS 10515 / FGSC 9487) OX=235443 GN=CNAG_01119 PE=3 SV=1	CNAG_01119	0.194119	7.81995e-06	Down	68.3115	15.2	8	8	445767	433633	432838	88714.2	75904.9	90111	1.70686	1.6604	1.65736	0.339691	0.290644	0.34504	plasma membrane	K03305	TC.POT; proton-dependent oligopeptide transporter, POT family							E	KOG1237	H+/oligopeptide symporter
J9VKP1	Zinc-finger domain-containing protein OS=Cryptococcus neoformans var. grubii serotype A (strain H99 / ATCC 208821 / CBS 10515 / FGSC 9487) OX=235443 GN=CNAG_02699 PE=4 SV=2	CNAG_02699	2.38175	0.0100661	Up	149.043	1.5	2	2	3819.17	6674.69	5175.67	11367.1	15120.3	10833.5	0.432436	0.755762	0.58603	1.28708	1.71204	1.22665	nucleus
J9VKP6	PQ-loop repeat-containing protein 1 OS=Cryptococcus neoformans var. grubii serotype A (strain H99 / ATCC 208821 / CBS 10515 / FGSC 9487) OX=235443 GN=CNAG_01324 PE=4 SV=2	CNAG_01324	0.601396	0.000554561	Down	34.0701	3.9	1	1	21915	20363.2	23115.7	13010	12368.3	13949.3	1.25561	1.16671	1.32441	0.745405	0.70864	0.799224	plasma membrane	K23679	PQLC1, SLC66A2; solute carrier family 66, member 2			GO:0005622 intracellular anatomical structure; GO:0005737 cytoplasm; GO:0005783 endoplasmic reticulum; GO:0012505 endomembrane system; GO:0016020 membrane; GO:0016021 integral component of membrane; GO:0031224 intrinsic component of membrane; GO:0043226 organelle; GO:0043227 membrane-bounded organelle; GO:0043229 intracellular organelle; GO:0043231 intracellular membrane-bounded organelle;				S	KOG2913	Predicted membrane protein
J9VKP7	Capsular associated protein OS=Cryptococcus neoformans var. grubii serotype A (strain H99 / ATCC 208821 / CBS 10515 / FGSC 9487) OX=235443 GN=CNAG_00124 PE=4 SV=1	CNAG_00124	2.6272	7.06201e-05	Up	62.415	3.6	2	2	4449.79	5080.23	4915.16	12126.5	12125.6	13698.3	0.509561	0.581755	0.562852	1.38864	1.38854	1.56864	plasma membrane
J9VKQ1	CAP-Gly domain-containing protein OS=Cryptococcus neoformans var. grubii serotype A (strain H99 / ATCC 208821 / CBS 10515 / FGSC 9487) OX=235443 GN=CNAG_01319 PE=4 SV=1	CNAG_01319	0.447981	0.000447416	Down	64.8268	8.9	4	4	15894.5	15701.3	15442.4	7870.62	7132.79	6068.75	1.40018	1.38316	1.36036	0.693342	0.628345	0.534611	nucleus	K21768	TBCE; tubulin-specific chaperone E		GO:0006457 protein folding; GO:0007021 tubulin complex assembly; GO:0009987 cellular process; GO:0016043 cellular component organization; GO:0022607 cellular component assembly; GO:0043933 protein-containing complex organization; GO:0044085 cellular component biogenesis; GO:0065003 protein-containing complex assembly; GO:0071840 cellular component organization or biogenesis;	GO:0005622 intracellular anatomical structure; GO:0005737 cytoplasm; GO:0032991 protein-containing complex; GO:1990727 tubulin folding cofactor complex;	GO:0005488 binding; GO:0005515 protein binding; GO:0008092 cytoskeletal protein binding; GO:0015631 tubulin binding; GO:0043014 alpha-tubulin binding;	PF01302	PF01302 CAP-Gly domain	O	KOG3207	Beta-tubulin folding cofactor E
J9VKQ7	Iron ion transporter OS=Cryptococcus neoformans var. grubii serotype A (strain H99 / ATCC 208821 / CBS 10515 / FGSC 9487) OX=235443 GN=CNAG_03694 PE=3 SV=2	CNAG_03694	2.97285	0.0131019	Up	57.0919	4	2	2	14379.9	13078.9	6102.58	32680.1	34057.8	33034.8	0.647091	0.588545	0.274615	1.4706	1.5326	1.48656	plasma membrane	K07243	FTR, FTH1, efeU; high-affinity iron transporter			GO:0005886 plasma membrane; GO:0016020 membrane; GO:0071944 cell periphery;
J9VKR6	Ubiquitin-conjugating enzyme 4 OS=Cryptococcus neoformans var. grubii serotype A (strain H99 / ATCC 208821 / CBS 10515 / FGSC 9487) OX=235443 GN=CNAG_01084 PE=3 SV=1	CNAG_01084	1.61484	0.0246407	Up	28.087	10.8	2	2	16062.5	18063.6	14644.8	32188.2	25187	21381.8	0.755716	0.849866	0.689017	1.51441	1.18501	1.00598	nucleus	K06689	UBE2D, UBC4, UBC5; ubiquitin-conjugating enzyme E2 D [EC:2.3.2.23]	map04120 Ubiquitin mediated proteolysis; map04141 Protein processing in endoplasmic reticulum				PF00179	PF00179 Ubiquitin-conjugating enzyme	O	KOG0417	Ubiquitin-protein ligase
J9VKU4	Phospholipid transporter OS=Cryptococcus neoformans var. grubii serotype A (strain H99 / ATCC 208821 / CBS 10515 / FGSC 9487) OX=235443 GN=CNAG_01055 PE=4 SV=2	CNAG_01055	1.52749	0.0212064	Up	62.953	4.9	3	3	8292.01	8536.53	11762.7	14649.8	15457.6	13565.5	0.688475	0.708778	0.976645	1.21635	1.28342	1.12633	plasma membrane				GO:0001407 glycerophosphodiester transmembrane transport; GO:0006810 transport; GO:0006811 ion transport; GO:0006820 anion transport; GO:0015711 organic anion transport; GO:0015748 organophosphate ester transport; GO:0034220 ion transmembrane transport; GO:0051179 localization; GO:0051234 establishment of localization; GO:0055085 transmembrane transport; GO:0071702 organic substance transport; GO…	GO:0005886 plasma membrane; GO:0005887 integral component of plasma membrane; GO:0016020 membrane; GO:0016021 integral component of membrane; GO:0031224 intrinsic component of membrane; GO:0031226 intrinsic component of plasma membrane; GO:0071944 cell periphery;	GO:0001406 glycerophosphodiester transmembrane transporter activity; GO:0005215 transporter activity; GO:0008509 anion transmembrane transporter activity; GO:0008514 organic anion transmembrane transporter activity; GO:0015075 ion transmembrane transporter activity; GO:0015605 organophosphate ester transmembrane transporter activity; GO:0022857 transmembrane transporter activity;			P	KOG0252	Inorganic phosphate transporter
J9VKW7	Synaptobrevin homolog YKT6 OS=Cryptococcus neoformans var. grubii serotype A (strain H99 / ATCC 208821 / CBS 10515 / FGSC 9487) OX=235443 GN=CNAG_07570 PE=3 SV=1	CNAG_07570	1.51677	0.00102757	Up	24.9645	9.9	2	2	279841	250936	264954	373071	415047	418822	0.838404	0.751805	0.793801	1.11772	1.24348	1.25479	mitochondria	K08516	YKT6; synaptobrevin homolog YKT6	map04130 SNARE interactions in vesicular transport; map04138 Autophagy - yeast	GO:0006810 transport; GO:0006886 intracellular protein transport; GO:0006887 exocytosis; GO:0006888 endoplasmic reticulum to Golgi vesicle-mediated transport; GO:0006891 intra-Golgi vesicle-mediated transport; GO:0006906 vesicle fusion; GO:0006996 organelle organization; GO:0007033 vacuole organization; GO:0008104 protein localization; GO:0009987 cellular process; GO:0015031 protein transport; GO…	GO:0000322 storage vacuole; GO:0000323 lytic vacuole; GO:0000324 fungal-type vacuole; GO:0005622 intracellular anatomical structure; GO:0005737 cytoplasm; GO:0005739 mitochondrion; GO:0005768 endosome; GO:0005773 vacuole; GO:0005794 Golgi apparatus; GO:0005829 cytosol; GO:0012505 endomembrane system; GO:0016020 membrane; GO:0031201 SNARE complex; GO:0031410 cytoplasmic vesicle; GO:0031982 vesicle…	GO:0000149 SNARE binding; GO:0003824 catalytic activity; GO:0005484 SNAP receptor activity; GO:0005488 binding; GO:0005515 protein binding; GO:0016409 palmitoyltransferase activity; GO:0016740 transferase activity; GO:0016746 acyltransferase activity; GO:0016747 acyltransferase activity, transferring groups other than amino-acyl groups;			U	KOG0861	SNARE protein YKT6, synaptobrevin/VAMP syperfamily
[truncated: 450 more rows]
