# Supplementary material for: The kinase Bud32 regulates iron homeostasis in fungal pathogen Cryptococcus neoformans
Source: Front Immunol. 2025 Jul 25;16:1624237. doi: 10.3389/fimmu.2025.1624237 (PMC12332752; doi:10.3389/fimmu.2025.1624237)
Supplement: Supplementary file 4 [file Table3.xlsx]

## Sheet: Diff_distribution
Compared sample name	Type	Up-regulated	Down-regulated
WT vs bud32Δ	Site	719	1185
	Protein	516	707

## Sheet: WT vs bud32Δ
Protein accession	Position	Amino acid	B/W Ratio	B/W P value	Regulated Type	Protein description	Gene name	Modified sequence	Localization probability	Intensity W1	Intensity W2	Intensity W3	Intensity B1	Intensity B2	Intensity B3	W1	W2	W3	B1	B2	B3	Subcellular localization	KEGG KO No.	KEGG Gene	KEGG pathway	Biological Process	Cellular Component	Molecular Function	Pfam ID	Domain description	Site Domain	KOG category	KOG NO.	KOG description
H6VMG0	105	S	0.512195	0.0322211	Down	Protein-tyrosine-phosphatase OS=Cryptococcus neoformans var. grubii serotype A (strain H99 / ATCC 208821 / CBS 10515 / FGSC 9487) OX=235443 GN=PTP2 PE=2 SV=1	PTP2	_NSPHLGS[Phospho (STY)]PFER_	1	94262.2	57281.9	68464.6	59432.5	56047.2	34560.8	1.74682	1.15259	1.24927	0.842676	0.788128	0.494132	nucleus	K19806	PTP2_3; tyrosine-protein phosphatase 2/3 [EC:3.1.3.48]	map04011 MAPK signaling pathway - yeast	GO:0000003 reproduction; GO:0000746 conjugation; GO:0000747 conjugation with cellular fusion; GO:0001932 regulation of protein phosphorylation; GO:0001933 negative regulation of protein phosphorylation; GO:0006355 regulation of transcription, DNA-templated; GO:0006464 cellular protein modification process; GO:0006469 negative regulation of protein kinase activity; GO:0006470 protein dephosphoryla…	GO:0005622 intracellular anatomical structure; GO:0005634 nucleus; GO:0005737 cytoplasm; GO:0043226 organelle; GO:0043227 membrane-bounded organelle; GO:0043229 intracellular organelle; GO:0043231 intracellular membrane-bounded organelle;	GO:0003824 catalytic activity; GO:0004721 phosphoprotein phosphatase activity; GO:0004725 protein tyrosine phosphatase activity; GO:0016787 hydrolase activity; GO:0016788 hydrolase activity, acting on ester bonds; GO:0016791 phosphatase activity; GO:0033549 MAP kinase phosphatase activity; GO:0033550 MAP kinase tyrosine phosphatase activity; GO:0042578 phosphoric ester hydrolase activity; GO:0140…	PF00581; PF00102	PF00581 Rhodanese-like domain; PF00102 Protein-tyrosine phosphatase		T	KOG0791	Protein tyrosine phosphatase, contains fn3 domain
H6VMG0	992	S	0.591713	0.00145591	Down	Protein-tyrosine-phosphatase OS=Cryptococcus neoformans var. grubii serotype A (strain H99 / ATCC 208821 / CBS 10515 / FGSC 9487) OX=235443 GN=PTP2 PE=2 SV=1	PTP2	_RPS[Phospho (STY)]LASVQTSSDR_	1	55548.1	48394.1	51754.8	36549.5	41374.2	45047.2	1.36695	1.29307	1.25405	0.688162	0.772583	0.855262	nucleus	K19806	PTP2_3; tyrosine-protein phosphatase 2/3 [EC:3.1.3.48]	map04011 MAPK signaling pathway - yeast	GO:0000003 reproduction; GO:0000746 conjugation; GO:0000747 conjugation with cellular fusion; GO:0001932 regulation of protein phosphorylation; GO:0001933 negative regulation of protein phosphorylation; GO:0006355 regulation of transcription, DNA-templated; GO:0006464 cellular protein modification process; GO:0006469 negative regulation of protein kinase activity; GO:0006470 protein dephosphoryla…	GO:0005622 intracellular anatomical structure; GO:0005634 nucleus; GO:0005737 cytoplasm; GO:0043226 organelle; GO:0043227 membrane-bounded organelle; GO:0043229 intracellular organelle; GO:0043231 intracellular membrane-bounded organelle;	GO:0003824 catalytic activity; GO:0004721 phosphoprotein phosphatase activity; GO:0004725 protein tyrosine phosphatase activity; GO:0016787 hydrolase activity; GO:0016788 hydrolase activity, acting on ester bonds; GO:0016791 phosphatase activity; GO:0033549 MAP kinase phosphatase activity; GO:0033550 MAP kinase tyrosine phosphatase activity; GO:0042578 phosphoric ester hydrolase activity; GO:0140…	PF00581; PF00102	PF00581 Rhodanese-like domain; PF00102 Protein-tyrosine phosphatase		T	KOG0791	Protein tyrosine phosphatase, contains fn3 domain
J9VD41	12	S	1.64917	0.0108069	Up	DNA/RNA-binding protein Alba-like domain-containing protein OS=Cryptococcus neoformans var. grubii serotype A (strain H99 / ATCC 208821 / CBS 10515 / FGSC 9487) OX=235443 GN=CNAG_00059 PE=4 SV=1	CNAG_00059	_[Acetyl (Protein N-term)]STPAAGTRPQS[Phospho (STY)]APQEPHR_	0.994103		17467.9	19114.3	35123.9	38239.2	44981.5		0.660622	0.698788	0.987741	1.13795	1.23715	nucleus
J9VD54	129	S	0.43797	0.0135045	Down	CsbD-like domain-containing protein OS=Cryptococcus neoformans var. grubii serotype A (strain H99 / ATCC 208821 / CBS 10515 / FGSC 9487) OX=235443 GN=CNAG_00075 PE=4 SV=1	CNAG_00075	_LES[Phospho (STY)]VAGAATEDPER_	1	35925.9	25114.1	32987.7	12617	10053.9		1.08738	1.10806	1.45035	0.604596	0.459903		cytoplasm
J9VD88	4	S	1.94303	0.000325494	Up	40S ribosomal protein S3 OS=Cryptococcus neoformans var. grubii serotype A (strain H99 / ATCC 208821 / CBS 10515 / FGSC 9487) OX=235443 GN=CNAG_00116 PE=3 SV=1	CNAG_00116	_[Acetyl (Protein N-term)]SAS[Phospho (STY)]QIISK_	1	50390.1	47229.9	53187.2	68105.6	68616.1	79092	0.739067	0.661611	0.743102	1.27802	1.40388	1.48353	mitochondria	K02985	RP-S3e, RPS3; small subunit ribosomal protein S3e	map03010 Ribosome	GO:0000054 ribosomal subunit export from nucleus; GO:0000056 ribosomal small subunit export from nucleus; GO:0002181 cytoplasmic translation; GO:0006139 nucleobase-containing compound metabolic process; GO:0006259 DNA metabolic process; GO:0006281 DNA repair; GO:0006403 RNA localization; GO:0006405 RNA export from nucleus; GO:0006407 rRNA export from nucleus; GO:0006412 translation; GO:0006518 pe…	GO:0005622 intracellular anatomical structure; GO:0005634 nucleus; GO:0005737 cytoplasm; GO:0005829 cytosol; GO:0005840 ribosome; GO:0015935 small ribosomal subunit; GO:0022626 cytosolic ribosome; GO:0022627 cytosolic small ribosomal subunit; GO:0030684 preribosome; GO:0030686 90S preribosome; GO:0030688 preribosome, small subunit precursor; GO:0032991 protein-containing complex; GO:0043226 organ…	GO:0000702 oxidized base lesion DNA N-glycosylase activity; GO:0003676 nucleic acid binding; GO:0003677 DNA binding; GO:0003684 damaged DNA binding; GO:0003735 structural constituent of ribosome; GO:0003824 catalytic activity; GO:0003906 DNA-(apurinic or apyrimidinic site) endonuclease activity; GO:0005198 structural molecule activity; GO:0005488 binding; GO:0008534 oxidized purine nucleobase les…	PF07650; PF00189	PF07650 KH domain; PF00189 Ribosomal protein S3, C-terminal domain		J	KOG3181	40S ribosomal protein S3
J9VD92	30	S	2.82464	0.013645	Up	Glycerol-3-phosphate dehydrogenase [NAD(+)] OS=Cryptococcus neoformans var. grubii serotype A (strain H99 / ATCC 208821 / CBS 10515 / FGSC 9487) OX=235443 GN=CNAG_00121 PE=3 SV=1	CNAG_00121	_KHS[Phospho (STY)]DVFDDSR_	1	1821.71	3031.63	3670.44	4380.59	5069.24	7036.7	0.365669	0.619499	0.737574	1.28809	1.51381	2.06423	cytoplasm	K00006	GPD1; glycerol-3-phosphate dehydrogenase (NAD+) [EC:1.1.1.8]	map00564 Glycerophospholipid metabolism; map01110 Biosynthesis of secondary metabolites; map04011 MAPK signaling pathway - yeast	GO:0005975 carbohydrate metabolic process; GO:0006066 alcohol metabolic process; GO:0006071 glycerol metabolic process; GO:0006072 glycerol-3-phosphate metabolic process; GO:0006114 glycerol biosynthetic process; GO:0006116 NADH oxidation; GO:0006139 nucleobase-containing compound metabolic process; GO:0006605 protein targeting; GO:0006625 protein targeting to peroxisome; GO:0006725 cellular arom…	GO:0005622 intracellular anatomical structure; GO:0005634 nucleus; GO:0005737 cytoplasm; GO:0005739 mitochondrion; GO:0005777 peroxisome; GO:0005829 cytosol; GO:0042579 microbody; GO:0043226 organelle; GO:0043227 membrane-bounded organelle; GO:0043229 intracellular organelle; GO:0043231 intracellular membrane-bounded organelle;	GO:0000166 nucleotide binding; GO:0003824 catalytic activity; GO:0004367 glycerol-3-phosphate dehydrogenase [NAD+] activity; GO:0005488 binding; GO:0016491 oxidoreductase activity; GO:0016614 oxidoreductase activity, acting on CH-OH group of donors; GO:0016616 oxidoreductase activity, acting on the CH-OH group of donors, NAD or NADP as acceptor; GO:0036094 small molecule binding; GO:0051287 NAD b…	PF07479	PF07479 NAD-dependent glycerol-3-phosphate dehydrogenase C-terminus		C	KOG2711	Glycerol-3-phosphate dehydrogenase/dihydroxyacetone 3-phosphate reductase
J9VDA1	437	S	0.297333	0.00119665	Down	Aurora kinase OS=Cryptococcus neoformans var. grubii serotype A (strain H99 / ATCC 208821 / CBS 10515 / FGSC 9487) OX=235443 GN=CNAG_00130 PE=3 SV=2	CNAG_00130	_PMPS[Phospho (STY)]ES[Phospho (STY)]PMYSPLLASIR_	1	68910.1	61870.3	72940.2	24878.4	18482	15342.3	1.52134	1.3892	1.67631	0.57622	0.430948	0.356658	mitochondria	K23785	RCK2, CLK1; serine/threonine-protein kinase RCK2 [EC:2.7.11.1]		GO:0006464 cellular protein modification process; GO:0006468 protein phosphorylation; GO:0006793 phosphorus metabolic process; GO:0006796 phosphate-containing compound metabolic process; GO:0006807 nitrogen compound metabolic process; GO:0006950 response to stress; GO:0006970 response to osmotic stress; GO:0006979 response to oxidative stress; GO:0007154 cell communication; GO:0007165 signal tran…	GO:0005622 intracellular anatomical structure; GO:0005634 nucleus; GO:0005730 nucleolus; GO:0005737 cytoplasm; GO:0031974 membrane-enclosed lumen; GO:0031981 nuclear lumen; GO:0042763 intracellular immature spore; GO:0042764 ascospore-type prospore; GO:0043226 organelle; GO:0043227 membrane-bounded organelle; GO:0043228 non-membrane-bounded organelle; GO:0043229 intracellular organelle; GO:004323…	GO:0000166 nucleotide binding; GO:0003824 catalytic activity; GO:0004672 protein kinase activity; GO:0004674 protein serine/threonine kinase activity; GO:0004683 calmodulin-dependent protein kinase activity; GO:0005488 binding; GO:0005515 protein binding; GO:0005516 calmodulin binding; GO:0005524 ATP binding; GO:0016301 kinase activity; GO:0016740 transferase activity; GO:0016772 transferase acti…	PF00069	PF00069 Protein kinase domain		T	KOG0032	Ca2+/calmodulin-dependent protein kinase, EF-Hand protein superfamily
J9VDA1	458	S	1.79354	0.00063845	Up	Aurora kinase OS=Cryptococcus neoformans var. grubii serotype A (strain H99 / ATCC 208821 / CBS 10515 / FGSC 9487) OX=235443 GN=CNAG_00130 PE=3 SV=2	CNAG_00130	_S[Phospho (STY)]PGVGALK_	1	1353631	1.37451e+06	1.12791e+06	2.28447e+06	2.29788e+06	2.10578e+06	0.743763	0.768105	0.645139	1.31686	1.3335	1.21832	mitochondria	K23785	RCK2, CLK1; serine/threonine-protein kinase RCK2 [EC:2.7.11.1]		GO:0006464 cellular protein modification process; GO:0006468 protein phosphorylation; GO:0006793 phosphorus metabolic process; GO:0006796 phosphate-containing compound metabolic process; GO:0006807 nitrogen compound metabolic process; GO:0006950 response to stress; GO:0006970 response to osmotic stress; GO:0006979 response to oxidative stress; GO:0007154 cell communication; GO:0007165 signal tran…	GO:0005622 intracellular anatomical structure; GO:0005634 nucleus; GO:0005730 nucleolus; GO:0005737 cytoplasm; GO:0031974 membrane-enclosed lumen; GO:0031981 nuclear lumen; GO:0042763 intracellular immature spore; GO:0042764 ascospore-type prospore; GO:0043226 organelle; GO:0043227 membrane-bounded organelle; GO:0043228 non-membrane-bounded organelle; GO:0043229 intracellular organelle; GO:004323…	GO:0000166 nucleotide binding; GO:0003824 catalytic activity; GO:0004672 protein kinase activity; GO:0004674 protein serine/threonine kinase activity; GO:0004683 calmodulin-dependent protein kinase activity; GO:0005488 binding; GO:0005515 protein binding; GO:0005516 calmodulin binding; GO:0005524 ATP binding; GO:0016301 kinase activity; GO:0016740 transferase activity; GO:0016772 transferase acti…	PF00069	PF00069 Protein kinase domain		T	KOG0032	Ca2+/calmodulin-dependent protein kinase, EF-Hand protein superfamily
J9VDE9	404	S	0.650441	0.0120585	Down	Glutamate carboxypeptidase OS=Cryptococcus neoformans var. grubii serotype A (strain H99 / ATCC 208821 / CBS 10515 / FGSC 9487) OX=235443 GN=CNAG_00176 PE=3 SV=1	CNAG_00176	_ATES[Phospho (STY)]VYGQVPDYTR_	0.988136	125076	119179	145818	70739.7	49594.8	59268.4	1.11021	1.10038	1.29182	0.877454	0.653959	0.746698	cytoplasm	K15428	DUG1; Cys-Gly metallodipeptidase DUG1 [EC:3.4.13.-]	map00480 Glutathione metabolism; map01100 Metabolic pathways	GO:0006508 proteolysis; GO:0006518 peptide metabolic process; GO:0006575 cellular modified amino acid metabolic process; GO:0006749 glutathione metabolic process; GO:0006751 glutathione catabolic process; GO:0006790 sulfur compound metabolic process; GO:0006807 nitrogen compound metabolic process; GO:0008152 metabolic process; GO:0009056 catabolic process; GO:0009987 cellular process; GO:0019538 …	GO:0005576 extracellular region; GO:0005622 intracellular anatomical structure; GO:0005737 cytoplasm; GO:0005739 mitochondrion; GO:0031012 extracellular matrix; GO:0043226 organelle; GO:0043227 membrane-bounded organelle; GO:0043229 intracellular organelle; GO:0043231 intracellular membrane-bounded organelle; GO:0062039 biofilm matrix; GO:0062040 fungal biofilm matrix;	GO:0003824 catalytic activity; GO:0008233 peptidase activity; GO:0008235 metalloexopeptidase activity; GO:0008237 metallopeptidase activity; GO:0008238 exopeptidase activity; GO:0008242 omega peptidase activity; GO:0016787 hydrolase activity; GO:0016805 dipeptidase activity; GO:0070573 metallodipeptidase activity; GO:0140096 catalytic activity, acting on a protein;	PF07687	PF07687 Peptidase dimerisation domain		E	KOG2276	Metalloexopeptidases
J9VDP7	72	S	0.232932	0.00467728	Down	HIT domain-containing protein OS=Cryptococcus neoformans var. grubii serotype A (strain H99 / ATCC 208821 / CBS 10515 / FGSC 9487) OX=235443 GN=CNAG_00249 PE=4 SV=2	CNAG_00249	_DYSHRPS[Phospho (STY)]ASSAPLLHR_	0.999965	153324	77509.1	73640.7	19312.9	25592.5	27941.1	2.32067	1.38561	1.19451	0.276164	0.413	0.452389	nucleus
J9VDP7	124	S	0.428117	0.0335547	Down	HIT domain-containing protein OS=Cryptococcus neoformans var. grubii serotype A (strain H99 / ATCC 208821 / CBS 10515 / FGSC 9487) OX=235443 GN=CNAG_00249 PE=4 SV=2	CNAG_00249	_LPSSSRT[Phospho (STY)]PS[Phospho (STY)]LAASFADSSASGPYHHPFER_	0.99977	22022.1	24747.3	31817.1	7436.52	14463	13175	1.10653	1.46863	1.71329	0.353011	0.774807	0.708138	nucleus
J9VDP7	122	T	0.439183	0.00472656	Down	HIT domain-containing protein OS=Cryptococcus neoformans var. grubii serotype A (strain H99 / ATCC 208821 / CBS 10515 / FGSC 9487) OX=235443 GN=CNAG_00249 PE=4 SV=2	CNAG_00249	_LPSSSRT[Phospho (STY)]PS[Phospho (STY)]LAASFADSSASGPYHHPFER_	0.998747	27146.3	26520.5	35190.9	12105	15674.9	13175	1.19428	1.37804	1.65918	0.503127	0.73525	0.62003	nucleus
J9VDQ4	70	T	0.235304	0.000675208	Down	Vacuolar calcium ion transporter OS=Cryptococcus neoformans var. grubii serotype A (strain H99 / ATCC 208821 / CBS 10515 / FGSC 9487) OX=235443 GN=VCX1 PE=3 SV=2	VCX1	_QVT[Phospho (STY)]LDASPPSATR_	1	108955	132244	107949	29446.2	37164.2		1.48796	1.68979	1.5405	0.327893	0.412255		plasma membrane	K07300	chaA, CAX; Ca2+:H+ antiporter								P	KOG1397	Ca2+/H+ antiporter VCX1 and related proteins
J9VDR3	50	T	0.218123	0.00161523	Down	Large subunit ribosomal protein L9e OS=Cryptococcus neoformans var. grubii serotype A (strain H99 / ATCC 208821 / CBS 10515 / FGSC 9487) OX=235443 GN=CNAG_00034 PE=3 SV=1	CNAG_00034	_NVGHIQMDIQLIKT[Phospho (STY)]PK_	1	72967.8	65127.9	68133.9	16760.4	8129.15	13233.8	1.71305	1.51709	1.44371	0.444961	0.225498	0.349015	cytoplasm	K02940	RP-L9e, RPL9; large subunit ribosomal protein L9e	map03010 Ribosome	GO:0002181 cytoplasmic translation; GO:0006412 translation; GO:0006518 peptide metabolic process; GO:0006807 nitrogen compound metabolic process; GO:0008152 metabolic process; GO:0009058 biosynthetic process; GO:0009059 macromolecule biosynthetic process; GO:0009987 cellular process; GO:0010467 gene expression; GO:0019538 protein metabolic process; GO:0034641 cellular nitrogen compound metabolic …	GO:0005622 intracellular anatomical structure; GO:0005737 cytoplasm; GO:0005829 cytosol; GO:0005840 ribosome; GO:0015934 large ribosomal subunit; GO:0022625 cytosolic large ribosomal subunit; GO:0022626 cytosolic ribosome; GO:0032991 protein-containing complex; GO:0043226 organelle; GO:0043228 non-membrane-bounded organelle; GO:0043229 intracellular organelle; GO:0043232 intracellular non-membran…	GO:0003676 nucleic acid binding; GO:0003723 RNA binding; GO:0003735 structural constituent of ribosome; GO:0005198 structural molecule activity; GO:0005488 binding; GO:0097159 organic cyclic compound binding; GO:1901363 heterocyclic compound binding;	PF00347	PF00347 Ribosomal protein L6	PF00347 Ribosomal protein L6	J	KOG3255	60S ribosomal protein L9
J9VDR8	230	T	4.68542	0.0463082	Up	Translocon-associated protein subunit alpha OS=Cryptococcus neoformans var. grubii serotype A (strain H99 / ATCC 208821 / CBS 10515 / FGSC 9487) OX=235443 GN=CNAG_00279 PE=3 SV=1	CNAG_00279	_NVDGASSAGEVT[Phospho (STY)]S[Phospho (STY)]GGETSGAEGK_	0.999998	5553.23	17385.5	16411.7	27291.2	25279.5	32024.7	0.324137	0.524766		1.27592	3.36246	1.32782	cytoplasm	K13249	SSR1; translocon-associated protein subunit alpha	map04141 Protein processing in endoplasmic reticulum
J9VDT0	153	S	0.545176	0.00284733	Down	BZIP domain-containing protein OS=Cryptococcus neoformans var. grubii serotype A (strain H99 / ATCC 208821 / CBS 10515 / FGSC 9487) OX=235443 GN=CNAG_00055 PE=4 SV=1	CNAG_00055	_KS[Phospho (STY)]EDAPHLVGSNPGGSASPAGSQR_	1	1.68852e+06	1.60746e+06	1.80561e+06	1.05627e+06	879003	1.10827e+06	1.25317	1.37635	1.3168	0.745914	0.597749	0.807772	nucleus
J9VDT9	95	S	2.36117	0.00363784	Up	Ran-binding protein 1 OS=Cryptococcus neoformans var. grubii serotype A (strain H99 / ATCC 208821 / CBS 10515 / FGSC 9487) OX=235443 GN=CNAG_00065 PE=4 SV=1	CNAG_00065	_VC[Carbamidomethyl (C)]ANHILS[Phospho (STY)]PDMK_	1	3861.94	5526.96	5006.45	13763.1	16920.8	11053.1	0.465847	0.606908	0.63819	1.42652	1.52043	1.09287	cytoplasm	K15306	RANBP1; Ran-binding protein 1		GO:0000082 G1/S transition of mitotic cell cycle; GO:0000226 microtubule cytoskeleton organization; GO:0000278 mitotic cell cycle; GO:0006403 RNA localization; GO:0006405 RNA export from nucleus; GO:0006508 proteolysis; GO:0006511 ubiquitin-dependent protein catabolic process; GO:0006606 protein import into nucleus; GO:0006807 nitrogen compound metabolic process; GO:0006810 transport; GO:0006886 …	GO:0005622 intracellular anatomical structure; GO:0005634 nucleus; GO:0005737 cytoplasm; GO:0005829 cytosol; GO:0043226 organelle; GO:0043227 membrane-bounded organelle; GO:0043229 intracellular organelle; GO:0043231 intracellular membrane-bounded organelle;	GO:0000166 nucleotide binding; GO:0001882 nucleoside binding; GO:0001883 purine nucleoside binding; GO:0005488 binding; GO:0005515 protein binding; GO:0005525 GTP binding; GO:0017076 purine nucleotide binding; GO:0019001 guanyl nucleotide binding; GO:0019899 enzyme binding; GO:0031267 small GTPase binding; GO:0032549 ribonucleoside binding; GO:0032550 purine ribonucleoside binding; GO:0032553 rib…	PF00638	PF00638 RanBP1 domain	PF00638 RanBP1 domain	U	KOG0864	Ran-binding protein RANBP1 and related RanBD domain proteins
J9VDW3	18	S	1.78745	0.000799691	Up	Dehydrin OS=Cryptococcus neoformans var. grubii serotype A (strain H99 / ATCC 208821 / CBS 10515 / FGSC 9487) OX=235443 GN=CNAG_00091 PE=4 SV=1	CNAG_00091	_TFFS[Phospho (STY)]GGPGTTGR_	1	58112.9	45852.7	68673.4	59268.8	55422.6	58526.7	0.77496	0.696047	0.857552	1.36702	1.34841	1.44675	nucleus
J9VDW3	51	S	0.606945	0.0159491	Down	Dehydrin OS=Cryptococcus neoformans var. grubii serotype A (strain H99 / ATCC 208821 / CBS 10515 / FGSC 9487) OX=235443 GN=CNAG_00091 PE=4 SV=1	CNAG_00091	_EPFEDSATSGTTGTHSSNTTNPATS[Phospho (STY)]LHGGITHDENVR_	0.999996	561172	440568	777724	231601	189498	183800	1.08549	0.970087	1.40871	0.774844	0.66875	0.659038	nucleus
J9VDW3	169	S	0.436102	0.0134157	Down	Dehydrin OS=Cryptococcus neoformans var. grubii serotype A (strain H99 / ATCC 208821 / CBS 10515 / FGSC 9487) OX=235443 GN=CNAG_00091 PE=4 SV=1	CNAG_00091	_HGQGIGS[Phospho (STY)]GYGAHESSFAPPISSTTGTGAK_	1	754136	370598	552115	119386	151444	137853	1.66777	0.932946	1.14336	0.456648	0.611037	0.565114	nucleus
J9VDW3	71	T	1.98042	0.018874	Up	Dehydrin OS=Cryptococcus neoformans var. grubii serotype A (strain H99 / ATCC 208821 / CBS 10515 / FGSC 9487) OX=235443 GN=CNAG_00091 PE=4 SV=1	CNAG_00091	_SGMGATGT[Phospho (STY)]PDR_	1	169026	100918	148541	155635	192285	117454	0.882013	0.599456	0.725823	1.40466	1.8306	1.13612	nucleus
J9VDX4	231	S	0.51541	0.0323866	Down	Inositolphosphorylceramide synthase subunit Kei1-domain-containing protein OS=Cryptococcus neoformans var. grubii serotype A (strain H99 / ATCC 208821 / CBS 10515 / FGSC 9487) OX=235443 GN=CNAG_00101 PE=4 SV=1	CNAG_00101	_IPGES[Phospho (STY)]EDDIELR_	1	266190	231355	305932	178470	120837	95814.4	1.23972	1.2131	1.49879	0.966278	0.591473	0.478949	plasma membrane	K22724	KEI1; inositol phosphorylceramide synthase regulatory subunit
J9VDY0	463	T	2.50408	0.0306745	Up	Origin recognition complex subunit 3 winged helix C-terminal domain-containing protein OS=Cryptococcus neoformans var. grubii serotype A (strain H99 / ATCC 208821 / CBS 10515 / FGSC 9487) OX=235443 GN=CNAG_00362 PE=3 SV=1	CNAG_00362	_VGS[Phospho (STY)]EQT[Phospho (STY)]DKDENIDK_	1	6828.46	2870.88	7517.16	13543.4	11579.8	11040.1	0.695149	0.301519	0.778662	1.64015	1.42667	1.37874	nucleus							PF18137	PF18137 Origin recognition complex winged helix C-terminal	PF18137 Origin recognition complex winged helix C-terminal
J9VDY5	596	T	2.31947	0.000501999	Up	Splicing factor 3A subunit 1 OS=Cryptococcus neoformans var. grubii serotype A (strain H99 / ATCC 208821 / CBS 10515 / FGSC 9487) OX=235443 GN=CNAG_00111 PE=4 SV=1	CNAG_00111	_EYISTPYDPSFGGT[Phospho (STY)]PPPPPGSAPSIHPSR_	1	1.47265e+06	1421816	1.56704e+06	3.23661e+06	2.81268e+06	2427962	0.601348	0.622073	0.657958	1.63531	1.47305	1.25545	nucleus	K12825	SF3A1, SAP114; splicing factor 3A subunit 1	map03040 Spliceosome	GO:0000245 spliceosomal complex assembly; GO:0000375 RNA splicing, via transesterification reactions; GO:0000377 RNA splicing, via transesterification reactions with bulged adenosine as nucleophile; GO:0000381 regulation of alternative mRNA splicing, via spliceosome; GO:0000389 mRNA 3'-splice site recognition; GO:0000398 mRNA splicing, via spliceosome; GO:0006139 nucleobase-containing compound me…	GO:0005622 intracellular anatomical structure; GO:0005634 nucleus; GO:0005681 spliceosomal complex; GO:0005684 U2-type spliceosomal complex; GO:0005686 U2 snRNP; GO:0030532 small nuclear ribonucleoprotein complex; GO:0032991 protein-containing complex; GO:0043226 organelle; GO:0043227 membrane-bounded organelle; GO:0043229 intracellular organelle; GO:0043231 intracellular membrane-bounded organel…	GO:0003676 nucleic acid binding; GO:0003723 RNA binding; GO:0005488 binding; GO:0097159 organic cyclic compound binding; GO:1901363 heterocyclic compound binding;	PF00240	PF00240 Ubiquitin family		A	KOG0007	Splicing factor 3a, subunit 1
J9VDY5	589	Y	2.26664	0.00651324	Up	Splicing factor 3A subunit 1 OS=Cryptococcus neoformans var. grubii serotype A (strain H99 / ATCC 208821 / CBS 10515 / FGSC 9487) OX=235443 GN=CNAG_00111 PE=4 SV=1	CNAG_00111	_EYISTPY[Phospho (STY)]DPSFGGTPPPPPGSAPSIHPSR_	0.999966	153753	179726	183894		347547	286909	0.587726	0.736093	0.722785		1.70386	1.38875	nucleus	K12825	SF3A1, SAP114; splicing factor 3A subunit 1	map03040 Spliceosome	GO:0000245 spliceosomal complex assembly; GO:0000375 RNA splicing, via transesterification reactions; GO:0000377 RNA splicing, via transesterification reactions with bulged adenosine as nucleophile; GO:0000381 regulation of alternative mRNA splicing, via spliceosome; GO:0000389 mRNA 3'-splice site recognition; GO:0000398 mRNA splicing, via spliceosome; GO:0006139 nucleobase-containing compound me…	GO:0005622 intracellular anatomical structure; GO:0005634 nucleus; GO:0005681 spliceosomal complex; GO:0005684 U2-type spliceosomal complex; GO:0005686 U2 snRNP; GO:0030532 small nuclear ribonucleoprotein complex; GO:0032991 protein-containing complex; GO:0043226 organelle; GO:0043227 membrane-bounded organelle; GO:0043229 intracellular organelle; GO:0043231 intracellular membrane-bounded organel…	GO:0003676 nucleic acid binding; GO:0003723 RNA binding; GO:0005488 binding; GO:0097159 organic cyclic compound binding; GO:1901363 heterocyclic compound binding;	PF00240	PF00240 Ubiquitin family		A	KOG0007	Splicing factor 3a, subunit 1
J9VE09	288	S	0.376227	0.0358869	Down	Transformer-2-beta isoform 3 OS=Cryptococcus neoformans var. grubii serotype A (strain H99 / ATCC 208821 / CBS 10515 / FGSC 9487) OX=235443 GN=CNAG_00399 PE=4 SV=2	CNAG_00399	_NTYETS[Phospho (STY)]PNR_	1	22716.1	19756.4	19896.4	4252.28	6519.65	14932.3	1.67009	1.40071	1.35348	0.292892	0.42326	0.948383	nucleus	K12897	TRA2; transformer-2 protein	map03040 Spliceosome				PF00076	PF00076 RNA recognition motif. (a.k.a. RRM, RBD, or RNP domain)		R	KOG0118	FOG: RRM domain
J9VE13	506	S	0.285812	0.0417876	Down	RING zinc finger protein OS=Cryptococcus neoformans var. grubii serotype A (strain H99 / ATCC 208821 / CBS 10515 / FGSC 9487) OX=235443 GN=CNAG_00404 PE=4 SV=1	CNAG_00404	_RQS[Phospho (STY)]LEELR_	1	41858.6	41953.1	38112.9	5116.13	13804.9	2038.26	1.57131	1.36663	1.10123	0.332391	0.691158	0.130896	nucleus	K11982	RNF115_126; E3 ubiquitin-protein ligase RNF115/126 [EC:2.3.2.27]					PF13639	PF13639 Ring finger domain		O	KOG0800	FOG: Predicted E3 ubiquitin ligase
J9VE30	395	S	1.50607	0.0168564	Up	choline-phosphate cytidylyltransferase OS=Cryptococcus neoformans var. grubii serotype A (strain H99 / ATCC 208821 / CBS 10515 / FGSC 9487) OX=235443 GN=CNAG_00424 PE=3 SV=1	CNAG_00424	_TPAIS[Phospho (STY)]TSDLLER_	0.9923	8230.74	9939.78	8546.62	14216.4	12772.9		0.803407	0.941527	0.774606	1.32546	1.20428		mitochondria	K00968	PCYT1; choline-phosphate cytidylyltransferase [EC:2.7.7.15]	map00440 Phosphonate and phosphinate metabolism; map00564 Glycerophospholipid metabolism; map01100 Metabolic pathways	GO:0006629 lipid metabolic process; GO:0006644 phospholipid metabolic process; GO:0006650 glycerophospholipid metabolic process; GO:0006656 phosphatidylcholine biosynthetic process; GO:0006657 CDP-choline pathway; GO:0006793 phosphorus metabolic process; GO:0006796 phosphate-containing compound metabolic process; GO:0006807 nitrogen compound metabolic process; GO:0008152 metabolic process; GO:000…	GO:0005622 intracellular anatomical structure; GO:0005634 nucleus; GO:0005635 nuclear envelope; GO:0005737 cytoplasm; GO:0005794 Golgi apparatus; GO:0012505 endomembrane system; GO:0031967 organelle envelope; GO:0031975 envelope; GO:0043226 organelle; GO:0043227 membrane-bounded organelle; GO:0043229 intracellular organelle; GO:0043231 intracellular membrane-bounded organelle;	GO:0003824 catalytic activity; GO:0004105 choline-phosphate cytidylyltransferase activity; GO:0016740 transferase activity; GO:0016772 transferase activity, transferring phosphorus-containing groups; GO:0016779 nucleotidyltransferase activity; GO:0070567 cytidylyltransferase activity;	PF01467	PF01467 Cytidylyltransferase-like	PF01467 Cytidylyltransferase-like	I	KOG2804	Phosphorylcholine transferase/cholinephosphate cytidylyltransferase
J9VE31	449	S	0.56386	0.00436644	Down	tRNA-dihydrouridine synthase 1 OS=Cryptococcus neoformans var. grubii serotype A (strain H99 / ATCC 208821 / CBS 10515 / FGSC 9487) OX=235443 GN=CNAG_00429 PE=4 SV=2	CNAG_00429	_AKPVSTEIGGHEDMVS[Phospho (STY)]RPVS[Phospho (STY)]PGK_	1	41332.3	38790.5	33966.3	25885.3	18944.1	23628.3	1.4115	1.28475	1.17083	0.797464	0.611812	0.77122	cytoplasm	K05542	DUS1; tRNA-dihydrouridine synthase 1 [EC:1.3.1.88]		GO:0002943 tRNA dihydrouridine synthesis; GO:0006139 nucleobase-containing compound metabolic process; GO:0006396 RNA processing; GO:0006399 tRNA metabolic process; GO:0006400 tRNA modification; GO:0006725 cellular aromatic compound metabolic process; GO:0006807 nitrogen compound metabolic process; GO:0008033 tRNA processing; GO:0008152 metabolic process; GO:0009451 RNA modification; GO:0009987 c…	GO:0005622 intracellular anatomical structure; GO:0005634 nucleus; GO:0043226 organelle; GO:0043227 membrane-bounded organelle; GO:0043229 intracellular organelle; GO:0043231 intracellular membrane-bounded organelle;	GO:0003824 catalytic activity; GO:0016491 oxidoreductase activity; GO:0016627 oxidoreductase activity, acting on the CH-CH group of donors; GO:0017150 tRNA dihydrouridine synthase activity; GO:0140098 catalytic activity, acting on RNA; GO:0140101 catalytic activity, acting on a tRNA;				J	KOG2335	tRNA-dihydrouridine synthase
J9VE33	6	S	0.527787	0.00035075	Down	Transcriptional regulator CRZ1 OS=Cryptococcus neoformans var. grubii serotype A (strain H99 / ATCC 208821 / CBS 10515 / FGSC 9487) OX=235443 GN=CRZ1 PE=1 SV=1	CRZ1	_[Acetyl (Protein N-term)]ADPAS[Phospho (STY)]PPSFDAIFAQQPVR_	1	299002	250690	272597	257452	246704	218638	1.46981	1.35942	1.42598	0.780564	0.792232	0.673048	nucleus	K21543	CRZ1, CRZA; transcription factor CRZ1					PF00096	PF00096 Zinc finger, C2H2 type		R	KOG1721	FOG: Zn-finger
J9VE33	103	S	0.441529	0.00670272	Down	Transcriptional regulator CRZ1 OS=Cryptococcus neoformans var. grubii serotype A (strain H99 / ATCC 208821 / CBS 10515 / FGSC 9487) OX=235443 GN=CRZ1 PE=1 SV=1	CRZ1	_KES[Phospho (STY)]LPFNPQEDSTLIATAPK_	1	180197	260399	207674	139678	168539	172016	1.21279	1.93333	1.48739	0.579814	0.741011	0.725	nucleus	K21543	CRZ1, CRZA; transcription factor CRZ1					PF00096	PF00096 Zinc finger, C2H2 type		R	KOG1721	FOG: Zn-finger
J9VE33	511	S	0.49586	0.0156994	Down	Transcriptional regulator CRZ1 OS=Cryptococcus neoformans var. grubii serotype A (strain H99 / ATCC 208821 / CBS 10515 / FGSC 9487) OX=235443 GN=CRZ1 PE=1 SV=1	CRZ1	_RQDGFNVPSPQS[Phospho (STY)]HPLPR_	0.943443	18199.2	15476.4	10965.4	13681.5	9602.17	13677	1.69392	1.58906	1.0861	0.785411	0.583845	0.797194	nucleus	K21543	CRZ1, CRZA; transcription factor CRZ1					PF00096	PF00096 Zinc finger, C2H2 type		R	KOG1721	FOG: Zn-finger
J9VE33	765	S	0.384869	0.01044	Down	Transcriptional regulator CRZ1 OS=Cryptococcus neoformans var. grubii serotype A (strain H99 / ATCC 208821 / CBS 10515 / FGSC 9487) OX=235443 GN=CRZ1 PE=1 SV=1	CRZ1	_S[Phospho (STY)]FGGGEHPAMGAGTPGYGMEFSSPFAGK_	1	118304	88845	114810	84789.2	77056.9	44136.1	1.70197	1.40999	1.75767	0.752349	0.724191	0.397631	nucleus	K21543	CRZ1, CRZA; transcription factor CRZ1					PF00096	PF00096 Zinc finger, C2H2 type		R	KOG1721	FOG: Zn-finger
J9VE33	810	S	0.381199	6.98173e-05	Down	Transcriptional regulator CRZ1 OS=Cryptococcus neoformans var. grubii serotype A (strain H99 / ATCC 208821 / CBS 10515 / FGSC 9487) OX=235443 GN=CRZ1 PE=1 SV=1	CRZ1	_AARS[Phospho (STY)]EDFGR_	1	171709	160236	153024	96203.1	98994	113229	1.64377	1.69216	1.55888	0.56802	0.61908	0.678797	nucleus	K21543	CRZ1, CRZA; transcription factor CRZ1					PF00096	PF00096 Zinc finger, C2H2 type		R	KOG1721	FOG: Zn-finger
J9VE33	1072	S	2.18365	0.0223735	Up	Transcriptional regulator CRZ1 OS=Cryptococcus neoformans var. grubii serotype A (strain H99 / ATCC 208821 / CBS 10515 / FGSC 9487) OX=235443 GN=CRZ1 PE=1 SV=1	CRZ1	_RLS[Phospho (STY)]STASGSGSGK_	0.999919	294.812	408.295	495.527	1185.52	1772.4	1420.78	0.401474	0.613362	0.718099	0.99574	1.57675	1.21164	nucleus	K21543	CRZ1, CRZA; transcription factor CRZ1					PF00096	PF00096 Zinc finger, C2H2 type		R	KOG1721	FOG: Zn-finger
J9VE45	424	S	0.496904	0.00109745	Down	HMG box domain-containing protein OS=Cryptococcus neoformans var. grubii serotype A (strain H99 / ATCC 208821 / CBS 10515 / FGSC 9487) OX=235443 GN=CNAG_00445 PE=4 SV=2	CNAG_00445	_S[Phospho (STY)]AEAAAEELPNEDKK_	1	69959.4	61087.4	70850	26640.4	32525.8	27306.8	1.38159	1.22052	1.31163	0.595008	0.749699	0.600048	nucleus							PF09011; PF00505	PF09011 HMG-box domain; PF00505 HMG (high mobility group) box		R	KOG0381	HMG box-containing protein
J9VE45	695	S	0.635349	0.00396324	Down	HMG box domain-containing protein OS=Cryptococcus neoformans var. grubii serotype A (strain H99 / ATCC 208821 / CBS 10515 / FGSC 9487) OX=235443 GN=CNAG_00445 PE=4 SV=2	CNAG_00445	_SIHGGQASATKS[Phospho (STY)]S[Phospho (STY)]PSVAESVPHPAPHSDLEPSITSLGK_	0.99998	1.67625e+06	1.90418e+06	1.9199e+06	895094	1.08552e+06	1.0364e+06	1.12077	1.2881	1.20336	0.676858	0.847114	0.771057	nucleus							PF09011; PF00505	PF09011 HMG-box domain; PF00505 HMG (high mobility group) box		R	KOG0381	HMG box-containing protein
J9VE53	631	S	1.56239	0.014845	Up	Ubiquitin carboxyl-terminal hydrolase Ubp16 OS=Cryptococcus neoformans var. grubii serotype A (strain H99 / ATCC 208821 / CBS 10515 / FGSC 9487) OX=235443 GN=CNAG_00455 PE=4 SV=2	CNAG_00455	_PAIHAAAPVEASSFYTS[Phospho (STY)]PIAR_	0.999999	31439.2	32926.9	42737.2	52580.5	45173.5	41549.8	0.71276	0.766094	0.90841	1.43336	1.21267	1.0838	mitochondria	K11855	USP36_42; ubiquitin carboxyl-terminal hydrolase 36/42 [EC:3.4.19.12]			GO:0005622 intracellular anatomical structure; GO:0005634 nucleus; GO:0005730 nucleolus; GO:0031974 membrane-enclosed lumen; GO:0031981 nuclear lumen; GO:0043226 organelle; GO:0043227 membrane-bounded organelle; GO:0043228 non-membrane-bounded organelle; GO:0043229 intracellular organelle; GO:0043231 intracellular membrane-bounded organelle; GO:0043232 intracellular non-membrane-bounded organelle…	GO:0003824 catalytic activity; GO:0016787 hydrolase activity; GO:0101005 deubiquitinase activity; GO:0140096 catalytic activity, acting on a protein;				O	KOG1865	Ubiquitin carboxyl-terminal hydrolase
J9VE58	19	S	2.01848	9.52171e-05	Up	BHLH domain-containing protein OS=Cryptococcus neoformans var. grubii serotype A (strain H99 / ATCC 208821 / CBS 10515 / FGSC 9487) OX=235443 GN=CNAG_00460 PE=4 SV=1	CNAG_00460	_PSSPSSNS[Phospho (STY)]GAEVVLTPTTMAEER_	0.999814	101101	111323	121321	118220	100579	108761	0.825042	0.803574	0.781499	1.6524	1.59078		nucleus				GO:0006355 regulation of transcription, DNA-templated; GO:0006357 regulation of transcription by RNA polymerase II; GO:0009889 regulation of biosynthetic process; GO:0009891 positive regulation of biosynthetic process; GO:0009893 positive regulation of metabolic process; GO:0010468 regulation of gene expression; GO:0010514 induction of conjugation with cellular fusion; GO:0010556 regulation of ma…		GO:0000976 transcription cis-regulatory region binding; GO:0000977 RNA polymerase II transcription regulatory region sequence-specific DNA binding; GO:0000978 RNA polymerase II cis-regulatory region sequence-specific DNA binding; GO:0000981 DNA-binding transcription factor activity, RNA polymerase II-specific; GO:0000987 cis-regulatory region sequence-specific DNA binding; GO:0001067 transcriptio…	PF00010	PF00010 Helix-loop-helix DNA-binding domain		K	KOG2483	Upstream transcription factor 2/L-myc-2 protein
J9VE58	145	T	1.88728	0.000801272	Up	BHLH domain-containing protein OS=Cryptococcus neoformans var. grubii serotype A (strain H99 / ATCC 208821 / CBS 10515 / FGSC 9487) OX=235443 GN=CNAG_00460 PE=4 SV=1	CNAG_00460	_SPSATHSTT[Phospho (STY)]QVNVDDGLT[Phospho (STY)]PELR_	0.953473	27131.9	27902.7	30733.8	27626.6	24970.1	21232.6	0.917439	0.834567	0.820318	1.60002	1.63644		nucleus				GO:0006355 regulation of transcription, DNA-templated; GO:0006357 regulation of transcription by RNA polymerase II; GO:0009889 regulation of biosynthetic process; GO:0009891 positive regulation of biosynthetic process; GO:0009893 positive regulation of metabolic process; GO:0010468 regulation of gene expression; GO:0010514 induction of conjugation with cellular fusion; GO:0010556 regulation of ma…		GO:0000976 transcription cis-regulatory region binding; GO:0000977 RNA polymerase II transcription regulatory region sequence-specific DNA binding; GO:0000978 RNA polymerase II cis-regulatory region sequence-specific DNA binding; GO:0000981 DNA-binding transcription factor activity, RNA polymerase II-specific; GO:0000987 cis-regulatory region sequence-specific DNA binding; GO:0001067 transcriptio…	PF00010	PF00010 Helix-loop-helix DNA-binding domain		K	KOG2483	Upstream transcription factor 2/L-myc-2 protein
J9VE58	154	T	1.88212	0.0104733	Up	BHLH domain-containing protein OS=Cryptococcus neoformans var. grubii serotype A (strain H99 / ATCC 208821 / CBS 10515 / FGSC 9487) OX=235443 GN=CNAG_00460 PE=4 SV=1	CNAG_00460	_SPSATHSTTQVNVDDGLT[Phospho (STY)]PELR_	1	72456	65771.7	77742.3	63781.9	67934.4	57389.6	0.965298	0.775076	0.817549	1.45542	1.75412		nucleus				GO:0006355 regulation of transcription, DNA-templated; GO:0006357 regulation of transcription by RNA polymerase II; GO:0009889 regulation of biosynthetic process; GO:0009891 positive regulation of biosynthetic process; GO:0009893 positive regulation of metabolic process; GO:0010468 regulation of gene expression; GO:0010514 induction of conjugation with cellular fusion; GO:0010556 regulation of ma…		GO:0000976 transcription cis-regulatory region binding; GO:0000977 RNA polymerase II transcription regulatory region sequence-specific DNA binding; GO:0000978 RNA polymerase II cis-regulatory region sequence-specific DNA binding; GO:0000981 DNA-binding transcription factor activity, RNA polymerase II-specific; GO:0000987 cis-regulatory region sequence-specific DNA binding; GO:0001067 transcriptio…	PF00010	PF00010 Helix-loop-helix DNA-binding domain		K	KOG2483	Upstream transcription factor 2/L-myc-2 protein
J9VE65	179	T	0.635617	0.0123973	Down	Charged multivesicular body protein 1 OS=Cryptococcus neoformans var. grubii serotype A (strain H99 / ATCC 208821 / CBS 10515 / FGSC 9487) OX=235443 GN=CNAG_00470 PE=4 SV=1	CNAG_00470	_VPAKEPT[Phospho (STY)]LGEASKEEDSNLAER_	0.999998	31797.9	33306.2	27635.9	23220.9		18465.8	1.29393	1.21899	1.05745	0.787994		0.724931	nucleus	K12197	CHMP1, VPS46, DID2; charged multivesicular body protein 1	map04144 Endocytosis	GO:0006508 proteolysis; GO:0006511 ubiquitin-dependent protein catabolic process; GO:0006605 protein targeting; GO:0006623 protein targeting to vacuole; GO:0006807 nitrogen compound metabolic process; GO:0006810 transport; GO:0006886 intracellular protein transport; GO:0007034 vacuolar transport; GO:0008104 protein localization; GO:0008152 metabolic process; GO:0009056 catabolic process; GO:00090…	GO:0000815 ESCRT III complex; GO:0005622 intracellular anatomical structure; GO:0005737 cytoplasm; GO:0005768 endosome; GO:0005770 late endosome; GO:0010008 endosome membrane; GO:0012505 endomembrane system; GO:0016020 membrane; GO:0031090 organelle membrane; GO:0031410 cytoplasmic vesicle; GO:0031982 vesicle; GO:0032991 protein-containing complex; GO:0036452 ESCRT complex; GO:0043226 organelle; …					U	KOG3232	Vacuolar assembly/sorting protein DID2
J9VE82	627	S	1.98483	0.00388089	Up	RanBD1 domain-containing protein OS=Cryptococcus neoformans var. grubii serotype A (strain H99 / ATCC 208821 / CBS 10515 / FGSC 9487) OX=235443 GN=CNAG_07322 PE=4 SV=1	CNAG_07322	_S[Phospho (STY)]PVVQSSSDAPK_	0.999997	75879.5	56268.6	65455	142595	140686	107011	0.736764	0.614255	0.658558	1.46813	1.442	1.07854	nucleus	K18722	NUP2; nucleoporin NUP2	map03013 Nucleocytoplasmic transport				PF08911; PF00638	PF08911 NUP50 (Nucleoporin 50 kDa); PF00638 RanBP1 domain		U	KOG0866	Ran-binding protein RANBP3
J9VE87	479	S	0.642377	0.0184985	Down	Uncharacterized protein OS=Cryptococcus neoformans var. grubii serotype A (strain H99 / ATCC 208821 / CBS 10515 / FGSC 9487) OX=235443 GN=CNAG_00496 PE=4 SV=2	CNAG_00496	_RPQS[Phospho (STY)]VSGGMTPK_	1	42268.1	40065.3	36647.9	35073.7	32398	25324.6	1.32666	1.16069	1.25965	0.975579	0.765726	0.665684	nucleus
J9VE87	491	S	1.50238	0.0140546	Up	Uncharacterized protein OS=Cryptococcus neoformans var. grubii serotype A (strain H99 / ATCC 208821 / CBS 10515 / FGSC 9487) OX=235443 GN=CNAG_00496 PE=4 SV=2	CNAG_00496	_RTGS[Phospho (STY)]PGVW_	0.999992	55854	64103	59470.5	104784	134999	90904.2	0.727802	0.770969	0.84862	1.21001	1.32464	0.992022	nucleus
J9VE87	329	T	0.229531	0.00220655	Down	Uncharacterized protein OS=Cryptococcus neoformans var. grubii serotype A (strain H99 / ATCC 208821 / CBS 10515 / FGSC 9487) OX=235443 GN=CNAG_00496 PE=4 SV=2	CNAG_00496	_RAET[Phospho (STY)]FDAYK_	1	182975	197871	117861	56790	47988	32335.4	1.91286	1.90931	1.34933	0.526136	0.377775	0.283106	nucleus
J9VEC2	301	T	0.644726	0.00778389	Down	AP-1-like transcription factor yap1 OS=Cryptococcus neoformans var. grubii serotype A (strain H99 / ATCC 208821 / CBS 10515 / FGSC 9487) OX=235443 GN=yap1 PE=3 SV=2	yap1	_STDRT[Phospho (STY)]PPALFSDHFNTYALGVVPVPPPSSSSQPTQK_	0.999659		745522	762030	626604	663545	598571		1.29441	1.26429	0.801217	0.762164	0.911111	nucleus	K09043	YAP; AP-1-like transcription factor		GO:0000003 reproduction; GO:0000122 negative regulation of transcription by RNA polymerase II; GO:0000302 response to reactive oxygen species; GO:0000304 response to singlet oxygen; GO:0001079 nitrogen catabolite regulation of transcription from RNA polymerase II promoter; GO:0001080 nitrogen catabolite activation of transcription from RNA polymerase II promoter; GO:0003006 developmental process …	GO:0000228 nuclear chromosome; GO:0000785 chromatin; GO:0005622 intracellular anatomical structure; GO:0005634 nucleus; GO:0005667 transcription regulator complex; GO:0005694 chromosome; GO:0005737 cytoplasm; GO:0031974 membrane-enclosed lumen; GO:0031981 nuclear lumen; GO:0032991 protein-containing complex; GO:0043226 organelle; GO:0043227 membrane-bounded organelle; GO:0043228 non-membrane-boun…	GO:0000976 transcription cis-regulatory region binding; GO:0000977 RNA polymerase II transcription regulatory region sequence-specific DNA binding; GO:0000978 RNA polymerase II cis-regulatory region sequence-specific DNA binding; GO:0000981 DNA-binding transcription factor activity, RNA polymerase II-specific; GO:0000987 cis-regulatory region sequence-specific DNA binding; GO:0001067 transcriptio…
J9VEC2	601	T	3.82321	0.00781241	Up	AP-1-like transcription factor yap1 OS=Cryptococcus neoformans var. grubii serotype A (strain H99 / ATCC 208821 / CBS 10515 / FGSC 9487) OX=235443 GN=yap1 PE=3 SV=2	yap1	_TSVSHDS[Phospho (STY)]T[Phospho (STY)]DLQGK_	0.992613	2697.53	4696.48	5651.76	22381.8	31171.5	13248.1	0.23448	0.416206	0.478611	1.46075	1.82751	1.02928	nucleus	K09043	YAP; AP-1-like transcription factor		GO:0000003 reproduction; GO:0000122 negative regulation of transcription by RNA polymerase II; GO:0000302 response to reactive oxygen species; GO:0000304 response to singlet oxygen; GO:0001079 nitrogen catabolite regulation of transcription from RNA polymerase II promoter; GO:0001080 nitrogen catabolite activation of transcription from RNA polymerase II promoter; GO:0003006 developmental process …	GO:0000228 nuclear chromosome; GO:0000785 chromatin; GO:0005622 intracellular anatomical structure; GO:0005634 nucleus; GO:0005667 transcription regulator complex; GO:0005694 chromosome; GO:0005737 cytoplasm; GO:0031974 membrane-enclosed lumen; GO:0031981 nuclear lumen; GO:0032991 protein-containing complex; GO:0043226 organelle; GO:0043227 membrane-bounded organelle; GO:0043228 non-membrane-boun…	GO:0000976 transcription cis-regulatory region binding; GO:0000977 RNA polymerase II transcription regulatory region sequence-specific DNA binding; GO:0000978 RNA polymerase II cis-regulatory region sequence-specific DNA binding; GO:0000981 DNA-binding transcription factor activity, RNA polymerase II-specific; GO:0000987 cis-regulatory region sequence-specific DNA binding; GO:0001067 transcriptio…
J9VED5	362	S	0.305324	0.0104339	Down	CK1/CK1/CK1-G protein kinase OS=Cryptococcus neoformans var. grubii serotype A (strain H99 / ATCC 208821 / CBS 10515 / FGSC 9487) OX=235443 GN=CNAG_00556 PE=3 SV=1	CNAG_00556	_NGS[Phospho (STY)]AANQPSPSKPR_	1	19464.2	10344.5	11453.1	5271.56	5075.86	2988.7	2.17045	1.25337	1.23807	0.584768	0.517056	0.321562	nucleus	K02218	CSNK1, CKI; casein kinase 1 [EC:2.7.11.1]	map04011 MAPK signaling pathway - yeast; map04392 Hippo signaling pathway - multiple species	GO:0000902 cell morphogenesis; GO:0001678 cellular glucose homeostasis; GO:0006464 cellular protein modification process; GO:0006468 protein phosphorylation; GO:0006793 phosphorus metabolic process; GO:0006796 phosphate-containing compound metabolic process; GO:0006807 nitrogen compound metabolic process; GO:0006810 transport; GO:0006897 endocytosis; GO:0007154 cell communication; GO:0007165 sign…	GO:0000322 storage vacuole; GO:0000323 lytic vacuole; GO:0000324 fungal-type vacuole; GO:0005622 intracellular anatomical structure; GO:0005634 nucleus; GO:0005737 cytoplasm; GO:0005739 mitochondrion; GO:0005773 vacuole; GO:0005783 endoplasmic reticulum; GO:0005886 plasma membrane; GO:0005933 cellular bud; GO:0005935 cellular bud neck; GO:0005937 mating projection; GO:0012505 endomembrane system;…	GO:0000166 nucleotide binding; GO:0000287 magnesium ion binding; GO:0003824 catalytic activity; GO:0004672 protein kinase activity; GO:0004674 protein serine/threonine kinase activity; GO:0004713 protein tyrosine kinase activity; GO:0005488 binding; GO:0005524 ATP binding; GO:0016301 kinase activity; GO:0016740 transferase activity; GO:0016772 transferase activity, transferring phosphorus-contain…	PF00069	PF00069 Protein kinase domain		T	KOG1165	Casein kinase (serine/threonine/tyrosine protein kinase)
J9VED5	456	S	0.54848	0.00156987	Down	CK1/CK1/CK1-G protein kinase OS=Cryptococcus neoformans var. grubii serotype A (strain H99 / ATCC 208821 / CBS 10515 / FGSC 9487) OX=235443 GN=CNAG_00556 PE=3 SV=1	CNAG_00556	_GGNTAANS[Phospho (STY)]QQLGEGDYHQENK_	1	83535.7	69021.8	95474	50441.2	46335.3	46855.7	1.29852	1.16579	1.4387	0.779996	0.657965	0.702759	nucleus	K02218	CSNK1, CKI; casein kinase 1 [EC:2.7.11.1]	map04011 MAPK signaling pathway - yeast; map04392 Hippo signaling pathway - multiple species	GO:0000902 cell morphogenesis; GO:0001678 cellular glucose homeostasis; GO:0006464 cellular protein modification process; GO:0006468 protein phosphorylation; GO:0006793 phosphorus metabolic process; GO:0006796 phosphate-containing compound metabolic process; GO:0006807 nitrogen compound metabolic process; GO:0006810 transport; GO:0006897 endocytosis; GO:0007154 cell communication; GO:0007165 sign…	GO:0000322 storage vacuole; GO:0000323 lytic vacuole; GO:0000324 fungal-type vacuole; GO:0005622 intracellular anatomical structure; GO:0005634 nucleus; GO:0005737 cytoplasm; GO:0005739 mitochondrion; GO:0005773 vacuole; GO:0005783 endoplasmic reticulum; GO:0005886 plasma membrane; GO:0005933 cellular bud; GO:0005935 cellular bud neck; GO:0005937 mating projection; GO:0012505 endomembrane system;…	GO:0000166 nucleotide binding; GO:0000287 magnesium ion binding; GO:0003824 catalytic activity; GO:0004672 protein kinase activity; GO:0004674 protein serine/threonine kinase activity; GO:0004713 protein tyrosine kinase activity; GO:0005488 binding; GO:0005524 ATP binding; GO:0016301 kinase activity; GO:0016740 transferase activity; GO:0016772 transferase activity, transferring phosphorus-contain…	PF00069	PF00069 Protein kinase domain		T	KOG1165	Casein kinase (serine/threonine/tyrosine protein kinase)
J9VEH0	2	S	0.620104	0.000119925	Down	Transformer-2 protein OS=Cryptococcus neoformans var. grubii serotype A (strain H99 / ATCC 208821 / CBS 10515 / FGSC 9487) OX=235443 GN=CNAG_00260 PE=4 SV=2	CNAG_00260	_[Acetyl (Protein N-term)]S[Phospho (STY)]QPDSVAPPR_	1	5.12579e+06	4.73467e+06	5.60755e+06	2.87954e+06	3.23319e+06	3.13051e+06	1.19535	1.23145	1.25996	0.720184	0.775492	0.790494	nucleus	K12897	TRA2; transformer-2 protein	map03040 Spliceosome				PF00076	PF00076 RNA recognition motif. (a.k.a. RRM, RBD, or RNP domain)		R	KOG0118	FOG: RRM domain
J9VEH0	6	S	0.353526	0.000552934	Down	Transformer-2 protein OS=Cryptococcus neoformans var. grubii serotype A (strain H99 / ATCC 208821 / CBS 10515 / FGSC 9487) OX=235443 GN=CNAG_00260 PE=4 SV=2	CNAG_00260	_[Acetyl (Protein N-term)]S[Phospho (STY)]QPDS[Phospho (STY)]VAPPR_	1	224130	207468	237199	90647	66406.8	70479.3	1.44099	1.48766	1.46934	0.625029	0.439123	0.49065	nucleus	K12897	TRA2; transformer-2 protein	map03040 Spliceosome				PF00076	PF00076 RNA recognition motif. (a.k.a. RRM, RBD, or RNP domain)		R	KOG0118	FOG: RRM domain
J9VEH0	50	S	0.418832	1.75529e-05	Down	Transformer-2 protein OS=Cryptococcus neoformans var. grubii serotype A (strain H99 / ATCC 208821 / CBS 10515 / FGSC 9487) OX=235443 GN=CNAG_00260 PE=4 SV=2	CNAG_00260	_YDDELRDDSYS[Phospho (STY)]AKR_	1	941822	840376	977959	394161	367040	352267	1.40114	1.39436	1.40178	0.628884	0.561613	0.567456	nucleus	K12897	TRA2; transformer-2 protein	map03040 Spliceosome				PF00076	PF00076 RNA recognition motif. (a.k.a. RRM, RBD, or RNP domain)		R	KOG0118	FOG: RRM domain
J9VEH0	242	S	1.70306	0.0469104	Up	Transformer-2 protein OS=Cryptococcus neoformans var. grubii serotype A (strain H99 / ATCC 208821 / CBS 10515 / FGSC 9487) OX=235443 GN=CNAG_00260 PE=4 SV=2	CNAG_00260	_RDDYS[Phospho (STY)]YDKYDK_	1	12843.6	7360.42	16791.9	20110.8	21128.3	18570.8	0.764566	0.488677	0.963108	1.28393	1.29361	1.19703	nucleus	K12897	TRA2; transformer-2 protein	map03040 Spliceosome				PF00076	PF00076 RNA recognition motif. (a.k.a. RRM, RBD, or RNP domain)		R	KOG0118	FOG: RRM domain
J9VEH0	270	S	0.574267	0.000776431	Down	Transformer-2 protein OS=Cryptococcus neoformans var. grubii serotype A (strain H99 / ATCC 208821 / CBS 10515 / FGSC 9487) OX=235443 GN=CNAG_00260 PE=4 SV=2	CNAG_00260	_SRYS[Phospho (STY)]AS[Phospho (STY)]PAR_	1	1.24786e+06	1.08784e+06	1.42448e+06	748034	664962	660634	1.23266	1.19849	1.35575	0.792472	0.675595	0.706622	nucleus	K12897	TRA2; transformer-2 protein	map03040 Spliceosome				PF00076	PF00076 RNA recognition motif. (a.k.a. RRM, RBD, or RNP domain)		R	KOG0118	FOG: RRM domain
J9VEH0	274	S	0.267554	0.000774624	Down	Transformer-2 protein OS=Cryptococcus neoformans var. grubii serotype A (strain H99 / ATCC 208821 / CBS 10515 / FGSC 9487) OX=235443 GN=CNAG_00260 PE=4 SV=2	CNAG_00260	_SRYSAS[Phospho (STY)]PARS[Phospho (STY)]T[Phospho (STY)]AAPAPEVPR_	1	3.28204e+06	3.09481e+06	3.35577e+06	1.04386e+06	843591	627573	1.54426	1.62406	1.52131	0.526749	0.408245	0.319735	nucleus	K12897	TRA2; transformer-2 protein	map03040 Spliceosome				PF00076	PF00076 RNA recognition motif. (a.k.a. RRM, RBD, or RNP domain)		R	KOG0118	FOG: RRM domain
J9VEH8	47	T	0.374479	0.00803352	Down	DNA helicase OS=Cryptococcus neoformans var. grubii serotype A (strain H99 / ATCC 208821 / CBS 10515 / FGSC 9487) OX=235443 GN=CNAG_00612 PE=3 SV=1	CNAG_00612	_RGTVT[Phospho (STY)]PTASGSGSGTK_	0.962062	4346.48	3533.98	2378.67	2076.22	4292.82	1768.18	2.04193	1.43169	1.63414	0.50193	0.877095	0.533727	nucleus	K10843	ERCC3, XPB; DNA excision repair protein ERCC-3 [EC:5.6.2.4]	map03022 Basal transcription factors; map03420 Nucleotide excision repair	GO:0000018 regulation of DNA recombination; GO:0000019 regulation of mitotic recombination; GO:0001109 promoter clearance during DNA-templated transcription; GO:0001111 promoter clearance from RNA polymerase II promoter; GO:0001112 DNA-templated transcription open complex formation; GO:0001113 transcription open complex formation at RNA polymerase II promoter; GO:0001120 protein-DNA complex remod…	GO:0000109 nucleotide-excision repair complex; GO:0000112 nucleotide-excision repair factor 3 complex; GO:0000428 DNA-directed RNA polymerase complex; GO:0000439 transcription factor TFIIH core complex; GO:0005622 intracellular anatomical structure; GO:0005634 nucleus; GO:0005654 nucleoplasm; GO:0005667 transcription regulator complex; GO:0005675 transcription factor TFIIH holo complex; GO:000573…	GO:0000166 nucleotide binding; GO:0003676 nucleic acid binding; GO:0003677 DNA binding; GO:0003678 DNA helicase activity; GO:0003824 catalytic activity; GO:0004386 helicase activity; GO:0005488 binding; GO:0005524 ATP binding; GO:0008094 ATP-dependent activity, acting on DNA; GO:0015616 DNA translocase activity; GO:0016462 pyrophosphatase activity; GO:0016787 hydrolase activity; GO:0016817 hydrol…	PF13625; PF16203	PF13625 Helicase conserved C-terminal domain; PF16203 ERCC3/RAD25/XPB C-terminal helicase		KL	KOG1123	RNA polymerase II transcription initiation/nucleotide excision repair factor TFIIH, 3'-5' helicase subunit SSL2
J9VEJ2	795	S	0.637112	0.00608498	Down	Guanyl-nucleotide exchange factor OS=Cryptococcus neoformans var. grubii serotype A (strain H99 / ATCC 208821 / CBS 10515 / FGSC 9487) OX=235443 GN=CNAG_07375 PE=4 SV=2	CNAG_07375	_S[Phospho (STY)]IEPPTAPLSR_	1	177949	190218	158997	93736.3	90129.1	79274.6	1.18783	1.27852	1.10808	0.783274	0.84081	0.653225	cytoplasm,mitochondria	K12823	DDX5, DBP2; ATP-dependent RNA helicase DDX5/DBP2 [EC:3.6.4.13]	map03040 Spliceosome							U	KOG2319	Vacuolar assembly/sorting protein VPS9
J9VEJ4	92	S	1.8568	0.0453146	Up	Splicing factor 45 OS=Cryptococcus neoformans var. grubii serotype A (strain H99 / ATCC 208821 / CBS 10515 / FGSC 9487) OX=235443 GN=CNAG_00294 PE=4 SV=1	CNAG_00294	_S[Phospho (STY)]AEPVLHSR_	0.999999	15448.9	15846.7	10507.5	26713.7	17401.6	25404	0.843585	0.791185	0.513582	1.48515	0.96589	1.53801	nucleus	K12840	RBM17, SPF45; splicing factor 45	map03040 Spliceosome							A	KOG1996	mRNA splicing factor
J9VEJ8	480	S	2.20305	0.0211699	Up	Uncharacterized protein OS=Cryptococcus neoformans var. grubii serotype A (strain H99 / ATCC 208821 / CBS 10515 / FGSC 9487) OX=235443 GN=CNAG_00634 PE=4 SV=2	CNAG_00634	_AALMGLLSTKS[Phospho (STY)]PT[Phospho (STY)]PK_	1		2995.21	4010.45	6253.86	8595.08	8738.34		0.512327	0.676072	1.04884	1.34481	1.53351	extracellular
J9VEJ8	482	T	2.20305	0.0211699	Up	Uncharacterized protein OS=Cryptococcus neoformans var. grubii serotype A (strain H99 / ATCC 208821 / CBS 10515 / FGSC 9487) OX=235443 GN=CNAG_00634 PE=4 SV=2	CNAG_00634	_AALMGLLSTKS[Phospho (STY)]PT[Phospho (STY)]PK_	1		2995.21	4010.45	6253.86	8595.08	8738.34		0.512327	0.676072	1.04884	1.34481	1.53351	extracellular
J9VEK7	420	S	0.604991	0.0198326	Down	sphingolipid 4-desaturase OS=Cryptococcus neoformans var. grubii serotype A (strain H99 / ATCC 208821 / CBS 10515 / FGSC 9487) OX=235443 GN=CNAG_00644 PE=3 SV=1	CNAG_00644	_GYAS[Phospho (STY)]DRDEQIK_	1	461618	411240	541509	277747	229981	197374	1.19255	1.04297	1.42019	0.859021	0.744541	0.608105	plasma membrane	K04712	DEGS; sphingolipid 4-desaturase/C4-monooxygenase [EC:1.14.19.17 1.14.18.5]	map00600 Sphingolipid metabolism; map01100 Metabolic pathways	GO:0006066 alcohol metabolic process; GO:0006629 lipid metabolic process; GO:0006643 membrane lipid metabolic process; GO:0006665 sphingolipid metabolic process; GO:0006670 sphingosine metabolic process; GO:0006672 ceramide metabolic process; GO:0006807 nitrogen compound metabolic process; GO:0008152 metabolic process; GO:0008610 lipid biosynthetic process; GO:0009058 biosynthetic process; GO:000…		GO:0003824 catalytic activity; GO:0016491 oxidoreductase activity; GO:0016705 oxidoreductase activity, acting on paired donors, with incorporation or reduction of molecular oxygen; GO:0042284 sphingolipid delta-4 desaturase activity;	PF08557; PF00487	PF08557 Sphingolipid Delta4-desaturase (DES); PF00487 Fatty acid desaturase		I	KOG2987	Fatty acid desaturase
J9VEL7	516	S	1.92669	2.36879e-05	Up	Hsp75-like protein OS=Cryptococcus neoformans var. grubii serotype A (strain H99 / ATCC 208821 / CBS 10515 / FGSC 9487) OX=235443 GN=CNAG_00334 PE=3 SV=1	CNAG_00334	_LSS[Phospho (STY)]EEIQAMIK_	1	238573	257977	253406	378377	369500	347724	0.693009	0.727062	0.723367	1.37803	1.4355	1.31622	cytoplasm	K03283	HSPA1s; heat shock 70kDa protein 1/2/6/8	map03040 Spliceosome; map04141 Protein processing in endoplasmic reticulum; map04144 Endocytosis; map04213 Longevity regulating pathway - multiple species	GO:0000054 ribosomal subunit export from nucleus; GO:0002181 cytoplasmic translation; GO:0006139 nucleobase-containing compound metabolic process; GO:0006364 rRNA processing; GO:0006396 RNA processing; GO:0006403 RNA localization; GO:0006405 RNA export from nucleus; GO:0006412 translation; GO:0006414 translational elongation; GO:0006415 translational termination; GO:0006450 regulation of translat…	GO:0005622 intracellular anatomical structure; GO:0005737 cytoplasm; GO:0005829 cytosol; GO:0005844 polysome; GO:0005886 plasma membrane; GO:0010494 cytoplasmic stress granule; GO:0016020 membrane; GO:0032991 protein-containing complex; GO:0035770 ribonucleoprotein granule; GO:0036464 cytoplasmic ribonucleoprotein granule; GO:0043226 organelle; GO:0043228 non-membrane-bounded organelle; GO:004322…	GO:0003824 catalytic activity; GO:0005488 binding; GO:0005515 protein binding; GO:0005516 calmodulin binding; GO:0016462 pyrophosphatase activity; GO:0016787 hydrolase activity; GO:0016817 hydrolase activity, acting on acid anhydrides; GO:0016818 hydrolase activity, acting on acid anhydrides, in phosphorus-containing anhydrides; GO:0016887 ATP hydrolysis activity; GO:0017111 nucleoside-triphospha…				O	KOG0101	Molecular chaperones HSP70/HSC70, HSP70 superfamily
J9VEM3	106	S	2.09068	0.00892131	Up	Chitin-binding type-3 domain-containing protein OS=Cryptococcus neoformans var. grubii serotype A (strain H99 / ATCC 208821 / CBS 10515 / FGSC 9487) OX=235443 GN=CNAG_00663 PE=4 SV=2	CNAG_00663	_VPPYQTFIESS[Phospho (STY)]PSHNAGSEKPSFDPK_	0.998634	26368.7		30194.8	102887	105023	102269	0.447538		0.609642	1.17993	1.06301	1.07239	mitochondria
J9VEM3	123	S	0.389083	0.0128939	Down	Chitin-binding type-3 domain-containing protein OS=Cryptococcus neoformans var. grubii serotype A (strain H99 / ATCC 208821 / CBS 10515 / FGSC 9487) OX=235443 GN=CNAG_00663 PE=4 SV=2	CNAG_00663	_HS[Phospho (STY)]GNLSYLSGK_	0.99997	12585	7070.43	7699.66	7638.87	4540.18	6174.49	2.05656	1.35385	1.49678	0.843467	0.442458	0.623381	mitochondria
J9VEN4	413	S	0.648606	0.0391165	Down	Two-component system sensor protein OS=Cryptococcus neoformans var. grubii serotype A (strain H99 / ATCC 208821 / CBS 10515 / FGSC 9487) OX=235443 GN=CNAG_00363 PE=4 SV=2	CNAG_00363	_LPTIQAS[Phospho (STY)]PVTTPLEGPHRPK_	1	1.20221e+06	1.58729e+06	1.05994e+06	1.12759e+06	990642	744552	1.20618	1.35015	1.13367	0.936292	0.862185	0.594878	mitochondria							PF00512; PF02518; PF00072	PF00512 His Kinase A (phospho-acceptor) domain; PF02518 Histidine kinase-, DNA gyrase B-, and HSP90-like ATPase; PF00072 Response regulator receiver domain		T	KOG0519	Sensory transduction histidine kinase
J9VEN4	4	T	0.263079	0.0176394	Down	Two-component system sensor protein OS=Cryptococcus neoformans var. grubii serotype A (strain H99 / ATCC 208821 / CBS 10515 / FGSC 9487) OX=235443 GN=CNAG_00363 PE=4 SV=2	CNAG_00363	_[Acetyl (Protein N-term)]SLT[Phospho (STY)]PISPR_	0.999998	19688.2	16358.5	12020.2	5329.66	6793.31	2380.03	2.11903	1.49269	1.37918	0.474744	0.634259	0.203994	mitochondria							PF00512; PF02518; PF00072	PF00512 His Kinase A (phospho-acceptor) domain; PF02518 Histidine kinase-, DNA gyrase B-, and HSP90-like ATPase; PF00072 Response regulator receiver domain		T	KOG0519	Sensory transduction histidine kinase
J9VEN4	417	T	0.482962	0.0288012	Down	Two-component system sensor protein OS=Cryptococcus neoformans var. grubii serotype A (strain H99 / ATCC 208821 / CBS 10515 / FGSC 9487) OX=235443 GN=CNAG_00363 PE=4 SV=2	CNAG_00363	_LPTIQAS[Phospho (STY)]PVTT[Phospho (STY)]PLEGPHRPK_	1	670701	858037	524755	493154	390246	249589	1.41747	1.53739	1.18228	0.862574	0.715447	0.420062	mitochondria							PF00512; PF02518; PF00072	PF00512 His Kinase A (phospho-acceptor) domain; PF02518 Histidine kinase-, DNA gyrase B-, and HSP90-like ATPase; PF00072 Response regulator receiver domain		T	KOG0519	Sensory transduction histidine kinase
J9VEN6	9	S	1.88899	0.000520625	Up	Urease accessory protein UreG OS=Cryptococcus neoformans var. grubii serotype A (strain H99 / ATCC 208821 / CBS 10515 / FGSC 9487) OX=235443 GN=CNAG_00678 PE=3 SV=1	CNAG_00678	_[Acetyl (Protein N-term)]AVPAQPSS[Phospho (STY)]PPPVC[Carbamidomethyl (C)]QFSDR_	0.986078	94775.5	89673.1	111328	149640	137869	148659	0.698202	0.662296	0.797034	1.39757	1.27906	1.39892	cytoplasm	K03189	ureG; urease accessory protein		GO:0006807 nitrogen compound metabolic process; GO:0008152 metabolic process; GO:0009987 cellular process; GO:0019627 urea metabolic process; GO:0034641 cellular nitrogen compound metabolic process; GO:0043603 cellular amide metabolic process; GO:0044237 cellular metabolic process; GO:0044281 small molecule metabolic process; GO:0071704 organic substance metabolic process; GO:0071941 nitrogen cyc…			PF02492	PF02492 CobW/HypB/UreG, nucleotide-binding domain
J9VEP5	114	T	0.201825	0.0076619	Down	Proteasome subunit beta OS=Cryptococcus neoformans var. grubii serotype A (strain H99 / ATCC 208821 / CBS 10515 / FGSC 9487) OX=235443 GN=CNAG_00385 PE=3 SV=1	CNAG_00385	_FGPFFLEPVVAGLPT[Phospho (STY)]PTSLEPHPK_	1	16798.8	10578.3	13299.4		3895.59	2029.24	1.786	1.20061	1.47392		0.38071	0.219456	cytoskeleton	K02735	PSMB3; 20S proteasome subunit beta 3 [EC:3.4.25.1]	map03050 Proteasome	GO:0006508 proteolysis; GO:0006511 ubiquitin-dependent protein catabolic process; GO:0006807 nitrogen compound metabolic process; GO:0007088 regulation of mitotic nuclear division; GO:0007346 regulation of mitotic cell cycle; GO:0008152 metabolic process; GO:0009056 catabolic process; GO:0009057 macromolecule catabolic process; GO:0009893 positive regulation of metabolic process; GO:0009896 posit…	GO:0000502 proteasome complex; GO:0005622 intracellular anatomical structure; GO:0005634 nucleus; GO:0005737 cytoplasm; GO:0005783 endoplasmic reticulum; GO:0005789 endoplasmic reticulum membrane; GO:0005829 cytosol; GO:0005839 proteasome core complex; GO:0012505 endomembrane system; GO:0016020 membrane; GO:0019774 proteasome core complex, beta-subunit complex; GO:0031597 cytosolic proteasome com…	GO:0008047 enzyme activator activity; GO:0016504 peptidase activator activity; GO:0030234 enzyme regulator activity; GO:0061133 endopeptidase activator activity; GO:0061134 peptidase regulator activity; GO:0061135 endopeptidase regulator activity; GO:0098772 molecular function regulator;	PF00227	PF00227 Proteasome subunit	PF00227 Proteasome subunit	O	KOG0180	20S proteasome, regulatory subunit beta type PSMB3/PUP3
J9VEQ0	664	S	0.407074	0.00984492	Down	Myotubularin OS=Cryptococcus neoformans var. grubii serotype A (strain H99 / ATCC 208821 / CBS 10515 / FGSC 9487) OX=235443 GN=CNAG_00390 PE=3 SV=1	CNAG_00390	_S[Phospho (STY)]ISQDALSQIR_	0.992502		45496.5	58911.9	25808	19063.1	21750.5		1.40391	1.69888	0.756149	0.524423	0.61403	cytoplasm,nucleus	K18083	MTMR6_7_8; myotubularin-related protein 6/7/8 [EC:3.1.3.64 3.1.3.95]	map00562 Inositol phosphate metabolism; map01100 Metabolic pathways; map04070 Phosphatidylinositol signaling system; map04138 Autophagy - yeast	GO:0006629 lipid metabolic process; GO:0006644 phospholipid metabolic process; GO:0006650 glycerophospholipid metabolic process; GO:0006793 phosphorus metabolic process; GO:0006796 phosphate-containing compound metabolic process; GO:0007154 cell communication; GO:0007165 signal transduction; GO:0008152 metabolic process; GO:0009987 cellular process; GO:0016311 dephosphorylation; GO:0019637 organo…	GO:0005622 intracellular anatomical structure; GO:0005737 cytoplasm;	GO:0003676 nucleic acid binding; GO:0003723 RNA binding; GO:0003729 mRNA binding; GO:0003824 catalytic activity; GO:0004438 phosphatidylinositol-3-phosphatase activity; GO:0005488 binding; GO:0016787 hydrolase activity; GO:0016788 hydrolase activity, acting on ester bonds; GO:0016791 phosphatase activity; GO:0042578 phosphoric ester hydrolase activity; GO:0052744 phosphatidylinositol monophosphat…	PF06602	PF06602 Myotubularin-like phosphatase domain		R	KOG1089	Myotubularin-related phosphatidylinositol 3-phosphate 3-phosphatase MTM6
J9VEQ0	698	S	0.579573	0.0230488	Down	Myotubularin OS=Cryptococcus neoformans var. grubii serotype A (strain H99 / ATCC 208821 / CBS 10515 / FGSC 9487) OX=235443 GN=CNAG_00390 PE=3 SV=1	CNAG_00390	_GKNSEPAS[Phospho (STY)]LTESTLLPETNPWSAEAR_	0.990845	79592	80492.3	103877	59246.6	48524.4		1.13555	1.14277	1.37823	0.798652	0.614173		cytoplasm,nucleus	K18083	MTMR6_7_8; myotubularin-related protein 6/7/8 [EC:3.1.3.64 3.1.3.95]	map00562 Inositol phosphate metabolism; map01100 Metabolic pathways; map04070 Phosphatidylinositol signaling system; map04138 Autophagy - yeast	GO:0006629 lipid metabolic process; GO:0006644 phospholipid metabolic process; GO:0006650 glycerophospholipid metabolic process; GO:0006793 phosphorus metabolic process; GO:0006796 phosphate-containing compound metabolic process; GO:0007154 cell communication; GO:0007165 signal transduction; GO:0008152 metabolic process; GO:0009987 cellular process; GO:0016311 dephosphorylation; GO:0019637 organo…	GO:0005622 intracellular anatomical structure; GO:0005737 cytoplasm;	GO:0003676 nucleic acid binding; GO:0003723 RNA binding; GO:0003729 mRNA binding; GO:0003824 catalytic activity; GO:0004438 phosphatidylinositol-3-phosphatase activity; GO:0005488 binding; GO:0016787 hydrolase activity; GO:0016788 hydrolase activity, acting on ester bonds; GO:0016791 phosphatase activity; GO:0042578 phosphoric ester hydrolase activity; GO:0052744 phosphatidylinositol monophosphat…	PF06602	PF06602 Myotubularin-like phosphatase domain		R	KOG1089	Myotubularin-related phosphatidylinositol 3-phosphate 3-phosphatase MTM6
J9VEQ9	750	S	0.226121	0.0101251	Down	STE/STE20/YSK protein kinase OS=Cryptococcus neoformans var. grubii serotype A (strain H99 / ATCC 208821 / CBS 10515 / FGSC 9487) OX=235443 GN=CNAG_00405 PE=4 SV=2	CNAG_00405	_SGS[Phospho (STY)]KAEDGHPVGLR_	0.999515	94720.3	76987.4	55205	21236.5	10788.9	12817	2.05225	1.79354	0.960448	0.535893	0.25865	0.292248	nucleus	K08286	E2.7.11.-; protein-serine/threonine kinase [EC:2.7.11.-]		GO:0000003 reproduction; GO:0000165 MAPK cascade; GO:0000902 cell morphogenesis; GO:0001932 regulation of protein phosphorylation; GO:0001934 positive regulation of protein phosphorylation; GO:0006464 cellular protein modification process; GO:0006468 protein phosphorylation; GO:0006793 phosphorus metabolic process; GO:0006796 phosphate-containing compound metabolic process; GO:0006807 nitrogen co…	GO:0000131 incipient cellular bud site; GO:0005622 intracellular anatomical structure; GO:0005737 cytoplasm; GO:0005815 microtubule organizing center; GO:0005816 spindle pole body; GO:0005826 actomyosin contractile ring; GO:0005856 cytoskeleton; GO:0005933 cellular bud; GO:0005937 mating projection; GO:0005938 cell cortex; GO:0015629 actin cytoskeleton; GO:0015630 microtubule cytoskeleton; GO:003…	GO:0003824 catalytic activity; GO:0004672 protein kinase activity; GO:0004674 protein serine/threonine kinase activity; GO:0005488 binding; GO:0005515 protein binding; GO:0008349 MAP kinase kinase kinase kinase activity; GO:0016301 kinase activity; GO:0016740 transferase activity; GO:0016772 transferase activity, transferring phosphorus-containing groups; GO:0016773 phosphotransferase activity, a…	PF00069	PF00069 Protein kinase domain		T	KOG0201	Serine/threonine protein kinase
J9VER9	107	S	1.6875	0.0101491	Up	Spp2/MOS2 G-patch domain-containing protein OS=Cryptococcus neoformans var. grubii serotype A (strain H99 / ATCC 208821 / CBS 10515 / FGSC 9487) OX=235443 GN=CNAG_00712 PE=3 SV=1	CNAG_00712	_RAPSYRPDS[Phospho (STY)]R_	0.999976	7574.54		6693.42	16838.4	15889.3	13070.3	0.684702		0.674997	1.14871	1.28277	1.01026	nucleus				GO:0000375 RNA splicing, via transesterification reactions; GO:0000377 RNA splicing, via transesterification reactions with bulged adenosine as nucleophile; GO:0000398 mRNA splicing, via spliceosome; GO:0006139 nucleobase-containing compound metabolic process; GO:0006396 RNA processing; GO:0006397 mRNA processing; GO:0006725 cellular aromatic compound metabolic process; GO:0006807 nitrogen compou…	GO:0005622 intracellular anatomical structure; GO:0005634 nucleus; GO:0005681 spliceosomal complex; GO:0032991 protein-containing complex; GO:0043226 organelle; GO:0043227 membrane-bounded organelle; GO:0043229 intracellular organelle; GO:0043231 intracellular membrane-bounded organelle; GO:1990904 ribonucleoprotein complex;		PF12656	PF12656 G-patch domain
J9VES3	15	S	0.149655	0.00170767	Down	CUE domain-containing protein OS=Cryptococcus neoformans var. grubii serotype A (strain H99 / ATCC 208821 / CBS 10515 / FGSC 9487) OX=235443 GN=CNAG_00717 PE=4 SV=1	CNAG_00717	_[Acetyl (Protein N-term)]SASPTSPARTPT[Phospho (STY)]PS[Phospho (STY)]AKPR_	0.999936		74781.5	84772	15335.8	18953.1	19944.7		2.23456	2.5096	0.267816	0.387027	0.410135	nucleus							PF02845	PF02845 CUE domain
J9VES3	375	S	0.64685	0.00652215	Down	CUE domain-containing protein OS=Cryptococcus neoformans var. grubii serotype A (strain H99 / ATCC 208821 / CBS 10515 / FGSC 9487) OX=235443 GN=CNAG_00717 PE=4 SV=1	CNAG_00717	_VDLMSTS[Phospho (STY)]PTASSHLK_	1	1.01009e+06	983862	876150	927353	1.02045e+06	862453	1.32473	1.32776	1.17143	0.731412	0.941109	0.80098	nucleus							PF02845	PF02845 CUE domain
J9VES3	422	S	0.57452	0.00101198	Down	CUE domain-containing protein OS=Cryptococcus neoformans var. grubii serotype A (strain H99 / ATCC 208821 / CBS 10515 / FGSC 9487) OX=235443 GN=CNAG_00717 PE=4 SV=1	CNAG_00717	_LEDS[Phospho (STY)]DDELEYTK_	1	2.97404e+06	2.81025e+06	3.35426e+06	3.01483e+06	2663270	2.32824e+06	1.29227	1.25652	1.48585	0.78781	0.813775	0.716401	nucleus							PF02845	PF02845 CUE domain
J9VES3	13	T	8.97715	0.0404378	Up	CUE domain-containing protein OS=Cryptococcus neoformans var. grubii serotype A (strain H99 / ATCC 208821 / CBS 10515 / FGSC 9487) OX=235443 GN=CNAG_00717 PE=4 SV=1	CNAG_00717	_TPT[Phospho (STY)]PSAKPR_	1	9715.79	9038.98	9946.75	31038.7	133002	211195	0.179187	0.17154	0.187017	0.344258	1.72492	2.75824	nucleus							PF02845	PF02845 CUE domain
J9VES3	337	T	0.655576	0.00052122	Down	CUE domain-containing protein OS=Cryptococcus neoformans var. grubii serotype A (strain H99 / ATCC 208821 / CBS 10515 / FGSC 9487) OX=235443 GN=CNAG_00717 PE=4 SV=1	CNAG_00717	_WQPSDAYDDPLPPHTTSSPT[Phospho (STY)]HIDVAPSR_	0.998334	246943	237826	262307	290388	223542	234141	1.23042	1.21937	1.33242	0.870137	0.783248	0.826146	nucleus							PF02845	PF02845 CUE domain
J9VEU2	119	S	0.458026	0.00811518	Down	C2 NT-type domain-containing protein OS=Cryptococcus neoformans var. grubii serotype A (strain H99 / ATCC 208821 / CBS 10515 / FGSC 9487) OX=235443 GN=CNAG_00737 PE=4 SV=1	CNAG_00737	_IKPS[Phospho (STY)]LPNLR_	1	25532.4	28487.9	17895.9	22379	19888.8	12568.2	1.5794	1.52812	1.41668	0.883892	0.6831	0.505207	nucleus
J9VEU2	187	S	4.5803	0.00848825	Up	C2 NT-type domain-containing protein OS=Cryptococcus neoformans var. grubii serotype A (strain H99 / ATCC 208821 / CBS 10515 / FGSC 9487) OX=235443 GN=CNAG_00737 PE=4 SV=1	CNAG_00737	_KRS[Phospho (STY)]DPTPLK_	0.985074	1126.17	2274.35	1222.95		10590	12864.9	0.262064	0.458939	0.364188		1.36828	1.94538	nucleus
J9VEU2	368	S	0.400293	0.0233717	Down	C2 NT-type domain-containing protein OS=Cryptococcus neoformans var. grubii serotype A (strain H99 / ATCC 208821 / CBS 10515 / FGSC 9487) OX=235443 GN=CNAG_00737 PE=4 SV=1	CNAG_00737	_S[Phospho (STY)]SSGPGPSMLR_	0.993632	54438.3	69721.5		42205.4	46831.4	24681.4	1.49529	1.66067		0.740195	0.714223	0.440541	nucleus
J9VEV2	175	S	1.63907	0.00213931	Up	Adaptin ear-binding coat-associated protein 2 OS=Cryptococcus neoformans var. grubii serotype A (strain H99 / ATCC 208821 / CBS 10515 / FGSC 9487) OX=235443 GN=CNAG_00466 PE=4 SV=1	CNAG_00466	_KPSPS[Phospho (STY)]QTPSSGGGGGGGGLFSLPPPPPPGR_	0.997993	341103	279348	351316	580806		549288	0.782869	0.796583	0.849428	1.394		1.26007	cytoskeleton	K20069	NECAP1_2; adaptin ear-binding coat-associated protein 1/2					PF07933	PF07933 Protein of unknown function (DUF1681)		S	KOG2500	Uncharacterized conserved protein
J9VEZ2	35	S	1.61057	0.00015417	Up	C2 domain-containing protein OS=Cryptococcus neoformans var. grubii serotype A (strain H99 / ATCC 208821 / CBS 10515 / FGSC 9487) OX=235443 GN=CNAG_00522 PE=4 SV=2	CNAG_00522	_SGIGGDGHAAPQSGS[Phospho (STY)]PDAHGAR_	1	466509	499516	479877	664677	580357	565137	0.766091	0.773067	0.829113	1.32179	1.2735	1.21898	plasma membrane				GO:0009987 cellular process; GO:0022406 membrane docking; GO:0051179 localization; GO:0051640 organelle localization; GO:0051641 cellular localization; GO:0051643 endoplasmic reticulum localization; GO:0061817 endoplasmic reticulum-plasma membrane tethering; GO:0140056 organelle localization by membrane tethering;	GO:0005622 intracellular anatomical structure; GO:0005737 cytoplasm; GO:0005783 endoplasmic reticulum; GO:0005886 plasma membrane; GO:0005938 cell cortex; GO:0012505 endomembrane system; GO:0016020 membrane; GO:0031984 organelle subcompartment; GO:0032541 cortical endoplasmic reticulum; GO:0043226 organelle; GO:0043227 membrane-bounded organelle; GO:0043229 intracellular organelle; GO:0043231 int…	GO:0005488 binding; GO:0005543 phospholipid binding; GO:0008289 lipid binding; GO:0043167 ion binding; GO:0043168 anion binding;	PF00168	PF00168 C2 domain		R	KOG1012	Ca2+-dependent lipid-binding protein CLB1/vesicle protein vp115/Granuphilin A, contains C2 domain
J9VEZ9	139	S	0.549575	0.0022422	Down	Ubiquitin carboxyl-terminal hydrolase 8 OS=Cryptococcus neoformans var. grubii serotype A (strain H99 / ATCC 208821 / CBS 10515 / FGSC 9487) OX=235443 GN=CNAG_00757 PE=4 SV=2	CNAG_00757	_S[Phospho (STY)]GPEITSIGNIR_	1	854523	656671	782774	580908	506719	474177	1.43299	1.23824	1.32525	0.840261	0.706025	0.65008	nucleus	K11839	USP8, UBP5; ubiquitin carboxyl-terminal hydrolase 8 [EC:3.4.19.12]	map04144 Endocytosis	GO:0006139 nucleobase-containing compound metabolic process; GO:0006259 DNA metabolic process; GO:0006275 regulation of DNA replication; GO:0006281 DNA repair; GO:0006283 transcription-coupled nucleotide-excision repair; GO:0006289 nucleotide-excision repair; GO:0006325 chromatin organization; GO:0006355 regulation of transcription, DNA-templated; GO:0006464 cellular protein modification process;…	GO:0000131 incipient cellular bud site; GO:0000502 proteasome complex; GO:0005622 intracellular anatomical structure; GO:0005634 nucleus; GO:0005654 nucleoplasm; GO:0005737 cytoplasm; GO:0005739 mitochondrion; GO:0005768 endosome; GO:0005829 cytosol; GO:0005933 cellular bud; GO:0005935 cellular bud neck; GO:0012505 endomembrane system; GO:0030427 site of polarized growth; GO:0031410 cytoplasmic v…	GO:0002039 p53 binding; GO:0003824 catalytic activity; GO:0004175 endopeptidase activity; GO:0004197 cysteine-type endopeptidase activity; GO:0004843 thiol-dependent deubiquitinase; GO:0005488 binding; GO:0005515 protein binding; GO:0008022 protein C-terminus binding; GO:0008134 transcription factor binding; GO:0008233 peptidase activity; GO:0008234 cysteine-type peptidase activity; GO:0016787 hy…				O	KOG1868	Ubiquitin C-terminal hydrolase
J9VEZ9	781	Y	0.401661	0.0193988	Down	Ubiquitin carboxyl-terminal hydrolase 8 OS=Cryptococcus neoformans var. grubii serotype A (strain H99 / ATCC 208821 / CBS 10515 / FGSC 9487) OX=235443 GN=CNAG_00757 PE=4 SV=2	CNAG_00757	_TGSTY[Phospho (STY)]SSHGAIAAPPQASIHPGPGAR_	0.9999	22918.5	23193.8	18335	8265.86	16313.9	7866.85	1.5294	1.74038	1.23526	0.475784	0.904533	0.429182	nucleus	K11839	USP8, UBP5; ubiquitin carboxyl-terminal hydrolase 8 [EC:3.4.19.12]	map04144 Endocytosis	GO:0006139 nucleobase-containing compound metabolic process; GO:0006259 DNA metabolic process; GO:0006275 regulation of DNA replication; GO:0006281 DNA repair; GO:0006283 transcription-coupled nucleotide-excision repair; GO:0006289 nucleotide-excision repair; GO:0006325 chromatin organization; GO:0006355 regulation of transcription, DNA-templated; GO:0006464 cellular protein modification process;…	GO:0000131 incipient cellular bud site; GO:0000502 proteasome complex; GO:0005622 intracellular anatomical structure; GO:0005634 nucleus; GO:0005654 nucleoplasm; GO:0005737 cytoplasm; GO:0005739 mitochondrion; GO:0005768 endosome; GO:0005829 cytosol; GO:0005933 cellular bud; GO:0005935 cellular bud neck; GO:0012505 endomembrane system; GO:0030427 site of polarized growth; GO:0031410 cytoplasmic v…	GO:0002039 p53 binding; GO:0003824 catalytic activity; GO:0004175 endopeptidase activity; GO:0004197 cysteine-type endopeptidase activity; GO:0004843 thiol-dependent deubiquitinase; GO:0005488 binding; GO:0005515 protein binding; GO:0008022 protein C-terminus binding; GO:0008134 transcription factor binding; GO:0008233 peptidase activity; GO:0008234 cysteine-type peptidase activity; GO:0016787 hy…				O	KOG1868	Ubiquitin C-terminal hydrolase
J9VF01	554	S	0.233053	0.00165485	Down	Potassium/sodium efflux P-type ATPase, fungal-type OS=Cryptococcus neoformans var. grubii serotype A (strain H99 / ATCC 208821 / CBS 10515 / FGSC 9487) OX=235443 GN=CNAG_00531 PE=4 SV=2	CNAG_00531	_ADS[Phospho (STY)]IRS[Phospho (STY)]GHS[Phospho (STY)]SRPLVAGIR_	1	804320	926664	911986	362487	211588	190128	1.54669	1.67646	1.98708	0.55852	0.350111	0.305632	plasma membrane	K01536	ENA; P-type Na+/K+ transporter [EC:7.2.2.3 7.2.2.-]					PF00690; PF00702	PF00690 Cation transporter/ATPase, N-terminus; PF00702 haloacid dehalogenase-like hydrolase		P	KOG0202	Ca2+ transporting ATPase
J9VF01	557	S	0.425635	0.000594815	Down	Potassium/sodium efflux P-type ATPase, fungal-type OS=Cryptococcus neoformans var. grubii serotype A (strain H99 / ATCC 208821 / CBS 10515 / FGSC 9487) OX=235443 GN=CNAG_00531 PE=4 SV=2	CNAG_00531	_ADS[Phospho (STY)]IRS[Phospho (STY)]GHS[Phospho (STY)]SRPLVAGIR_	1	1.1941e+06	1360206	1.3357e+06	735545	593340	714375	1.31861	1.41311	1.67123	0.650813	0.563792	0.659446	plasma membrane	K01536	ENA; P-type Na+/K+ transporter [EC:7.2.2.3 7.2.2.-]					PF00690; PF00702	PF00690 Cation transporter/ATPase, N-terminus; PF00702 haloacid dehalogenase-like hydrolase		P	KOG0202	Ca2+ transporting ATPase
J9VF01	560	S	0.424033	0.000597651	Down	Potassium/sodium efflux P-type ATPase, fungal-type OS=Cryptococcus neoformans var. grubii serotype A (strain H99 / ATCC 208821 / CBS 10515 / FGSC 9487) OX=235443 GN=CNAG_00531 PE=4 SV=2	CNAG_00531	_ADS[Phospho (STY)]IRS[Phospho (STY)]GHS[Phospho (STY)]SRPLVAGIR_	0.999846	1.1941e+06	1360206	1.3357e+06	730895	590247	714375	1.32033	1.41496	1.67342	0.647544	0.561585	0.660307	plasma membrane	K01536	ENA; P-type Na+/K+ transporter [EC:7.2.2.3 7.2.2.-]					PF00690; PF00702	PF00690 Cation transporter/ATPase, N-terminus; PF00702 haloacid dehalogenase-like hydrolase		P	KOG0202	Ca2+ transporting ATPase
J9VF17	1028	S	2.85401	5.21582e-05	Up	Chitin synthase 4 OS=Cryptococcus neoformans var. grubii serotype A (strain H99 / ATCC 208821 / CBS 10515 / FGSC 9487) OX=235443 GN=CHS4 PE=2 SV=2	CHS4	_S[Phospho (STY)]PSFHSSASELPSK_	1	29516.4	27314.7	24231.1	119606	151202	160580	0.491878	0.409055	0.463118	1.31915	1.32384	1.25002	plasma membrane	K00698	CHS1; chitin synthase [EC:2.4.1.16]	map00520 Amino sugar and nucleotide sugar metabolism; map01100 Metabolic pathways		GO:0005622 intracellular anatomical structure; GO:0005737 cytoplasm; GO:0005886 plasma membrane; GO:0012506 vesicle membrane; GO:0016020 membrane; GO:0030659 cytoplasmic vesicle membrane; GO:0031090 organelle membrane; GO:0031410 cytoplasmic vesicle; GO:0031982 vesicle; GO:0043226 organelle; GO:0043227 membrane-bounded organelle; GO:0043229 intracellular organelle; GO:0071944 cell periphery; GO:0…		PF00173; PF08766	PF00173 Cytochrome b5-like Heme/Steroid binding domain; PF08766 DEK C terminal domain		M	KOG2571	Chitin synthase/hyaluronan synthase (glycosyltransferases)
J9VF17	1049	S	2.25399	0.00414006	Up	Chitin synthase 4 OS=Cryptococcus neoformans var. grubii serotype A (strain H99 / ATCC 208821 / CBS 10515 / FGSC 9487) OX=235443 GN=CHS4 PE=2 SV=2	CHS4	_DSS[Phospho (STY)]PLGMGNESK_	0.997724	63724.1	60535.3	57241.1	261106	239910	246976	0.585468	0.499803	0.60316	1.58769	1.15806	1.05995	plasma membrane	K00698	CHS1; chitin synthase [EC:2.4.1.16]	map00520 Amino sugar and nucleotide sugar metabolism; map01100 Metabolic pathways		GO:0005622 intracellular anatomical structure; GO:0005737 cytoplasm; GO:0005886 plasma membrane; GO:0012506 vesicle membrane; GO:0016020 membrane; GO:0030659 cytoplasmic vesicle membrane; GO:0031090 organelle membrane; GO:0031410 cytoplasmic vesicle; GO:0031982 vesicle; GO:0043226 organelle; GO:0043227 membrane-bounded organelle; GO:0043229 intracellular organelle; GO:0071944 cell periphery; GO:0…		PF00173; PF08766	PF00173 Cytochrome b5-like Heme/Steroid binding domain; PF08766 DEK C terminal domain		M	KOG2571	Chitin synthase/hyaluronan synthase (glycosyltransferases)
J9VF17	1065	S	1.97716	0.0059553	Up	Chitin synthase 4 OS=Cryptococcus neoformans var. grubii serotype A (strain H99 / ATCC 208821 / CBS 10515 / FGSC 9487) OX=235443 GN=CHS4 PE=2 SV=2	CHS4	_LHQVSS[Phospho (STY)]DPSMR_	0.999999	273565	291187	296167	1.03888e+06	1.04784e+06	1.05273e+06	0.583991	0.558611	0.725117	1.46778	1.17523	1.04977	plasma membrane	K00698	CHS1; chitin synthase [EC:2.4.1.16]	map00520 Amino sugar and nucleotide sugar metabolism; map01100 Metabolic pathways		GO:0005622 intracellular anatomical structure; GO:0005737 cytoplasm; GO:0005886 plasma membrane; GO:0012506 vesicle membrane; GO:0016020 membrane; GO:0030659 cytoplasmic vesicle membrane; GO:0031090 organelle membrane; GO:0031410 cytoplasmic vesicle; GO:0031982 vesicle; GO:0043226 organelle; GO:0043227 membrane-bounded organelle; GO:0043229 intracellular organelle; GO:0071944 cell periphery; GO:0…		PF00173; PF08766	PF00173 Cytochrome b5-like Heme/Steroid binding domain; PF08766 DEK C terminal domain		M	KOG2571	Chitin synthase/hyaluronan synthase (glycosyltransferases)
J9VF22	76	S	0.36074	0.00572408	Down	U6 snRNA-associated Sm-like protein LSm3 OS=Cryptococcus neoformans var. grubii serotype A (strain H99 / ATCC 208821 / CBS 10515 / FGSC 9487) OX=235443 GN=LSM3 PE=3 SV=1	LSM3	_S[Phospho (STY)]AEMLFVR_	1	17501.3	18456.6	16848.5	5963.17	7519.58	5956.2	1.13919	1.88249	1.51781	0.479409	0.682453	0.475714	cytoskeleton	K12622	LSM3; U6 snRNA-associated Sm-like protein LSm3	map03018 RNA degradation; map03040 Spliceosome	GO:0000375 RNA splicing, via transesterification reactions; GO:0000377 RNA splicing, via transesterification reactions with bulged adenosine as nucleophile; GO:0000398 mRNA splicing, via spliceosome; GO:0006139 nucleobase-containing compound metabolic process; GO:0006364 rRNA processing; GO:0006396 RNA processing; GO:0006397 mRNA processing; GO:0006725 cellular aromatic compound metabolic process…	GO:0000781 chromosome, telomeric region; GO:0000932 P-body; GO:0005622 intracellular anatomical structure; GO:0005634 nucleus; GO:0005681 spliceosomal complex; GO:0005688 U6 snRNP; GO:0005694 chromosome; GO:0005697 telomerase holoenzyme complex; GO:0005730 nucleolus; GO:0005732 sno(s)RNA-containing ribonucleoprotein complex; GO:0005737 cytoplasm; GO:0030532 small nuclear ribonucleoprotein complex…	GO:0003676 nucleic acid binding; GO:0003682 chromatin binding; GO:0003723 RNA binding; GO:0005488 binding; GO:0070034 telomerase RNA binding; GO:0097159 organic cyclic compound binding; GO:1901363 heterocyclic compound binding;	PF01423	PF01423 LSM domain	PF01423 LSM domain	A	KOG3460	Small nuclear ribonucleoprotein (snRNP) LSM3
J9VF33	793	S	1.88579	0.0283102	Up	ABC multidrug transporter MDR1 OS=Cryptococcus neoformans var. grubii serotype A (strain H99 / ATCC 208821 / CBS 10515 / FGSC 9487) OX=235443 GN=MDR1 PE=1 SV=1	MDR1	_S[Phospho (STY)]LASIAMDDIQAK_	1	63284.7	71849.4	84793.6	97866.1	83694.9	139002	0.646932	0.665933	0.857369	1.20493	1.07125	1.81642	plasma membrane	K05658	ABCB1, CD243; ATP-binding cassette, subfamily B (MDR/TAP), member 1 [EC:7.6.2.2]	map02010 ABC transporters				PF00005	PF00005 ABC transporter		Q	KOG0055	Multidrug/pheromone exporter, ABC superfamily
J9VF45	169	T	2.45184	0.000229431	Up	WIBG Mago-binding domain-containing protein OS=Cryptococcus neoformans var. grubii serotype A (strain H99 / ATCC 208821 / CBS 10515 / FGSC 9487) OX=235443 GN=CNAG_00577 PE=4 SV=2	CNAG_00577	_DQET[Phospho (STY)]PIRDR_	1	12299.9	12723.6	13712.1	24869.4	19771.6	19901.7	0.566229	0.63133	0.693744	1.67275	1.49594	1.46849	nucleus	K14294	WIBG, PYM; partner of Y14 and mago	map03013 Nucleocytoplasmic transport; map03015 mRNA surveillance pathway				PF09282	PF09282 Mago binding		S	KOG4325	Uncharacterized conserved protein
J9VF76	2	S	2.09647	0.00581888	Up	Cytosine deaminase OS=Cryptococcus neoformans var. grubii serotype A (strain H99 / ATCC 208821 / CBS 10515 / FGSC 9487) OX=235443 GN=CNAG_00613 PE=4 SV=1	CNAG_00613	_S[Phospho (STY)]PVEGSPAKPEDYPHFMSVAHEQALK_	0.996828	4777.85	3745.94		8068.17	8328.01	6669.33	0.671845	0.59244		1.38875	1.44367	1.14338	cytoskeleton	K03365	FCY1; cytosine/creatinine deaminase [EC:3.5.4.1 3.5.4.21]	map00240 Pyrimidine metabolism; map00330 Arginine and proline metabolism; map01100 Metabolic pathways	GO:0006139 nucleobase-containing compound metabolic process; GO:0006206 pyrimidine nucleobase metabolic process; GO:0006213 pyrimidine nucleoside metabolic process; GO:0006725 cellular aromatic compound metabolic process; GO:0006807 nitrogen compound metabolic process; GO:0008152 metabolic process; GO:0008655 pyrimidine-containing compound salvage; GO:0009058 biosynthetic process; GO:0009112 nucl…	GO:0005622 intracellular anatomical structure; GO:0005634 nucleus; GO:0005737 cytoplasm; GO:0043226 organelle; GO:0043227 membrane-bounded organelle; GO:0043229 intracellular organelle; GO:0043231 intracellular membrane-bounded organelle;	GO:0003824 catalytic activity; GO:0004131 cytosine deaminase activity; GO:0016787 hydrolase activity; GO:0016810 hydrolase activity, acting on carbon-nitrogen (but not peptide) bonds; GO:0016814 hydrolase activity, acting on carbon-nitrogen (but not peptide) bonds, in cyclic amidines; GO:0019239 deaminase activity;	PF00383	PF00383 Cytidine and deoxycytidylate deaminase zinc-binding region		F	KOG1018	Cytosine deaminase FCY1 and related enzymes
J9VF80	1974	S	0.295706	0.00473833	Down	Carbamoyl-phosphate synthase, large subunit OS=Cryptococcus neoformans var. grubii serotype A (strain H99 / ATCC 208821 / CBS 10515 / FGSC 9487) OX=235443 GN=CNAG_07373 PE=3 SV=1	CNAG_07373	_GS[Phospho (STY)]FALQK_	1	173026	194980	87691.1	33110.8	47991.8	46601.1	1.87643	1.53236	1.15224	0.316939	0.513764	0.518018	cytoplasm	K11541	URA2; carbamoyl-phosphate synthase / aspartate carbamoyltransferase [EC:6.3.5.5 2.1.3.2]	map00240 Pyrimidine metabolism; map00250 Alanine, aspartate and glutamate metabolism; map01100 Metabolic pathways; map01240 Biosynthesis of cofactors	GO:0000050 urea cycle; GO:0006082 organic acid metabolic process; GO:0006139 nucleobase-containing compound metabolic process; GO:0006142 regulation of pyrimidine nucleobase metabolic process; GO:0006206 pyrimidine nucleobase metabolic process; GO:0006207 'de novo' pyrimidine nucleobase biosynthetic process; GO:0006520 cellular amino acid metabolic process; GO:0006525 arginine metabolic process; …	GO:0005622 intracellular anatomical structure; GO:0005737 cytoplasm; GO:0005739 mitochondrion; GO:0016020 membrane; GO:0016021 integral component of membrane; GO:0031224 intrinsic component of membrane; GO:0043226 organelle; GO:0043227 membrane-bounded organelle; GO:0043229 intracellular organelle; GO:0043231 intracellular membrane-bounded organelle;	GO:0003824 catalytic activity; GO:0003922 GMP synthase (glutamine-hydrolyzing) activity; GO:0004070 aspartate carbamoyltransferase activity; GO:0004087 carbamoyl-phosphate synthase (ammonia) activity; GO:0004088 carbamoyl-phosphate synthase (glutamine-hydrolyzing) activity; GO:0004151 dihydroorotase activity; GO:0016740 transferase activity; GO:0016741 transferase activity, transferring one-carbo…	PF00988; PF00117; PF02786; PF02787; PF02142; PF02729; PF00185	PF00988 Carbamoyl-phosphate synthase small chain, CPSase domain; PF00117 Glutamine amidotransferase class-I; PF02786 Carbamoyl-phosphate synthase L chain, ATP binding domain; PF02787 Carbamoyl-phosphate synthetase large chain, oligomerisation domain; PF02142 MGS-like domain; PF02729 Aspartate/ornithine carbamoyltransferase, carbamoyl-P binding domain; PF00185 Aspartate/ornithine carbamoyltransfer…		R	KOG0370	Multifunctional pyrimidine synthesis protein CAD (includes carbamoyl-phophate synthetase, aspartate transcarbamylase, and glutamine amidotransferase)
J9VF80	1982	S	0.568827	0.000705256	Down	Carbamoyl-phosphate synthase, large subunit OS=Cryptococcus neoformans var. grubii serotype A (strain H99 / ATCC 208821 / CBS 10515 / FGSC 9487) OX=235443 GN=CNAG_07373 PE=3 SV=1	CNAG_07373	_RPS[Phospho (STY)]VTALMS[Phospho (STY)]PISEK_	1	252866	330565	178463	159906	126094	134135	1.35347	1.28223	1.15737	0.755453	0.666237	0.735916	cytoplasm	K11541	URA2; carbamoyl-phosphate synthase / aspartate carbamoyltransferase [EC:6.3.5.5 2.1.3.2]	map00240 Pyrimidine metabolism; map00250 Alanine, aspartate and glutamate metabolism; map01100 Metabolic pathways; map01240 Biosynthesis of cofactors	GO:0000050 urea cycle; GO:0006082 organic acid metabolic process; GO:0006139 nucleobase-containing compound metabolic process; GO:0006142 regulation of pyrimidine nucleobase metabolic process; GO:0006206 pyrimidine nucleobase metabolic process; GO:0006207 'de novo' pyrimidine nucleobase biosynthetic process; GO:0006520 cellular amino acid metabolic process; GO:0006525 arginine metabolic process; …	GO:0005622 intracellular anatomical structure; GO:0005737 cytoplasm; GO:0005739 mitochondrion; GO:0016020 membrane; GO:0016021 integral component of membrane; GO:0031224 intrinsic component of membrane; GO:0043226 organelle; GO:0043227 membrane-bounded organelle; GO:0043229 intracellular organelle; GO:0043231 intracellular membrane-bounded organelle;	GO:0003824 catalytic activity; GO:0003922 GMP synthase (glutamine-hydrolyzing) activity; GO:0004070 aspartate carbamoyltransferase activity; GO:0004087 carbamoyl-phosphate synthase (ammonia) activity; GO:0004088 carbamoyl-phosphate synthase (glutamine-hydrolyzing) activity; GO:0004151 dihydroorotase activity; GO:0016740 transferase activity; GO:0016741 transferase activity, transferring one-carbo…	PF00988; PF00117; PF02786; PF02787; PF02142; PF02729; PF00185	PF00988 Carbamoyl-phosphate synthase small chain, CPSase domain; PF00117 Glutamine amidotransferase class-I; PF02786 Carbamoyl-phosphate synthase L chain, ATP binding domain; PF02787 Carbamoyl-phosphate synthetase large chain, oligomerisation domain; PF02142 MGS-like domain; PF02729 Aspartate/ornithine carbamoyltransferase, carbamoyl-P binding domain; PF00185 Aspartate/ornithine carbamoyltransfer…		R	KOG0370	Multifunctional pyrimidine synthesis protein CAD (includes carbamoyl-phophate synthetase, aspartate transcarbamylase, and glutamine amidotransferase)
J9VF84	123	S	0.243847	0.00198454	Down	ARF guanyl-nucleotide exchange factor OS=Cryptococcus neoformans var. grubii serotype A (strain H99 / ATCC 208821 / CBS 10515 / FGSC 9487) OX=235443 GN=CNAG_00625 PE=4 SV=2	CNAG_00625	_S[Phospho (STY)]GGADEPLVLR_	1	43503.5	49545.8	46177.6	33613.3	37005.3	31858.4	2.28325	1.67751	3.17508	0.602983	0.519367	0.617703	nucleus				GO:0006810 transport; GO:0006887 exocytosis; GO:0006950 response to stress; GO:0009966 regulation of signal transduction; GO:0009967 positive regulation of signal transduction; GO:0009987 cellular process; GO:0010646 regulation of cell communication; GO:0010647 positive regulation of cell communication; GO:0016192 vesicle-mediated transport; GO:0023051 regulation of signaling; GO:0023056 positive…	GO:0000139 Golgi membrane; GO:0005622 intracellular anatomical structure; GO:0005737 cytoplasm; GO:0005739 mitochondrion; GO:0005794 Golgi apparatus; GO:0012505 endomembrane system; GO:0016020 membrane; GO:0031090 organelle membrane; GO:0031984 organelle subcompartment; GO:0043226 organelle; GO:0043227 membrane-bounded organelle; GO:0043229 intracellular organelle; GO:0043231 intracellular membra…	GO:0005085 guanyl-nucleotide exchange factor activity; GO:0005488 binding; GO:0005515 protein binding; GO:0019899 enzyme binding; GO:0051020 GTPase binding; GO:0098772 molecular function regulator;	PF01369; PF00169	PF01369 Sec7 domain; PF00169 PH domain		U	KOG0929	Guanine nucleotide exchange factor
J9VF84	1661	S	0.360901	0.00102589	Down	ARF guanyl-nucleotide exchange factor OS=Cryptococcus neoformans var. grubii serotype A (strain H99 / ATCC 208821 / CBS 10515 / FGSC 9487) OX=235443 GN=CNAG_00625 PE=4 SV=2	CNAG_00625	_AAS[Phospho (STY)]LLEER_	1	13171.9	21457.8	10720.7	16689.9	19656.4	10441.9	1.81351	1.90583	1.9337	0.785396	0.723695	0.531102	nucleus				GO:0006810 transport; GO:0006887 exocytosis; GO:0006950 response to stress; GO:0009966 regulation of signal transduction; GO:0009967 positive regulation of signal transduction; GO:0009987 cellular process; GO:0010646 regulation of cell communication; GO:0010647 positive regulation of cell communication; GO:0016192 vesicle-mediated transport; GO:0023051 regulation of signaling; GO:0023056 positive…	GO:0000139 Golgi membrane; GO:0005622 intracellular anatomical structure; GO:0005737 cytoplasm; GO:0005739 mitochondrion; GO:0005794 Golgi apparatus; GO:0012505 endomembrane system; GO:0016020 membrane; GO:0031090 organelle membrane; GO:0031984 organelle subcompartment; GO:0043226 organelle; GO:0043227 membrane-bounded organelle; GO:0043229 intracellular organelle; GO:0043231 intracellular membra…	GO:0005085 guanyl-nucleotide exchange factor activity; GO:0005488 binding; GO:0005515 protein binding; GO:0019899 enzyme binding; GO:0051020 GTPase binding; GO:0098772 molecular function regulator;	PF01369; PF00169	PF01369 Sec7 domain; PF00169 PH domain		U	KOG0929	Guanine nucleotide exchange factor
J9VF89	112	S	2.76109	0.00175824	Up	U3 small nucleolar RNA-associated protein 18 OS=Cryptococcus neoformans var. grubii serotype A (strain H99 / ATCC 208821 / CBS 10515 / FGSC 9487) OX=235443 GN=CNAG_06798 PE=3 SV=2	CNAG_06798	_AFS[Phospho (STY)]PS[Phospho (STY)]PSHDR_	1	165224	176435	221435	469022	570406	675631	0.465352	0.507146	0.587545	1.17044	1.38352	1.75345	nucleus	K14553	UTP18; U3 small nucleolar RNA-associated protein 18	map03008 Ribosome biogenesis in eukaryotes	GO:0000447 endonucleolytic cleavage in ITS1 to separate SSU-rRNA from 5.8S rRNA and LSU-rRNA from tricistronic rRNA transcript (SSU-rRNA, 5.8S rRNA, LSU-rRNA); GO:0000460 maturation of 5.8S rRNA; GO:0000462 maturation of SSU-rRNA from tricistronic rRNA transcript (SSU-rRNA, 5.8S rRNA, LSU-rRNA); GO:0000466 maturation of 5.8S rRNA from tricistronic rRNA transcript (SSU-rRNA, 5.8S rRNA, LSU-rRNA); …	GO:0005622 intracellular anatomical structure; GO:0005634 nucleus; GO:0005730 nucleolus; GO:0030684 preribosome; GO:0030686 90S preribosome; GO:0031974 membrane-enclosed lumen; GO:0031981 nuclear lumen; GO:0032040 small-subunit processome; GO:0032991 protein-containing complex; GO:0034388 Pwp2p-containing subcomplex of 90S preribosome; GO:0043226 organelle; GO:0043227 membrane-bounded organelle; …					R	KOG2055	WD40 repeat protein
J9VF89	114	S	4.28155	0.000721479	Up	U3 small nucleolar RNA-associated protein 18 OS=Cryptococcus neoformans var. grubii serotype A (strain H99 / ATCC 208821 / CBS 10515 / FGSC 9487) OX=235443 GN=CNAG_06798 PE=3 SV=2	CNAG_06798	_AFS[Phospho (STY)]PS[Phospho (STY)]PSHDR_	1	83936.6	100456	126961	392952	514839	563127	0.302182	0.369089	0.430601	1.25345	1.59618	1.8681	nucleus	K14553	UTP18; U3 small nucleolar RNA-associated protein 18	map03008 Ribosome biogenesis in eukaryotes	GO:0000447 endonucleolytic cleavage in ITS1 to separate SSU-rRNA from 5.8S rRNA and LSU-rRNA from tricistronic rRNA transcript (SSU-rRNA, 5.8S rRNA, LSU-rRNA); GO:0000460 maturation of 5.8S rRNA; GO:0000462 maturation of SSU-rRNA from tricistronic rRNA transcript (SSU-rRNA, 5.8S rRNA, LSU-rRNA); GO:0000466 maturation of 5.8S rRNA from tricistronic rRNA transcript (SSU-rRNA, 5.8S rRNA, LSU-rRNA); …	GO:0005622 intracellular anatomical structure; GO:0005634 nucleus; GO:0005730 nucleolus; GO:0030684 preribosome; GO:0030686 90S preribosome; GO:0031974 membrane-enclosed lumen; GO:0031981 nuclear lumen; GO:0032040 small-subunit processome; GO:0032991 protein-containing complex; GO:0034388 Pwp2p-containing subcomplex of 90S preribosome; GO:0043226 organelle; GO:0043227 membrane-bounded organelle; …					R	KOG2055	WD40 repeat protein
J9VF99	247	S	1.56473	0.000855565	Up	40S ribosomal protein S4 OS=Cryptococcus neoformans var. grubii serotype A (strain H99 / ATCC 208821 / CBS 10515 / FGSC 9487) OX=235443 GN=CNAG_00640 PE=3 SV=1	CNAG_00640	_LS[Phospho (STY)]IAEER_	1	66500.2	58694.1	70003.3	75503	67632	77281	0.7978	0.760504	0.866049	1.26249	1.1943	1.33666	mitochondria	K02987	RP-S4e, RPS4; small subunit ribosomal protein S4e	map03010 Ribosome	GO:0002181 cytoplasmic translation; GO:0006412 translation; GO:0006518 peptide metabolic process; GO:0006807 nitrogen compound metabolic process; GO:0008152 metabolic process; GO:0009058 biosynthetic process; GO:0009059 macromolecule biosynthetic process; GO:0009987 cellular process; GO:0010467 gene expression; GO:0019538 protein metabolic process; GO:0034641 cellular nitrogen compound metabolic …	GO:0005622 intracellular anatomical structure; GO:0005737 cytoplasm; GO:0005829 cytosol; GO:0005840 ribosome; GO:0015935 small ribosomal subunit; GO:0022626 cytosolic ribosome; GO:0022627 cytosolic small ribosomal subunit; GO:0030684 preribosome; GO:0030686 90S preribosome; GO:0032991 protein-containing complex; GO:0043226 organelle; GO:0043228 non-membrane-bounded organelle; GO:0043229 intracell…	GO:0003676 nucleic acid binding; GO:0003723 RNA binding; GO:0003735 structural constituent of ribosome; GO:0005198 structural molecule activity; GO:0005488 binding; GO:0097159 organic cyclic compound binding; GO:1901363 heterocyclic compound binding;	PF08071; PF01479	PF08071 RS4NT (NUC023) domain; PF01479 S4 domain		J	KOG0378	40S ribosomal protein S4
J9VFE3	378	S	0.0200085	0.00655726	Down	Autophagy-related protein 2 OS=Cryptococcus neoformans var. grubii serotype A (strain H99 / ATCC 208821 / CBS 10515 / FGSC 9487) OX=235443 GN=CNAG_06732 PE=3 SV=2	CNAG_06732	_RLS[Phospho (STY)]ISQDPK_	0.999687	2467.79	2451.73	2705.44	2018.05	976.114	1973.71	38.1777	9.97189		0.502407	0.333497	0.609197	cytoplasm,mitochondria	K17906	ATG2; autophagy-related protein 2	map04136 Autophagy - other; map04138 Autophagy - yeast	GO:0000045 autophagosome assembly; GO:0000422 autophagy of mitochondrion; GO:0006914 autophagy; GO:0006996 organelle organization; GO:0007005 mitochondrion organization; GO:0007033 vacuole organization; GO:0008104 protein localization; GO:0008152 metabolic process; GO:0009056 catabolic process; GO:0009987 cellular process; GO:0016043 cellular component organization; GO:0016236 macroautophagy; GO:…	GO:0000407 phagophore assembly site; GO:0005622 intracellular anatomical structure; GO:0005737 cytoplasm; GO:0005829 cytosol; GO:0016020 membrane; GO:0019898 extrinsic component of membrane;	GO:0005488 binding; GO:0005543 phospholipid binding; GO:0008289 lipid binding; GO:0032266 phosphatidylinositol-3-phosphate binding; GO:0035091 phosphatidylinositol binding; GO:0043167 ion binding; GO:0043168 anion binding; GO:1901981 phosphatidylinositol phosphate binding;				U	KOG2993	Cytoplasm to vacuole targeting protein
J9VFE3	408	S	0.0846697	0.0264727	Down	Autophagy-related protein 2 OS=Cryptococcus neoformans var. grubii serotype A (strain H99 / ATCC 208821 / CBS 10515 / FGSC 9487) OX=235443 GN=CNAG_06732 PE=3 SV=2	CNAG_06732	_VEEEGSRSATPMPETKPQPS[Phospho (STY)]S[Phospho (STY)]IPVLSFGQEDVVLR_	0.999993	7054.72	6981.1	6259.02	20287.6	23932.8	13736.5	17.5635	4.56939		0.812799	1.31588	0.682308	cytoplasm,mitochondria	K17906	ATG2; autophagy-related protein 2	map04136 Autophagy - other; map04138 Autophagy - yeast	GO:0000045 autophagosome assembly; GO:0000422 autophagy of mitochondrion; GO:0006914 autophagy; GO:0006996 organelle organization; GO:0007005 mitochondrion organization; GO:0007033 vacuole organization; GO:0008104 protein localization; GO:0008152 metabolic process; GO:0009056 catabolic process; GO:0009987 cellular process; GO:0016043 cellular component organization; GO:0016236 macroautophagy; GO:…	GO:0000407 phagophore assembly site; GO:0005622 intracellular anatomical structure; GO:0005737 cytoplasm; GO:0005829 cytosol; GO:0016020 membrane; GO:0019898 extrinsic component of membrane;	GO:0005488 binding; GO:0005543 phospholipid binding; GO:0008289 lipid binding; GO:0032266 phosphatidylinositol-3-phosphate binding; GO:0035091 phosphatidylinositol binding; GO:0043167 ion binding; GO:0043168 anion binding; GO:1901981 phosphatidylinositol phosphate binding;				U	KOG2993	Cytoplasm to vacuole targeting protein
J9VFG4	64	S	2.31476	6.32805e-05	Up	Large subunit ribosomal protein L31e OS=Cryptococcus neoformans var. grubii serotype A (strain H99 / ATCC 208821 / CBS 10515 / FGSC 9487) OX=235443 GN=CNAG_00703 PE=3 SV=1	CNAG_00703	_VS[Phospho (STY)]PGLNQAVWAR_	1	1.07644e+06	1.1219e+06	1.0794e+06	2.2527e+06	2.00251e+06	2.03903e+06	0.63135	0.624455	0.625008	1.58666	1.41674	1.35023	nucleus	K02910	RP-L31e, RPL31; large subunit ribosomal protein L31e	map03010 Ribosome	GO:0002181 cytoplasmic translation; GO:0006412 translation; GO:0006450 regulation of translational fidelity; GO:0006518 peptide metabolic process; GO:0006807 nitrogen compound metabolic process; GO:0008152 metabolic process; GO:0009058 biosynthetic process; GO:0009059 macromolecule biosynthetic process; GO:0009987 cellular process; GO:0010467 gene expression; GO:0019538 protein metabolic process;…	GO:0005622 intracellular anatomical structure; GO:0005737 cytoplasm; GO:0005829 cytosol; GO:0005840 ribosome; GO:0015934 large ribosomal subunit; GO:0022625 cytosolic large ribosomal subunit; GO:0022626 cytosolic ribosome; GO:0032991 protein-containing complex; GO:0043226 organelle; GO:0043228 non-membrane-bounded organelle; GO:0043229 intracellular organelle; GO:0043232 intracellular non-membran…	GO:0003735 structural constituent of ribosome; GO:0005198 structural molecule activity;				J	KOG0893	60S ribosomal protein L31
J9VFH5	434	Y	0.103856	0.00317114	Down	L-fuconate dehydratase OS=Cryptococcus neoformans var. grubii serotype A (strain H99 / ATCC 208821 / CBS 10515 / FGSC 9487) OX=235443 GN=CNAG_03599 PE=4 SV=2	CNAG_03599	_NAGPTGC[Carbamidomethyl (C)]VLMVDANQVWDVPQAVEY[Phospho (STY)]MK_	1	28377.9	61182.2	62683.7	13619.5	11912	6929.23	1.31697	3.21681	3.04122	0.330607	0.285402	0.170701	mitochondria	K18334	fucD; L-fuconate dehydratase [EC:4.2.1.68]	map00051 Fructose and mannose metabolism; map01100 Metabolic pathways				PF02746; PF13378	PF02746 Mandelate racemase / muconate lactonizing enzyme, N-terminal domain; PF13378 Enolase C-terminal domain-like	PF13378 Enolase C-terminal domain-like
J9VFH7	487	S	2.18988	0.00350403	Up	Chromatin assembly factor 1 subunit B OS=Cryptococcus neoformans var. grubii serotype A (strain H99 / ATCC 208821 / CBS 10515 / FGSC 9487) OX=235443 GN=CNAG_00718 PE=4 SV=2	CNAG_00718	_S[Phospho (STY)]PIAHLPGHK_	1	161978	163069	121997	497091	460957	493023	0.616501	0.685214	0.458912	1.36343	1.16842	1.32372	nucleus	K10751	CHAF1B; chromatin assembly factor 1 subunit B		GO:0000278 mitotic cell cycle; GO:0006139 nucleobase-containing compound metabolic process; GO:0006259 DNA metabolic process; GO:0006260 DNA replication; GO:0006261 DNA-dependent DNA replication; GO:0006323 DNA packaging; GO:0006325 chromatin organization; GO:0006333 chromatin assembly or disassembly; GO:0006334 nucleosome assembly; GO:0006335 DNA replication-dependent chromatin assembly; GO:0006…	GO:0000228 nuclear chromosome; GO:0000775 chromosome, centromeric region; GO:0005622 intracellular anatomical structure; GO:0005634 nucleus; GO:0005657 replication fork; GO:0005694 chromosome; GO:0005737 cytoplasm; GO:0005829 cytosol; GO:0031974 membrane-enclosed lumen; GO:0031981 nuclear lumen; GO:0032991 protein-containing complex; GO:0033186 CAF-1 complex; GO:0043226 organelle; GO:0043227 memb…	GO:0005488 binding; GO:0005515 protein binding; GO:0042393 histone binding;				BL	KOG1009	Chromatin assembly complex 1 subunit B/CAC2 (contains WD40 repeats)
J9VFH9	195	T	0.635721	0.00208354	Down	ATP-dependent RNA helicase OS=Cryptococcus neoformans var. grubii serotype A (strain H99 / ATCC 208821 / CBS 10515 / FGSC 9487) OX=235443 GN=CNAG_03603 PE=3 SV=1	CNAG_03603	_GVNLIVAT[Phospho (STY)]PGR_	1	4693.03	5594.28	5765.88	2432.08	2559.93	2516.1	1.04905	1.24194	1.25625	0.718066	0.78329	0.753701	nucleus	K13179	DDX18, HAS1; ATP-dependent RNA helicase DDX18/HAS1 [EC:3.6.4.13]		GO:0000462 maturation of SSU-rRNA from tricistronic rRNA transcript (SSU-rRNA, 5.8S rRNA, LSU-rRNA); GO:0000463 maturation of LSU-rRNA from tricistronic rRNA transcript (SSU-rRNA, 5.8S rRNA, LSU-rRNA); GO:0000470 maturation of LSU-rRNA; GO:0006139 nucleobase-containing compound metabolic process; GO:0006364 rRNA processing; GO:0006396 RNA processing; GO:0006725 cellular aromatic compound metaboli…	GO:0005622 intracellular anatomical structure; GO:0005634 nucleus; GO:0005635 nuclear envelope; GO:0005730 nucleolus; GO:0005737 cytoplasm; GO:0012505 endomembrane system; GO:0030684 preribosome; GO:0030686 90S preribosome; GO:0030687 preribosome, large subunit precursor; GO:0031967 organelle envelope; GO:0031974 membrane-enclosed lumen; GO:0031975 envelope; GO:0031981 nuclear lumen; GO:0032991 p…	GO:0003676 nucleic acid binding; GO:0003723 RNA binding; GO:0003724 RNA helicase activity; GO:0003824 catalytic activity; GO:0004386 helicase activity; GO:0005488 binding; GO:0008186 ATP-dependent activity, acting on RNA; GO:0016462 pyrophosphatase activity; GO:0016787 hydrolase activity; GO:0016817 hydrolase activity, acting on acid anhydrides; GO:0016818 hydrolase activity, acting on acid anhyd…	PF00270; PF00271; PF13959	PF00270 DEAD/DEAH box helicase; PF00271 Helicase conserved C-terminal domain; PF13959 Domain of unknown function (DUF4217)	PF00270 DEAD/DEAH box helicase	A	KOG0342	ATP-dependent RNA helicase pitchoune
J9VFI3	220	S	1.73484	0.000676351	Up	UV radiation resistance-associated gene protein OS=Cryptococcus neoformans var. grubii serotype A (strain H99 / ATCC 208821 / CBS 10515 / FGSC 9487) OX=235443 GN=CNAG_03608 PE=4 SV=2	CNAG_03608	_KANS[Phospho (STY)]DEVILQSK_	1	102267	95410.1	111550	105032	97790.9	114728	0.768246	0.730325	0.858226	1.29141	1.35095	1.44631	nucleus	K21249	UVRAG; UV radiation resistance-associated gene protein								R	KOG2896	UV radiation resistance associated protein
J9VFI3	290	S	1.63334	0.0239193	Up	UV radiation resistance-associated gene protein OS=Cryptococcus neoformans var. grubii serotype A (strain H99 / ATCC 208821 / CBS 10515 / FGSC 9487) OX=235443 GN=CNAG_03608 PE=4 SV=2	CNAG_03608	_MPSPPLAS[Phospho (STY)]PR_	1	20901.6	18227.9	23539	22315.6	21717.3	16321.7	0.799966	0.710861	0.922674	1.39791	1.52852	1.0483	nucleus	K21249	UVRAG; UV radiation resistance-associated gene protein								R	KOG2896	UV radiation resistance associated protein
J9VFK1	145	S	0.471945	0.000548709	Down	Imidazole glycerol phosphate synthase hisHF OS=Cryptococcus neoformans var. grubii serotype A (strain H99 / ATCC 208821 / CBS 10515 / FGSC 9487) OX=235443 GN=CNAG_00743 PE=3 SV=1	CNAG_00743	_S[Phospho (STY)]VPHMGWNK_	1	33772.1	31975.1	34885.9	17283.6	22040.6	19883.8	1.35767	1.40144	1.48576	0.580187	0.733812	0.689346	cytoplasm	K01663	HIS7; imidazole glycerol-phosphate synthase [EC:4.3.2.10]	map00340 Histidine metabolism; map01100 Metabolic pathways; map01110 Biosynthesis of secondary metabolites; map01230 Biosynthesis of amino acids	GO:0000105 histidine biosynthetic process; GO:0006082 organic acid metabolic process; GO:0006520 cellular amino acid metabolic process; GO:0006547 histidine metabolic process; GO:0006725 cellular aromatic compound metabolic process; GO:0006807 nitrogen compound metabolic process; GO:0008152 metabolic process; GO:0008652 cellular amino acid biosynthetic process; GO:0009058 biosynthetic process; GO…	GO:0005622 intracellular anatomical structure;	GO:0000107 imidazoleglycerol-phosphate synthase activity; GO:0003824 catalytic activity; GO:0004359 glutaminase activity; GO:0016740 transferase activity; GO:0016757 glycosyltransferase activity; GO:0016763 pentosyltransferase activity; GO:0016787 hydrolase activity; GO:0016810 hydrolase activity, acting on carbon-nitrogen (but not peptide) bonds; GO:0016811 hydrolase activity, acting on carbon-n…	PF00117	PF00117 Glutamine amidotransferase class-I	PF00117 Glutamine amidotransferase class-I	E	KOG0623	Glutamine amidotransferase/cyclase
J9VFK1	273	S	0.539112	0.000301191	Down	Imidazole glycerol phosphate synthase hisHF OS=Cryptococcus neoformans var. grubii serotype A (strain H99 / ATCC 208821 / CBS 10515 / FGSC 9487) OX=235443 GN=CNAG_00743 PE=3 SV=1	CNAG_00743	_TWQPINPS[Phospho (STY)]PLR_	1	69377.7	61721	72008	42869.3	46339.6	47116	1.31339	1.27389	1.44416	0.677666	0.726525	0.769205	cytoplasm	K01663	HIS7; imidazole glycerol-phosphate synthase [EC:4.3.2.10]	map00340 Histidine metabolism; map01100 Metabolic pathways; map01110 Biosynthesis of secondary metabolites; map01230 Biosynthesis of amino acids	GO:0000105 histidine biosynthetic process; GO:0006082 organic acid metabolic process; GO:0006520 cellular amino acid metabolic process; GO:0006547 histidine metabolic process; GO:0006725 cellular aromatic compound metabolic process; GO:0006807 nitrogen compound metabolic process; GO:0008152 metabolic process; GO:0008652 cellular amino acid biosynthetic process; GO:0009058 biosynthetic process; GO…	GO:0005622 intracellular anatomical structure;	GO:0000107 imidazoleglycerol-phosphate synthase activity; GO:0003824 catalytic activity; GO:0004359 glutaminase activity; GO:0016740 transferase activity; GO:0016757 glycosyltransferase activity; GO:0016763 pentosyltransferase activity; GO:0016787 hydrolase activity; GO:0016810 hydrolase activity, acting on carbon-nitrogen (but not peptide) bonds; GO:0016811 hydrolase activity, acting on carbon-n…	PF00117	PF00117 Glutamine amidotransferase class-I		E	KOG0623	Glutamine amidotransferase/cyclase
J9VFL9	333	S	9.98511	0.00349409	Up	Cell cycle arrest in response to pheromone-related protein OS=Cryptococcus neoformans var. grubii serotype A (strain H99 / ATCC 208821 / CBS 10515 / FGSC 9487) OX=235443 GN=CNAG_00008 PE=4 SV=2	CNAG_00008	_AS[Phospho (STY)]PIDIASWHR_	1	317.399	299.177		5841.41	12306.5	5552.4	0.092752	0.140542		1.57674	1.03347	0.883989	nucleus				GO:0000075 cell cycle checkpoint signaling; GO:0000077 DNA damage checkpoint signaling; GO:0000278 mitotic cell cycle; GO:0000320 re-entry into mitotic cell cycle; GO:0000321 re-entry into mitotic cell cycle after pheromone arrest; GO:0000749 response to pheromone triggering conjugation with cellular fusion; GO:0000754 adaptation of signaling pathway by response to pheromone involved in conjugati…	GO:0000138 Golgi trans cisterna; GO:0005622 intracellular anatomical structure; GO:0005634 nucleus; GO:0005635 nuclear envelope; GO:0005737 cytoplasm; GO:0005783 endoplasmic reticulum; GO:0005794 Golgi apparatus; GO:0005795 Golgi stack; GO:0005815 microtubule organizing center; GO:0005816 spindle pole body; GO:0005829 cytosol; GO:0005856 cytoskeleton; GO:0012505 endomembrane system; GO:0015630 mi…					S	KOG3680	Uncharacterized conserved protein
J9VFM9	22	S	0.0621347	0.00198643	Down	Uncharacterized protein OS=Cryptococcus neoformans var. grubii serotype A (strain H99 / ATCC 208821 / CBS 10515 / FGSC 9487) OX=235443 GN=CNAG_03662 PE=4 SV=2	CNAG_03662	_SQAQAVHRPS[Phospho (STY)]SSPFPDDLPKPSR_	0.999795	368936	257323	220789	25744.6	16495.5	7737.23	2.3382	1.77707	1.43909	0.178225	0.117261	0.0496322	mitochondria
J9VFP1	62	T	0.219212	0.000406347	Down	Uncharacterized protein OS=Cryptococcus neoformans var. grubii serotype A (strain H99 / ATCC 208821 / CBS 10515 / FGSC 9487) OX=235443 GN=CNAG_03677 PE=4 SV=1	CNAG_03677	_SYDVAT[Phospho (STY)]PVLTR_	0.999473	71480.9		69715.5	29394.1	32346.5	26104.6	2.24886		2.15895	0.503975	0.523327	0.422064	cytoplasm
J9VFP6	649	S	2.77121	0.0156969	Up	Uncharacterized protein OS=Cryptococcus neoformans var. grubii serotype A (strain H99 / ATCC 208821 / CBS 10515 / FGSC 9487) OX=235443 GN=CNAG_00753 PE=4 SV=1	CNAG_00753	_LPTPVS[Phospho (STY)]PLSR_	0.999994		12116.5	7910.25	28499.2	60872.9	31128		0.512921	0.333123	0.999625	1.1073	1.40991	nucleus
J9VFP6	448	T	6.54646	0.00961016	Up	Uncharacterized protein OS=Cryptococcus neoformans var. grubii serotype A (strain H99 / ATCC 208821 / CBS 10515 / FGSC 9487) OX=235443 GN=CNAG_00753 PE=4 SV=1	CNAG_00753	_EGGTEDVT[Phospho (STY)]PDKQR_	0.999996	352.51	812.605	188.089	3975.45	7197.83	3392.16	0.23782	0.364408	0.0839098	1.47715	1.38701	1.62762	nucleus
J9VFP6	646	T	2.94224	0.0123334	Up	Uncharacterized protein OS=Cryptococcus neoformans var. grubii serotype A (strain H99 / ATCC 208821 / CBS 10515 / FGSC 9487) OX=235443 GN=CNAG_00753 PE=4 SV=1	CNAG_00753	_LPT[Phospho (STY)]PVSPLSR_	0.99998	2525.66	3075.38	2318.46	8129.43	17502.6	11923.2	0.596468	0.482774	0.362063	1.05739	1.18064	2.00264	nucleus
J9VFR3	106	S	1.87399	2.04391e-05	Up	Tubulin-folding cofactor B OS=Cryptococcus neoformans var. grubii serotype A (strain H99 / ATCC 208821 / CBS 10515 / FGSC 9487) OX=235443 GN=CNAG_03702 PE=4 SV=1	CNAG_03702	_FELS[Phospho (STY)]PEEYAAR_	1	127188	128409	127229	243840	255412	244708	0.690434	0.719338	0.667346	1.26596	1.33761	1.28893	cytoplasm,nucleus	K17262	TBCB, CKAP1, ALF1; tubulin-specific chaperone B		GO:0000226 microtubule cytoskeleton organization; GO:0006457 protein folding; GO:0006996 organelle organization; GO:0007010 cytoskeleton organization; GO:0007017 microtubule-based process; GO:0007021 tubulin complex assembly; GO:0007023 post-chaperonin tubulin folding pathway; GO:0009987 cellular process; GO:0016043 cellular component organization; GO:0022607 cellular component assembly; GO:00311…	GO:0005622 intracellular anatomical structure; GO:0005634 nucleus; GO:0005737 cytoplasm; GO:0043226 organelle; GO:0043227 membrane-bounded organelle; GO:0043229 intracellular organelle; GO:0043231 intracellular membrane-bounded organelle;	GO:0005488 binding; GO:0005515 protein binding; GO:0008017 microtubule binding; GO:0008092 cytoskeletal protein binding; GO:0015631 tubulin binding; GO:0043014 alpha-tubulin binding;	PF14560; PF01302	PF14560 Ubiquitin-like domain; PF01302 CAP-Gly domain		O	KOG3206	Alpha-tubulin folding cofactor B
J9VFR6	238	S	0.505917	0.00223831	Down	CCR4-NOT transcriptional complex subunit CAF120 OS=Cryptococcus neoformans var. grubii serotype A (strain H99 / ATCC 208821 / CBS 10515 / FGSC 9487) OX=235443 GN=CNAG_00777 PE=4 SV=2	CNAG_00777	_RGS[Phospho (STY)]TLGNPPQPDQAGPADAGHVDMDR_	1	104980	112901	92570.7	85434	93051	75619.3	1.58942	1.55891	1.1813	0.720364	0.748114	0.721959	nucleus	K12609	CAF120; CCR4-NOT transcriptional complex subunit CAF120	map03018 RNA degradation	GO:0001932 regulation of protein phosphorylation; GO:0001934 positive regulation of protein phosphorylation; GO:0006355 regulation of transcription, DNA-templated; GO:0006357 regulation of transcription by RNA polymerase II; GO:0006464 cellular protein modification process; GO:0006468 protein phosphorylation; GO:0006793 phosphorus metabolic process; GO:0006796 phosphate-containing compound metabo…	GO:0005622 intracellular anatomical structure; GO:0005737 cytoplasm; GO:0005933 cellular bud; GO:0005934 cellular bud tip; GO:0005935 cellular bud neck; GO:0030427 site of polarized growth;	GO:0003824 catalytic activity; GO:0004672 protein kinase activity; GO:0004674 protein serine/threonine kinase activity; GO:0016301 kinase activity; GO:0016740 transferase activity; GO:0016772 transferase activity, transferring phosphorus-containing groups; GO:0016773 phosphotransferase activity, alcohol group as acceptor; GO:0140096 catalytic activity, acting on a protein;
J9VFR6	903	S	0.268043	0.00145702	Down	CCR4-NOT transcriptional complex subunit CAF120 OS=Cryptococcus neoformans var. grubii serotype A (strain H99 / ATCC 208821 / CBS 10515 / FGSC 9487) OX=235443 GN=CNAG_00777 PE=4 SV=2	CNAG_00777	_PSPHM[Oxidation (M)]QPAPPLPTEPEQPDSDEGLPHPS[Phospho (STY)]ILAFPIAHGQK_	0.999932	30297	26710.4	31093.6	11001.1	11076.7	15329	2.06332	1.65898	1.78482	0.417248	0.400585	0.658311	nucleus	K12609	CAF120; CCR4-NOT transcriptional complex subunit CAF120	map03018 RNA degradation	GO:0001932 regulation of protein phosphorylation; GO:0001934 positive regulation of protein phosphorylation; GO:0006355 regulation of transcription, DNA-templated; GO:0006357 regulation of transcription by RNA polymerase II; GO:0006464 cellular protein modification process; GO:0006468 protein phosphorylation; GO:0006793 phosphorus metabolic process; GO:0006796 phosphate-containing compound metabo…	GO:0005622 intracellular anatomical structure; GO:0005737 cytoplasm; GO:0005933 cellular bud; GO:0005934 cellular bud tip; GO:0005935 cellular bud neck; GO:0030427 site of polarized growth;	GO:0003824 catalytic activity; GO:0004672 protein kinase activity; GO:0004674 protein serine/threonine kinase activity; GO:0016301 kinase activity; GO:0016740 transferase activity; GO:0016772 transferase activity, transferring phosphorus-containing groups; GO:0016773 phosphotransferase activity, alcohol group as acceptor; GO:0140096 catalytic activity, acting on a protein;
J9VFR6	1129	S	1.69819	0.00186434	Up	CCR4-NOT transcriptional complex subunit CAF120 OS=Cryptococcus neoformans var. grubii serotype A (strain H99 / ATCC 208821 / CBS 10515 / FGSC 9487) OX=235443 GN=CNAG_00777 PE=4 SV=2	CNAG_00777	_S[Phospho (STY)]VS[Phospho (STY)]PPQEEIR_	1	1.46795e+06	1.46188e+06	1.71974e+06	4.06865e+06	4187394	4327558	0.728089	0.661266	0.71894	1.12386	1.10289	1.35352	nucleus	K12609	CAF120; CCR4-NOT transcriptional complex subunit CAF120	map03018 RNA degradation	GO:0001932 regulation of protein phosphorylation; GO:0001934 positive regulation of protein phosphorylation; GO:0006355 regulation of transcription, DNA-templated; GO:0006357 regulation of transcription by RNA polymerase II; GO:0006464 cellular protein modification process; GO:0006468 protein phosphorylation; GO:0006793 phosphorus metabolic process; GO:0006796 phosphate-containing compound metabo…	GO:0005622 intracellular anatomical structure; GO:0005737 cytoplasm; GO:0005933 cellular bud; GO:0005934 cellular bud tip; GO:0005935 cellular bud neck; GO:0030427 site of polarized growth;	GO:0003824 catalytic activity; GO:0004672 protein kinase activity; GO:0004674 protein serine/threonine kinase activity; GO:0016301 kinase activity; GO:0016740 transferase activity; GO:0016772 transferase activity, transferring phosphorus-containing groups; GO:0016773 phosphotransferase activity, alcohol group as acceptor; GO:0140096 catalytic activity, acting on a protein;
J9VFR6	1650	S	0.395769	0.00192652	Down	CCR4-NOT transcriptional complex subunit CAF120 OS=Cryptococcus neoformans var. grubii serotype A (strain H99 / ATCC 208821 / CBS 10515 / FGSC 9487) OX=235443 GN=CNAG_00777 PE=4 SV=2	CNAG_00777	_NRGS[Phospho (STY)]SGEDLSQR_	0.998488	23405.4	17411.4	22536.7	15002.2	12891	12472.4	1.92884	1.3086	1.56541	0.688532	0.564133	0.648155	nucleus	K12609	CAF120; CCR4-NOT transcriptional complex subunit CAF120	map03018 RNA degradation	GO:0001932 regulation of protein phosphorylation; GO:0001934 positive regulation of protein phosphorylation; GO:0006355 regulation of transcription, DNA-templated; GO:0006357 regulation of transcription by RNA polymerase II; GO:0006464 cellular protein modification process; GO:0006468 protein phosphorylation; GO:0006793 phosphorus metabolic process; GO:0006796 phosphate-containing compound metabo…	GO:0005622 intracellular anatomical structure; GO:0005737 cytoplasm; GO:0005933 cellular bud; GO:0005934 cellular bud tip; GO:0005935 cellular bud neck; GO:0030427 site of polarized growth;	GO:0003824 catalytic activity; GO:0004672 protein kinase activity; GO:0004674 protein serine/threonine kinase activity; GO:0016301 kinase activity; GO:0016740 transferase activity; GO:0016772 transferase activity, transferring phosphorus-containing groups; GO:0016773 phosphotransferase activity, alcohol group as acceptor; GO:0140096 catalytic activity, acting on a protein;
J9VFR6	733	T	0.452799	0.0471043	Down	CCR4-NOT transcriptional complex subunit CAF120 OS=Cryptococcus neoformans var. grubii serotype A (strain H99 / ATCC 208821 / CBS 10515 / FGSC 9487) OX=235443 GN=CNAG_00777 PE=4 SV=2	CNAG_00777	_SLT[Phospho (STY)]PITER_	1	111034	82393.1	67555.2	47237.6	59645.8	82623.7	2.10674	1.42573	1.08036	0.499151	0.600965	0.988569	nucleus	K12609	CAF120; CCR4-NOT transcriptional complex subunit CAF120	map03018 RNA degradation	GO:0001932 regulation of protein phosphorylation; GO:0001934 positive regulation of protein phosphorylation; GO:0006355 regulation of transcription, DNA-templated; GO:0006357 regulation of transcription by RNA polymerase II; GO:0006464 cellular protein modification process; GO:0006468 protein phosphorylation; GO:0006793 phosphorus metabolic process; GO:0006796 phosphate-containing compound metabo…	GO:0005622 intracellular anatomical structure; GO:0005737 cytoplasm; GO:0005933 cellular bud; GO:0005934 cellular bud tip; GO:0005935 cellular bud neck; GO:0030427 site of polarized growth;	GO:0003824 catalytic activity; GO:0004672 protein kinase activity; GO:0004674 protein serine/threonine kinase activity; GO:0016301 kinase activity; GO:0016740 transferase activity; GO:0016772 transferase activity, transferring phosphorus-containing groups; GO:0016773 phosphotransferase activity, alcohol group as acceptor; GO:0140096 catalytic activity, acting on a protein;
J9VFR9	615	S	0.500276	0.0398301	Down	STE/STE20/Fray protein kinase OS=Cryptococcus neoformans var. grubii serotype A (strain H99 / ATCC 208821 / CBS 10515 / FGSC 9487) OX=235443 GN=CNAG_00782 PE=4 SV=2	CNAG_00782	_ATAPMS[Phospho (STY)]PLMEVGK_	1	83346.5	94675.6	91895.7	57445.9	62976.8	51592	1.93109	1.49363	0.975596	0.785248	0.601463	0.814664	nucleus	K08835	OXSR1, STK39; serine/threonine-protein kinase OSR1/STK39 [EC:2.7.11.1]					PF00069	PF00069 Protein kinase domain		T	KOG0582	Ste20-like serine/threonine protein kinase
J9VFS3	785	S	0.65835	0.0159938	Down	Uncharacterized protein OS=Cryptococcus neoformans var. grubii serotype A (strain H99 / ATCC 208821 / CBS 10515 / FGSC 9487) OX=235443 GN=CNAG_00787 PE=4 SV=2	CNAG_00787	_RTS[Phospho (STY)]GLNLSHSIK_	0.988284	54247.1	53595.3	44555.5	43794	34041.4	35056.8	1.46095	1.07091	1.15177	0.862416	0.814274	0.74842	cytoplasm				GO:0006605 protein targeting; GO:0006623 protein targeting to vacuole; GO:0006810 transport; GO:0006886 intracellular protein transport; GO:0006892 post-Golgi vesicle-mediated transport; GO:0006895 Golgi to endosome transport; GO:0006897 endocytosis; GO:0007034 vacuolar transport; GO:0008104 protein localization; GO:0015031 protein transport; GO:0015833 peptide transport; GO:0016192 vesicle-media…	GO:0005622 intracellular anatomical structure; GO:0005737 cytoplasm; GO:0005768 endosome; GO:0005769 early endosome; GO:0005794 Golgi apparatus; GO:0005802 trans-Golgi network; GO:0010008 endosome membrane; GO:0012505 endomembrane system; GO:0016020 membrane; GO:0019898 extrinsic component of membrane; GO:0031090 organelle membrane; GO:0031410 cytoplasmic vesicle; GO:0031901 early endosome membra…	GO:0005085 guanyl-nucleotide exchange factor activity; GO:0005488 binding; GO:0005515 protein binding; GO:0019899 enzyme binding; GO:0051020 GTPase binding; GO:0098772 molecular function regulator;	PF12783	PF12783 Guanine nucleotide exchange factor in Golgi transport N-terminal		S	KOG1848	Uncharacterized conserved protein
J9VFS8	1474	S	0.285746	0.00620487	Down	ATP-binding cassette transporter OS=Cryptococcus neoformans var. grubii serotype A (strain H99 / ATCC 208821 / CBS 10515 / FGSC 9487) OX=235443 GN=CNAG_00792 PE=4 SV=2	CNAG_00792	_VNLGLQGVT[Phospho (STY)]PLAS[Phospho (STY)]RAPS[Phospho (STY)]R_	1	383748	392815	310211	174561	72466.9	97511.6	1.60259	1.79361	1.38386	0.672884	0.302521	0.390481	plasma membrane							PF00005	PF00005 ABC transporter	PF00005 ABC transporter	Q	KOG0054	Multidrug resistance-associated protein/mitoxantrone resistance protein, ABC superfamily
J9VFS8	1478	S	0.285746	0.00620487	Down	ATP-binding cassette transporter OS=Cryptococcus neoformans var. grubii serotype A (strain H99 / ATCC 208821 / CBS 10515 / FGSC 9487) OX=235443 GN=CNAG_00792 PE=4 SV=2	CNAG_00792	_VNLGLQGVT[Phospho (STY)]PLAS[Phospho (STY)]RAPS[Phospho (STY)]R_	1	383748	392815	310211	174561	72466.9	97511.6	1.60259	1.79361	1.38386	0.672884	0.302521	0.390481	plasma membrane							PF00005	PF00005 ABC transporter	PF00005 ABC transporter	Q	KOG0054	Multidrug resistance-associated protein/mitoxantrone resistance protein, ABC superfamily
J9VFS8	1470	T	0.260061	0.00152584	Down	ATP-binding cassette transporter OS=Cryptococcus neoformans var. grubii serotype A (strain H99 / ATCC 208821 / CBS 10515 / FGSC 9487) OX=235443 GN=CNAG_00792 PE=4 SV=2	CNAG_00792	_VNLGLQGVT[Phospho (STY)]PLASR_	1	357012	366536	318257	140589	80573.4	78389.8	1.59093	1.78586	1.51497	0.578276	0.35892	0.33496	plasma membrane							PF00005	PF00005 ABC transporter	PF00005 ABC transporter	Q	KOG0054	Multidrug resistance-associated protein/mitoxantrone resistance protein, ABC superfamily
J9VFU9	944	S	1.6638	0.00181141	Up	Staphylococcal nuclease domain-containing protein 1 OS=Cryptococcus neoformans var. grubii serotype A (strain H99 / ATCC 208821 / CBS 10515 / FGSC 9487) OX=235443 GN=CNAG_03742 PE=4 SV=2	CNAG_03742	_LGIFEFGDVS[Phospho (STY)]ED_	1	3423.85	3046.58	2722.1	5670.51	5027.65	5037.52	0.842728	0.728079	0.673035	1.29742	1.23512	1.20075	mitochondria	K15979	SND1; staphylococcal nuclease domain-containing protein 1		GO:0006139 nucleobase-containing compound metabolic process; GO:0006325 chromatin organization; GO:0006355 regulation of transcription, DNA-templated; GO:0006401 RNA catabolic process; GO:0006725 cellular aromatic compound metabolic process; GO:0006807 nitrogen compound metabolic process; GO:0006996 organelle organization; GO:0008152 metabolic process; GO:0009056 catabolic process; GO:0009057 mac…	GO:0005622 intracellular anatomical structure; GO:0005634 nucleus; GO:0005737 cytoplasm; GO:0016442 RISC complex; GO:0031332 RNAi effector complex; GO:0032991 protein-containing complex; GO:0043226 organelle; GO:0043227 membrane-bounded organelle; GO:0043229 intracellular organelle; GO:0043231 intracellular membrane-bounded organelle; GO:1990904 ribonucleoprotein complex;	GO:0003676 nucleic acid binding; GO:0003723 RNA binding; GO:0003824 catalytic activity; GO:0004518 nuclease activity; GO:0005488 binding; GO:0016787 hydrolase activity; GO:0016788 hydrolase activity, acting on ester bonds; GO:0097159 organic cyclic compound binding; GO:1901363 heterocyclic compound binding;	PF00565; PF00567	PF00565 Staphylococcal nuclease homologue; PF00567 Tudor domain		K	KOG2039	Transcriptional coactivator p100
J9VFV8	3	S	2.57394	0.0181058	Up	Uncharacterized protein OS=Cryptococcus neoformans var. grubii serotype A (strain H99 / ATCC 208821 / CBS 10515 / FGSC 9487) OX=235443 GN=CNAG_03752 PE=4 SV=1	CNAG_03752	_PS[Phospho (STY)]PKS[Phospho (STY)]PLSVHPANPIHSR_	1	9764.92	9296.34	8419.84	22127.3	37035.6	18583.2	0.508776	0.636967	0.512164	1.2466	2.05369	0.967067	mitochondria
J9VFV8	6	S	1.54953	0.00494281	Up	Uncharacterized protein OS=Cryptococcus neoformans var. grubii serotype A (strain H99 / ATCC 208821 / CBS 10515 / FGSC 9487) OX=235443 GN=CNAG_03752 PE=4 SV=1	CNAG_03752	_PS[Phospho (STY)]PKS[Phospho (STY)]PLSVHPANPIHSR_	1	22168.7	19261.6	22635.4	39428.5	34160.7	35602	0.701514	0.801559	0.836238	1.34911	1.15048	1.12524	mitochondria
J9VFV8	385	S	0.551288	0.0189475	Down	Uncharacterized protein OS=Cryptococcus neoformans var. grubii serotype A (strain H99 / ATCC 208821 / CBS 10515 / FGSC 9487) OX=235443 GN=CNAG_03752 PE=4 SV=1	CNAG_03752	_DGSTSTKPTTC[Carbamidomethyl (C)]IS[Phospho (STY)]FDSGPGIAHIAQGPHR_	0.998615	10741.8	10119.9	10453.4	8064.21	5029.66	5920.84	1.17014	1.44972	1.32943	0.949874	0.58312	0.644202	mitochondria
J9VFX2	132	S	1.55331	0.0175531	Up	Phosphatidate cytidylyltransferase OS=Cryptococcus neoformans var. grubii serotype A (strain H99 / ATCC 208821 / CBS 10515 / FGSC 9487) OX=235443 GN=CNAG_00852 PE=4 SV=1	CNAG_00852	_KPS[Phospho (STY)]PGKVPEK_	1	38431.6	30017.9	34834.5	60233.8	70535.3	76276.8	0.853352	0.704709	0.735203	0.972786	1.29515	1.29421	plasma membrane	K16368	DGK1; diacylglycerol kinase (CTP) [EC:2.7.1.174]	map00564 Glycerophospholipid metabolism; map01100 Metabolic pathways; map01110 Biosynthesis of secondary metabolites	GO:0006629 lipid metabolic process; GO:0006644 phospholipid metabolic process; GO:0006650 glycerophospholipid metabolic process; GO:0006654 phosphatidic acid biosynthetic process; GO:0006793 phosphorus metabolic process; GO:0006796 phosphate-containing compound metabolic process; GO:0008152 metabolic process; GO:0008610 lipid biosynthetic process; GO:0008654 phospholipid biosynthetic process; GO:…	GO:0005622 intracellular anatomical structure; GO:0005737 cytoplasm; GO:0005783 endoplasmic reticulum; GO:0005789 endoplasmic reticulum membrane; GO:0012505 endomembrane system; GO:0016020 membrane; GO:0016021 integral component of membrane; GO:0030176 integral component of endoplasmic reticulum membrane; GO:0031224 intrinsic component of membrane; GO:0031227 intrinsic component of endoplasmic re…	GO:0003824 catalytic activity; GO:0004143 diacylglycerol kinase activity; GO:0016301 kinase activity; GO:0016740 transferase activity; GO:0016772 transferase activity, transferring phosphorus-containing groups; GO:0016773 phosphotransferase activity, alcohol group as acceptor;				S	KOG4453	Predicted ER membrane protein
J9VFX9	5	S	0.445896	0.00127137	Down	DNA binding protein Ncp1 OS=Cryptococcus neoformans var. grubii serotype A (strain H99 / ATCC 208821 / CBS 10515 / FGSC 9487) OX=235443 GN=CNAG_03771 PE=4 SV=2	CNAG_03771	_LS[Phospho (STY)]SKPVDESTR_	0.996921	171579	157035	140888	56503	38274.6	45818.8	1.41745	1.16423	1.27821	0.667051	0.504263	0.549798	nucleus
J9VFX9	153	S	0.00428475	8.87612e-06	Down	DNA binding protein Ncp1 OS=Cryptococcus neoformans var. grubii serotype A (strain H99 / ATCC 208821 / CBS 10515 / FGSC 9487) OX=235443 GN=CNAG_03771 PE=4 SV=2	CNAG_03771	_S[Phospho (STY)]YIKPIPIVTTYEPQLPDGASSVK_	1	2.22459e+06	2231074	2002197	5774.55	6334.9		1.44414	1.29979	1.42742	0.00535701	0.00655846		nucleus
J9VFX9	183	S	0.0513475	1.10817e-05	Down	DNA binding protein Ncp1 OS=Cryptococcus neoformans var. grubii serotype A (strain H99 / ATCC 208821 / CBS 10515 / FGSC 9487) OX=235443 GN=CNAG_03771 PE=4 SV=2	CNAG_03771	_RRS[Phospho (STY)]VIES[Phospho (STY)]TR_	0.999956	210637	208607	132964	6527.3	6001.39	6215.21	1.85942	1.65262	1.28903	0.0823421	0.0844886	0.0796923	nucleus
J9VFX9	186	S	2.36077	0.00476703	Up	DNA binding protein Ncp1 OS=Cryptococcus neoformans var. grubii serotype A (strain H99 / ATCC 208821 / CBS 10515 / FGSC 9487) OX=235443 GN=CNAG_03771 PE=4 SV=2	CNAG_03771	_SVIESTRS[Phospho (STY)]PS[Phospho (STY)]YK_	1	478439	762220	717750	1.02121e+06	1.04832e+06	1.0148e+06	0.478192	0.683687	0.787835	1.4586	1.67098	1.47324	nucleus
J9VFX9	188	S	2.37297	0.0040082	Up	DNA binding protein Ncp1 OS=Cryptococcus neoformans var. grubii serotype A (strain H99 / ATCC 208821 / CBS 10515 / FGSC 9487) OX=235443 GN=CNAG_03771 PE=4 SV=2	CNAG_03771	_SVIESTRS[Phospho (STY)]PS[Phospho (STY)]YK_	1	478439	739401	692907	993911	1.04832e+06	980026	0.48883	0.677973	0.777486	1.45119	1.70816	1.45441	nucleus
J9VFX9	209	S	1.60022	0.0130417	Up	DNA binding protein Ncp1 OS=Cryptococcus neoformans var. grubii serotype A (strain H99 / ATCC 208821 / CBS 10515 / FGSC 9487) OX=235443 GN=CNAG_03771 PE=4 SV=2	CNAG_03771	_AAS[Phospho (STY)]IDNEPQQKPMS[Phospho (STY)]PR_	1	29238.5	37425.4	34333.1	34892	39292.5	33284	0.706909	0.812039	0.911608	1.20553	1.51503	1.16885	nucleus
J9VFX9	322	S	1.95685	0.00128906	Up	DNA binding protein Ncp1 OS=Cryptococcus neoformans var. grubii serotype A (strain H99 / ATCC 208821 / CBS 10515 / FGSC 9487) OX=235443 GN=CNAG_03771 PE=4 SV=2	CNAG_03771	_TLS[Phospho (STY)]PRPQSAFGHRPQPQLLAINEGQGDYQQQDGR_	1	2.13696e+06	2.79732e+06	2.46891e+06	3.3372e+06	3.25738e+06	3.05416e+06	0.631635	0.742016	0.80142	1.4096	1.53547	1.31122	nucleus
J9VFX9	154	Y	12.0914	8.29569e-05	Up	DNA binding protein Ncp1 OS=Cryptococcus neoformans var. grubii serotype A (strain H99 / ATCC 208821 / CBS 10515 / FGSC 9487) OX=235443 GN=CNAG_03771 PE=4 SV=2	CNAG_03771	_SY[Phospho (STY)]IKPIPIVTTYEPQLPDGAS[Phospho (STY)]S[Phospho (STY)]VK_	1	39724	41716.4	31758.1	358735	321268	226991	0.196252	0.184956	0.172306	2.53267	2.53123	1.62887	nucleus
J9VG03	438	S	0.561098	0.00471679	Down	Fructosyl amino acid oxidase OS=Cryptococcus neoformans var. grubii serotype A (strain H99 / ATCC 208821 / CBS 10515 / FGSC 9487) OX=235443 GN=CNAG_06777 PE=4 SV=1	CNAG_06777	_DLSGLPGWNHEEPS[Phospho (STY)]DDDKDVK_	1	54469.8	33457.4	38504.2	48754.8	56179.7	60386.7	1.69221	1.30265	1.31947	0.730294	0.810596	0.879873	mitochondria	K00306	PIPOX; sarcosine oxidase / L-pipecolate oxidase [EC:1.5.3.1 1.5.3.7]	map00260 Glycine, serine and threonine metabolism; map00310 Lysine degradation; map01100 Metabolic pathways; map04146 Peroxisome				PF01266	PF01266 FAD dependent oxidoreductase		R	KOG2820	FAD-dependent oxidoreductase
J9VG35	178	S	1.75701	0.00434458	Up	Uncharacterized protein OS=Cryptococcus neoformans var. grubii serotype A (strain H99 / ATCC 208821 / CBS 10515 / FGSC 9487) OX=235443 GN=CNAG_03836 PE=4 SV=1	CNAG_03836	_AQTGTTTSSSSTSYLLGSS[Phospho (STY)]PPSGIANR_	0.999707	256674	256346	286066	449216	387086	392088	0.708558	0.689461	0.826881	1.51063	1.22493	1.17361	nucleus				GO:0008360 regulation of cell shape; GO:0009987 cellular process; GO:0022603 regulation of anatomical structure morphogenesis; GO:0022604 regulation of cell morphogenesis; GO:0050789 regulation of biological process; GO:0050793 regulation of developmental process; GO:0050794 regulation of cellular process; GO:0051128 regulation of cellular component organization; GO:0065007 biological regulation;…	GO:0005622 intracellular anatomical structure; GO:0005634 nucleus; GO:0005737 cytoplasm; GO:0005933 cellular bud; GO:0005934 cellular bud tip; GO:0005935 cellular bud neck; GO:0005937 mating projection; GO:0005938 cell cortex; GO:0030427 site of polarized growth; GO:0031097 medial cortex; GO:0031974 membrane-enclosed lumen; GO:0031981 nuclear lumen; GO:0032153 cell division site; GO:0034399 nucle…
J9VG42	140	S	0.520803	0.0022892	Down	Transcription factor OS=Cryptococcus neoformans var. grubii serotype A (strain H99 / ATCC 208821 / CBS 10515 / FGSC 9487) OX=235443 GN=CNAG_07464 PE=4 SV=2	CNAG_07464	_QYGVEDILRPIIDYVPTSVS[Phospho (STY)]PPPAPK_	1	607823	947667	493707	527182	754713	461696	1.3303	1.51082	1.44552	0.86402	0.730159	0.638314	nucleus	K06647	MBP1; transcription factor MBP1	map04111 Cell cycle - yeast	GO:0000082 G1/S transition of mitotic cell cycle; GO:0000083 regulation of transcription involved in G1/S transition of mitotic cell cycle; GO:0000278 mitotic cell cycle; GO:0006139 nucleobase-containing compound metabolic process; GO:0006351 transcription, DNA-templated; GO:0006355 regulation of transcription, DNA-templated; GO:0006357 regulation of transcription by RNA polymerase II; GO:0006366…	GO:0000228 nuclear chromosome; GO:0000785 chromatin; GO:0005622 intracellular anatomical structure; GO:0005634 nucleus; GO:0005667 transcription regulator complex; GO:0005694 chromosome; GO:0005737 cytoplasm; GO:0030907 MBF transcription complex; GO:0031974 membrane-enclosed lumen; GO:0031981 nuclear lumen; GO:0032991 protein-containing complex; GO:0043226 organelle; GO:0043227 membrane-bounded o…	GO:0000976 transcription cis-regulatory region binding; GO:0000977 RNA polymerase II transcription regulatory region sequence-specific DNA binding; GO:0000978 RNA polymerase II cis-regulatory region sequence-specific DNA binding; GO:0000981 DNA-binding transcription factor activity, RNA polymerase II-specific; GO:0000987 cis-regulatory region sequence-specific DNA binding; GO:0001067 transcriptio…				M	KOG4177	Ankyrin
J9VG42	291	T	1.75484	0.0204048	Up	Transcription factor OS=Cryptococcus neoformans var. grubii serotype A (strain H99 / ATCC 208821 / CBS 10515 / FGSC 9487) OX=235443 GN=CNAG_07464 PE=4 SV=2	CNAG_07464	_GNSAVHT[Phospho (STY)]PHGTPR_	1	9462.42	11709.4	10326.5	24973.6	45891.5	26639.3	0.608885	0.548847	0.888928	1.20338	1.30535	1.08283	nucleus	K06647	MBP1; transcription factor MBP1	map04111 Cell cycle - yeast	GO:0000082 G1/S transition of mitotic cell cycle; GO:0000083 regulation of transcription involved in G1/S transition of mitotic cell cycle; GO:0000278 mitotic cell cycle; GO:0006139 nucleobase-containing compound metabolic process; GO:0006351 transcription, DNA-templated; GO:0006355 regulation of transcription, DNA-templated; GO:0006357 regulation of transcription by RNA polymerase II; GO:0006366…	GO:0000228 nuclear chromosome; GO:0000785 chromatin; GO:0005622 intracellular anatomical structure; GO:0005634 nucleus; GO:0005667 transcription regulator complex; GO:0005694 chromosome; GO:0005737 cytoplasm; GO:0030907 MBF transcription complex; GO:0031974 membrane-enclosed lumen; GO:0031981 nuclear lumen; GO:0032991 protein-containing complex; GO:0043226 organelle; GO:0043227 membrane-bounded o…	GO:0000976 transcription cis-regulatory region binding; GO:0000977 RNA polymerase II transcription regulatory region sequence-specific DNA binding; GO:0000978 RNA polymerase II cis-regulatory region sequence-specific DNA binding; GO:0000981 DNA-binding transcription factor activity, RNA polymerase II-specific; GO:0000987 cis-regulatory region sequence-specific DNA binding; GO:0001067 transcriptio…				M	KOG4177	Ankyrin
J9VG42	295	T	2.75392	0.01251	Up	Transcription factor OS=Cryptococcus neoformans var. grubii serotype A (strain H99 / ATCC 208821 / CBS 10515 / FGSC 9487) OX=235443 GN=CNAG_07464 PE=4 SV=2	CNAG_07464	_GNSAVHT[Phospho (STY)]PHGT[Phospho (STY)]PR_	1	756.047	1079.82	996.64	3230.32	4659.27	5447.86	0.388125	0.403791	0.68445	1.24182	1.05731	1.76666	nucleus	K06647	MBP1; transcription factor MBP1	map04111 Cell cycle - yeast	GO:0000082 G1/S transition of mitotic cell cycle; GO:0000083 regulation of transcription involved in G1/S transition of mitotic cell cycle; GO:0000278 mitotic cell cycle; GO:0006139 nucleobase-containing compound metabolic process; GO:0006351 transcription, DNA-templated; GO:0006355 regulation of transcription, DNA-templated; GO:0006357 regulation of transcription by RNA polymerase II; GO:0006366…	GO:0000228 nuclear chromosome; GO:0000785 chromatin; GO:0005622 intracellular anatomical structure; GO:0005634 nucleus; GO:0005667 transcription regulator complex; GO:0005694 chromosome; GO:0005737 cytoplasm; GO:0030907 MBF transcription complex; GO:0031974 membrane-enclosed lumen; GO:0031981 nuclear lumen; GO:0032991 protein-containing complex; GO:0043226 organelle; GO:0043227 membrane-bounded o…	GO:0000976 transcription cis-regulatory region binding; GO:0000977 RNA polymerase II transcription regulatory region sequence-specific DNA binding; GO:0000978 RNA polymerase II cis-regulatory region sequence-specific DNA binding; GO:0000981 DNA-binding transcription factor activity, RNA polymerase II-specific; GO:0000987 cis-regulatory region sequence-specific DNA binding; GO:0001067 transcriptio…				M	KOG4177	Ankyrin
J9VG43	149	S	0.586684	0.00653534	Down	Vacuolar membrane protein OS=Cryptococcus neoformans var. grubii serotype A (strain H99 / ATCC 208821 / CBS 10515 / FGSC 9487) OX=235443 GN=CNAG_03846 PE=4 SV=2	CNAG_03846	_VTSPLS[Phospho (STY)]PAPVSR_	1	1.03111e+06	901496	1.029e+06	971889	947897	741237	1.1856	1.55279	1.28575	0.837301	0.833365	0.690236	plasma membrane	K23678	PQLC2, SLC66A1, LAAT1; solute carrier family 66 (lysosomal lysine-arginine transporter), member 1								S	KOG2913	Predicted membrane protein
J9VG43	222	S	0.403615	0.0248838	Down	Vacuolar membrane protein OS=Cryptococcus neoformans var. grubii serotype A (strain H99 / ATCC 208821 / CBS 10515 / FGSC 9487) OX=235443 GN=CNAG_03846 PE=4 SV=2	CNAG_03846	_NTFNS[Phospho (STY)]LLAETGR_	1	134354	106889	129239	114679	73641.6	41129	1.44784	1.72552	1.51347	0.925947	0.606786	0.358944	plasma membrane	K23678	PQLC2, SLC66A1, LAAT1; solute carrier family 66 (lysosomal lysine-arginine transporter), member 1								S	KOG2913	Predicted membrane protein
J9VG43	612	S	0.411192	0.00472827	Down	Vacuolar membrane protein OS=Cryptococcus neoformans var. grubii serotype A (strain H99 / ATCC 208821 / CBS 10515 / FGSC 9487) OX=235443 GN=CNAG_03846 PE=4 SV=2	CNAG_03846	_APLLGGS[Phospho (STY)]MSAIPSHDHAHK_	0.999927	28652.9	14091.1	19772.3	16383.8	11049.6	10584.9	1.84258	1.35744	1.38172	0.789411	0.543308	0.551255	plasma membrane	K23678	PQLC2, SLC66A1, LAAT1; solute carrier family 66 (lysosomal lysine-arginine transporter), member 1								S	KOG2913	Predicted membrane protein
J9VG62	73	T	1.56563	0.0239935	Up	mRNA 3'-end-processing protein OS=Cryptococcus neoformans var. grubii serotype A (strain H99 / ATCC 208821 / CBS 10515 / FGSC 9487) OX=235443 GN=CNAG_03604 PE=3 SV=1	CNAG_03604	_HTT[Phospho (STY)]PSQLNFKPPPPLPAHPR_	0.997821	45918.7	50182.7	43097.1	62619.2	75099.5	77291.7	0.764077	0.947288	0.648804	1.08785	1.23298	1.37432	nucleus	K14404	CPSF4, YTH1; cleavage and polyadenylation specificity factor subunit 4	map03015 mRNA surveillance pathway	GO:0006139 nucleobase-containing compound metabolic process; GO:0006378 mRNA polyadenylation; GO:0006379 mRNA cleavage; GO:0006396 RNA processing; GO:0006397 mRNA processing; GO:0006725 cellular aromatic compound metabolic process; GO:0006807 nitrogen compound metabolic process; GO:0008152 metabolic process; GO:0009987 cellular process; GO:0010467 gene expression; GO:0016070 RNA metabolic process…	GO:0005622 intracellular anatomical structure; GO:0005634 nucleus; GO:0005654 nucleoplasm; GO:0005737 cytoplasm; GO:0005829 cytosol; GO:0005847 mRNA cleavage and polyadenylation specificity factor complex; GO:0005849 mRNA cleavage factor complex; GO:0031974 membrane-enclosed lumen; GO:0031981 nuclear lumen; GO:0032991 protein-containing complex; GO:0043226 organelle; GO:0043227 membrane-bounded o…	GO:0003676 nucleic acid binding; GO:0003723 RNA binding; GO:0003824 catalytic activity; GO:0004518 nuclease activity; GO:0004519 endonuclease activity; GO:0004521 endoribonuclease activity; GO:0004540 ribonuclease activity; GO:0005488 binding; GO:0016787 hydrolase activity; GO:0016788 hydrolase activity, acting on ester bonds; GO:0097159 organic cyclic compound binding; GO:0140098 catalytic activ…	PF18044; PF00098	PF18044 CCCH-type zinc finger; PF00098 Zinc knuckle		A	KOG1040	Polyadenylation factor I complex, subunit, Yth1 (CPSF subunit)
J9VG63	212	S	0.32655	0.00468094	Down	Ubiquitin carboxyl-terminal hydrolase OS=Cryptococcus neoformans var. grubii serotype A (strain H99 / ATCC 208821 / CBS 10515 / FGSC 9487) OX=235443 GN=CNAG_03872 PE=3 SV=2	CNAG_03872	_AAIQPSQADVETHGLQLHDHIS[Phospho (STY)]PMVS[Phospho (STY)]PLPS[Phospho (STY)]PAHS[Phospho (STY)]VPATPSLR_	1	33542.6	38914.4	33290.2	21183.4	19853.3	16622.4	1.35749	2.36437	1.56304	0.687703	0.542302	0.495781	nucleus	K11844	USP16_45; ubiquitin carboxyl-terminal hydrolase 16/45 [EC:3.4.19.12]								O	KOG1873	Ubiquitin-specific protease
J9VG63	216	S	0.313209	0.00233885	Down	Ubiquitin carboxyl-terminal hydrolase OS=Cryptococcus neoformans var. grubii serotype A (strain H99 / ATCC 208821 / CBS 10515 / FGSC 9487) OX=235443 GN=CNAG_03872 PE=3 SV=2	CNAG_03872	_AAIQPSQADVETHGLQLHDHIS[Phospho (STY)]PMVS[Phospho (STY)]PLPS[Phospho (STY)]PAHS[Phospho (STY)]VPATPSLR_	1	39105	38914.4	33290.2	21183.4	19853.3	16622.4	1.53051	2.28654	1.51159	0.665064	0.524449	0.479461	nucleus	K11844	USP16_45; ubiquitin carboxyl-terminal hydrolase 16/45 [EC:3.4.19.12]								O	KOG1873	Ubiquitin-specific protease
J9VG63	220	S	0.33731	0.00898156	Down	Ubiquitin carboxyl-terminal hydrolase OS=Cryptococcus neoformans var. grubii serotype A (strain H99 / ATCC 208821 / CBS 10515 / FGSC 9487) OX=235443 GN=CNAG_03872 PE=3 SV=2	CNAG_03872	_AAIQPSQADVETHGLQLHDHIS[Phospho (STY)]PMVS[Phospho (STY)]PLPS[Phospho (STY)]PAHS[Phospho (STY)]VPATPSLR_	0.999991	29377	38914.4	33290.2	21183.4	19853.3	16622.4	1.22001	2.42622	1.60393	0.705693	0.556488	0.508751	nucleus	K11844	USP16_45; ubiquitin carboxyl-terminal hydrolase 16/45 [EC:3.4.19.12]								O	KOG1873	Ubiquitin-specific protease
J9VG64	70	S	0.449804	0.0296202	Down	Uncharacterized protein OS=Cryptococcus neoformans var. grubii serotype A (strain H99 / ATCC 208821 / CBS 10515 / FGSC 9487) OX=235443 GN=CNAG_07320 PE=3 SV=1	CNAG_07320	_S[Phospho (STY)]HEVVSPR_	1	18110.1	34565.9	18243.5	9181.05	10604.2	13773	1.15135	1.82556	1.2407	0.481892	0.507945	0.90726	nucleus	K06053	RBPSUH, RBPJK; recombining binding protein suppressor of hairless		GO:0006139 nucleobase-containing compound metabolic process; GO:0006351 transcription, DNA-templated; GO:0006355 regulation of transcription, DNA-templated; GO:0006357 regulation of transcription by RNA polymerase II; GO:0006366 transcription by RNA polymerase II; GO:0006725 cellular aromatic compound metabolic process; GO:0006807 nitrogen compound metabolic process; GO:0008152 metabolic process;…	GO:0000228 nuclear chromosome; GO:0000785 chromatin; GO:0005622 intracellular anatomical structure; GO:0005634 nucleus; GO:0005694 chromosome; GO:0005737 cytoplasm; GO:0031974 membrane-enclosed lumen; GO:0031981 nuclear lumen; GO:0043226 organelle; GO:0043227 membrane-bounded organelle; GO:0043228 non-membrane-bounded organelle; GO:0043229 intracellular organelle; GO:0043231 intracellular membran…	GO:0000976 transcription cis-regulatory region binding; GO:0000977 RNA polymerase II transcription regulatory region sequence-specific DNA binding; GO:0000978 RNA polymerase II cis-regulatory region sequence-specific DNA binding; GO:0000981 DNA-binding transcription factor activity, RNA polymerase II-specific; GO:0000987 cis-regulatory region sequence-specific DNA binding; GO:0001067 transcriptio…	PF09271	PF09271 LAG1, DNA binding		K	KOG3743	Recombination signal binding protein-J kappa(CBF1, Su(H), HS2NF5)
J9VG70	1161	S	0.295829	0.000343931	Down	Zn(2)-C6 fungal-type domain-containing protein OS=Cryptococcus neoformans var. grubii serotype A (strain H99 / ATCC 208821 / CBS 10515 / FGSC 9487) OX=235443 GN=CNAG_03620 PE=4 SV=2	CNAG_03620	_GLS[Phospho (STY)]PLAGYGESTASLR_	1	80378.5	78326.7	68964.8	7761.96	9027.65	7903.07	1.25195	1.24593	1.21305	0.297684	0.43208	0.368036	nucleus
J9VG82	190	S	0.560245	0.00269616	Down	26S proteasome regulatory subunit N11 OS=Cryptococcus neoformans var. grubii serotype A (strain H99 / ATCC 208821 / CBS 10515 / FGSC 9487) OX=235443 GN=CNAG_07028 PE=4 SV=1	CNAG_07028	_QTTSNIGHLNKPS[Phospho (STY)]IQALIHGLNR_	0.999993	3309.45	3618.01	3330.01		1499.74	1601.54	1.16535	1.24905	1.06845		0.630466	0.670366	cytoplasm	K03030	PSMD14, RPN11, POH1; 26S proteasome regulatory subunit N11	map03050 Proteasome	GO:0000266 mitochondrial fission; GO:0006464 cellular protein modification process; GO:0006508 proteolysis; GO:0006511 ubiquitin-dependent protein catabolic process; GO:0006807 nitrogen compound metabolic process; GO:0006996 organelle organization; GO:0007005 mitochondrion organization; GO:0007031 peroxisome organization; GO:0007088 regulation of mitotic nuclear division; GO:0007346 regulation of…	GO:0000502 proteasome complex; GO:0005622 intracellular anatomical structure; GO:0005634 nucleus; GO:0005737 cytoplasm; GO:0005739 mitochondrion; GO:0005829 cytosol; GO:0005838 proteasome regulatory particle; GO:0008541 proteasome regulatory particle, lid subcomplex; GO:0022624 proteasome accessory complex; GO:0031597 cytosolic proteasome complex; GO:0031974 membrane-enclosed lumen; GO:0031981 nu…	GO:0003824 catalytic activity; GO:0004843 thiol-dependent deubiquitinase; GO:0008233 peptidase activity; GO:0008234 cysteine-type peptidase activity; GO:0008237 metallopeptidase activity; GO:0016787 hydrolase activity; GO:0019783 ubiquitin-like protein-specific protease activity; GO:0101005 deubiquitinase activity; GO:0140096 catalytic activity, acting on a protein;				O	KOG1555	26S proteasome regulatory complex, subunit RPN11
J9VG96	512	S	2.06049	0.00359934	Up	3-isopropylmalate dehydratase OS=Cryptococcus neoformans var. grubii serotype A (strain H99 / ATCC 208821 / CBS 10515 / FGSC 9487) OX=235443 GN=CNAG_00237 PE=3 SV=1	CNAG_00237	_S[Phospho (STY)]AEPTEETEEGK_	1	32608.9	25413.8	34120.5	63438.1	78710.4	58958.2	0.685178	0.552894	0.701628	1.2354	1.57877	1.18256	cytoplasm	K01702	LEU1; 3-isopropylmalate dehydratase [EC:4.2.1.33]	map00290 Valine, leucine and isoleucine biosynthesis; map01100 Metabolic pathways; map01110 Biosynthesis of secondary metabolites; map01210 2-Oxocarboxylic acid metabolism; map01230 Biosynthesis of amino acids	GO:0006082 organic acid metabolic process; GO:0006520 cellular amino acid metabolic process; GO:0006551 leucine metabolic process; GO:0006807 nitrogen compound metabolic process; GO:0008152 metabolic process; GO:0008652 cellular amino acid biosynthetic process; GO:0009058 biosynthetic process; GO:0009081 branched-chain amino acid metabolic process; GO:0009082 branched-chain amino acid biosyntheti…	GO:0005622 intracellular anatomical structure; GO:0005737 cytoplasm; GO:0005829 cytosol; GO:0010494 cytoplasmic stress granule; GO:0032991 protein-containing complex; GO:0035770 ribonucleoprotein granule; GO:0036464 cytoplasmic ribonucleoprotein granule; GO:0043226 organelle; GO:0043228 non-membrane-bounded organelle; GO:0043229 intracellular organelle; GO:0043232 intracellular non-membrane-bound…	GO:0003824 catalytic activity; GO:0003861 3-isopropylmalate dehydratase activity; GO:0016829 lyase activity; GO:0016835 carbon-oxygen lyase activity; GO:0016836 hydro-lyase activity;	PF00694	PF00694 Aconitase C-terminal domain		E	KOG0454	3-isopropylmalate dehydratase (aconitase superfamily)
J9VG96	524	T	2.66502	1.8696e-05	Up	3-isopropylmalate dehydratase OS=Cryptococcus neoformans var. grubii serotype A (strain H99 / ATCC 208821 / CBS 10515 / FGSC 9487) OX=235443 GN=CNAG_00237 PE=3 SV=1	CNAG_00237	_SAEPTEETEEGKT[Phospho (STY)]PVK_	1	515637	533274	607107	1.58834e+06	1.53282e+06	1.56482e+06	0.500983	0.536455	0.577255	1.43025	1.42164	1.45129	cytoplasm	K01702	LEU1; 3-isopropylmalate dehydratase [EC:4.2.1.33]	map00290 Valine, leucine and isoleucine biosynthesis; map01100 Metabolic pathways; map01110 Biosynthesis of secondary metabolites; map01210 2-Oxocarboxylic acid metabolism; map01230 Biosynthesis of amino acids	GO:0006082 organic acid metabolic process; GO:0006520 cellular amino acid metabolic process; GO:0006551 leucine metabolic process; GO:0006807 nitrogen compound metabolic process; GO:0008152 metabolic process; GO:0008652 cellular amino acid biosynthetic process; GO:0009058 biosynthetic process; GO:0009081 branched-chain amino acid metabolic process; GO:0009082 branched-chain amino acid biosyntheti…	GO:0005622 intracellular anatomical structure; GO:0005737 cytoplasm; GO:0005829 cytosol; GO:0010494 cytoplasmic stress granule; GO:0032991 protein-containing complex; GO:0035770 ribonucleoprotein granule; GO:0036464 cytoplasmic ribonucleoprotein granule; GO:0043226 organelle; GO:0043228 non-membrane-bounded organelle; GO:0043229 intracellular organelle; GO:0043232 intracellular non-membrane-bound…	GO:0003824 catalytic activity; GO:0003861 3-isopropylmalate dehydratase activity; GO:0016829 lyase activity; GO:0016835 carbon-oxygen lyase activity; GO:0016836 hydro-lyase activity;	PF00694	PF00694 Aconitase C-terminal domain		E	KOG0454	3-isopropylmalate dehydratase (aconitase superfamily)
J9VGA5	82	S	0.309434	1.23669e-05	Down	Chaperonin GroES OS=Cryptococcus neoformans var. grubii serotype A (strain H99 / ATCC 208821 / CBS 10515 / FGSC 9487) OX=235443 GN=CNAG_03892 PE=3 SV=1	CNAG_03892	_VLLPGWGGS[Phospho (STY)]PIK_	1	35906.8	31505.3	31505.5	11113.9	11259.4	11205.1	1.68978	1.55225	1.45605	0.485149	0.47513	0.49347	mitochondria	K04078	groES, HSPE1; chaperonin GroES					PF00166	PF00166 Chaperonin 10 Kd subunit	PF00166 Chaperonin 10 Kd subunit	O	KOG1641	Mitochondrial chaperonin
J9VGA6	91	S	0.0350344	0.00134126	Down	Cytoplasmic protein OS=Cryptococcus neoformans var. grubii serotype A (strain H99 / ATCC 208821 / CBS 10515 / FGSC 9487) OX=235443 GN=CNAG_03668 PE=4 SV=1	CNAG_03668	_RPS[Phospho (STY)]FLASLGIR_	1	79934.5	70499.5	82562		5300.06	2566.47	2.34097	1.67584	1.40041		0.0808152	0.0457108	nucleus
J9VGB0	50	S	1.83086	0.000532346	Up	Serine/threonine-protein phosphatase OS=Cryptococcus neoformans var. grubii serotype A (strain H99 / ATCC 208821 / CBS 10515 / FGSC 9487) OX=235443 GN=CNAG_03673 PE=3 SV=1	CNAG_03673	_DAAAGHPPPPDALS[Phospho (STY)]PAK_	1	15762.3	12881.6	15289.5	29703.6	30820.1	27897.8	0.750424	0.628954	0.71017	1.27547	1.33972	1.21048	mitochondria	K06269	PPP1C; serine/threonine-protein phosphatase PP1 catalytic subunit [EC:3.1.3.16]	map03015 mRNA surveillance pathway; map04113 Meiosis - yeast	GO:0006464 cellular protein modification process; GO:0006470 protein dephosphorylation; GO:0006793 phosphorus metabolic process; GO:0006796 phosphate-containing compound metabolic process; GO:0006807 nitrogen compound metabolic process; GO:0006873 cellular ion homeostasis; GO:0006875 cellular metal ion homeostasis; GO:0006883 cellular sodium ion homeostasis; GO:0007154 cell communication; GO:0007…	GO:0000322 storage vacuole; GO:0000323 lytic vacuole; GO:0000324 fungal-type vacuole; GO:0005622 intracellular anatomical structure; GO:0005634 nucleus; GO:0005737 cytoplasm; GO:0005773 vacuole; GO:0005886 plasma membrane; GO:0016020 membrane; GO:0019897 extrinsic component of plasma membrane; GO:0019898 extrinsic component of membrane; GO:0043226 organelle; GO:0043227 membrane-bounded organelle;…	GO:0003824 catalytic activity; GO:0004721 phosphoprotein phosphatase activity; GO:0004722 protein serine/threonine phosphatase activity; GO:0016787 hydrolase activity; GO:0016788 hydrolase activity, acting on ester bonds; GO:0016791 phosphatase activity; GO:0042578 phosphoric ester hydrolase activity; GO:0140096 catalytic activity, acting on a protein;	PF00149	PF00149 Calcineurin-like phosphoesterase		TR	KOG0374	Serine/threonine specific protein phosphatase PP1, catalytic subunit
J9VGB0	174	S	0.433858	0.00562899	Down	Serine/threonine-protein phosphatase OS=Cryptococcus neoformans var. grubii serotype A (strain H99 / ATCC 208821 / CBS 10515 / FGSC 9487) OX=235443 GN=CNAG_03673 PE=3 SV=1	CNAG_03673	_TES[Phospho (STY)]AAGGFQILDVDNMIQR_	0.999965	23838.2	20197	20161.8	12451.9	10698.4	7531.6	1.58318	1.37564	1.30638	0.74588	0.648735	0.455876	mitochondria	K06269	PPP1C; serine/threonine-protein phosphatase PP1 catalytic subunit [EC:3.1.3.16]	map03015 mRNA surveillance pathway; map04113 Meiosis - yeast	GO:0006464 cellular protein modification process; GO:0006470 protein dephosphorylation; GO:0006793 phosphorus metabolic process; GO:0006796 phosphate-containing compound metabolic process; GO:0006807 nitrogen compound metabolic process; GO:0006873 cellular ion homeostasis; GO:0006875 cellular metal ion homeostasis; GO:0006883 cellular sodium ion homeostasis; GO:0007154 cell communication; GO:0007…	GO:0000322 storage vacuole; GO:0000323 lytic vacuole; GO:0000324 fungal-type vacuole; GO:0005622 intracellular anatomical structure; GO:0005634 nucleus; GO:0005737 cytoplasm; GO:0005773 vacuole; GO:0005886 plasma membrane; GO:0016020 membrane; GO:0019897 extrinsic component of plasma membrane; GO:0019898 extrinsic component of membrane; GO:0043226 organelle; GO:0043227 membrane-bounded organelle;…	GO:0003824 catalytic activity; GO:0004721 phosphoprotein phosphatase activity; GO:0004722 protein serine/threonine phosphatase activity; GO:0016787 hydrolase activity; GO:0016788 hydrolase activity, acting on ester bonds; GO:0016791 phosphatase activity; GO:0042578 phosphoric ester hydrolase activity; GO:0140096 catalytic activity, acting on a protein;	PF00149	PF00149 Calcineurin-like phosphoesterase		TR	KOG0374	Serine/threonine specific protein phosphatase PP1, catalytic subunit
J9VGB3	367	S	2.59845	0.000726688	Up	Transcriptional regulatory protein OS=Cryptococcus neoformans var. grubii serotype A (strain H99 / ATCC 208821 / CBS 10515 / FGSC 9487) OX=235443 GN=CNAG_03902 PE=4 SV=2	CNAG_03902	_AGS[Phospho (STY)]EIPEES[Phospho (STY)]PQR_	1	151020	151620	145675	293296	357474	348705	0.525965	0.652135	0.557179	1.27558	1.62311	1.61036	nucleus
J9VGE0	1535	S	5.43166	0.0309455	Up	THO complex subunit 2 OS=Cryptococcus neoformans var. grubii serotype A (strain H99 / ATCC 208821 / CBS 10515 / FGSC 9487) OX=235443 GN=CNAG_03942 PE=3 SV=1	CNAG_03942	_EQEAGAAPQS[Phospho (STY)]PLVHPIPTRPGVPTR_	1		78404.5	26429.3	291422	386529	127722		0.361687	0.171908	1.9726	1.56126	0.813592	mitochondria	K12879	THOC2; THO complex subunit 2	map03013 Nucleocytoplasmic transport; map03040 Spliceosome	GO:0006139 nucleobase-containing compound metabolic process; GO:0006259 DNA metabolic process; GO:0006281 DNA repair; GO:0006283 transcription-coupled nucleotide-excision repair; GO:0006289 nucleotide-excision repair; GO:0006310 DNA recombination; GO:0006351 transcription, DNA-templated; GO:0006354 DNA-templated transcription, elongation; GO:0006355 regulation of transcription, DNA-templated; GO:…	GO:0000346 transcription export complex; GO:0000347 THO complex; GO:0000445 THO complex part of transcription export complex; GO:0000446 nucleoplasmic THO complex; GO:0000781 chromosome, telomeric region; GO:0005622 intracellular anatomical structure; GO:0005634 nucleus; GO:0005654 nucleoplasm; GO:0005694 chromosome; GO:0008023 transcription elongation factor complex; GO:0031974 membrane-enclosed…	GO:0003676 nucleic acid binding; GO:0003677 DNA binding; GO:0003723 RNA binding; GO:0003729 mRNA binding; GO:0005488 binding; GO:0097159 organic cyclic compound binding; GO:1901363 heterocyclic compound binding;				K	KOG1874	KEKE-like motif-containing transcription regulator (Rlr1)/suppressor of sin4
J9VGE0	1914	S	0.594548	0.0107605	Down	THO complex subunit 2 OS=Cryptococcus neoformans var. grubii serotype A (strain H99 / ATCC 208821 / CBS 10515 / FGSC 9487) OX=235443 GN=CNAG_03942 PE=3 SV=1	CNAG_03942	_DSTDTAS[Phospho (STY)]NAS[Phospho (STY)]GHGPAR_	1	11627.5	14402.7	14194.8	7227.65	10714.8	6735.86	1.1528	1.11849	1.5543	0.82359	0.72858	0.722325	mitochondria	K12879	THOC2; THO complex subunit 2	map03013 Nucleocytoplasmic transport; map03040 Spliceosome	GO:0006139 nucleobase-containing compound metabolic process; GO:0006259 DNA metabolic process; GO:0006281 DNA repair; GO:0006283 transcription-coupled nucleotide-excision repair; GO:0006289 nucleotide-excision repair; GO:0006310 DNA recombination; GO:0006351 transcription, DNA-templated; GO:0006354 DNA-templated transcription, elongation; GO:0006355 regulation of transcription, DNA-templated; GO:…	GO:0000346 transcription export complex; GO:0000347 THO complex; GO:0000445 THO complex part of transcription export complex; GO:0000446 nucleoplasmic THO complex; GO:0000781 chromosome, telomeric region; GO:0005622 intracellular anatomical structure; GO:0005634 nucleus; GO:0005654 nucleoplasm; GO:0005694 chromosome; GO:0008023 transcription elongation factor complex; GO:0031974 membrane-enclosed…	GO:0003676 nucleic acid binding; GO:0003677 DNA binding; GO:0003723 RNA binding; GO:0003729 mRNA binding; GO:0005488 binding; GO:0097159 organic cyclic compound binding; GO:1901363 heterocyclic compound binding;				K	KOG1874	KEKE-like motif-containing transcription regulator (Rlr1)/suppressor of sin4
J9VGE0	1917	S	0.654435	0.0124012	Down	THO complex subunit 2 OS=Cryptococcus neoformans var. grubii serotype A (strain H99 / ATCC 208821 / CBS 10515 / FGSC 9487) OX=235443 GN=CNAG_03942 PE=3 SV=1	CNAG_03942	_DSTDTASNAS[Phospho (STY)]GHGPAR_	1	25408.3	28360.7	26747.8	15981.5	22410.5	15496	1.21645	1.06355	1.41432	0.879395	0.73586	0.802435	mitochondria	K12879	THOC2; THO complex subunit 2	map03013 Nucleocytoplasmic transport; map03040 Spliceosome	GO:0006139 nucleobase-containing compound metabolic process; GO:0006259 DNA metabolic process; GO:0006281 DNA repair; GO:0006283 transcription-coupled nucleotide-excision repair; GO:0006289 nucleotide-excision repair; GO:0006310 DNA recombination; GO:0006351 transcription, DNA-templated; GO:0006354 DNA-templated transcription, elongation; GO:0006355 regulation of transcription, DNA-templated; GO:…	GO:0000346 transcription export complex; GO:0000347 THO complex; GO:0000445 THO complex part of transcription export complex; GO:0000446 nucleoplasmic THO complex; GO:0000781 chromosome, telomeric region; GO:0005622 intracellular anatomical structure; GO:0005634 nucleus; GO:0005654 nucleoplasm; GO:0005694 chromosome; GO:0008023 transcription elongation factor complex; GO:0031974 membrane-enclosed…	GO:0003676 nucleic acid binding; GO:0003677 DNA binding; GO:0003723 RNA binding; GO:0003729 mRNA binding; GO:0005488 binding; GO:0097159 organic cyclic compound binding; GO:1901363 heterocyclic compound binding;				K	KOG1874	KEKE-like motif-containing transcription regulator (Rlr1)/suppressor of sin4
J9VGF1	342	S	3.22289	0.0244997	Up	RAN protein binding protein OS=Cryptococcus neoformans var. grubii serotype A (strain H99 / ATCC 208821 / CBS 10515 / FGSC 9487) OX=235443 GN=CNAG_03722 PE=4 SV=2	CNAG_03722	_TAS[Phospho (STY)]PSATSAPAPAPAAAAAPAPPAAPAPGPAQPK_	0.99983	546850	530124	175674	1.12162e+06	1.18043e+06	1.17803e+06	0.608928	0.655175	0.211751	1.59366	1.5464	1.61646	mitochondria	K24983	G3BP2; Ras GTPase-activating protein-binding protein 2		GO:0006464 cellular protein modification process; GO:0006508 proteolysis; GO:0006807 nitrogen compound metabolic process; GO:0006914 autophagy; GO:0008152 metabolic process; GO:0009056 catabolic process; GO:0009987 cellular process; GO:0016236 macroautophagy; GO:0016579 protein deubiquitination; GO:0019538 protein metabolic process; GO:0032386 regulation of intracellular transport; GO:0032879 reg…	GO:0000932 P-body; GO:0005622 intracellular anatomical structure; GO:0005737 cytoplasm; GO:0005829 cytosol; GO:0010494 cytoplasmic stress granule; GO:0032991 protein-containing complex; GO:0035770 ribonucleoprotein granule; GO:0036464 cytoplasmic ribonucleoprotein granule; GO:0043226 organelle; GO:0043228 non-membrane-bounded organelle; GO:0043229 intracellular organelle; GO:0043232 intracellular…	GO:0003676 nucleic acid binding; GO:0003723 RNA binding; GO:0003729 mRNA binding; GO:0005488 binding; GO:0043021 ribonucleoprotein complex binding; GO:0044877 protein-containing complex binding; GO:0097159 organic cyclic compound binding; GO:1901363 heterocyclic compound binding; GO:1905538 polysome binding;	PF02136; PF00076	PF02136 Nuclear transport factor 2 (NTF2) domain; PF00076 RNA recognition motif. (a.k.a. RRM, RBD, or RNP domain)		T	KOG0116	RasGAP SH3 binding protein rasputin, contains NTF2 and RRM domains
J9VGF6	837	S	0.572747	0.000390934	Down	DNA replication licensing factor MCM6 OS=Cryptococcus neoformans var. grubii serotype A (strain H99 / ATCC 208821 / CBS 10515 / FGSC 9487) OX=235443 GN=CNAG_03962 PE=3 SV=1	CNAG_03962	_ETS[Phospho (STY)]VATTQPSK_	0.995963	34172.9	39132.1	26750.9		43596.5	28275.2	1.36917	1.28073	1.26731		0.744841	0.750872	nucleus	K02542	MCM6; DNA replication licensing factor MCM6 [EC:5.6.2.3]	map03030 DNA replication; map04111 Cell cycle - yeast; map04113 Meiosis - yeast	GO:0000003 reproduction; GO:0000278 mitotic cell cycle; GO:0000724 double-strand break repair via homologous recombination; GO:0000725 recombinational repair; GO:0000727 double-strand break repair via break-induced replication; GO:0006139 nucleobase-containing compound metabolic process; GO:0006259 DNA metabolic process; GO:0006260 DNA replication; GO:0006261 DNA-dependent DNA replication; GO:000…	GO:0000228 nuclear chromosome; GO:0000785 chromatin; GO:0005622 intracellular anatomical structure; GO:0005634 nucleus; GO:0005654 nucleoplasm; GO:0005656 nuclear pre-replicative complex; GO:0005657 replication fork; GO:0005694 chromosome; GO:0005737 cytoplasm; GO:0031261 DNA replication preinitiation complex; GO:0031298 replication fork protection complex; GO:0031974 membrane-enclosed lumen; GO:…	GO:0003676 nucleic acid binding; GO:0003677 DNA binding; GO:0003688 DNA replication origin binding; GO:0003690 double-stranded DNA binding; GO:0003824 catalytic activity; GO:0005488 binding; GO:0008094 ATP-dependent activity, acting on DNA; GO:0016462 pyrophosphatase activity; GO:0016787 hydrolase activity; GO:0016817 hydrolase activity, acting on acid anhydrides; GO:0016818 hydrolase activity, a…	PF14551; PF17207; PF00493; PF17855; PF18263	PF14551 MCM N-terminal domain; PF17207 MCM OB domain; PF00493 MCM P-loop domain; PF17855 MCM AAA-lid domain; PF18263 MCM6 C-terminal winged-helix domain		L	KOG0480	DNA replication licensing factor, MCM6 component
J9VGF7	272	S	0.355486	0.000228288	Down	PH domain-containing protein OS=Cryptococcus neoformans var. grubii serotype A (strain H99 / ATCC 208821 / CBS 10515 / FGSC 9487) OX=235443 GN=CNAG_03727 PE=4 SV=2	CNAG_03727	_RPS[Phospho (STY)]LALITSDEVLTPK_	1	19957.2	17206.9	17554.6	5949.33	10109.8	7386.96	1.59358	1.44437	1.5629	0.475442	0.620298	0.539801	nucleus					GO:0005622 intracellular anatomical structure; GO:0005737 cytoplasm; GO:0005739 mitochondrion; GO:0005829 cytosol; GO:0043226 organelle; GO:0043227 membrane-bounded organelle; GO:0043229 intracellular organelle; GO:0043231 intracellular membrane-bounded organelle;
J9VGF7	532	S	1.67588	0.0125855	Up	PH domain-containing protein OS=Cryptococcus neoformans var. grubii serotype A (strain H99 / ATCC 208821 / CBS 10515 / FGSC 9487) OX=235443 GN=CNAG_03727 PE=4 SV=2	CNAG_03727	_NPSTVSSS[Phospho (STY)]PVGFSGR_	0.916361	94466.2	67138.8	80284.9	132110	215659	140615	0.807378	0.603217	0.76507	1.13003	1.41628	1.09983	nucleus					GO:0005622 intracellular anatomical structure; GO:0005737 cytoplasm; GO:0005739 mitochondrion; GO:0005829 cytosol; GO:0043226 organelle; GO:0043227 membrane-bounded organelle; GO:0043229 intracellular organelle; GO:0043231 intracellular membrane-bounded organelle;
J9VGF7	832	S	0.454594	0.000943135	Down	PH domain-containing protein OS=Cryptococcus neoformans var. grubii serotype A (strain H99 / ATCC 208821 / CBS 10515 / FGSC 9487) OX=235443 GN=CNAG_03727 PE=4 SV=2	CNAG_03727	_LETVKS[Phospho (STY)]GEQMPFR_	1	80033	62817.2	69555.5	37778.2	44189.3	32665	1.52742	1.26028	1.48008	0.721578	0.648017	0.57051	nucleus					GO:0005622 intracellular anatomical structure; GO:0005737 cytoplasm; GO:0005739 mitochondrion; GO:0005829 cytosol; GO:0043226 organelle; GO:0043227 membrane-bounded organelle; GO:0043229 intracellular organelle; GO:0043231 intracellular membrane-bounded organelle;
J9VGL2	780	T	0.5192	5.85203e-05	Down	Uncharacterized protein OS=Cryptococcus neoformans var. grubii serotype A (strain H99 / ATCC 208821 / CBS 10515 / FGSC 9487) OX=235443 GN=CNAG_00337 PE=4 SV=1	CNAG_00337	_RHT[Phospho (STY)]YDINASSR_	1	1150774	1.1094e+06	1161345	768715	748340	716726	1.32891	1.30521	1.46639	0.718601	0.703647	0.706734	nucleus
J9VGL3	23	S	0.252896	0.000290174	Down	Uncharacterized protein OS=Cryptococcus neoformans var. grubii serotype A (strain H99 / ATCC 208821 / CBS 10515 / FGSC 9487) OX=235443 GN=CNAG_04027 PE=4 SV=1	CNAG_04027	_KSS[Phospho (STY)]IASSSLEELHK_	0.987897	52046.9	41353.6	36155.8	12168	13014.6	15828.8	1.9897	1.725	1.40719	0.399776	0.414338	0.481188	nucleus
J9VGL3	234	S	2.42623	0.000379216	Up	Uncharacterized protein OS=Cryptococcus neoformans var. grubii serotype A (strain H99 / ATCC 208821 / CBS 10515 / FGSC 9487) OX=235443 GN=CNAG_04027 PE=4 SV=1	CNAG_04027	_TS[Phospho (STY)]S[Phospho (STY)]LSSPYTC[Carbamidomethyl (C)]HSSPLSQGFPSTPK_	1	1.2077e+06	1.06571e+06	1.28607e+06	3.84189e+06	3.65002e+06	3.25297e+06	0.550528	0.530082	0.596856	1.50512	1.38563	1.17917	nucleus
J9VGL3	184	T	2.22163	0.00111168	Up	Uncharacterized protein OS=Cryptococcus neoformans var. grubii serotype A (strain H99 / ATCC 208821 / CBS 10515 / FGSC 9487) OX=235443 GN=CNAG_04027 PE=4 SV=1	CNAG_04027	_AS[Phospho (STY)]T[Phospho (STY)]SALPADFLR_	1	217859	179729	191460	618356	480229	529900	0.64061	0.576659	0.573165	1.56265	1.17598	1.23905	nucleus
J9VGL3	95	Y	1.939	0.00142166	Up	Uncharacterized protein OS=Cryptococcus neoformans var. grubii serotype A (strain H99 / ATCC 208821 / CBS 10515 / FGSC 9487) OX=235443 GN=CNAG_04027 PE=4 SV=1	CNAG_04027	_HHAHAPRS[Phospho (STY)]PSEPPTSSSNESNESSNEY[Phospho (STY)]PRSPAYHHR_	0.999934	56157.6	52738.4	62456.3	117750	134209	164485	0.622974	0.638369	0.705378	1.12261	1.23987	1.45099	nucleus
J9VGL3	218	Y	0.487162	0.0480235	Down	Uncharacterized protein OS=Cryptococcus neoformans var. grubii serotype A (strain H99 / ATCC 208821 / CBS 10515 / FGSC 9487) OX=235443 GN=CNAG_04027 PE=4 SV=1	CNAG_04027	_C[Carbamidomethyl (C)]SPLHHPPSEC[Carbamidomethyl (C)]EQVQMQTQPSTPAY[Phospho (STY)]FPIQLPR_	0.999996	51299.9	47763.3	55940.9	47917.6	19071.9	26486	1.34621	1.36765	1.49455	1.08068	0.416797	0.5527	nucleus
J9VGM5	74	S	0.149084	0.000327591	Down	CAMKK/ELM protein kinase OS=Cryptococcus neoformans var. grubii serotype A (strain H99 / ATCC 208821 / CBS 10515 / FGSC 9487) OX=235443 GN=CNAG_03791 PE=4 SV=1	CNAG_03791	_RGS[Phospho (STY)]AQTGTEYSFK_	1	40828.8	37506.1	29542.2	6119.12	5920.71		1.82774	1.58391	1.39497	0.237822	0.239904		nucleus	K21157	SAK1; SNF1-activating kinase 1 [EC:2.7.11.1]	map04138 Autophagy - yeast	GO:0001558 regulation of cell growth; GO:0006464 cellular protein modification process; GO:0006468 protein phosphorylation; GO:0006793 phosphorus metabolic process; GO:0006796 phosphate-containing compound metabolic process; GO:0006807 nitrogen compound metabolic process; GO:0006950 response to stress; GO:0006996 organelle organization; GO:0007010 cytoskeleton organization; GO:0007015 actin filam…	GO:0005622 intracellular anatomical structure; GO:0005737 cytoplasm; GO:0005938 cell cortex; GO:0030427 site of polarized growth; GO:0032153 cell division site; GO:0035838 growing cell tip; GO:0051285 cell cortex of cell tip; GO:0051286 cell tip; GO:0071944 cell periphery; GO:0099568 cytoplasmic region; GO:0099738 cell cortex region; GO:1902716 cell cortex of growing cell tip;	GO:0000166 nucleotide binding; GO:0003824 catalytic activity; GO:0004672 protein kinase activity; GO:0004674 protein serine/threonine kinase activity; GO:0004683 calmodulin-dependent protein kinase activity; GO:0005488 binding; GO:0005515 protein binding; GO:0005516 calmodulin binding; GO:0005524 ATP binding; GO:0016301 kinase activity; GO:0016740 transferase activity; GO:0016772 transferase acti…	PF00069	PF00069 Protein kinase domain		T	KOG0585	Ca2+/calmodulin-dependent protein kinase kinase beta and related serine/threonine protein kinases
J9VGM5	732	S	0.0741465	0.0242591	Down	CAMKK/ELM protein kinase OS=Cryptococcus neoformans var. grubii serotype A (strain H99 / ATCC 208821 / CBS 10515 / FGSC 9487) OX=235443 GN=CNAG_03791 PE=4 SV=1	CNAG_03791	_RLS[Phospho (STY)]SHLVPQAK_	1	382686	411408	377027	3408.08	50575	44616.8	1.94153	1.96903	2.01766	0.0150116	0.232249	0.192296	nucleus	K21157	SAK1; SNF1-activating kinase 1 [EC:2.7.11.1]	map04138 Autophagy - yeast	GO:0001558 regulation of cell growth; GO:0006464 cellular protein modification process; GO:0006468 protein phosphorylation; GO:0006793 phosphorus metabolic process; GO:0006796 phosphate-containing compound metabolic process; GO:0006807 nitrogen compound metabolic process; GO:0006950 response to stress; GO:0006996 organelle organization; GO:0007010 cytoskeleton organization; GO:0007015 actin filam…	GO:0005622 intracellular anatomical structure; GO:0005737 cytoplasm; GO:0005938 cell cortex; GO:0030427 site of polarized growth; GO:0032153 cell division site; GO:0035838 growing cell tip; GO:0051285 cell cortex of cell tip; GO:0051286 cell tip; GO:0071944 cell periphery; GO:0099568 cytoplasmic region; GO:0099738 cell cortex region; GO:1902716 cell cortex of growing cell tip;	GO:0000166 nucleotide binding; GO:0003824 catalytic activity; GO:0004672 protein kinase activity; GO:0004674 protein serine/threonine kinase activity; GO:0004683 calmodulin-dependent protein kinase activity; GO:0005488 binding; GO:0005515 protein binding; GO:0005516 calmodulin binding; GO:0005524 ATP binding; GO:0016301 kinase activity; GO:0016740 transferase activity; GO:0016772 transferase acti…	PF00069	PF00069 Protein kinase domain		T	KOG0585	Ca2+/calmodulin-dependent protein kinase kinase beta and related serine/threonine protein kinases
J9VGM5	762	S	0.290332	0.000747757	Down	CAMKK/ELM protein kinase OS=Cryptococcus neoformans var. grubii serotype A (strain H99 / ATCC 208821 / CBS 10515 / FGSC 9487) OX=235443 GN=CNAG_03791 PE=4 SV=1	CNAG_03791	_PATSSVS[Phospho (STY)]LDKFK_	1	25904.4	27613.5	34180.6	11179	9222.24	8826.92	1.42715	1.43515	1.98632	0.534705	0.459886	0.41312	nucleus	K21157	SAK1; SNF1-activating kinase 1 [EC:2.7.11.1]	map04138 Autophagy - yeast	GO:0001558 regulation of cell growth; GO:0006464 cellular protein modification process; GO:0006468 protein phosphorylation; GO:0006793 phosphorus metabolic process; GO:0006796 phosphate-containing compound metabolic process; GO:0006807 nitrogen compound metabolic process; GO:0006950 response to stress; GO:0006996 organelle organization; GO:0007010 cytoskeleton organization; GO:0007015 actin filam…	GO:0005622 intracellular anatomical structure; GO:0005737 cytoplasm; GO:0005938 cell cortex; GO:0030427 site of polarized growth; GO:0032153 cell division site; GO:0035838 growing cell tip; GO:0051285 cell cortex of cell tip; GO:0051286 cell tip; GO:0071944 cell periphery; GO:0099568 cytoplasmic region; GO:0099738 cell cortex region; GO:1902716 cell cortex of growing cell tip;	GO:0000166 nucleotide binding; GO:0003824 catalytic activity; GO:0004672 protein kinase activity; GO:0004674 protein serine/threonine kinase activity; GO:0004683 calmodulin-dependent protein kinase activity; GO:0005488 binding; GO:0005515 protein binding; GO:0005516 calmodulin binding; GO:0005524 ATP binding; GO:0016301 kinase activity; GO:0016740 transferase activity; GO:0016772 transferase acti…	PF00069	PF00069 Protein kinase domain		T	KOG0585	Ca2+/calmodulin-dependent protein kinase kinase beta and related serine/threonine protein kinases
J9VGM5	784	S	0.458942	0.000607656	Down	CAMKK/ELM protein kinase OS=Cryptococcus neoformans var. grubii serotype A (strain H99 / ATCC 208821 / CBS 10515 / FGSC 9487) OX=235443 GN=CNAG_03791 PE=4 SV=1	CNAG_03791	_RKS[Phospho (STY)]IEAEMEGR_	1	96698	101771	98075.2	59325.2	43676.2	52829.6	1.37698	1.36714	1.47314	0.733443	0.562953	0.639085	nucleus	K21157	SAK1; SNF1-activating kinase 1 [EC:2.7.11.1]	map04138 Autophagy - yeast	GO:0001558 regulation of cell growth; GO:0006464 cellular protein modification process; GO:0006468 protein phosphorylation; GO:0006793 phosphorus metabolic process; GO:0006796 phosphate-containing compound metabolic process; GO:0006807 nitrogen compound metabolic process; GO:0006950 response to stress; GO:0006996 organelle organization; GO:0007010 cytoskeleton organization; GO:0007015 actin filam…	GO:0005622 intracellular anatomical structure; GO:0005737 cytoplasm; GO:0005938 cell cortex; GO:0030427 site of polarized growth; GO:0032153 cell division site; GO:0035838 growing cell tip; GO:0051285 cell cortex of cell tip; GO:0051286 cell tip; GO:0071944 cell periphery; GO:0099568 cytoplasmic region; GO:0099738 cell cortex region; GO:1902716 cell cortex of growing cell tip;	GO:0000166 nucleotide binding; GO:0003824 catalytic activity; GO:0004672 protein kinase activity; GO:0004674 protein serine/threonine kinase activity; GO:0004683 calmodulin-dependent protein kinase activity; GO:0005488 binding; GO:0005515 protein binding; GO:0005516 calmodulin binding; GO:0005524 ATP binding; GO:0016301 kinase activity; GO:0016740 transferase activity; GO:0016772 transferase acti…	PF00069	PF00069 Protein kinase domain		T	KOG0585	Ca2+/calmodulin-dependent protein kinase kinase beta and related serine/threonine protein kinases
J9VGM5	854	S	0.399393	0.00204593	Down	CAMKK/ELM protein kinase OS=Cryptococcus neoformans var. grubii serotype A (strain H99 / ATCC 208821 / CBS 10515 / FGSC 9487) OX=235443 GN=CNAG_03791 PE=4 SV=1	CNAG_03791	_MS[Phospho (STY)]LDGS[Phospho (STY)]LPR_	1	24969.6	33516.6	28131.9	11035.6	15362.5	12908.7	1.27735	1.61747	1.518	0.490129	0.71134	0.560983	nucleus	K21157	SAK1; SNF1-activating kinase 1 [EC:2.7.11.1]	map04138 Autophagy - yeast	GO:0001558 regulation of cell growth; GO:0006464 cellular protein modification process; GO:0006468 protein phosphorylation; GO:0006793 phosphorus metabolic process; GO:0006796 phosphate-containing compound metabolic process; GO:0006807 nitrogen compound metabolic process; GO:0006950 response to stress; GO:0006996 organelle organization; GO:0007010 cytoskeleton organization; GO:0007015 actin filam…	GO:0005622 intracellular anatomical structure; GO:0005737 cytoplasm; GO:0005938 cell cortex; GO:0030427 site of polarized growth; GO:0032153 cell division site; GO:0035838 growing cell tip; GO:0051285 cell cortex of cell tip; GO:0051286 cell tip; GO:0071944 cell periphery; GO:0099568 cytoplasmic region; GO:0099738 cell cortex region; GO:1902716 cell cortex of growing cell tip;	GO:0000166 nucleotide binding; GO:0003824 catalytic activity; GO:0004672 protein kinase activity; GO:0004674 protein serine/threonine kinase activity; GO:0004683 calmodulin-dependent protein kinase activity; GO:0005488 binding; GO:0005515 protein binding; GO:0005516 calmodulin binding; GO:0005524 ATP binding; GO:0016301 kinase activity; GO:0016740 transferase activity; GO:0016772 transferase acti…	PF00069	PF00069 Protein kinase domain		T	KOG0585	Ca2+/calmodulin-dependent protein kinase kinase beta and related serine/threonine protein kinases
J9VGM5	858	S	0.650884	0.00202546	Down	CAMKK/ELM protein kinase OS=Cryptococcus neoformans var. grubii serotype A (strain H99 / ATCC 208821 / CBS 10515 / FGSC 9487) OX=235443 GN=CNAG_03791 PE=4 SV=1	CNAG_03791	_MSLDGS[Phospho (STY)]LPR_	1	46457.9	53367.5	47482.3	33000.8	38084.5	38238.3	1.16617	1.26374	1.2572	0.719184	0.865295	0.815397	nucleus	K21157	SAK1; SNF1-activating kinase 1 [EC:2.7.11.1]	map04138 Autophagy - yeast	GO:0001558 regulation of cell growth; GO:0006464 cellular protein modification process; GO:0006468 protein phosphorylation; GO:0006793 phosphorus metabolic process; GO:0006796 phosphate-containing compound metabolic process; GO:0006807 nitrogen compound metabolic process; GO:0006950 response to stress; GO:0006996 organelle organization; GO:0007010 cytoskeleton organization; GO:0007015 actin filam…	GO:0005622 intracellular anatomical structure; GO:0005737 cytoplasm; GO:0005938 cell cortex; GO:0030427 site of polarized growth; GO:0032153 cell division site; GO:0035838 growing cell tip; GO:0051285 cell cortex of cell tip; GO:0051286 cell tip; GO:0071944 cell periphery; GO:0099568 cytoplasmic region; GO:0099738 cell cortex region; GO:1902716 cell cortex of growing cell tip;	GO:0000166 nucleotide binding; GO:0003824 catalytic activity; GO:0004672 protein kinase activity; GO:0004674 protein serine/threonine kinase activity; GO:0004683 calmodulin-dependent protein kinase activity; GO:0005488 binding; GO:0005515 protein binding; GO:0005516 calmodulin binding; GO:0005524 ATP binding; GO:0016301 kinase activity; GO:0016740 transferase activity; GO:0016772 transferase acti…	PF00069	PF00069 Protein kinase domain		T	KOG0585	Ca2+/calmodulin-dependent protein kinase kinase beta and related serine/threonine protein kinases
J9VGM5	863	S	0.653926	0.0185163	Down	CAMKK/ELM protein kinase OS=Cryptococcus neoformans var. grubii serotype A (strain H99 / ATCC 208821 / CBS 10515 / FGSC 9487) OX=235443 GN=CNAG_03791 PE=4 SV=1	CNAG_03791	_QS[Phospho (STY)]LEHIETGSR_	1	80089.5	80358.6	91444.5	69840.4	51132.5	68396	1.1692	1.10669	1.40814	0.88519	0.675659	0.848232	nucleus	K21157	SAK1; SNF1-activating kinase 1 [EC:2.7.11.1]	map04138 Autophagy - yeast	GO:0001558 regulation of cell growth; GO:0006464 cellular protein modification process; GO:0006468 protein phosphorylation; GO:0006793 phosphorus metabolic process; GO:0006796 phosphate-containing compound metabolic process; GO:0006807 nitrogen compound metabolic process; GO:0006950 response to stress; GO:0006996 organelle organization; GO:0007010 cytoskeleton organization; GO:0007015 actin filam…	GO:0005622 intracellular anatomical structure; GO:0005737 cytoplasm; GO:0005938 cell cortex; GO:0030427 site of polarized growth; GO:0032153 cell division site; GO:0035838 growing cell tip; GO:0051285 cell cortex of cell tip; GO:0051286 cell tip; GO:0071944 cell periphery; GO:0099568 cytoplasmic region; GO:0099738 cell cortex region; GO:1902716 cell cortex of growing cell tip;	GO:0000166 nucleotide binding; GO:0003824 catalytic activity; GO:0004672 protein kinase activity; GO:0004674 protein serine/threonine kinase activity; GO:0004683 calmodulin-dependent protein kinase activity; GO:0005488 binding; GO:0005515 protein binding; GO:0005516 calmodulin binding; GO:0005524 ATP binding; GO:0016301 kinase activity; GO:0016740 transferase activity; GO:0016772 transferase acti…	PF00069	PF00069 Protein kinase domain		T	KOG0585	Ca2+/calmodulin-dependent protein kinase kinase beta and related serine/threonine protein kinases
J9VGN1	318	S	8.37222	0.000372365	Up	BAR-domain-containing protein OS=Cryptococcus neoformans var. grubii serotype A (strain H99 / ATCC 208821 / CBS 10515 / FGSC 9487) OX=235443 GN=CNAG_00361 PE=4 SV=1	CNAG_00361	_TSTDS[Phospho (STY)]YGS[Phospho (STY)]YSAAEK_	0.99839	13788.1	12594.8		106206	127107	90071	0.193656	0.174434		1.49009	1.79495	1.33756	nucleus	K12562	AMPH; amphiphysin	map04144 Endocytosis	GO:0006810 transport; GO:0006897 endocytosis; GO:0006950 response to stress; GO:0006974 cellular response to DNA damage stimulus; GO:0007009 plasma membrane organization; GO:0007163 establishment or maintenance of cell polarity; GO:0008064 regulation of actin polymerization or depolymerization; GO:0008360 regulation of cell shape; GO:0009607 response to biotic stimulus; GO:0009987 cellular proces…	GO:0005622 intracellular anatomical structure; GO:0005737 cytoplasm; GO:0005794 Golgi apparatus; GO:0005802 trans-Golgi network; GO:0005826 actomyosin contractile ring; GO:0005829 cytosol; GO:0005856 cytoskeleton; GO:0005937 mating projection; GO:0005938 cell cortex; GO:0012505 endomembrane system; GO:0015629 actin cytoskeleton; GO:0030427 site of polarized growth; GO:0030479 actin cortical patch…	GO:0005085 guanyl-nucleotide exchange factor activity; GO:0005488 binding; GO:0005515 protein binding; GO:0005516 calmodulin binding; GO:0008092 cytoskeletal protein binding; GO:0019899 enzyme binding; GO:0051020 GTPase binding; GO:0098772 molecular function regulator;	PF03114; PF00018	PF03114 BAR domain; PF00018 SH3 domain		U	KOG3771	Amphiphysin
J9VGN1	26	T	3.6382	9.67022e-06	Up	BAR-domain-containing protein OS=Cryptococcus neoformans var. grubii serotype A (strain H99 / ATCC 208821 / CBS 10515 / FGSC 9487) OX=235443 GN=CNAG_00361 PE=4 SV=1	CNAG_00361	_KST[Phospho (STY)]DPEFNDYER_	0.986511	46253.7	50777	49375.1	174341	189321	167550	0.402392	0.435596	0.457221	1.51509	1.65598	1.54116	nucleus	K12562	AMPH; amphiphysin	map04144 Endocytosis	GO:0006810 transport; GO:0006897 endocytosis; GO:0006950 response to stress; GO:0006974 cellular response to DNA damage stimulus; GO:0007009 plasma membrane organization; GO:0007163 establishment or maintenance of cell polarity; GO:0008064 regulation of actin polymerization or depolymerization; GO:0008360 regulation of cell shape; GO:0009607 response to biotic stimulus; GO:0009987 cellular proces…	GO:0005622 intracellular anatomical structure; GO:0005737 cytoplasm; GO:0005794 Golgi apparatus; GO:0005802 trans-Golgi network; GO:0005826 actomyosin contractile ring; GO:0005829 cytosol; GO:0005856 cytoskeleton; GO:0005937 mating projection; GO:0005938 cell cortex; GO:0012505 endomembrane system; GO:0015629 actin cytoskeleton; GO:0030427 site of polarized growth; GO:0030479 actin cortical patch…	GO:0005085 guanyl-nucleotide exchange factor activity; GO:0005488 binding; GO:0005515 protein binding; GO:0005516 calmodulin binding; GO:0008092 cytoskeletal protein binding; GO:0019899 enzyme binding; GO:0051020 GTPase binding; GO:0098772 molecular function regulator;	PF03114; PF00018	PF03114 BAR domain; PF00018 SH3 domain	PF03114 BAR domain	U	KOG3771	Amphiphysin
J9VGP4	76	S	4.2895	0.00164823	Up	Cell growth-regulating nucleolar protein OS=Cryptococcus neoformans var. grubii serotype A (strain H99 / ATCC 208821 / CBS 10515 / FGSC 9487) OX=235443 GN=CNAG_03817 PE=4 SV=1	CNAG_03817	_KEQTQSQPQS[Phospho (STY)]VT[Phospho (STY)]PVFEAEPAASAPSIHPSR_	1	112703	70627.1	127443	472692	443052	385923	0.379195	0.289046	0.480708	1.84467	1.8264	1.25735	nucleus	K15263	LYER; cell growth-regulating nucleolar protein			GO:0005622 intracellular anatomical structure; GO:0005634 nucleus; GO:0005730 nucleolus; GO:0031974 membrane-enclosed lumen; GO:0031981 nuclear lumen; GO:0043226 organelle; GO:0043227 membrane-bounded organelle; GO:0043228 non-membrane-bounded organelle; GO:0043229 intracellular organelle; GO:0043231 intracellular membrane-bounded organelle; GO:0043232 intracellular non-membrane-bounded organelle…	GO:0003676 nucleic acid binding; GO:0003723 RNA binding; GO:0005488 binding; GO:0097159 organic cyclic compound binding; GO:1901363 heterocyclic compound binding;	PF08790	PF08790 LYAR-type C2HC zinc finger		D	KOG2186	Cell growth-regulating nucleolar protein
J9VGP4	78	T	2.47136	0.000687807	Up	Cell growth-regulating nucleolar protein OS=Cryptococcus neoformans var. grubii serotype A (strain H99 / ATCC 208821 / CBS 10515 / FGSC 9487) OX=235443 GN=CNAG_03817 PE=4 SV=1	CNAG_03817	_KEQTQSQPQS[Phospho (STY)]VT[Phospho (STY)]PVFEAEPAASAPSIHPSR_	1	376955	346282	437722	934223	940887	979957	0.509219	0.568999	0.662907	1.46379	1.55727	1.28189	nucleus	K15263	LYER; cell growth-regulating nucleolar protein			GO:0005622 intracellular anatomical structure; GO:0005634 nucleus; GO:0005730 nucleolus; GO:0031974 membrane-enclosed lumen; GO:0031981 nuclear lumen; GO:0043226 organelle; GO:0043227 membrane-bounded organelle; GO:0043228 non-membrane-bounded organelle; GO:0043229 intracellular organelle; GO:0043231 intracellular membrane-bounded organelle; GO:0043232 intracellular non-membrane-bounded organelle…	GO:0003676 nucleic acid binding; GO:0003723 RNA binding; GO:0005488 binding; GO:0097159 organic cyclic compound binding; GO:1901363 heterocyclic compound binding;	PF08790	PF08790 LYAR-type C2HC zinc finger		D	KOG2186	Cell growth-regulating nucleolar protein
J9VGP6	523	S	0.189658	0.0139829	Down	Ribosome biogenesis protein ENP2 OS=Cryptococcus neoformans var. grubii serotype A (strain H99 / ATCC 208821 / CBS 10515 / FGSC 9487) OX=235443 GN=CNAG_04062 PE=3 SV=1	CNAG_04062	_GLAEAGS[Phospho (STY)]EKMEEGEEEEVAPGLLQDPR_	1	19642	8816.95	14133.8	1590.4	9783.4	2836.48	2.07797	1.94503	2.28424	0.318059	0.721129	0.157034	nucleus	K14788	NOL10, ENP2; ribosome biogenesis protein ENP2		GO:0000462 maturation of SSU-rRNA from tricistronic rRNA transcript (SSU-rRNA, 5.8S rRNA, LSU-rRNA); GO:0006139 nucleobase-containing compound metabolic process; GO:0006364 rRNA processing; GO:0006396 RNA processing; GO:0006725 cellular aromatic compound metabolic process; GO:0006807 nitrogen compound metabolic process; GO:0008152 metabolic process; GO:0009987 cellular process; GO:0010467 gene ex…	GO:0005622 intracellular anatomical structure; GO:0005634 nucleus; GO:0005730 nucleolus; GO:0030684 preribosome; GO:0030686 90S preribosome; GO:0031974 membrane-enclosed lumen; GO:0031981 nuclear lumen; GO:0032040 small-subunit processome; GO:0032991 protein-containing complex; GO:0043226 organelle; GO:0043227 membrane-bounded organelle; GO:0043228 non-membrane-bounded organelle; GO:0043229 intra…		PF08159	PF08159 NUC153 domain		R	KOG2321	WD40 repeat protein
J9VGP6	711	S	0.46912	0.0491722	Down	Ribosome biogenesis protein ENP2 OS=Cryptococcus neoformans var. grubii serotype A (strain H99 / ATCC 208821 / CBS 10515 / FGSC 9487) OX=235443 GN=CNAG_04062 PE=3 SV=1	CNAG_04062	_GAGNDS[Phospho (STY)]DDDQDEYSGGTR_	1	57683.6	41027.6	53704.9	26453.5	50578.3	39051.5	1.29103	1.91475	1.83622	1.11921	0.788705	0.457384	nucleus	K14788	NOL10, ENP2; ribosome biogenesis protein ENP2		GO:0000462 maturation of SSU-rRNA from tricistronic rRNA transcript (SSU-rRNA, 5.8S rRNA, LSU-rRNA); GO:0006139 nucleobase-containing compound metabolic process; GO:0006364 rRNA processing; GO:0006396 RNA processing; GO:0006725 cellular aromatic compound metabolic process; GO:0006807 nitrogen compound metabolic process; GO:0008152 metabolic process; GO:0009987 cellular process; GO:0010467 gene ex…	GO:0005622 intracellular anatomical structure; GO:0005634 nucleus; GO:0005730 nucleolus; GO:0030684 preribosome; GO:0030686 90S preribosome; GO:0031974 membrane-enclosed lumen; GO:0031981 nuclear lumen; GO:0032040 small-subunit processome; GO:0032991 protein-containing complex; GO:0043226 organelle; GO:0043227 membrane-bounded organelle; GO:0043228 non-membrane-bounded organelle; GO:0043229 intra…		PF08159	PF08159 NUC153 domain		R	KOG2321	WD40 repeat protein
J9VGQ3	108	S	1.50462	0.0227055	Up	1-phosphatidylinositol-4-phosphate 5-kinase OS=Cryptococcus neoformans var. grubii serotype A (strain H99 / ATCC 208821 / CBS 10515 / FGSC 9487) OX=235443 GN=CNAG_00388 PE=4 SV=2	CNAG_00388	_SHS[Phospho (STY)]PEPSNYR_	0.999994	293256	297842	272065	464630	398113	520834	0.883177	0.736785	0.772712	1.142	1.02776	1.4303	nucleus	K00889	PIP5K; 1-phosphatidylinositol-4-phosphate 5-kinase [EC:2.7.1.68]	map00562 Inositol phosphate metabolism; map01100 Metabolic pathways; map04011 MAPK signaling pathway - yeast; map04070 Phosphatidylinositol signaling system; map04139 Mitophagy - yeast; map04144 Endocytosis	GO:0000003 reproduction; GO:0003006 developmental process involved in reproduction; GO:0006629 lipid metabolic process; GO:0006644 phospholipid metabolic process; GO:0006650 glycerophospholipid metabolic process; GO:0006793 phosphorus metabolic process; GO:0006796 phosphate-containing compound metabolic process; GO:0007049 cell cycle; GO:0008152 metabolic process; GO:0009653 anatomical structure …	GO:0000935 division septum; GO:0005622 intracellular anatomical structure; GO:0005634 nucleus; GO:0005886 plasma membrane; GO:0016020 membrane; GO:0030428 cell septum; GO:0032153 cell division site; GO:0043226 organelle; GO:0043227 membrane-bounded organelle; GO:0043229 intracellular organelle; GO:0043231 intracellular membrane-bounded organelle; GO:0071944 cell periphery;	GO:0003824 catalytic activity; GO:0005488 binding; GO:0005543 phospholipid binding; GO:0008289 lipid binding; GO:0016301 kinase activity; GO:0016307 phosphatidylinositol phosphate kinase activity; GO:0016308 1-phosphatidylinositol-4-phosphate 5-kinase activity; GO:0016740 transferase activity; GO:0016772 transferase activity, transferring phosphorus-containing groups; GO:0016773 phosphotransferas…				T	KOG0229	Phosphatidylinositol-4-phosphate 5-kinase
J9VGQ4	647	S	0.435151	0.00644277	Down	Rgp1-domain-containing protein OS=Cryptococcus neoformans var. grubii serotype A (strain H99 / ATCC 208821 / CBS 10515 / FGSC 9487) OX=235443 GN=CNAG_03827 PE=4 SV=1	CNAG_03827	_NTLPLS[Phospho (STY)]PSMPK_	0.999961	123817	117156	142359	223892	215103	214254	1.51034	2.43579	1.58397	0.754542	0.817576	0.834309	nucleus	K20477	RGP1; RAB6A-GEF complex partner protein 2		GO:0006810 transport; GO:0009966 regulation of signal transduction; GO:0009967 positive regulation of signal transduction; GO:0010646 regulation of cell communication; GO:0010647 positive regulation of cell communication; GO:0016192 vesicle-mediated transport; GO:0016197 endosomal transport; GO:0016482 cytosolic transport; GO:0023051 regulation of signaling; GO:0023056 positive regulation of sign…	GO:0000139 Golgi membrane; GO:0005622 intracellular anatomical structure; GO:0005737 cytoplasm; GO:0005794 Golgi apparatus; GO:0012505 endomembrane system; GO:0016020 membrane; GO:0031090 organelle membrane; GO:0031984 organelle subcompartment; GO:0032045 guanyl-nucleotide exchange factor complex; GO:0032991 protein-containing complex; GO:0034066 Ric1-Rgp1 guanyl-nucleotide exchange factor comple…	GO:0005085 guanyl-nucleotide exchange factor activity; GO:0005488 binding; GO:0005515 protein binding; GO:0019899 enzyme binding; GO:0031267 small GTPase binding; GO:0051020 GTPase binding; GO:0098772 molecular function regulator;				S	KOG4469	Uncharacterized conserved protein
J9VGQ4	335	Y	0.208307	0.00204944	Down	Rgp1-domain-containing protein OS=Cryptococcus neoformans var. grubii serotype A (strain H99 / ATCC 208821 / CBS 10515 / FGSC 9487) OX=235443 GN=CNAG_03827 PE=4 SV=1	CNAG_03827	_APSYQNAYGAAY[Phospho (STY)]MGINNDDLPTPPSHLPVR_	0.987924	7962.57	9253.27	10366.4	8269.09	8226.77	6470.89	1.99177	3.94514	2.36526	0.571471	0.641211	0.516717	nucleus	K20477	RGP1; RAB6A-GEF complex partner protein 2		GO:0006810 transport; GO:0009966 regulation of signal transduction; GO:0009967 positive regulation of signal transduction; GO:0010646 regulation of cell communication; GO:0010647 positive regulation of cell communication; GO:0016192 vesicle-mediated transport; GO:0016197 endosomal transport; GO:0016482 cytosolic transport; GO:0023051 regulation of signaling; GO:0023056 positive regulation of sign…	GO:0000139 Golgi membrane; GO:0005622 intracellular anatomical structure; GO:0005737 cytoplasm; GO:0005794 Golgi apparatus; GO:0012505 endomembrane system; GO:0016020 membrane; GO:0031090 organelle membrane; GO:0031984 organelle subcompartment; GO:0032045 guanyl-nucleotide exchange factor complex; GO:0032991 protein-containing complex; GO:0034066 Ric1-Rgp1 guanyl-nucleotide exchange factor comple…	GO:0005085 guanyl-nucleotide exchange factor activity; GO:0005488 binding; GO:0005515 protein binding; GO:0019899 enzyme binding; GO:0031267 small GTPase binding; GO:0051020 GTPase binding; GO:0098772 molecular function regulator;				S	KOG4469	Uncharacterized conserved protein
J9VGS7	116	S	1.54971	0.00587049	Up	S-adenosylmethionine synthase OS=Cryptococcus neoformans var. grubii serotype A (strain H99 / ATCC 208821 / CBS 10515 / FGSC 9487) OX=235443 GN=CNAG_00418 PE=3 SV=1	CNAG_00418	_TC[Carbamidomethyl (C)]NVLVAIEQQS[Phospho (STY)]PDIAQGLDHGALEK_	1	14894.5	12625.5	15032.3	16052.1	18509.7	18707.8	0.833761	0.741724	0.834523	1.0782	1.29271	1.36389	cytoplasm	K00789	metK, MAT; S-adenosylmethionine synthetase [EC:2.5.1.6]	map00270 Cysteine and methionine metabolism; map01100 Metabolic pathways; map01110 Biosynthesis of secondary metabolites; map01230 Biosynthesis of amino acids; map01240 Biosynthesis of cofactors	GO:0000096 sulfur amino acid metabolic process; GO:0006082 organic acid metabolic process; GO:0006520 cellular amino acid metabolic process; GO:0006555 methionine metabolic process; GO:0006556 S-adenosylmethionine biosynthetic process; GO:0006790 sulfur compound metabolic process; GO:0006807 nitrogen compound metabolic process; GO:0008152 metabolic process; GO:0009058 biosynthetic process; GO:000…	GO:0005622 intracellular anatomical structure; GO:0005737 cytoplasm; GO:0005829 cytosol; GO:0010494 cytoplasmic stress granule; GO:0032991 protein-containing complex; GO:0035770 ribonucleoprotein granule; GO:0036464 cytoplasmic ribonucleoprotein granule; GO:0043226 organelle; GO:0043228 non-membrane-bounded organelle; GO:0043229 intracellular organelle; GO:0043232 intracellular non-membrane-bound…	GO:0000166 nucleotide binding; GO:0003824 catalytic activity; GO:0004478 methionine adenosyltransferase activity; GO:0005488 binding; GO:0005524 ATP binding; GO:0016740 transferase activity; GO:0016765 transferase activity, transferring alkyl or aryl (other than methyl) groups; GO:0017076 purine nucleotide binding; GO:0030554 adenyl nucleotide binding; GO:0032553 ribonucleotide binding; GO:003255…	PF00438; PF02772; PF02773	PF00438 S-adenosylmethionine synthetase, N-terminal domain; PF02772 S-adenosylmethionine synthetase, central domain; PF02773 S-adenosylmethionine synthetase, C-terminal domain	PF00438 S-adenosylmethionine synthetase, N-terminal domain	H	KOG1506	S-adenosylmethionine synthetase
J9VGU0	120	S	0.661558	0.0145478	Down	Arginine N-methyltransferase 2 OS=Cryptococcus neoformans var. grubii serotype A (strain H99 / ATCC 208821 / CBS 10515 / FGSC 9487) OX=235443 GN=CNAG_00434 PE=3 SV=1	CNAG_00434	_SEMLHHALSGTLS[Phospho (STY)]PDATNSIVLR_	1	239453	253438	195539	187793	182768	197260	1.20896	1.23601	1.29518	0.669036	0.919828	0.885463	cytoplasm	K18477	RMT2; type IV protein arginine methyltransferase [EC:2.1.1.322]		GO:0006082 organic acid metabolic process; GO:0006139 nucleobase-containing compound metabolic process; GO:0006464 cellular protein modification process; GO:0006479 protein methylation; GO:0006520 cellular amino acid metabolic process; GO:0006575 cellular modified amino acid metabolic process; GO:0006725 cellular aromatic compound metabolic process; GO:0006790 sulfur compound metabolic process; G…	GO:0005622 intracellular anatomical structure; GO:0005634 nucleus; GO:0005737 cytoplasm; GO:0043226 organelle; GO:0043227 membrane-bounded organelle; GO:0043229 intracellular organelle; GO:0043231 intracellular membrane-bounded organelle;	GO:0003824 catalytic activity; GO:0008168 methyltransferase activity; GO:0008170 N-methyltransferase activity; GO:0008276 protein methyltransferase activity; GO:0008757 S-adenosylmethionine-dependent methyltransferase activity; GO:0016273 arginine N-methyltransferase activity; GO:0016274 protein-arginine N-methyltransferase activity; GO:0016740 transferase activity; GO:0016741 transferase activit…				E	KOG1709	Guanidinoacetate methyltransferase and related proteins
J9VGU1	326	S	0.581402	0.00053748	Down	ATP-dependent RNA helicase OS=Cryptococcus neoformans var. grubii serotype A (strain H99 / ATCC 208821 / CBS 10515 / FGSC 9487) OX=235443 GN=CNAG_03081 PE=3 SV=1	CNAG_03081	_RGS[Phospho (STY)]VDVLLGTVGSLR_	0.999999	7728.88	6245.83	7071.65	3236.88	3430.71	3455.32	1.32435	1.15378	1.22208	0.669531	0.755896	0.725879	mitochondria	K17678	MRH4; ATP-dependent RNA helicase MRH4, mitochondrial [EC:3.6.4.13]		GO:0000027 ribosomal large subunit assembly; GO:0006139 nucleobase-containing compound metabolic process; GO:0006725 cellular aromatic compound metabolic process; GO:0006807 nitrogen compound metabolic process; GO:0006996 organelle organization; GO:0008152 metabolic process; GO:0009987 cellular process; GO:0010501 RNA secondary structure unwinding; GO:0016043 cellular component organization; GO:0…	GO:0005622 intracellular anatomical structure; GO:0005634 nucleus; GO:0005730 nucleolus; GO:0005737 cytoplasm; GO:0005739 mitochondrion; GO:0005759 mitochondrial matrix; GO:0031974 membrane-enclosed lumen; GO:0031981 nuclear lumen; GO:0043226 organelle; GO:0043227 membrane-bounded organelle; GO:0043228 non-membrane-bounded organelle; GO:0043229 intracellular organelle; GO:0043231 intracellular me…	GO:0003676 nucleic acid binding; GO:0003723 RNA binding; GO:0003724 RNA helicase activity; GO:0003824 catalytic activity; GO:0004386 helicase activity; GO:0005488 binding; GO:0008186 ATP-dependent activity, acting on RNA; GO:0016462 pyrophosphatase activity; GO:0016787 hydrolase activity; GO:0016817 hydrolase activity, acting on acid anhydrides; GO:0016818 hydrolase activity, acting on acid anhyd…	PF00270; PF00271	PF00270 DEAD/DEAH box helicase; PF00271 Helicase conserved C-terminal domain	PF00270 DEAD/DEAH box helicase	A	KOG0335	ATP-dependent RNA helicase
J9VGU8	131	S	0.236823	0.0020354	Down	SMP domain-containing protein OS=Cryptococcus neoformans var. grubii serotype A (strain H99 / ATCC 208821 / CBS 10515 / FGSC 9487) OX=235443 GN=CNAG_03873 PE=4 SV=1	CNAG_03873	_RGS[Phospho (STY)]ADELQDK_	1	109893	89260.7	79189.7	17382.1	11628.6	11077.1	1.69275	1.50846	1.0583	0.426066	0.324043	0.258642	nucleus										O	KOG1873	Ubiquitin-specific protease
J9VGV1	210	S	0.444161	0.0147769	Down	20S-pre-rRNA D-site endonuclease NOB1 OS=Cryptococcus neoformans var. grubii serotype A (strain H99 / ATCC 208821 / CBS 10515 / FGSC 9487) OX=235443 GN=CNAG_00449 PE=3 SV=1	CNAG_00449	_RDEEIQENKS[Phospho (STY)]EK_	1	6543.19	4931.35	4099.73	2010.54	1257.88	1942.98	1.57656	1.39701	0.971269	0.650605	0.440838	0.6607	cytoplasm,nucleus	K11883	NOB1; RNA-binding protein NOB1	map03008 Ribosome biogenesis in eukaryotes	GO:0000462 maturation of SSU-rRNA from tricistronic rRNA transcript (SSU-rRNA, 5.8S rRNA, LSU-rRNA); GO:0000469 cleavage involved in rRNA processing; GO:0000478 endonucleolytic cleavage involved in rRNA processing; GO:0006139 nucleobase-containing compound metabolic process; GO:0006364 rRNA processing; GO:0006396 RNA processing; GO:0006725 cellular aromatic compound metabolic process; GO:0006807 …	GO:0005622 intracellular anatomical structure; GO:0005634 nucleus; GO:0005730 nucleolus; GO:0005737 cytoplasm; GO:0030684 preribosome; GO:0030688 preribosome, small subunit precursor; GO:0031974 membrane-enclosed lumen; GO:0031981 nuclear lumen; GO:0032991 protein-containing complex; GO:0043226 organelle; GO:0043227 membrane-bounded organelle; GO:0043228 non-membrane-bounded organelle; GO:0043229…	GO:0003676 nucleic acid binding; GO:0003723 RNA binding; GO:0003824 catalytic activity; GO:0004518 nuclease activity; GO:0004519 endonuclease activity; GO:0004521 endoribonuclease activity; GO:0004540 ribonuclease activity; GO:0005488 binding; GO:0016787 hydrolase activity; GO:0016788 hydrolase activity, acting on ester bonds; GO:0019843 rRNA binding; GO:0070181 small ribosomal subunit rRNA bindi…	PF17146; PF08772	PF17146 PIN domain of ribonuclease; PF08772 Nin one binding (NOB1) Zn-ribbon like		O	KOG2463	Predicted RNA-binding protein Nob1p involved in 26S proteasome assembly
J9VGV6	60	S	1.5369	0.00746122	Up	Mitotic checkpoint regulator, MAD2B-interacting-domain-containing protein OS=Cryptococcus neoformans var. grubii serotype A (strain H99 / ATCC 208821 / CBS 10515 / FGSC 9487) OX=235443 GN=CNAG_07360 PE=4 SV=2	CNAG_07360	_ASNGS[Phospho (STY)]EDEKNIGDNHGVSGDER_	1	9437.26	9191.92	11572	15739.1	14360.9	15533.3	0.724807	0.719842	0.92681	1.23745	1.15285	1.25439	nucleus	K13105	PRCC; proline-rich protein PRCC
J9VGW0	82	S	0.376061	5.57668e-05	Down	CsbD-like domain-containing protein OS=Cryptococcus neoformans var. grubii serotype A (strain H99 / ATCC 208821 / CBS 10515 / FGSC 9487) OX=235443 GN=CNAG_03058 PE=4 SV=1	CNAG_03058	_KDS[Phospho (STY)]VVGAITGDK_	1	740023	657221	853209	322407	329874	371307	1.47979	1.42314	1.65473	0.604522	0.546437	0.562999	mitochondria	K01580	E4.1.1.15, gadB, gadA, GAD; glutamate decarboxylase [EC:4.1.1.15]	map00250 Alanine, aspartate and glutamate metabolism; map00410 beta-Alanine metabolism; map00430 Taurine and hypotaurine metabolism; map00650 Butanoate metabolism; map01100 Metabolic pathways; map01110 Biosynthesis of secondary metabolites
J9VGW0	88	T	0.636215	0.0154958	Down	CsbD-like domain-containing protein OS=Cryptococcus neoformans var. grubii serotype A (strain H99 / ATCC 208821 / CBS 10515 / FGSC 9487) OX=235443 GN=CNAG_03058 PE=4 SV=1	CNAG_03058	_KDSVVGAIT[Phospho (STY)]GDK_	1	59167.9	40552.9	54142.7	39972	38499.4	39059.6	1.42732	1.05935	1.26676	0.904164	0.769357	0.714473	mitochondria	K01580	E4.1.1.15, gadB, gadA, GAD; glutamate decarboxylase [EC:4.1.1.15]	map00250 Alanine, aspartate and glutamate metabolism; map00410 beta-Alanine metabolism; map00430 Taurine and hypotaurine metabolism; map00650 Butanoate metabolism; map01100 Metabolic pathways; map01110 Biosynthesis of secondary metabolites
J9VGW2	298	S	0.440092	0.00296615	Down	Endoplasmic reticulum protein OS=Cryptococcus neoformans var. grubii serotype A (strain H99 / ATCC 208821 / CBS 10515 / FGSC 9487) OX=235443 GN=CNAG_00469 PE=3 SV=2	CNAG_00469	_TQS[Phospho (STY)]ELQITTR_	1	2652030	2067449	2.28212e+06	1.49716e+06	1.38229e+06	1.03013e+06	1.55886	1.37017	1.44134	0.7701	0.650088	0.503176	plasma membrane	K20279	SYNJ; synaptojanin [EC:3.1.3.36]	map00562 Inositol phosphate metabolism; map01100 Metabolic pathways; map04070 Phosphatidylinositol signaling system	GO:0006464 cellular protein modification process; GO:0006486 protein glycosylation; GO:0006807 nitrogen compound metabolic process; GO:0006810 transport; GO:0006888 endoplasmic reticulum to Golgi vesicle-mediated transport; GO:0008104 protein localization; GO:0008152 metabolic process; GO:0009058 biosynthetic process; GO:0009059 macromolecule biosynthetic process; GO:0009100 glycoprotein metaboli…	GO:0000139 Golgi membrane; GO:0005622 intracellular anatomical structure; GO:0005737 cytoplasm; GO:0005783 endoplasmic reticulum; GO:0005789 endoplasmic reticulum membrane; GO:0005794 Golgi apparatus; GO:0005798 Golgi-associated vesicle; GO:0012505 endomembrane system; GO:0016020 membrane; GO:0016021 integral component of membrane; GO:0030134 COPII-coated ER to Golgi transport vesicle; GO:0030135…	GO:0005488 binding; GO:0005515 protein binding; GO:0030674 protein-macromolecule adaptor activity; GO:0060090 molecular adaptor activity; GO:0097020 COPII receptor activity;				TI	KOG4136	Predicted mitochondrial cholesterol transporter
J9VGW3	41	S	1.87467	0.0177723	Up	Large subunit ribosomal protein L23 OS=Cryptococcus neoformans var. grubii serotype A (strain H99 / ATCC 208821 / CBS 10515 / FGSC 9487) OX=235443 GN=CNAG_03053 PE=3 SV=1	CNAG_03053	_TS[Phospho (STY)]VTFHR_	1	1737534	1.14755e+06	1.67588e+06	2.51871e+06	2412745	2473185	0.838471	0.49755	0.810738	1.34343	1.34505	1.33598	nucleus	K02893	RP-L23Ae, RPL23A; large subunit ribosomal protein L23Ae	map03010 Ribosome	GO:0000027 ribosomal large subunit assembly; GO:0002181 cytoplasmic translation; GO:0006412 translation; GO:0006518 peptide metabolic process; GO:0006807 nitrogen compound metabolic process; GO:0006996 organelle organization; GO:0008152 metabolic process; GO:0009058 biosynthetic process; GO:0009059 macromolecule biosynthetic process; GO:0009987 cellular process; GO:0010467 gene expression; GO:001…	GO:0005622 intracellular anatomical structure; GO:0005737 cytoplasm; GO:0005829 cytosol; GO:0005840 ribosome; GO:0015934 large ribosomal subunit; GO:0022625 cytosolic large ribosomal subunit; GO:0022626 cytosolic ribosome; GO:0030684 preribosome; GO:0030687 preribosome, large subunit precursor; GO:0032991 protein-containing complex; GO:0043226 organelle; GO:0043228 non-membrane-bounded organelle;…	GO:0003676 nucleic acid binding; GO:0003723 RNA binding; GO:0003735 structural constituent of ribosome; GO:0005198 structural molecule activity; GO:0005488 binding; GO:0019843 rRNA binding; GO:0097159 organic cyclic compound binding; GO:1901363 heterocyclic compound binding;				J	KOG1751	60s ribosomal protein L23
J9VH01	294	S	0.353922	0.000322564	Down	CCHC-type domain-containing protein OS=Cryptococcus neoformans var. grubii serotype A (strain H99 / ATCC 208821 / CBS 10515 / FGSC 9487) OX=235443 GN=CNAG_00520 PE=1 SV=1	CNAG_00520	_S[Phospho (STY)]QPSVQPAR_	0.999995	125622	100429	99739.6	38802.8	35743.3	34234.8	1.70904	1.29716	1.36796	0.539909	0.520257	0.487944	nucleus							PF00098	PF00098 Zinc knuckle		O	KOG4400	E3 ubiquitin ligase interacting with arginine methyltransferase
J9VH01	846	S	0.440103	0.000873043	Down	CCHC-type domain-containing protein OS=Cryptococcus neoformans var. grubii serotype A (strain H99 / ATCC 208821 / CBS 10515 / FGSC 9487) OX=235443 GN=CNAG_00520 PE=1 SV=1	CNAG_00520	_S[Phospho (STY)]AHEQWESEK_	1	25137	28012	24709	11842.6	8700.65	11749.5	1.34919	1.42742	1.33701	0.650098	0.49963	0.660687	nucleus							PF00098	PF00098 Zinc knuckle		O	KOG4400	E3 ubiquitin ligase interacting with arginine methyltransferase
J9VH01	1402	S	0.500819	0.0073245	Down	CCHC-type domain-containing protein OS=Cryptococcus neoformans var. grubii serotype A (strain H99 / ATCC 208821 / CBS 10515 / FGSC 9487) OX=235443 GN=CNAG_00520 PE=1 SV=1	CNAG_00520	_AES[Phospho (STY)]VSS[Phospho (STY)]KQDAEHHTPK_	1	38920.6	32542.2	45978	19939	15770.9	19962.2	1.32922	1.05514	1.58303	0.696456	0.576252	0.714237	nucleus							PF00098	PF00098 Zinc knuckle		O	KOG4400	E3 ubiquitin ligase interacting with arginine methyltransferase
J9VH01	1405	S	0.496586	0.00650336	Down	CCHC-type domain-containing protein OS=Cryptococcus neoformans var. grubii serotype A (strain H99 / ATCC 208821 / CBS 10515 / FGSC 9487) OX=235443 GN=CNAG_00520 PE=1 SV=1	CNAG_00520	_AES[Phospho (STY)]VSS[Phospho (STY)]KQDAEHHT[Phospho (STY)]PK_	0.99985	39780.7	33667.7	46417.4	19939	15770.9	20617	1.33485	1.07255	1.57022	0.684282	0.566179	0.724771	nucleus							PF00098	PF00098 Zinc knuckle		O	KOG4400	E3 ubiquitin ligase interacting with arginine methyltransferase
J9VH01	1413	T	0.466958	0.00297266	Down	CCHC-type domain-containing protein OS=Cryptococcus neoformans var. grubii serotype A (strain H99 / ATCC 208821 / CBS 10515 / FGSC 9487) OX=235443 GN=CNAG_00520 PE=1 SV=1	CNAG_00520	_AES[Phospho (STY)]VSS[Phospho (STY)]KQDAEHHT[Phospho (STY)]PK_	1	35343.4	43093.8	42484.9	19939	18993.1	14218	1.2004	1.38957	1.4547	0.692618	0.690161	0.50591	nucleus							PF00098	PF00098 Zinc knuckle		O	KOG4400	E3 ubiquitin ligase interacting with arginine methyltransferase
J9VH18	26	S	0.206739	0.00937373	Down	Membrane transporter OS=Cryptococcus neoformans var. grubii serotype A (strain H99 / ATCC 208821 / CBS 10515 / FGSC 9487) OX=235443 GN=CNAG_00539 PE=4 SV=1	CNAG_00539	_AVS[Phospho (STY)]LTDSDGDHDHITR_	1	8.17101e+06	7.28326e+06	8.742e+06	4.07382e+06	3.30304e+06	2.76461e+06	2.60592	2.24148	2.40924	0.870995	0.373129	0.256104	plasma membrane				GO:0000296 spermine transport; GO:0006810 transport; GO:0006811 ion transport; GO:0006812 cation transport; GO:0006855 xenobiotic transmembrane transport; GO:0015846 polyamine transport; GO:0034220 ion transmembrane transport; GO:0042221 response to chemical; GO:0050896 response to stimulus; GO:0051179 localization; GO:0051234 establishment of localization; GO:0055085 transmembrane transport; GO:…	GO:0000322 storage vacuole; GO:0000323 lytic vacuole; GO:0000324 fungal-type vacuole; GO:0000329 fungal-type vacuole membrane; GO:0005622 intracellular anatomical structure; GO:0005737 cytoplasm; GO:0005773 vacuole; GO:0005774 vacuolar membrane; GO:0005886 plasma membrane; GO:0016020 membrane; GO:0016021 integral component of membrane; GO:0031090 organelle membrane; GO:0031224 intrinsic component…	GO:0000297 spermine transmembrane transporter activity; GO:0005215 transporter activity; GO:0008324 cation transmembrane transporter activity; GO:0008519 ammonium transmembrane transporter activity; GO:0015075 ion transmembrane transporter activity; GO:0015203 polyamine transmembrane transporter activity; GO:0022857 transmembrane transporter activity;				R	KOG0255	Synaptic vesicle transporter SVOP and related transporters (major facilitator superfamily)
J9VH18	30	S	0.201631	0.00670894	Down	Membrane transporter OS=Cryptococcus neoformans var. grubii serotype A (strain H99 / ATCC 208821 / CBS 10515 / FGSC 9487) OX=235443 GN=CNAG_00539 PE=4 SV=1	CNAG_00539	_AVS[Phospho (STY)]LTDS[Phospho (STY)]DGDHDHITR_	1	6.96763e+06	6.06013e+06	7.19203e+06	3.27542e+06	2.26261e+06	2.89149e+06	2.66335	2.23537	2.37562	0.839342	0.306347	0.321042	plasma membrane				GO:0000296 spermine transport; GO:0006810 transport; GO:0006811 ion transport; GO:0006812 cation transport; GO:0006855 xenobiotic transmembrane transport; GO:0015846 polyamine transport; GO:0034220 ion transmembrane transport; GO:0042221 response to chemical; GO:0050896 response to stimulus; GO:0051179 localization; GO:0051234 establishment of localization; GO:0055085 transmembrane transport; GO:…	GO:0000322 storage vacuole; GO:0000323 lytic vacuole; GO:0000324 fungal-type vacuole; GO:0000329 fungal-type vacuole membrane; GO:0005622 intracellular anatomical structure; GO:0005737 cytoplasm; GO:0005773 vacuole; GO:0005774 vacuolar membrane; GO:0005886 plasma membrane; GO:0016020 membrane; GO:0016021 integral component of membrane; GO:0031090 organelle membrane; GO:0031224 intrinsic component…	GO:0000297 spermine transmembrane transporter activity; GO:0005215 transporter activity; GO:0008324 cation transmembrane transporter activity; GO:0008519 ammonium transmembrane transporter activity; GO:0015075 ion transmembrane transporter activity; GO:0015203 polyamine transmembrane transporter activity; GO:0022857 transmembrane transporter activity;				R	KOG0255	Synaptic vesicle transporter SVOP and related transporters (major facilitator superfamily)
J9VH18	45	S	0.00569297	0.000310698	Down	Membrane transporter OS=Cryptococcus neoformans var. grubii serotype A (strain H99 / ATCC 208821 / CBS 10515 / FGSC 9487) OX=235443 GN=CNAG_00539 PE=4 SV=1	CNAG_00539	_IPT[Phospho (STY)]STS[Phospho (STY)]HRT[Phospho (STY)]ADYGHPLER_	1	1.34735e+06	853544	1.30967e+06	6939.84		27137.5	3.46884	2.12058	2.91373	0.011978		0.0202941	plasma membrane				GO:0000296 spermine transport; GO:0006810 transport; GO:0006811 ion transport; GO:0006812 cation transport; GO:0006855 xenobiotic transmembrane transport; GO:0015846 polyamine transport; GO:0034220 ion transmembrane transport; GO:0042221 response to chemical; GO:0050896 response to stimulus; GO:0051179 localization; GO:0051234 establishment of localization; GO:0055085 transmembrane transport; GO:…	GO:0000322 storage vacuole; GO:0000323 lytic vacuole; GO:0000324 fungal-type vacuole; GO:0000329 fungal-type vacuole membrane; GO:0005622 intracellular anatomical structure; GO:0005737 cytoplasm; GO:0005773 vacuole; GO:0005774 vacuolar membrane; GO:0005886 plasma membrane; GO:0016020 membrane; GO:0016021 integral component of membrane; GO:0031090 organelle membrane; GO:0031224 intrinsic component…	GO:0000297 spermine transmembrane transporter activity; GO:0005215 transporter activity; GO:0008324 cation transmembrane transporter activity; GO:0008519 ammonium transmembrane transporter activity; GO:0015075 ion transmembrane transporter activity; GO:0015203 polyamine transmembrane transporter activity; GO:0022857 transmembrane transporter activity;				R	KOG0255	Synaptic vesicle transporter SVOP and related transporters (major facilitator superfamily)
J9VH18	111	S	0.0373412	0.000959023	Down	Membrane transporter OS=Cryptococcus neoformans var. grubii serotype A (strain H99 / ATCC 208821 / CBS 10515 / FGSC 9487) OX=235443 GN=CNAG_00539 PE=4 SV=1	CNAG_00539	_AGFIPADDVDHGLQPMRS[Phospho (STY)]R_	1	262176	181358	177021	18785.1	16016.7	12981.1	4.2959	2.86763	2.50651	0.206349	0.0929593	0.0617828	plasma membrane				GO:0000296 spermine transport; GO:0006810 transport; GO:0006811 ion transport; GO:0006812 cation transport; GO:0006855 xenobiotic transmembrane transport; GO:0015846 polyamine transport; GO:0034220 ion transmembrane transport; GO:0042221 response to chemical; GO:0050896 response to stimulus; GO:0051179 localization; GO:0051234 establishment of localization; GO:0055085 transmembrane transport; GO:…	GO:0000322 storage vacuole; GO:0000323 lytic vacuole; GO:0000324 fungal-type vacuole; GO:0000329 fungal-type vacuole membrane; GO:0005622 intracellular anatomical structure; GO:0005737 cytoplasm; GO:0005773 vacuole; GO:0005774 vacuolar membrane; GO:0005886 plasma membrane; GO:0016020 membrane; GO:0016021 integral component of membrane; GO:0031090 organelle membrane; GO:0031224 intrinsic component…	GO:0000297 spermine transmembrane transporter activity; GO:0005215 transporter activity; GO:0008324 cation transmembrane transporter activity; GO:0008519 ammonium transmembrane transporter activity; GO:0015075 ion transmembrane transporter activity; GO:0015203 polyamine transmembrane transporter activity; GO:0022857 transmembrane transporter activity;				R	KOG0255	Synaptic vesicle transporter SVOP and related transporters (major facilitator superfamily)
J9VH18	28	T	0.118138	0.0227775	Down	Membrane transporter OS=Cryptococcus neoformans var. grubii serotype A (strain H99 / ATCC 208821 / CBS 10515 / FGSC 9487) OX=235443 GN=CNAG_00539 PE=4 SV=1	CNAG_00539	_AVS[Phospho (STY)]LT[Phospho (STY)]DS[Phospho (STY)]DGDHDHITR_	1	1.1778e+06	1.46098e+06	1.52963e+06	477070	322871	95249.5	2.54724	3.04905	2.8587	0.691685	0.247335	0.0598353	plasma membrane				GO:0000296 spermine transport; GO:0006810 transport; GO:0006811 ion transport; GO:0006812 cation transport; GO:0006855 xenobiotic transmembrane transport; GO:0015846 polyamine transport; GO:0034220 ion transmembrane transport; GO:0042221 response to chemical; GO:0050896 response to stimulus; GO:0051179 localization; GO:0051234 establishment of localization; GO:0055085 transmembrane transport; GO:…	GO:0000322 storage vacuole; GO:0000323 lytic vacuole; GO:0000324 fungal-type vacuole; GO:0000329 fungal-type vacuole membrane; GO:0005622 intracellular anatomical structure; GO:0005737 cytoplasm; GO:0005773 vacuole; GO:0005774 vacuolar membrane; GO:0005886 plasma membrane; GO:0016020 membrane; GO:0016021 integral component of membrane; GO:0031090 organelle membrane; GO:0031224 intrinsic component…	GO:0000297 spermine transmembrane transporter activity; GO:0005215 transporter activity; GO:0008324 cation transmembrane transporter activity; GO:0008519 ammonium transmembrane transporter activity; GO:0015075 ion transmembrane transporter activity; GO:0015203 polyamine transmembrane transporter activity; GO:0022857 transmembrane transporter activity;				R	KOG0255	Synaptic vesicle transporter SVOP and related transporters (major facilitator superfamily)
J9VH18	44	T	0.0164401	0.00181147	Down	Membrane transporter OS=Cryptococcus neoformans var. grubii serotype A (strain H99 / ATCC 208821 / CBS 10515 / FGSC 9487) OX=235443 GN=CNAG_00539 PE=4 SV=1	CNAG_00539	_IPTST[Phospho (STY)]S[Phospho (STY)]HRT[Phospho (STY)]ADYGHPLER_	0.937685	346971	191613	588250		16512	19114.1	2.7239	1.4516	3.99064		0.0459154	0.0435863	plasma membrane				GO:0000296 spermine transport; GO:0006810 transport; GO:0006811 ion transport; GO:0006812 cation transport; GO:0006855 xenobiotic transmembrane transport; GO:0015846 polyamine transport; GO:0034220 ion transmembrane transport; GO:0042221 response to chemical; GO:0050896 response to stimulus; GO:0051179 localization; GO:0051234 establishment of localization; GO:0055085 transmembrane transport; GO:…	GO:0000322 storage vacuole; GO:0000323 lytic vacuole; GO:0000324 fungal-type vacuole; GO:0000329 fungal-type vacuole membrane; GO:0005622 intracellular anatomical structure; GO:0005737 cytoplasm; GO:0005773 vacuole; GO:0005774 vacuolar membrane; GO:0005886 plasma membrane; GO:0016020 membrane; GO:0016021 integral component of membrane; GO:0031090 organelle membrane; GO:0031224 intrinsic component…	GO:0000297 spermine transmembrane transporter activity; GO:0005215 transporter activity; GO:0008324 cation transmembrane transporter activity; GO:0008519 ammonium transmembrane transporter activity; GO:0015075 ion transmembrane transporter activity; GO:0015203 polyamine transmembrane transporter activity; GO:0022857 transmembrane transporter activity;				R	KOG0255	Synaptic vesicle transporter SVOP and related transporters (major facilitator superfamily)
J9VH18	48	T	0.0335154	7.54089e-06	Down	Membrane transporter OS=Cryptococcus neoformans var. grubii serotype A (strain H99 / ATCC 208821 / CBS 10515 / FGSC 9487) OX=235443 GN=CNAG_00539 PE=4 SV=1	CNAG_00539	_T[Phospho (STY)]ADYGHPLER_	1	1.84932e+06	1.31776e+06	1.86096e+06	82094.2	151797	171082	3.72759	2.56317	3.24143	0.110932	0.108378	0.100165	plasma membrane				GO:0000296 spermine transport; GO:0006810 transport; GO:0006811 ion transport; GO:0006812 cation transport; GO:0006855 xenobiotic transmembrane transport; GO:0015846 polyamine transport; GO:0034220 ion transmembrane transport; GO:0042221 response to chemical; GO:0050896 response to stimulus; GO:0051179 localization; GO:0051234 establishment of localization; GO:0055085 transmembrane transport; GO:…	GO:0000322 storage vacuole; GO:0000323 lytic vacuole; GO:0000324 fungal-type vacuole; GO:0000329 fungal-type vacuole membrane; GO:0005622 intracellular anatomical structure; GO:0005737 cytoplasm; GO:0005773 vacuole; GO:0005774 vacuolar membrane; GO:0005886 plasma membrane; GO:0016020 membrane; GO:0016021 integral component of membrane; GO:0031090 organelle membrane; GO:0031224 intrinsic component…	GO:0000297 spermine transmembrane transporter activity; GO:0005215 transporter activity; GO:0008324 cation transmembrane transporter activity; GO:0008519 ammonium transmembrane transporter activity; GO:0015075 ion transmembrane transporter activity; GO:0015203 polyamine transmembrane transporter activity; GO:0022857 transmembrane transporter activity;				R	KOG0255	Synaptic vesicle transporter SVOP and related transporters (major facilitator superfamily)
J9VH22	214	T	2.05163	0.00273277	Up	NAD(P)H:quinone oxidoreductase, type IV OS=Cryptococcus neoformans var. grubii serotype A (strain H99 / ATCC 208821 / CBS 10515 / FGSC 9487) OX=235443 GN=CNAG_03948 PE=3 SV=2	CNAG_03948	_GRSVVAAPAT[Phospho (STY)]ITAAASQIPQEVSEK_	0.999969	21493.2	20596	25178.2	53015.1		55322	0.636677	0.685536	0.781677	1.46522		1.41238	cytoplasm	K03809	wrbA; NAD(P)H dehydrogenase (quinone) [EC:1.6.5.2]	map00130 Ubiquinone and other terpenoid-quinone biosynthesis; map01100 Metabolic pathways; map01110 Biosynthesis of secondary metabolites; map01240 Biosynthesis of cofactors	GO:0006325 chromatin organization; GO:0006355 regulation of transcription, DNA-templated; GO:0006996 organelle organization; GO:0008152 metabolic process; GO:0009889 regulation of biosynthetic process; GO:0009890 negative regulation of biosynthetic process; GO:0009892 negative regulation of metabolic process; GO:0009987 cellular process; GO:0010468 regulation of gene expression; GO:0010556 regula…	GO:0000785 chromatin; GO:0000792 heterochromatin; GO:0005622 intracellular anatomical structure; GO:0005694 chromosome; GO:0005737 cytoplasm; GO:0005886 plasma membrane; GO:0016020 membrane; GO:0031934 mating-type region heterochromatin; GO:0043226 organelle; GO:0043228 non-membrane-bounded organelle; GO:0043229 intracellular organelle; GO:0043232 intracellular non-membrane-bounded organelle; GO:…	GO:0000166 nucleotide binding; GO:0003824 catalytic activity; GO:0003955 NAD(P)H dehydrogenase (quinone) activity; GO:0005488 binding; GO:0010181 FMN binding; GO:0016491 oxidoreductase activity; GO:0016651 oxidoreductase activity, acting on NAD(P)H; GO:0016655 oxidoreductase activity, acting on NAD(P)H, quinone or similar compound as acceptor; GO:0032553 ribonucleotide binding; GO:0036094 small m…	PF03358	PF03358 NADPH-dependent FMN reductase		R	KOG3135	1,4-benzoquinone reductase-like; Trp repressor binding protein-like/protoplast-secreted protein
J9VH30	109	S	0.334427	0.000146413	Down	Glycosyltransferase family 32 protein OS=Cryptococcus neoformans var. grubii serotype A (strain H99 / ATCC 208821 / CBS 10515 / FGSC 9487) OX=235443 GN=CNAG_02975 PE=3 SV=2	CNAG_02975	_GS[Phospho (STY)]FSLPFHGGR_	1	2.83224e+06	2.62466e+06	2.956e+06	1333693	1.21493e+06	1.05077e+06	1.59909	1.54585	1.64552	0.593408	0.549359	0.459291	plasma membrane
J9VH37	7	S	2.07722	1.28071e-05	Up	Polyadenylate-binding protein 2 OS=Cryptococcus neoformans var. grubii serotype A (strain H99 / ATCC 208821 / CBS 10515 / FGSC 9487) OX=235443 GN=CNAG_03968 PE=4 SV=1	CNAG_03968	_[Acetyl (Protein N-term)]SEPRES[Phospho (STY)]S[Phospho (STY)]PRLNEDESNVDEELALMQAR_	0.999497	19266.9	18331.8	18247.8	39213	36434.2	37390.1	0.668459	0.633852	0.656567	1.41339	1.3043	1.35132	nucleus	K14396	PABPN1, PABP2; polyadenylate-binding protein 2	map03015 mRNA surveillance pathway	GO:0006139 nucleobase-containing compound metabolic process; GO:0006401 RNA catabolic process; GO:0006402 mRNA catabolic process; GO:0006725 cellular aromatic compound metabolic process; GO:0006807 nitrogen compound metabolic process; GO:0008152 metabolic process; GO:0009056 catabolic process; GO:0009057 macromolecule catabolic process; GO:0009892 negative regulation of metabolic process; GO:0009…	GO:0000228 nuclear chromosome; GO:0000785 chromatin; GO:0005622 intracellular anatomical structure; GO:0005634 nucleus; GO:0005654 nucleoplasm; GO:0005694 chromosome; GO:0005730 nucleolus; GO:0005737 cytoplasm; GO:0005844 polysome; GO:0016604 nuclear body; GO:0031974 membrane-enclosed lumen; GO:0031981 nuclear lumen; GO:0032991 protein-containing complex; GO:0043226 organelle; GO:0043227 membrane…	GO:0003676 nucleic acid binding; GO:0003723 RNA binding; GO:0003727 single-stranded RNA binding; GO:0005488 binding; GO:0008143 poly(A) binding; GO:0070717 poly-purine tract binding; GO:0097159 organic cyclic compound binding; GO:1901363 heterocyclic compound binding;	PF00076	PF00076 RNA recognition motif. (a.k.a. RRM, RBD, or RNP domain)		A	KOG4209	Splicing factor RNPS1, SR protein superfamily
J9VH37	8	S	2.07722	1.28071e-05	Up	Polyadenylate-binding protein 2 OS=Cryptococcus neoformans var. grubii serotype A (strain H99 / ATCC 208821 / CBS 10515 / FGSC 9487) OX=235443 GN=CNAG_03968 PE=4 SV=1	CNAG_03968	_[Acetyl (Protein N-term)]SEPRES[Phospho (STY)]S[Phospho (STY)]PRLNEDESNVDEELALMQAR_	0.99945	19266.9	18331.8	18247.8	39213	36434.2	37390.1	0.668459	0.633852	0.656567	1.41339	1.3043	1.35132	nucleus	K14396	PABPN1, PABP2; polyadenylate-binding protein 2	map03015 mRNA surveillance pathway	GO:0006139 nucleobase-containing compound metabolic process; GO:0006401 RNA catabolic process; GO:0006402 mRNA catabolic process; GO:0006725 cellular aromatic compound metabolic process; GO:0006807 nitrogen compound metabolic process; GO:0008152 metabolic process; GO:0009056 catabolic process; GO:0009057 macromolecule catabolic process; GO:0009892 negative regulation of metabolic process; GO:0009…	GO:0000228 nuclear chromosome; GO:0000785 chromatin; GO:0005622 intracellular anatomical structure; GO:0005634 nucleus; GO:0005654 nucleoplasm; GO:0005694 chromosome; GO:0005730 nucleolus; GO:0005737 cytoplasm; GO:0005844 polysome; GO:0016604 nuclear body; GO:0031974 membrane-enclosed lumen; GO:0031981 nuclear lumen; GO:0032991 protein-containing complex; GO:0043226 organelle; GO:0043227 membrane…	GO:0003676 nucleic acid binding; GO:0003723 RNA binding; GO:0003727 single-stranded RNA binding; GO:0005488 binding; GO:0008143 poly(A) binding; GO:0070717 poly-purine tract binding; GO:0097159 organic cyclic compound binding; GO:1901363 heterocyclic compound binding;	PF00076	PF00076 RNA recognition motif. (a.k.a. RRM, RBD, or RNP domain)		A	KOG4209	Splicing factor RNPS1, SR protein superfamily
J9VH37	16	S	1.97983	0.013255	Up	Polyadenylate-binding protein 2 OS=Cryptococcus neoformans var. grubii serotype A (strain H99 / ATCC 208821 / CBS 10515 / FGSC 9487) OX=235443 GN=CNAG_03968 PE=4 SV=1	CNAG_03968	_LNEDES[Phospho (STY)]NVDEELALMQAR_	1	41167.7	31786.7	54196.3	85219.6	79050.3	81981.8	0.645997	0.497096	0.881959	1.38926	1.27992	1.34008	nucleus	K14396	PABPN1, PABP2; polyadenylate-binding protein 2	map03015 mRNA surveillance pathway	GO:0006139 nucleobase-containing compound metabolic process; GO:0006401 RNA catabolic process; GO:0006402 mRNA catabolic process; GO:0006725 cellular aromatic compound metabolic process; GO:0006807 nitrogen compound metabolic process; GO:0008152 metabolic process; GO:0009056 catabolic process; GO:0009057 macromolecule catabolic process; GO:0009892 negative regulation of metabolic process; GO:0009…	GO:0000228 nuclear chromosome; GO:0000785 chromatin; GO:0005622 intracellular anatomical structure; GO:0005634 nucleus; GO:0005654 nucleoplasm; GO:0005694 chromosome; GO:0005730 nucleolus; GO:0005737 cytoplasm; GO:0005844 polysome; GO:0016604 nuclear body; GO:0031974 membrane-enclosed lumen; GO:0031981 nuclear lumen; GO:0032991 protein-containing complex; GO:0043226 organelle; GO:0043227 membrane…	GO:0003676 nucleic acid binding; GO:0003723 RNA binding; GO:0003727 single-stranded RNA binding; GO:0005488 binding; GO:0008143 poly(A) binding; GO:0070717 poly-purine tract binding; GO:0097159 organic cyclic compound binding; GO:1901363 heterocyclic compound binding;	PF00076	PF00076 RNA recognition motif. (a.k.a. RRM, RBD, or RNP domain)		A	KOG4209	Splicing factor RNPS1, SR protein superfamily
J9VH44	20	S	0.471725	0.00553463	Down	Ubiquitin-like domain-containing protein OS=Cryptococcus neoformans var. grubii serotype A (strain H99 / ATCC 208821 / CBS 10515 / FGSC 9487) OX=235443 GN=CNAG_03978 PE=4 SV=1	CNAG_03978	_[Acetyl (Protein N-term)]MQSEQPHGPVNDSAPFPPPS[Phospho (STY)]PTLFR_	0.998767	479968	391723	405366	293080	247074	223462	1.68966	1.24837	1.36113	0.687566	0.790116	0.550339	nucleus
J9VH46	102	S	2.56666	0.00221623	Up	RNA exonuclease 4 OS=Cryptococcus neoformans var. grubii serotype A (strain H99 / ATCC 208821 / CBS 10515 / FGSC 9487) OX=235443 GN=CNAG_02960 PE=3 SV=2	CNAG_02960	_VSS[Phospho (STY)]NEPC[Carbamidomethyl (C)]IVLEASSDSPLLHELR_	0.999851	15923.6	11649.3	9745.6	33381.3	32710.6	30649.7	0.704164	0.529732	0.442732	1.48877	1.45111	1.36345	nucleus	K18327	REXO4, REX4; RNA exonuclease 4 [EC:3.1.-.-]		GO:0000027 ribosomal large subunit assembly; GO:0006139 nucleobase-containing compound metabolic process; GO:0006364 rRNA processing; GO:0006396 RNA processing; GO:0006725 cellular aromatic compound metabolic process; GO:0006807 nitrogen compound metabolic process; GO:0006996 organelle organization; GO:0008152 metabolic process; GO:0009987 cellular process; GO:0010467 gene expression; GO:0016043 …	GO:0005622 intracellular anatomical structure; GO:0005634 nucleus; GO:0005730 nucleolus; GO:0031974 membrane-enclosed lumen; GO:0031981 nuclear lumen; GO:0043226 organelle; GO:0043227 membrane-bounded organelle; GO:0043228 non-membrane-bounded organelle; GO:0043229 intracellular organelle; GO:0043231 intracellular membrane-bounded organelle; GO:0043232 intracellular non-membrane-bounded organelle…	GO:0003824 catalytic activity; GO:0004518 nuclease activity; GO:0004527 exonuclease activity; GO:0008408 3'-5' exonuclease activity; GO:0016787 hydrolase activity; GO:0016788 hydrolase activity, acting on ester bonds;				L	KOG2249	3'-5' exonuclease
J9VH50	105	T	0.390349	0.0146912	Down	cAMP-dependent protein kinase regulatory subunit OS=Cryptococcus neoformans var. grubii serotype A (strain H99 / ATCC 208821 / CBS 10515 / FGSC 9487) OX=235443 GN=CNAG_00570 PE=3 SV=1	CNAG_00570	_ATVPADSNLSVQPLFST[Phospho (STY)]PFGTSSDVLR_	0.959742	12528	10067.6	9513.33	4581.58	2913.29		1.45772	1.18884	1.17925	0.607053	0.388547		nucleus	K04739	PRKAR; cAMP-dependent protein kinase regulator		GO:0000003 reproduction; GO:0001932 regulation of protein phosphorylation; GO:0001933 negative regulation of protein phosphorylation; GO:0002831 regulation of response to biotic stimulus; GO:0002832 negative regulation of response to biotic stimulus; GO:0006469 negative regulation of protein kinase activity; GO:0006950 response to stress; GO:0006979 response to oxidative stress; GO:0007154 cell c…	GO:0000228 nuclear chromosome; GO:0000785 chromatin; GO:0005622 intracellular anatomical structure; GO:0005634 nucleus; GO:0005694 chromosome; GO:0005737 cytoplasm; GO:0005886 plasma membrane; GO:0016020 membrane; GO:0031974 membrane-enclosed lumen; GO:0031981 nuclear lumen; GO:0043226 organelle; GO:0043227 membrane-bounded organelle; GO:0043228 non-membrane-bounded organelle; GO:0043229 intracel…	GO:0004857 enzyme inhibitor activity; GO:0004860 protein kinase inhibitor activity; GO:0004862 cAMP-dependent protein kinase inhibitor activity; GO:0008603 cAMP-dependent protein kinase regulator activity; GO:0019207 kinase regulator activity; GO:0019210 kinase inhibitor activity; GO:0019887 protein kinase regulator activity; GO:0030234 enzyme regulator activity; GO:0030291 protein serine/threoni…	PF02197; PF00027	PF02197 Regulatory subunit of type II PKA R-subunit; PF00027 Cyclic nucleotide-binding domain		T	KOG1113	cAMP-dependent protein kinase types I and II, regulatory subunit
J9VH53	52	S	0.309679	0.0399022	Down	Solute carrier family 38 (Sodium-coupled neutral amino acid transporter), member 11 OS=Cryptococcus neoformans var. grubii serotype A (strain H99 / ATCC 208821 / CBS 10515 / FGSC 9487) OX=235443 GN=CNAG_03988 PE=3 SV=2	CNAG_03988	_DGGS[Phospho (STY)]DRDDHVLFR_	1	20883.5	10927.1	13751.3	11113.2	3166.55	2861.21	2	1.34735	1.44524	0.954905	0.297994	0.231266	plasma membrane	K14997	SLC38A11; solute carrier family 38 (sodium-coupled neutral amino acid transporter), member 11		GO:0003333 amino acid transmembrane transport; GO:0006810 transport; GO:0006811 ion transport; GO:0006820 anion transport; GO:0006865 amino acid transport; GO:0015711 organic anion transport; GO:0015849 organic acid transport; GO:0034220 ion transmembrane transport; GO:0046942 carboxylic acid transport; GO:0051179 localization; GO:0051234 establishment of localization; GO:0055085 transmembrane tr…	GO:0005622 intracellular anatomical structure; GO:0005737 cytoplasm; GO:0005783 endoplasmic reticulum; GO:0012505 endomembrane system; GO:0016020 membrane; GO:0016021 integral component of membrane; GO:0031224 intrinsic component of membrane; GO:0043226 organelle; GO:0043227 membrane-bounded organelle; GO:0043229 intracellular organelle; GO:0043231 intracellular membrane-bounded organelle;	GO:0005215 transporter activity; GO:0005342 organic acid transmembrane transporter activity; GO:0008509 anion transmembrane transporter activity; GO:0008514 organic anion transmembrane transporter activity; GO:0015075 ion transmembrane transporter activity; GO:0015171 amino acid transmembrane transporter activity; GO:0015318 inorganic molecular entity transmembrane transporter activity; GO:002285…				E	KOG1305	Amino acid transporter protein
J9VH55	405	S	1.62565	0.00276558	Up	Catalase OS=Cryptococcus neoformans var. grubii serotype A (strain H99 / ATCC 208821 / CBS 10515 / FGSC 9487) OX=235443 GN=CNAG_00575 PE=3 SV=1	CNAG_00575	_NENLPLTS[Phospho (STY)]PK_	1	5.34473e+06	5267075	5874031	9259110	9881108	11745390	0.70351	0.753046	0.790443	1.11885	1.15466	1.37931	cytoplasm	K03781	katE, CAT, catB, srpA; catalase [EC:1.11.1.6]	map00380 Tryptophan metabolism; map00630 Glyoxylate and dicarboxylate metabolism; map01100 Metabolic pathways; map01110 Biosynthesis of secondary metabolites; map01200 Carbon metabolism; map04011 MAPK signaling pathway - yeast; map04146 Peroxisome; map04213 Longevity regulating pathway - multiple species	GO:0000003 reproduction; GO:0000302 response to reactive oxygen species; GO:0006873 cellular ion homeostasis; GO:0006875 cellular metal ion homeostasis; GO:0006879 cellular iron ion homeostasis; GO:0006950 response to stress; GO:0006979 response to oxidative stress; GO:0007154 cell communication; GO:0008152 metabolic process; GO:0009056 catabolic process; GO:0009266 response to temperature stimul…	GO:0005618 cell wall; GO:0005619 ascospore wall; GO:0005622 intracellular anatomical structure; GO:0005737 cytoplasm; GO:0005829 cytosol; GO:0009277 fungal-type cell wall; GO:0030312 external encapsulating structure; GO:0031160 spore wall; GO:0071944 cell periphery;	GO:0003824 catalytic activity; GO:0004096 catalase activity; GO:0004601 peroxidase activity; GO:0005488 binding; GO:0016209 antioxidant activity; GO:0016491 oxidoreductase activity; GO:0016684 oxidoreductase activity, acting on peroxide as acceptor; GO:0020037 heme binding; GO:0046906 tetrapyrrole binding; GO:0097159 organic cyclic compound binding; GO:1901363 heterocyclic compound binding;	PF00199; PF18011	PF00199 Catalase; PF18011 C-terminal domain found in long catalases		P	KOG0047	Catalase
J9VH56	126	S	0.427459	0.0390396	Down	RP/EB family microtubule-associated protein OS=Cryptococcus neoformans var. grubii serotype A (strain H99 / ATCC 208821 / CBS 10515 / FGSC 9487) OX=235443 GN=CNAG_03993 PE=3 SV=1	CNAG_03993	_AGATS[Phospho (STY)]TSRPTAAR_	0.979198	17818.4	11174.3	11317.2	7033.33	6518.75		1.8937	1.09062	1.12212	0.598756	0.571467		cytoskeleton	K10436	MAPRE; microtubule-associated protein, RP/EB family		GO:0000003 reproduction; GO:0000070 mitotic sister chromatid segregation; GO:0000075 cell cycle checkpoint signaling; GO:0000226 microtubule cytoskeleton organization; GO:0000278 mitotic cell cycle; GO:0000280 nuclear division; GO:0000741 karyogamy; GO:0000742 karyogamy involved in conjugation with cellular fusion; GO:0000743 nuclear migration involved in conjugation with cellular fusion; GO:0000…	GO:0000235 astral microtubule; GO:0000922 spindle pole; GO:0005622 intracellular anatomical structure; GO:0005737 cytoplasm; GO:0005815 microtubule organizing center; GO:0005816 spindle pole body; GO:0005818 aster; GO:0005819 spindle; GO:0005856 cytoskeleton; GO:0005874 microtubule; GO:0005876 spindle microtubule; GO:0005881 cytoplasmic microtubule; GO:0005938 cell cortex; GO:0015630 microtubule …	GO:0001671 ATPase activator activity; GO:0005198 structural molecule activity; GO:0005200 structural constituent of cytoskeleton; GO:0005488 binding; GO:0005515 protein binding; GO:0008017 microtubule binding; GO:0008047 enzyme activator activity; GO:0008092 cytoskeletal protein binding; GO:0008093 cytoskeletal anchor activity; GO:0015631 tubulin binding; GO:0030234 enzyme regulator activity; GO:…	PF00307	PF00307 Calponin homology (CH) domain		DZ	KOG3000	Microtubule-binding protein involved in cell cycle control
J9VH67	21	S	0.666024	0.0099505	Down	Calcium/proton exchanger OS=Cryptococcus neoformans var. grubii serotype A (strain H99 / ATCC 208821 / CBS 10515 / FGSC 9487) OX=235443 GN=CNAG_02940 PE=3 SV=2	CNAG_02940	_DDSSSPSS[Phospho (STY)]PTPTIR_	0.984182	55818.8	47432	54718.7	52562.8	74008.2	74967.2	1.28	1.20188	1.34976	0.719747	0.948968	0.883244	plasma membrane	K07300	chaA, CAX; Ca2+:H+ antiporter		GO:0006810 transport; GO:0006811 ion transport; GO:0006812 cation transport; GO:0006813 potassium ion transport; GO:0006814 sodium ion transport; GO:0006816 calcium ion transport; GO:0009987 cellular process; GO:0030001 metal ion transport; GO:0034220 ion transmembrane transport; GO:0035725 sodium ion transmembrane transport; GO:0051179 localization; GO:0051234 establishment of localization; GO:0…	GO:0000322 storage vacuole; GO:0000323 lytic vacuole; GO:0000324 fungal-type vacuole; GO:0000329 fungal-type vacuole membrane; GO:0005622 intracellular anatomical structure; GO:0005737 cytoplasm; GO:0005773 vacuole; GO:0005774 vacuolar membrane; GO:0005783 endoplasmic reticulum; GO:0005789 endoplasmic reticulum membrane; GO:0012505 endomembrane system; GO:0016020 membrane; GO:0016021 integral com…	GO:0005215 transporter activity; GO:0005451 monovalent cation:proton antiporter activity; GO:0008324 cation transmembrane transporter activity; GO:0015075 ion transmembrane transporter activity; GO:0015078 proton transmembrane transporter activity; GO:0015079 potassium ion transmembrane transporter activity; GO:0015081 sodium ion transmembrane transporter activity; GO:0015085 calcium ion transmem…	PF03733	PF03733 Inner membrane component domain		P	KOG1397	Ca2+/H+ antiporter VCX1 and related proteins
J9VH67	67	S	0.505197	0.00154006	Down	Calcium/proton exchanger OS=Cryptococcus neoformans var. grubii serotype A (strain H99 / ATCC 208821 / CBS 10515 / FGSC 9487) OX=235443 GN=CNAG_02940 PE=3 SV=2	CNAG_02940	_RQS[Phospho (STY)]GQQQQQELGK_	1	17010.8	14511.8	15463.7	13598.7	17463.7	14039.1	1.52286	1.43554	1.48915	0.726952	0.874206	0.645735	plasma membrane	K07300	chaA, CAX; Ca2+:H+ antiporter		GO:0006810 transport; GO:0006811 ion transport; GO:0006812 cation transport; GO:0006813 potassium ion transport; GO:0006814 sodium ion transport; GO:0006816 calcium ion transport; GO:0009987 cellular process; GO:0030001 metal ion transport; GO:0034220 ion transmembrane transport; GO:0035725 sodium ion transmembrane transport; GO:0051179 localization; GO:0051234 establishment of localization; GO:0…	GO:0000322 storage vacuole; GO:0000323 lytic vacuole; GO:0000324 fungal-type vacuole; GO:0000329 fungal-type vacuole membrane; GO:0005622 intracellular anatomical structure; GO:0005737 cytoplasm; GO:0005773 vacuole; GO:0005774 vacuolar membrane; GO:0005783 endoplasmic reticulum; GO:0005789 endoplasmic reticulum membrane; GO:0012505 endomembrane system; GO:0016020 membrane; GO:0016021 integral com…	GO:0005215 transporter activity; GO:0005451 monovalent cation:proton antiporter activity; GO:0008324 cation transmembrane transporter activity; GO:0015075 ion transmembrane transporter activity; GO:0015078 proton transmembrane transporter activity; GO:0015079 potassium ion transmembrane transporter activity; GO:0015081 sodium ion transmembrane transporter activity; GO:0015085 calcium ion transmem…	PF03733	PF03733 Inner membrane component domain		P	KOG1397	Ca2+/H+ antiporter VCX1 and related proteins
J9VH67	215	S	0.110091	0.0182825	Down	Calcium/proton exchanger OS=Cryptococcus neoformans var. grubii serotype A (strain H99 / ATCC 208821 / CBS 10515 / FGSC 9487) OX=235443 GN=CNAG_02940 PE=3 SV=2	CNAG_02940	_ARPPLQHHHS[Phospho (STY)]ILR_	1	106596	38029.8	32084.6	19802.3	10872.7	4392.59	4.14952	1.63584	1.34352	0.460304	0.236667	0.0878531	plasma membrane	K07300	chaA, CAX; Ca2+:H+ antiporter		GO:0006810 transport; GO:0006811 ion transport; GO:0006812 cation transport; GO:0006813 potassium ion transport; GO:0006814 sodium ion transport; GO:0006816 calcium ion transport; GO:0009987 cellular process; GO:0030001 metal ion transport; GO:0034220 ion transmembrane transport; GO:0035725 sodium ion transmembrane transport; GO:0051179 localization; GO:0051234 establishment of localization; GO:0…	GO:0000322 storage vacuole; GO:0000323 lytic vacuole; GO:0000324 fungal-type vacuole; GO:0000329 fungal-type vacuole membrane; GO:0005622 intracellular anatomical structure; GO:0005737 cytoplasm; GO:0005773 vacuole; GO:0005774 vacuolar membrane; GO:0005783 endoplasmic reticulum; GO:0005789 endoplasmic reticulum membrane; GO:0012505 endomembrane system; GO:0016020 membrane; GO:0016021 integral com…	GO:0005215 transporter activity; GO:0005451 monovalent cation:proton antiporter activity; GO:0008324 cation transmembrane transporter activity; GO:0015075 ion transmembrane transporter activity; GO:0015078 proton transmembrane transporter activity; GO:0015079 potassium ion transmembrane transporter activity; GO:0015081 sodium ion transmembrane transporter activity; GO:0015085 calcium ion transmem…	PF03733	PF03733 Inner membrane component domain		P	KOG1397	Ca2+/H+ antiporter VCX1 and related proteins
J9VH67	1044	T	0.573843	0.0159783	Down	Calcium/proton exchanger OS=Cryptococcus neoformans var. grubii serotype A (strain H99 / ATCC 208821 / CBS 10515 / FGSC 9487) OX=235443 GN=CNAG_02940 PE=3 SV=2	CNAG_02940	_IT[Phospho (STY)]PQALMQHVLPLHK_	1	796.267	958.388	917.369	730.07	1133.42	1092.27	1.16643	1.55132	1.44555	0.638611	0.928397	0.822074	plasma membrane	K07300	chaA, CAX; Ca2+:H+ antiporter		GO:0006810 transport; GO:0006811 ion transport; GO:0006812 cation transport; GO:0006813 potassium ion transport; GO:0006814 sodium ion transport; GO:0006816 calcium ion transport; GO:0009987 cellular process; GO:0030001 metal ion transport; GO:0034220 ion transmembrane transport; GO:0035725 sodium ion transmembrane transport; GO:0051179 localization; GO:0051234 establishment of localization; GO:0…	GO:0000322 storage vacuole; GO:0000323 lytic vacuole; GO:0000324 fungal-type vacuole; GO:0000329 fungal-type vacuole membrane; GO:0005622 intracellular anatomical structure; GO:0005737 cytoplasm; GO:0005773 vacuole; GO:0005774 vacuolar membrane; GO:0005783 endoplasmic reticulum; GO:0005789 endoplasmic reticulum membrane; GO:0012505 endomembrane system; GO:0016020 membrane; GO:0016021 integral com…	GO:0005215 transporter activity; GO:0005451 monovalent cation:proton antiporter activity; GO:0008324 cation transmembrane transporter activity; GO:0015075 ion transmembrane transporter activity; GO:0015078 proton transmembrane transporter activity; GO:0015079 potassium ion transmembrane transporter activity; GO:0015081 sodium ion transmembrane transporter activity; GO:0015085 calcium ion transmem…	PF03733	PF03733 Inner membrane component domain		P	KOG1397	Ca2+/H+ antiporter VCX1 and related proteins
J9VH85	142	T	0.0898253	0.00167023	Down	RNA binding protein OS=Cryptococcus neoformans var. grubii serotype A (strain H99 / ATCC 208821 / CBS 10515 / FGSC 9487) OX=235443 GN=CNAG_04028 PE=4 SV=1	CNAG_04028	_KAET[Phospho (STY)]VVAGATEGEVQAAEGQQEGEAK_	1	137938	116535	103101	18036.6	8144.75	14707.6	2.93148	1.87479	1.46724	0.254193	0.109363	0.199965	nucleus	K11294	NCL, NSR1; nucleolin		GO:0000723 telomere maintenance; GO:0006139 nucleobase-containing compound metabolic process; GO:0006259 DNA metabolic process; GO:0006725 cellular aromatic compound metabolic process; GO:0006807 nitrogen compound metabolic process; GO:0006996 organelle organization; GO:0008152 metabolic process; GO:0009987 cellular process; GO:0016043 cellular component organization; GO:0032200 telomere organiza…	GO:0000228 nuclear chromosome; GO:0000781 chromosome, telomeric region; GO:0005622 intracellular anatomical structure; GO:0005634 nucleus; GO:0005694 chromosome; GO:0031974 membrane-enclosed lumen; GO:0031981 nuclear lumen; GO:0043226 organelle; GO:0043227 membrane-bounded organelle; GO:0043228 non-membrane-bounded organelle; GO:0043229 intracellular organelle; GO:0043231 intracellular membrane-b…	GO:0003676 nucleic acid binding; GO:0003677 DNA binding; GO:0003697 single-stranded DNA binding; GO:0003723 RNA binding; GO:0005488 binding; GO:0042162 telomeric DNA binding; GO:0043047 single-stranded telomeric DNA binding; GO:0043565 sequence-specific DNA binding; GO:0097159 organic cyclic compound binding; GO:0098847 sequence-specific single stranded DNA binding; GO:1901363 heterocyclic compou…	PF00076	PF00076 RNA recognition motif. (a.k.a. RRM, RBD, or RNP domain)		R	KOG0118	FOG: RRM domain
J9VH88	51	S	0.386793	0.00027509	Down	Hydrolase OS=Cryptococcus neoformans var. grubii serotype A (strain H99 / ATCC 208821 / CBS 10515 / FGSC 9487) OX=235443 GN=CNAG_02920 PE=4 SV=2	CNAG_02920	_AVASAAASS[Phospho (STY)]PKPQLIVLPEIWNSPYAVSSFR_	0.970072	10379.5	10321.1	10104.8	3868.71	4252.39	4775.35	1.49907	1.54687	1.36809	0.531774	0.523994	0.651552	mitochondria	K13566	NIT2, yafV; omega-amidase [EC:3.5.1.3]	map00250 Alanine, aspartate and glutamate metabolism; map01100 Metabolic pathways	GO:0006082 organic acid metabolic process; GO:0006107 oxaloacetate metabolic process; GO:0008152 metabolic process; GO:0009636 response to toxic substance; GO:0009987 cellular process; GO:0019752 carboxylic acid metabolic process; GO:0042221 response to chemical; GO:0043436 oxoacid metabolic process; GO:0043648 dicarboxylic acid metabolic process; GO:0044237 cellular metabolic process; GO:0044281…	GO:0005622 intracellular anatomical structure; GO:0005737 cytoplasm; GO:0005739 mitochondrion; GO:0043226 organelle; GO:0043227 membrane-bounded organelle; GO:0043229 intracellular organelle; GO:0043231 intracellular membrane-bounded organelle;	GO:0003824 catalytic activity; GO:0016787 hydrolase activity; GO:0016810 hydrolase activity, acting on carbon-nitrogen (but not peptide) bonds; GO:0016811 hydrolase activity, acting on carbon-nitrogen (but not peptide) bonds, in linear amides; GO:0050152 omega-amidase activity;				E	KOG0806	Carbon-nitrogen hydrolase
J9VHA2	429	S	1.6752	0.00154553	Up	53 kDa brg1-associated factor b OS=Cryptococcus neoformans var. grubii serotype A (strain H99 / ATCC 208821 / CBS 10515 / FGSC 9487) OX=235443 GN=CNAG_04048 PE=3 SV=1	CNAG_04048	_VHS[Phospho (STY)]PTIPFER_	1	128317	127924	149663	134092	149833	143763	0.722952	0.786811	0.871668	1.23015	1.40947	1.34976	cytoskeleton	K11652	ACTL6B; actin-like protein 6B		GO:0006139 nucleobase-containing compound metabolic process; GO:0006259 DNA metabolic process; GO:0006281 DNA repair; GO:0006325 chromatin organization; GO:0006338 chromatin remodeling; GO:0006355 regulation of transcription, DNA-templated; GO:0006357 regulation of transcription by RNA polymerase II; GO:0006464 cellular protein modification process; GO:0006473 protein acetylation; GO:0006475 inte…	GO:0000123 histone acetyltransferase complex; GO:0000228 nuclear chromosome; GO:0000785 chromatin; GO:0000812 Swr1 complex; GO:0005622 intracellular anatomical structure; GO:0005634 nucleus; GO:0005654 nucleoplasm; GO:0005694 chromosome; GO:0016514 SWI/SNF complex; GO:0016586 RSC-type complex; GO:0031011 Ino80 complex; GO:0031248 protein acetyltransferase complex; GO:0031974 membrane-enclosed lum…	GO:0003682 chromatin binding; GO:0005488 binding; GO:0005515 protein binding; GO:0031491 nucleosome binding; GO:0042393 histone binding; GO:0044877 protein-containing complex binding;				Z	KOG0679	Actin-related protein - Arp4p/Act3p
J9VHC1	133	S	3.43228	0.000123475	Up	Large subunit ribosomal protein L28e OS=Cryptococcus neoformans var. grubii serotype A (strain H99 / ATCC 208821 / CBS 10515 / FGSC 9487) OX=235443 GN=CNAG_04068 PE=3 SV=1	CNAG_04068	_TANPPKS[Phospho (STY)]LPAR_	1	28113.9	23924.5	28155.1	70004.3	74878.8	78055	0.557434	0.427126	0.458896	1.66799	1.7192	1.56716	mitochondria	K02903	RP-L28e, RPL28; large subunit ribosomal protein L28e	map03010 Ribosome	GO:0002181 cytoplasmic translation; GO:0006412 translation; GO:0006518 peptide metabolic process; GO:0006807 nitrogen compound metabolic process; GO:0008152 metabolic process; GO:0009058 biosynthetic process; GO:0009059 macromolecule biosynthetic process; GO:0009987 cellular process; GO:0010467 gene expression; GO:0019538 protein metabolic process; GO:0034641 cellular nitrogen compound metabolic …	GO:0005622 intracellular anatomical structure; GO:0005737 cytoplasm; GO:0005829 cytosol; GO:0005840 ribosome; GO:0015934 large ribosomal subunit; GO:0022625 cytosolic large ribosomal subunit; GO:0022626 cytosolic ribosome; GO:0032991 protein-containing complex; GO:0043226 organelle; GO:0043228 non-membrane-bounded organelle; GO:0043229 intracellular organelle; GO:0043232 intracellular non-membran…	GO:0003735 structural constituent of ribosome; GO:0005198 structural molecule activity;				J	KOG3412	60S ribosomal protein L28
J9VHC1	155	S	3.79249	5.88852e-05	Up	Large subunit ribosomal protein L28e OS=Cryptococcus neoformans var. grubii serotype A (strain H99 / ATCC 208821 / CBS 10515 / FGSC 9487) OX=235443 GN=CNAG_04068 PE=3 SV=1	CNAG_04068	_AAAASAEVKEES[Phospho (STY)]E_	1	2.04398e+06	2.0659e+06	2.37307e+06	7.01793e+06	6.1133e+06	6608777	0.468487	0.426356	0.447114	1.93298	1.62253	1.53385	mitochondria	K02903	RP-L28e, RPL28; large subunit ribosomal protein L28e	map03010 Ribosome	GO:0002181 cytoplasmic translation; GO:0006412 translation; GO:0006518 peptide metabolic process; GO:0006807 nitrogen compound metabolic process; GO:0008152 metabolic process; GO:0009058 biosynthetic process; GO:0009059 macromolecule biosynthetic process; GO:0009987 cellular process; GO:0010467 gene expression; GO:0019538 protein metabolic process; GO:0034641 cellular nitrogen compound metabolic …	GO:0005622 intracellular anatomical structure; GO:0005737 cytoplasm; GO:0005829 cytosol; GO:0005840 ribosome; GO:0015934 large ribosomal subunit; GO:0022625 cytosolic large ribosomal subunit; GO:0022626 cytosolic ribosome; GO:0032991 protein-containing complex; GO:0043226 organelle; GO:0043228 non-membrane-bounded organelle; GO:0043229 intracellular organelle; GO:0043232 intracellular non-membran…	GO:0003735 structural constituent of ribosome; GO:0005198 structural molecule activity;				J	KOG3412	60S ribosomal protein L28
J9VHD4	72	S	0.588945	0.0320519	Down	dolichol kinase OS=Cryptococcus neoformans var. grubii serotype A (strain H99 / ATCC 208821 / CBS 10515 / FGSC 9487) OX=235443 GN=CNAG_04083 PE=3 SV=1	CNAG_04083	_TSMLS[Phospho (STY)]PGGHR_	1	33620.1	25995.1	26486.9	16080.8	16519.9		1.44414	1.03487	1.13791	0.662581	0.757528		plasma membrane	K00902	DOLK; dolichol kinase [EC:2.7.1.108]	map00510 N-Glycan biosynthesis; map01100 Metabolic pathways	GO:0006464 cellular protein modification process; GO:0006486 protein glycosylation; GO:0006487 protein N-linked glycosylation; GO:0006629 lipid metabolic process; GO:0006644 phospholipid metabolic process; GO:0006793 phosphorus metabolic process; GO:0006796 phosphate-containing compound metabolic process; GO:0006807 nitrogen compound metabolic process; GO:0008152 metabolic process; GO:0008610 lip…	GO:0005622 intracellular anatomical structure; GO:0005737 cytoplasm; GO:0005783 endoplasmic reticulum; GO:0005789 endoplasmic reticulum membrane; GO:0012505 endomembrane system; GO:0016020 membrane; GO:0016021 integral component of membrane; GO:0030176 integral component of endoplasmic reticulum membrane; GO:0031224 intrinsic component of membrane; GO:0031227 intrinsic component of endoplasmic re…	GO:0003824 catalytic activity; GO:0004168 dolichol kinase activity; GO:0016301 kinase activity; GO:0016740 transferase activity; GO:0016772 transferase activity, transferring phosphorus-containing groups; GO:0016773 phosphotransferase activity, alcohol group as acceptor;				I	KOG2468	Dolichol kinase
J9VHD4	294	T	2.11964	0.00141714	Up	dolichol kinase OS=Cryptococcus neoformans var. grubii serotype A (strain H99 / ATCC 208821 / CBS 10515 / FGSC 9487) OX=235443 GN=CNAG_04083 PE=3 SV=1	CNAG_04083	_LLSQPPPTNRPT[Phospho (STY)]SPVVASPSSFSSSYAR_	0.983107	92786.1	86477.6	70540.6	192257	144450	188216	0.732801	0.63298	0.557197	1.45649	1.21788	1.40165	plasma membrane	K00902	DOLK; dolichol kinase [EC:2.7.1.108]	map00510 N-Glycan biosynthesis; map01100 Metabolic pathways	GO:0006464 cellular protein modification process; GO:0006486 protein glycosylation; GO:0006487 protein N-linked glycosylation; GO:0006629 lipid metabolic process; GO:0006644 phospholipid metabolic process; GO:0006793 phosphorus metabolic process; GO:0006796 phosphate-containing compound metabolic process; GO:0006807 nitrogen compound metabolic process; GO:0008152 metabolic process; GO:0008610 lip…	GO:0005622 intracellular anatomical structure; GO:0005737 cytoplasm; GO:0005783 endoplasmic reticulum; GO:0005789 endoplasmic reticulum membrane; GO:0012505 endomembrane system; GO:0016020 membrane; GO:0016021 integral component of membrane; GO:0030176 integral component of endoplasmic reticulum membrane; GO:0031224 intrinsic component of membrane; GO:0031227 intrinsic component of endoplasmic re…	GO:0003824 catalytic activity; GO:0004168 dolichol kinase activity; GO:0016301 kinase activity; GO:0016740 transferase activity; GO:0016772 transferase activity, transferring phosphorus-containing groups; GO:0016773 phosphotransferase activity, alcohol group as acceptor;				I	KOG2468	Dolichol kinase
J9VHE0	333	S	1.55598	0.00426075	Up	Uncharacterized protein OS=Cryptococcus neoformans var. grubii serotype A (strain H99 / ATCC 208821 / CBS 10515 / FGSC 9487) OX=235443 GN=CNAG_00667 PE=4 SV=1	CNAG_00667	_IGS[Phospho (STY)]GQGFNSHNK_	1	9621.08	7818.93	8933.36	12006.7	11808.7	10064.4	0.848386	0.704892	0.843582	1.32637	1.26515	1.13794	mitochondria
J9VHI0	124	S	0.490289	0.0331948	Down	SAP domain-containing protein OS=Cryptococcus neoformans var. grubii serotype A (strain H99 / ATCC 208821 / CBS 10515 / FGSC 9487) OX=235443 GN=CNAG_03057 PE=4 SV=1	CNAG_03057	_TAS[Phospho (STY)]TEHIRPAGR_	0.904504	6443.51	7045.76	5693.38	2536.07	1604.7	2175.63	1.25736	1.53681	1.08349	0.583838	0.428729	0.888606	nucleus
J9VHI0	711	T	0.443979	0.00382589	Down	SAP domain-containing protein OS=Cryptococcus neoformans var. grubii serotype A (strain H99 / ATCC 208821 / CBS 10515 / FGSC 9487) OX=235443 GN=CNAG_03057 PE=4 SV=1	CNAG_03057	_EVDEVVT[Phospho (STY)]PGHR_	1	38288.3	34468.6	31333.3	14606.6	13066.5	5995.73	1.38295	1.39162	1.10374	0.622421	0.646179	0.453284	nucleus
J9VHI3	87	S	1.71468	0.000693575	Up	Arginosuccinase OS=Cryptococcus neoformans var. grubii serotype A (strain H99 / ATCC 208821 / CBS 10515 / FGSC 9487) OX=235443 GN=CNAG_02825 PE=3 SV=1	CNAG_02825	_FLIQS[Phospho (STY)]DDEDIHTANER_	1	27848.2	27326.8	28045.9	50687.8	48398	41739.6	0.74183	0.691422	0.781904	1.31475	1.3269	1.15662	nucleus	K01755	argH, ASL; argininosuccinate lyase [EC:4.3.2.1]	map00220 Arginine biosynthesis; map00250 Alanine, aspartate and glutamate metabolism; map01100 Metabolic pathways; map01110 Biosynthesis of secondary metabolites; map01230 Biosynthesis of amino acids	GO:0000050 urea cycle; GO:0006082 organic acid metabolic process; GO:0006520 cellular amino acid metabolic process; GO:0006525 arginine metabolic process; GO:0006526 arginine biosynthetic process; GO:0006591 ornithine metabolic process; GO:0006807 nitrogen compound metabolic process; GO:0008152 metabolic process; GO:0008652 cellular amino acid biosynthetic process; GO:0009058 biosynthetic process…	GO:0005622 intracellular anatomical structure; GO:0005737 cytoplasm; GO:0005829 cytosol;	GO:0003824 catalytic activity; GO:0004056 argininosuccinate lyase activity; GO:0016829 lyase activity; GO:0016840 carbon-nitrogen lyase activity; GO:0016842 amidine-lyase activity;	PF00206; PF14698	PF00206 Lyase; PF14698 Argininosuccinate lyase C-terminal	PF00206 Lyase	E	KOG1316	Argininosuccinate lyase
J9VHI5	526	S	0.321671	0.0111695	Down	PP2Cc protein phosphatase OS=Cryptococcus neoformans var. grubii serotype A (strain H99 / ATCC 208821 / CBS 10515 / FGSC 9487) OX=235443 GN=CNAG_03052 PE=3 SV=2	CNAG_03052	_S[Phospho (STY)]EPQEDAYSDAVK_	0.999788	12549.5	18861.3	17794.8	4537.46		6688.13	1.09784	1.54926	1.54968	0.367399		0.532587	cytoplasm,nucleus	K14803	PTC2_3; protein phosphatase PTC2/3 [EC:3.1.3.16]		GO:0000075 cell cycle checkpoint signaling; GO:0000077 DNA damage checkpoint signaling; GO:0000079 regulation of cyclin-dependent protein serine/threonine kinase activity; GO:0001932 regulation of protein phosphorylation; GO:0001933 negative regulation of protein phosphorylation; GO:0006464 cellular protein modification process; GO:0006469 negative regulation of protein kinase activity; GO:000647…	GO:0005622 intracellular anatomical structure; GO:0005634 nucleus; GO:0005737 cytoplasm; GO:0043226 organelle; GO:0043227 membrane-bounded organelle; GO:0043229 intracellular organelle; GO:0043231 intracellular membrane-bounded organelle;	GO:0003824 catalytic activity; GO:0004721 phosphoprotein phosphatase activity; GO:0004722 protein serine/threonine phosphatase activity; GO:0016787 hydrolase activity; GO:0016788 hydrolase activity, acting on ester bonds; GO:0016791 phosphatase activity; GO:0033549 MAP kinase phosphatase activity; GO:0042578 phosphoric ester hydrolase activity; GO:0140096 catalytic activity, acting on a protein; …				T	KOG0698	Serine/threonine protein phosphatase
J9VHK4	320	S	2.03534	0.0112633	Up	AGC protein kinase OS=Cryptococcus neoformans var. grubii serotype A (strain H99 / ATCC 208821 / CBS 10515 / FGSC 9487) OX=235443 GN=CNAG_03024 PE=4 SV=2	CNAG_03024	_TSSVSIS[Phospho (STY)]PAK_	1	14726.6	14269.5	13160.3	43559.8	49431.4	31181.8	0.716907	0.70772	0.461392	1.14883	1.47177	1.21809	nucleus	K12767	RIM15; serine/threonine-protein kinase RIM15 [EC:2.7.11.1]	map04113 Meiosis - yeast; map04138 Autophagy - yeast; map04213 Longevity regulating pathway - multiple species	GO:0000003 reproduction; GO:0001306 age-dependent response to oxidative stress; GO:0006355 regulation of transcription, DNA-templated; GO:0006464 cellular protein modification process; GO:0006468 protein phosphorylation; GO:0006793 phosphorus metabolic process; GO:0006796 phosphate-containing compound metabolic process; GO:0006807 nitrogen compound metabolic process; GO:0006950 response to stress…	GO:0005622 intracellular anatomical structure; GO:0005634 nucleus; GO:0005737 cytoplasm; GO:0043226 organelle; GO:0043227 membrane-bounded organelle; GO:0043229 intracellular organelle; GO:0043231 intracellular membrane-bounded organelle;	GO:0003824 catalytic activity; GO:0004672 protein kinase activity; GO:0004674 protein serine/threonine kinase activity; GO:0016301 kinase activity; GO:0016740 transferase activity; GO:0016772 transferase activity, transferring phosphorus-containing groups; GO:0016773 phosphotransferase activity, alcohol group as acceptor; GO:0140096 catalytic activity, acting on a protein;	PF13426; PF00069; PF00072	PF13426 PAS domain; PF00069 Protein kinase domain; PF00072 Response regulator receiver domain		R	KOG0605	NDR and related serine/threonine kinases
J9VHK4	592	S	4.02448	0.0139519	Up	AGC protein kinase OS=Cryptococcus neoformans var. grubii serotype A (strain H99 / ATCC 208821 / CBS 10515 / FGSC 9487) OX=235443 GN=CNAG_03024 PE=4 SV=2	CNAG_03024	_SDSASVATSPS[Phospho (STY)]R_	0.98986	6283.98	3258.41	6973.46		37470.4	20342.2	0.570463	0.301364	0.455916		2.08046	1.48186	nucleus	K12767	RIM15; serine/threonine-protein kinase RIM15 [EC:2.7.11.1]	map04113 Meiosis - yeast; map04138 Autophagy - yeast; map04213 Longevity regulating pathway - multiple species	GO:0000003 reproduction; GO:0001306 age-dependent response to oxidative stress; GO:0006355 regulation of transcription, DNA-templated; GO:0006464 cellular protein modification process; GO:0006468 protein phosphorylation; GO:0006793 phosphorus metabolic process; GO:0006796 phosphate-containing compound metabolic process; GO:0006807 nitrogen compound metabolic process; GO:0006950 response to stress…	GO:0005622 intracellular anatomical structure; GO:0005634 nucleus; GO:0005737 cytoplasm; GO:0043226 organelle; GO:0043227 membrane-bounded organelle; GO:0043229 intracellular organelle; GO:0043231 intracellular membrane-bounded organelle;	GO:0003824 catalytic activity; GO:0004672 protein kinase activity; GO:0004674 protein serine/threonine kinase activity; GO:0016301 kinase activity; GO:0016740 transferase activity; GO:0016772 transferase activity, transferring phosphorus-containing groups; GO:0016773 phosphotransferase activity, alcohol group as acceptor; GO:0140096 catalytic activity, acting on a protein;	PF13426; PF00069; PF00072	PF13426 PAS domain; PF00069 Protein kinase domain; PF00072 Response regulator receiver domain		R	KOG0605	NDR and related serine/threonine kinases
J9VHK4	2035	S	2.57397	0.0241834	Up	AGC protein kinase OS=Cryptococcus neoformans var. grubii serotype A (strain H99 / ATCC 208821 / CBS 10515 / FGSC 9487) OX=235443 GN=CNAG_03024 PE=4 SV=2	CNAG_03024	_VHS[Phospho (STY)]PDVPPPAPSSR_	1	17379.4	18361.2	14068.4	50500.7	64915.9	64677.4	0.612095	0.658838	0.356839	0.963592	1.39834	1.82791	nucleus	K12767	RIM15; serine/threonine-protein kinase RIM15 [EC:2.7.11.1]	map04113 Meiosis - yeast; map04138 Autophagy - yeast; map04213 Longevity regulating pathway - multiple species	GO:0000003 reproduction; GO:0001306 age-dependent response to oxidative stress; GO:0006355 regulation of transcription, DNA-templated; GO:0006464 cellular protein modification process; GO:0006468 protein phosphorylation; GO:0006793 phosphorus metabolic process; GO:0006796 phosphate-containing compound metabolic process; GO:0006807 nitrogen compound metabolic process; GO:0006950 response to stress…	GO:0005622 intracellular anatomical structure; GO:0005634 nucleus; GO:0005737 cytoplasm; GO:0043226 organelle; GO:0043227 membrane-bounded organelle; GO:0043229 intracellular organelle; GO:0043231 intracellular membrane-bounded organelle;	GO:0003824 catalytic activity; GO:0004672 protein kinase activity; GO:0004674 protein serine/threonine kinase activity; GO:0016301 kinase activity; GO:0016740 transferase activity; GO:0016772 transferase activity, transferring phosphorus-containing groups; GO:0016773 phosphotransferase activity, alcohol group as acceptor; GO:0140096 catalytic activity, acting on a protein;	PF13426; PF00069; PF00072	PF13426 PAS domain; PF00069 Protein kinase domain; PF00072 Response regulator receiver domain		R	KOG0605	NDR and related serine/threonine kinases
J9VHL2	209	S	0.605884	0.0054982	Down	Nuclear pore protein OS=Cryptococcus neoformans var. grubii serotype A (strain H99 / ATCC 208821 / CBS 10515 / FGSC 9487) OX=235443 GN=CNAG_02816 PE=3 SV=2	CNAG_02816	_LAASTLGNS[Phospho (STY)]TLGR_	0.999982	65525.2	62869.6	62788.2	38208.6	32602.6	26873.3	1.25979	1.19366	1.20376	0.842107	0.757778	0.615959	mitochondria	K14309	NUP93, NIC96; nuclear pore complex protein Nup93	map03013 Nucleocytoplasmic transport	GO:0000054 ribosomal subunit export from nucleus; GO:0000055 ribosomal large subunit export from nucleus; GO:0006403 RNA localization; GO:0006405 RNA export from nucleus; GO:0006406 mRNA export from nucleus; GO:0006606 protein import into nucleus; GO:0006611 protein export from nucleus; GO:0006810 transport; GO:0006886 intracellular protein transport; GO:0006913 nucleocytoplasmic transport; GO:00…	GO:0005622 intracellular anatomical structure; GO:0005634 nucleus; GO:0005635 nuclear envelope; GO:0005643 nuclear pore; GO:0012505 endomembrane system; GO:0016020 membrane; GO:0016021 integral component of membrane; GO:0031224 intrinsic component of membrane; GO:0031967 organelle envelope; GO:0031974 membrane-enclosed lumen; GO:0031975 envelope; GO:0031981 nuclear lumen; GO:0032991 protein-conta…	GO:0005198 structural molecule activity; GO:0017056 structural constituent of nuclear pore;				D	KOG2168	Cullins
J9VHM5	219	S	0.624219	0.00333137	Down	AMP-activated protein kinase glycogen-binding domain-containing protein OS=Cryptococcus neoformans var. grubii serotype A (strain H99 / ATCC 208821 / CBS 10515 / FGSC 9487) OX=235443 GN=CNAG_02994 PE=4 SV=2	CNAG_02994	_APVES[Phospho (STY)]ATPFDNK_	1	99486.5	99088.2	103082	52803.5	50915.6	59504.8	1.24383	1.28775	1.11617	0.775267	0.671909	0.829815	cytoplasm				GO:0000749 response to pheromone triggering conjugation with cellular fusion; GO:0000750 pheromone-dependent signal transduction involved in conjugation with cellular fusion; GO:0007154 cell communication; GO:0007165 signal transduction; GO:0007186 G protein-coupled receptor signaling pathway; GO:0009987 cellular process; GO:0010033 response to organic substance; GO:0019236 response to pheromone;…	GO:0005622 intracellular anatomical structure; GO:0005634 nucleus; GO:0005737 cytoplasm; GO:0005886 plasma membrane; GO:0016020 membrane; GO:0043226 organelle; GO:0043227 membrane-bounded organelle; GO:0043229 intracellular organelle; GO:0043231 intracellular membrane-bounded organelle; GO:0071944 cell periphery;	GO:0003676 nucleic acid binding; GO:0003677 DNA binding; GO:0005488 binding; GO:0097159 organic cyclic compound binding; GO:1901363 heterocyclic compound binding;				G	KOG1616	Protein involved in Snf1 protein kinase complex assembly
J9VHM5	399	S	2.47406	0.015325	Up	AMP-activated protein kinase glycogen-binding domain-containing protein OS=Cryptococcus neoformans var. grubii serotype A (strain H99 / ATCC 208821 / CBS 10515 / FGSC 9487) OX=235443 GN=CNAG_02994 PE=4 SV=2	CNAG_02994	_GINVAS[Phospho (STY)]LEK_	1	4326.85	2667.13	6185.45	9453.48	7557.31	10524.5	0.617672	0.395772	0.764726	1.58479	1.13872	1.67579	cytoplasm				GO:0000749 response to pheromone triggering conjugation with cellular fusion; GO:0000750 pheromone-dependent signal transduction involved in conjugation with cellular fusion; GO:0007154 cell communication; GO:0007165 signal transduction; GO:0007186 G protein-coupled receptor signaling pathway; GO:0009987 cellular process; GO:0010033 response to organic substance; GO:0019236 response to pheromone;…	GO:0005622 intracellular anatomical structure; GO:0005634 nucleus; GO:0005737 cytoplasm; GO:0005886 plasma membrane; GO:0016020 membrane; GO:0043226 organelle; GO:0043227 membrane-bounded organelle; GO:0043229 intracellular organelle; GO:0043231 intracellular membrane-bounded organelle; GO:0071944 cell periphery;	GO:0003676 nucleic acid binding; GO:0003677 DNA binding; GO:0005488 binding; GO:0097159 organic cyclic compound binding; GO:1901363 heterocyclic compound binding;				G	KOG1616	Protein involved in Snf1 protein kinase complex assembly
J9VHM5	469	S	0.395836	0.0123412	Down	AMP-activated protein kinase glycogen-binding domain-containing protein OS=Cryptococcus neoformans var. grubii serotype A (strain H99 / ATCC 208821 / CBS 10515 / FGSC 9487) OX=235443 GN=CNAG_02994 PE=4 SV=2	CNAG_02994	_TSYPADGSS[Phospho (STY)]NLGHTTSTTDNK_	0.992327	423018	395161	408970	159529	92286.7	166299	1.49438	1.45108	1.25124	0.66181	0.344116	0.655278	cytoplasm				GO:0000749 response to pheromone triggering conjugation with cellular fusion; GO:0000750 pheromone-dependent signal transduction involved in conjugation with cellular fusion; GO:0007154 cell communication; GO:0007165 signal transduction; GO:0007186 G protein-coupled receptor signaling pathway; GO:0009987 cellular process; GO:0010033 response to organic substance; GO:0019236 response to pheromone;…	GO:0005622 intracellular anatomical structure; GO:0005634 nucleus; GO:0005737 cytoplasm; GO:0005886 plasma membrane; GO:0016020 membrane; GO:0043226 organelle; GO:0043227 membrane-bounded organelle; GO:0043229 intracellular organelle; GO:0043231 intracellular membrane-bounded organelle; GO:0071944 cell periphery;	GO:0003676 nucleic acid binding; GO:0003677 DNA binding; GO:0005488 binding; GO:0097159 organic cyclic compound binding; GO:1901363 heterocyclic compound binding;				G	KOG1616	Protein involved in Snf1 protein kinase complex assembly
J9VHM5	221	T	0.171804	0.00301897	Down	AMP-activated protein kinase glycogen-binding domain-containing protein OS=Cryptococcus neoformans var. grubii serotype A (strain H99 / ATCC 208821 / CBS 10515 / FGSC 9487) OX=235443 GN=CNAG_02994 PE=4 SV=2	CNAG_02994	_APVESAT[Phospho (STY)]PFDNK_	0.999999	257772	199824	223573		27886.9	41291.6	1.66391	1.34078	1.24986		0.190002	0.297296	cytoplasm				GO:0000749 response to pheromone triggering conjugation with cellular fusion; GO:0000750 pheromone-dependent signal transduction involved in conjugation with cellular fusion; GO:0007154 cell communication; GO:0007165 signal transduction; GO:0007186 G protein-coupled receptor signaling pathway; GO:0009987 cellular process; GO:0010033 response to organic substance; GO:0019236 response to pheromone;…	GO:0005622 intracellular anatomical structure; GO:0005634 nucleus; GO:0005737 cytoplasm; GO:0005886 plasma membrane; GO:0016020 membrane; GO:0043226 organelle; GO:0043227 membrane-bounded organelle; GO:0043229 intracellular organelle; GO:0043231 intracellular membrane-bounded organelle; GO:0071944 cell periphery;	GO:0003676 nucleic acid binding; GO:0003677 DNA binding; GO:0005488 binding; GO:0097159 organic cyclic compound binding; GO:1901363 heterocyclic compound binding;				G	KOG1616	Protein involved in Snf1 protein kinase complex assembly
J9VHN0	42	S	2.13435	0.0165704	Up	Uncharacterized protein OS=Cryptococcus neoformans var. grubii serotype A (strain H99 / ATCC 208821 / CBS 10515 / FGSC 9487) OX=235443 GN=CNAG_02785 PE=4 SV=1	CNAG_02785	_TGDLQTYGS[Phospho (STY)]PAGK_	0.999597	161642	134767	108674	252416	205368		0.839717	0.685586	0.568694	1.61202	1.36753		mitochondria,nucleus	K20403	TTI1; TELO2-interacting protein 1					PF07859	PF07859 alpha/beta hydrolase fold		V	KOG1515	Arylacetamide deacetylase
J9VHN1	66	S	0.453381	3.54173e-05	Down	Capsular associated protein OS=Cryptococcus neoformans var. grubii serotype A (strain H99 / ATCC 208821 / CBS 10515 / FGSC 9487) OX=235443 GN=CNAG_00746 PE=4 SV=1	CNAG_00746	_RAS[Phospho (STY)]AGTAAGVGIGEK_	1	5.14717e+06	4.73132e+06	5.49192e+06	2.53171e+06	2.23377e+06	2.34947e+06	1.37588	1.31376	1.45489	0.646829	0.637236	0.594986	plasma membrane
J9VHS0	307	S	2.90085	0.000251062	Up	Aldose reductase OS=Cryptococcus neoformans var. grubii serotype A (strain H99 / ATCC 208821 / CBS 10515 / FGSC 9487) OX=235443 GN=CNAG_02722 PE=4 SV=1	CNAG_02722	_YYTEHMTEDFPNPDLPSAPNS[Phospho (STY)]R_	0.999979		32366.5	41655.8	138852	149631	163446		0.393374	0.439452	1.22188	1.24983	1.15216	cytoplasm							PF00248	PF00248 Aldo/keto reductase family		R	KOG1577	Aldo/keto reductase family proteins
J9VHS1	330	S	0.263672	0.00166438	Down	Peroxin-3 OS=Cryptococcus neoformans var. grubii serotype A (strain H99 / ATCC 208821 / CBS 10515 / FGSC 9487) OX=235443 GN=CNAG_02939 PE=4 SV=1	CNAG_02939	_NAS[Phospho (STY)]EATLTGLSVER_	1	191884	245088	179040	97275.7	69127.1	49980.5	1.51555	1.90397	1.73895	0.603708	0.415575	0.34086	mitochondria	K13336	PEX3; peroxin-3	map04146 Peroxisome	GO:0006605 protein targeting; GO:0006612 protein targeting to membrane; GO:0006625 protein targeting to peroxisome; GO:0006810 transport; GO:0006886 intracellular protein transport; GO:0006996 organelle organization; GO:0007031 peroxisome organization; GO:0008104 protein localization; GO:0009987 cellular process; GO:0015031 protein transport; GO:0015833 peptide transport; GO:0015919 peroxisomal m…	GO:0005622 intracellular anatomical structure; GO:0005737 cytoplasm; GO:0005777 peroxisome; GO:0005778 peroxisomal membrane; GO:0005783 endoplasmic reticulum; GO:0012505 endomembrane system; GO:0016020 membrane; GO:0031090 organelle membrane; GO:0031903 microbody membrane; GO:0042579 microbody; GO:0043226 organelle; GO:0043227 membrane-bounded organelle; GO:0043229 intracellular organelle; GO:004…	GO:0005488 binding; GO:0005515 protein binding; GO:0030674 protein-macromolecule adaptor activity; GO:0060090 molecular adaptor activity;				MU	KOG4444	Peroxisomal assembly protein PEX3
J9VHS1	333	T	0.39705	0.0120623	Down	Peroxin-3 OS=Cryptococcus neoformans var. grubii serotype A (strain H99 / ATCC 208821 / CBS 10515 / FGSC 9487) OX=235443 GN=CNAG_02939 PE=4 SV=1	CNAG_02939	_RNASEAT[Phospho (STY)]LTGLSVER_	0.997217	18278.9		19990.8	13046.8	10263	8644.56	1.42608		1.91792	0.799814	0.609448	0.582346	mitochondria	K13336	PEX3; peroxin-3	map04146 Peroxisome	GO:0006605 protein targeting; GO:0006612 protein targeting to membrane; GO:0006625 protein targeting to peroxisome; GO:0006810 transport; GO:0006886 intracellular protein transport; GO:0006996 organelle organization; GO:0007031 peroxisome organization; GO:0008104 protein localization; GO:0009987 cellular process; GO:0015031 protein transport; GO:0015833 peptide transport; GO:0015919 peroxisomal m…	GO:0005622 intracellular anatomical structure; GO:0005737 cytoplasm; GO:0005777 peroxisome; GO:0005778 peroxisomal membrane; GO:0005783 endoplasmic reticulum; GO:0012505 endomembrane system; GO:0016020 membrane; GO:0031090 organelle membrane; GO:0031903 microbody membrane; GO:0042579 microbody; GO:0043226 organelle; GO:0043227 membrane-bounded organelle; GO:0043229 intracellular organelle; GO:004…	GO:0005488 binding; GO:0005515 protein binding; GO:0030674 protein-macromolecule adaptor activity; GO:0060090 molecular adaptor activity;				MU	KOG4444	Peroxisomal assembly protein PEX3
J9VHS3	267	S	1.59376	0.00142037	Up	Aryl-alcohol dehydrogenase OS=Cryptococcus neoformans var. grubii serotype A (strain H99 / ATCC 208821 / CBS 10515 / FGSC 9487) OX=235443 GN=CNAG_02717 PE=4 SV=2	CNAG_02717	_AVGFAS[Phospho (STY)]PEESK_	0.99998	145060	137134	155697	266830	300883	291929	0.690834	0.773335	0.798726	1.10924	1.26177	1.23551	cytoskeleton							PF00248	PF00248 Aldo/keto reductase family	PF00248 Aldo/keto reductase family	C	KOG1575	Voltage-gated shaker-like K+ channel, subunit beta/KCNAB
J9VHS5	335	S	0.557554	0.0396244	Down	PAP2 domain-containing protein OS=Cryptococcus neoformans var. grubii serotype A (strain H99 / ATCC 208821 / CBS 10515 / FGSC 9487) OX=235443 GN=CNAG_00790 PE=3 SV=1	CNAG_00790	_LLS[Phospho (STY)]EETDGQAR_	1	846527	773848	941624	844920	538189	446498	1.24545	1.32852	1.43244	1.05107	0.656251	0.526471	plasma membrane	K18693	DPP1, DPPL, PLPP4_5; diacylglycerol diphosphate phosphatase / phosphatidate phosphatase [EC:3.1.3.81 3.1.3.4]	map00561 Glycerolipid metabolism; map00564 Glycerophospholipid metabolism; map01110 Biosynthesis of secondary metabolites							I	KOG3030	Lipid phosphate phosphatase and related enzymes of the PAP2 family
J9VHT5	324	S	2.06751	0.00928998	Up	C3H1-type domain-containing protein OS=Cryptococcus neoformans var. grubii serotype A (strain H99 / ATCC 208821 / CBS 10515 / FGSC 9487) OX=235443 GN=CNAG_02703 PE=4 SV=1	CNAG_02703	_SNS[Phospho (STY)]PGSLFK_	1	1093.33	770.034	1231.78	2072.68	2189.82	1849.3	0.664059	0.506803	0.805549	1.48379	1.45067	1.15179	nucleus
J9VHT5	624	S	1.65516	0.000377506	Up	C3H1-type domain-containing protein OS=Cryptococcus neoformans var. grubii serotype A (strain H99 / ATCC 208821 / CBS 10515 / FGSC 9487) OX=235443 GN=CNAG_02703 PE=4 SV=1	CNAG_02703	_EFS[Phospho (STY)]PAAWEK_	1	24046.4	22015	21614.2	33339.9	38741.1	35355	0.767901	0.761814	0.74319	1.25489	1.34937	1.15776	nucleus
J9VHT8	313	S	2.48077	0.00931079	Up	26S proteasome regulatory subunit N8 OS=Cryptococcus neoformans var. grubii serotype A (strain H99 / ATCC 208821 / CBS 10515 / FGSC 9487) OX=235443 GN=CNAG_00046 PE=3 SV=1	CNAG_00046	_IQNAQQDIEDAKS[Phospho (STY)]PAEK_	1	11681	16242.4	17098.8	41050.3	27228.7	43115.5	0.466691	0.651791	0.608311	1.60674	1.01111	1.66593	cytoplasm	K03038	PSMD7, RPN8; 26S proteasome regulatory subunit N8	map03050 Proteasome	GO:0006508 proteolysis; GO:0006511 ubiquitin-dependent protein catabolic process; GO:0006807 nitrogen compound metabolic process; GO:0007088 regulation of mitotic nuclear division; GO:0007346 regulation of mitotic cell cycle; GO:0008152 metabolic process; GO:0009056 catabolic process; GO:0009057 macromolecule catabolic process; GO:0009896 positive regulation of catabolic process; GO:0009987 cellu…	GO:0000502 proteasome complex; GO:0005622 intracellular anatomical structure; GO:0005737 cytoplasm; GO:0005819 spindle; GO:0005829 cytosol; GO:0005838 proteasome regulatory particle; GO:0005856 cytoskeleton; GO:0008541 proteasome regulatory particle, lid subcomplex; GO:0015630 microtubule cytoskeleton; GO:0022624 proteasome accessory complex; GO:0031597 cytosolic proteasome complex; GO:0032991 pr…	GO:0005488 binding; GO:0005515 protein binding;				O	KOG1556	26S proteasome regulatory complex, subunit RPN8/PSMD7
J9VHV0	317	S	0.597538	0.00384982	Down	Uncharacterized protein OS=Cryptococcus neoformans var. grubii serotype A (strain H99 / ATCC 208821 / CBS 10515 / FGSC 9487) OX=235443 GN=CNAG_00056 PE=3 SV=1	CNAG_00056	_LS[Phospho (STY)]SIAQPHPTPTR_	0.893423	5828.96	4871.39	5600.33	3343.97	3115.37	2710.6	1.30738	1.18701	1.23686	0.845162	0.747599	0.636803	extracellular	K20310	TRAPPC13; trafficking protein particle complex subunit 13								S	KOG2625	Uncharacterized conserved protein
J9VHV0	331	S	0.226214	0.00736548	Down	Uncharacterized protein OS=Cryptococcus neoformans var. grubii serotype A (strain H99 / ATCC 208821 / CBS 10515 / FGSC 9487) OX=235443 GN=CNAG_00056 PE=3 SV=1	CNAG_00056	_TLS[Phospho (STY)]AAPPTPSK_	1	467017	363362	435329	107518	114444	46124.6	1.73947	1.47033	1.5966	0.451263	0.456063	0.179947	extracellular	K20310	TRAPPC13; trafficking protein particle complex subunit 13								S	KOG2625	Uncharacterized conserved protein
J9VHV0	338	S	0.464764	0.038438	Down	Uncharacterized protein OS=Cryptococcus neoformans var. grubii serotype A (strain H99 / ATCC 208821 / CBS 10515 / FGSC 9487) OX=235443 GN=CNAG_00056 PE=3 SV=1	CNAG_00056	_TLSAAPPTPS[Phospho (STY)]K_	0.999974		451645	522215	262630	225162	156288		1.44376	1.51304	0.8708	0.708843	0.481682	extracellular	K20310	TRAPPC13; trafficking protein particle complex subunit 13								S	KOG2625	Uncharacterized conserved protein
J9VHW7	310	S	0.351489	9.97356e-05	Down	Bud emergence protein 1 OS=Cryptococcus neoformans var. grubii serotype A (strain H99 / ATCC 208821 / CBS 10515 / FGSC 9487) OX=235443 GN=CNAG_02670 PE=4 SV=2	CNAG_02670	_S[Phospho (STY)]SKQPPYVPVK_	0.969437	217635	196910	240664	76454.1	72893.3	78905.9	1.55105	1.35666	1.52845	0.509076	0.478415	0.571772	mitochondria	K11237	BEM1; bud emergence protein 1	map04011 MAPK signaling pathway - yeast	GO:0000003 reproduction; GO:0000746 conjugation; GO:0000747 conjugation with cellular fusion; GO:0000753 cell morphogenesis involved in conjugation with cellular fusion; GO:0000767 cell morphogenesis involved in conjugation; GO:0000902 cell morphogenesis; GO:0003006 developmental process involved in reproduction; GO:0007154 cell communication; GO:0007163 establishment or maintenance of cell polar…	GO:0000131 incipient cellular bud site; GO:0005622 intracellular anatomical structure; GO:0005737 cytoplasm; GO:0005739 mitochondrion; GO:0005933 cellular bud; GO:0005934 cellular bud tip; GO:0005935 cellular bud neck; GO:0005937 mating projection; GO:0005938 cell cortex; GO:0030427 site of polarized growth; GO:0032991 protein-containing complex; GO:0042995 cell projection; GO:0043226 organelle; …	GO:0005198 structural molecule activity; GO:0005488 binding; GO:0005515 protein binding; GO:0005543 phospholipid binding; GO:0008289 lipid binding; GO:0030674 protein-macromolecule adaptor activity; GO:0032266 phosphatidylinositol-3-phosphate binding; GO:0035091 phosphatidylinositol binding; GO:0043167 ion binding; GO:0043168 anion binding; GO:0060090 molecular adaptor activity; GO:1901981 phosph…	PF07653; PF00018; PF00787	PF07653 Variant SH3 domain; PF00018 SH3 domain; PF00787 PX domain		C	KOG4773	NADPH oxidase
J9VHW7	506	S	2.39876	0.000497522	Up	Bud emergence protein 1 OS=Cryptococcus neoformans var. grubii serotype A (strain H99 / ATCC 208821 / CBS 10515 / FGSC 9487) OX=235443 GN=CNAG_02670 PE=4 SV=2	CNAG_02670	_HSQS[Phospho (STY)]PNQYR_	1	7074.4	6666.47	8415.73	15519.2	19150.6	17981.6	0.595424	0.542424	0.631207	1.22037	1.48436	1.5388	mitochondria	K11237	BEM1; bud emergence protein 1	map04011 MAPK signaling pathway - yeast	GO:0000003 reproduction; GO:0000746 conjugation; GO:0000747 conjugation with cellular fusion; GO:0000753 cell morphogenesis involved in conjugation with cellular fusion; GO:0000767 cell morphogenesis involved in conjugation; GO:0000902 cell morphogenesis; GO:0003006 developmental process involved in reproduction; GO:0007154 cell communication; GO:0007163 establishment or maintenance of cell polar…	GO:0000131 incipient cellular bud site; GO:0005622 intracellular anatomical structure; GO:0005737 cytoplasm; GO:0005739 mitochondrion; GO:0005933 cellular bud; GO:0005934 cellular bud tip; GO:0005935 cellular bud neck; GO:0005937 mating projection; GO:0005938 cell cortex; GO:0030427 site of polarized growth; GO:0032991 protein-containing complex; GO:0042995 cell projection; GO:0043226 organelle; …	GO:0005198 structural molecule activity; GO:0005488 binding; GO:0005515 protein binding; GO:0005543 phospholipid binding; GO:0008289 lipid binding; GO:0030674 protein-macromolecule adaptor activity; GO:0032266 phosphatidylinositol-3-phosphate binding; GO:0035091 phosphatidylinositol binding; GO:0043167 ion binding; GO:0043168 anion binding; GO:0060090 molecular adaptor activity; GO:1901981 phosph…	PF07653; PF00018; PF00787	PF07653 Variant SH3 domain; PF00018 SH3 domain; PF00787 PX domain		C	KOG4773	NADPH oxidase
J9VHX0	742	S	0.273861	0.00151147	Down	Solute carrier family 26 (Sodium-independent sulfate anion transporter), member 11 OS=Cryptococcus neoformans var. grubii serotype A (strain H99 / ATCC 208821 / CBS 10515 / FGSC 9487) OX=235443 GN=CNAG_00077 PE=3 SV=1	CNAG_00077	_EGAALEVAPAVIENLENAAS[Phospho (STY)]PGIER_	1	147495	115418	115045	18856.7	13959.6	10812	1.46936	1.22966	1.12163	0.451321	0.324935	0.270076	plasma membrane	K14708	SLC26A11; solute carrier family 26 (sodium-independent sulfate anion transporter), member 11		GO:0006810 transport; GO:0006811 ion transport; GO:0006820 anion transport; GO:0006821 chloride transport; GO:0006835 dicarboxylic acid transport; GO:0006873 cellular ion homeostasis; GO:0006885 regulation of pH; GO:0008272 sulfate transport; GO:0009987 cellular process; GO:0015698 inorganic anion transport; GO:0015701 bicarbonate transport; GO:0015711 organic anion transport; GO:0015849 organic …	GO:0005886 plasma membrane; GO:0005887 integral component of plasma membrane; GO:0016020 membrane; GO:0016021 integral component of membrane; GO:0031224 intrinsic component of membrane; GO:0031226 intrinsic component of plasma membrane; GO:0071944 cell periphery;	GO:0005215 transporter activity; GO:0005216 ion channel activity; GO:0005253 anion channel activity; GO:0005254 chloride channel activity; GO:0005310 dicarboxylic acid transmembrane transporter activity; GO:0005342 organic acid transmembrane transporter activity; GO:0008509 anion transmembrane transporter activity; GO:0008514 organic anion transmembrane transporter activity; GO:0015075 ion transm…	PF01740	PF01740 STAS domain		P	KOG0236	Sulfate/bicarbonate/oxalate exchanger SAT-1 and related transporters (SLC26 family)
J9VI11	292	S	0.391761	0.0378068	Down	6-phosphogluconate dehydrogenase, decarboxylating OS=Cryptococcus neoformans var. grubii serotype A (strain H99 / ATCC 208821 / CBS 10515 / FGSC 9487) OX=235443 GN=CNAG_07561 PE=3 SV=1	CNAG_07561	_C[Carbamidomethyl (C)]LS[Phospho (STY)]AIKDER_	1	6065.12	7830	12220	2215.13	2861.06	4958.02	1.00638	1.35528	1.93403	0.350544	0.49356	0.83878	cytoplasm	K00033	PGD, gnd, gntZ; 6-phosphogluconate dehydrogenase [EC:1.1.1.44 1.1.1.343]	map00030 Pentose phosphate pathway; map00480 Glutathione metabolism; map01100 Metabolic pathways; map01110 Biosynthesis of secondary metabolites; map01200 Carbon metabolism	GO:0005975 carbohydrate metabolic process; GO:0006081 cellular aldehyde metabolic process; GO:0006082 organic acid metabolic process; GO:0006090 pyruvate metabolic process; GO:0006091 generation of precursor metabolites and energy; GO:0006096 glycolytic process; GO:0006098 pentose-phosphate shunt; GO:0006139 nucleobase-containing compound metabolic process; GO:0006163 purine nucleotide metabolic …	GO:0005622 intracellular anatomical structure; GO:0005737 cytoplasm; GO:0005739 mitochondrion; GO:0005829 cytosol; GO:0005886 plasma membrane; GO:0016020 membrane; GO:0043226 organelle; GO:0043227 membrane-bounded organelle; GO:0043229 intracellular organelle; GO:0043231 intracellular membrane-bounded organelle; GO:0071944 cell periphery;	GO:0000166 nucleotide binding; GO:0003824 catalytic activity; GO:0004616 phosphogluconate dehydrogenase (decarboxylating) activity; GO:0005488 binding; GO:0016491 oxidoreductase activity; GO:0016614 oxidoreductase activity, acting on CH-OH group of donors; GO:0016616 oxidoreductase activity, acting on the CH-OH group of donors, NAD or NADP as acceptor; GO:0036094 small molecule binding; GO:005066…	PF03446	PF03446 NAD binding domain of 6-phosphogluconate dehydrogenase		G	KOG2653	6-phosphogluconate dehydrogenase
J9VI13	25	S	0.599113	0.00313495	Down	tRNA (guanine-N(7)-)-methyltransferase OS=Cryptococcus neoformans var. grubii serotype A (strain H99 / ATCC 208821 / CBS 10515 / FGSC 9487) OX=235443 GN=TRM8 PE=3 SV=2	TRM8	_TREESEMEAGPSTASPGASAS[Phospho (STY)]LAPAPPAGEVQLLK_	0.999694	515936	543505	528945	271070	278058	293732	1.19545	1.33555	1.18864	0.841062	0.656467	0.730954	cytoplasm	K03439	trmB, METTL1, TRM8; tRNA (guanine-N7-)-methyltransferase [EC:2.1.1.33]		GO:0001510 RNA methylation; GO:0006139 nucleobase-containing compound metabolic process; GO:0006396 RNA processing; GO:0006399 tRNA metabolic process; GO:0006400 tRNA modification; GO:0006725 cellular aromatic compound metabolic process; GO:0006807 nitrogen compound metabolic process; GO:0008033 tRNA processing; GO:0008152 metabolic process; GO:0009451 RNA modification; GO:0009987 cellular proces…	GO:0005622 intracellular anatomical structure; GO:0005634 nucleus; GO:0005737 cytoplasm; GO:0032991 protein-containing complex; GO:0034708 methyltransferase complex; GO:0043226 organelle; GO:0043227 membrane-bounded organelle; GO:0043229 intracellular organelle; GO:0043231 intracellular membrane-bounded organelle; GO:0043527 tRNA methyltransferase complex; GO:1902494 catalytic complex; GO:1990234…	GO:0000049 tRNA binding; GO:0003676 nucleic acid binding; GO:0003723 RNA binding; GO:0003824 catalytic activity; GO:0005488 binding; GO:0008168 methyltransferase activity; GO:0008173 RNA methyltransferase activity; GO:0008175 tRNA methyltransferase activity; GO:0008176 tRNA (guanine-N7-)-methyltransferase activity; GO:0008757 S-adenosylmethionine-dependent methyltransferase activity; GO:0016423 t…				R	KOG3115	Methyltransferase-like protein
J9VI14	151	T	2.4578	0.000206146	Up	Peroxiredoxin Q/BCP OS=Cryptococcus neoformans var. grubii serotype A (strain H99 / ATCC 208821 / CBS 10515 / FGSC 9487) OX=235443 GN=CNAG_02854 PE=4 SV=2	CNAG_02854	_ADT[Phospho (STY)]PGC[Carbamidomethyl (C)]TNQAC[Carbamidomethyl (C)]GYR_	1	15589.8	15001.1	17254.6	24699.6	29162.8	27831.7	0.59548	0.597326	0.68593	1.39678	1.66791	1.55287	nucleus	K03564	BCP, PRXQ, DOT5; thioredoxin-dependent peroxiredoxin [EC:1.11.1.24]		GO:0000302 response to reactive oxygen species; GO:0000303 response to superoxide; GO:0000305 response to oxygen radical; GO:0006801 superoxide metabolic process; GO:0006950 response to stress; GO:0006979 response to oxidative stress; GO:0008152 metabolic process; GO:0009056 catabolic process; GO:0009636 response to toxic substance; GO:0009987 cellular process; GO:0010035 response to inorganic su…	GO:0005622 intracellular anatomical structure; GO:0005634 nucleus; GO:0043226 organelle; GO:0043227 membrane-bounded organelle; GO:0043229 intracellular organelle; GO:0043231 intracellular membrane-bounded organelle;	GO:0003824 catalytic activity; GO:0004601 peroxidase activity; GO:0008379 thioredoxin peroxidase activity; GO:0016209 antioxidant activity; GO:0016491 oxidoreductase activity; GO:0016684 oxidoreductase activity, acting on peroxide as acceptor; GO:0051920 peroxiredoxin activity;	PF00578	PF00578 AhpC/TSA family	PF00578 AhpC/TSA family	O	KOG0855	Alkyl hydroperoxide reductase, thiol specific antioxidant and related enzymes
J9VI21	339	S	0.31032	0.0385189	Down	MHD domain-containing protein OS=Cryptococcus neoformans var. grubii serotype A (strain H99 / ATCC 208821 / CBS 10515 / FGSC 9487) OX=235443 GN=CNAG_07571 PE=4 SV=2	CNAG_07571	_NRGES[Phospho (STY)]DATS[Phospho (STY)]TRS[Phospho (STY)]ATR_	0.970599	3581	3955.51	7567.55		1986.98	1490.66	0.994947	1.14319	2.11996		0.501721	0.379194	nucleus	K20042	FCHO; F-BAR domain only protein					PF10291	PF10291 Muniscin C-terminal mu homology domain		D	KOG2398	Predicted proline-serine-threonine phosphatase-interacting protein (PSTPIP)
J9VI21	570	S	0.634465	0.000887323	Down	MHD domain-containing protein OS=Cryptococcus neoformans var. grubii serotype A (strain H99 / ATCC 208821 / CBS 10515 / FGSC 9487) OX=235443 GN=CNAG_07571 PE=4 SV=2	CNAG_07571	_SPIHTTGGAFPHDIPSPS[Phospho (STY)]PIAR_	1	3.68564e+06	3.63566e+06	4.16017e+06	2.75946e+06	2.62564e+06	2.6037e+06	1.17274	1.20335	1.33468	0.836564	0.759274	0.75852	nucleus	K20042	FCHO; F-BAR domain only protein					PF10291	PF10291 Muniscin C-terminal mu homology domain		D	KOG2398	Predicted proline-serine-threonine phosphatase-interacting protein (PSTPIP)
J9VI21	338	T	0.530506	0.00478758	Down	MHD domain-containing protein OS=Cryptococcus neoformans var. grubii serotype A (strain H99 / ATCC 208821 / CBS 10515 / FGSC 9487) OX=235443 GN=CNAG_07571 PE=4 SV=2	CNAG_07571	_NRGES[Phospho (STY)]DAT[Phospho (STY)]ST[Phospho (STY)]RS[Phospho (STY)]ATR_	0.990041		4478.78	4295.84	2487.95	2912.07	2334.19		1.45694	1.35453	0.741295	0.827639	0.668322	nucleus	K20042	FCHO; F-BAR domain only protein					PF10291	PF10291 Muniscin C-terminal mu homology domain		D	KOG2398	Predicted proline-serine-threonine phosphatase-interacting protein (PSTPIP)
J9VI21	340	T	0.388909	0.0146642	Down	MHD domain-containing protein OS=Cryptococcus neoformans var. grubii serotype A (strain H99 / ATCC 208821 / CBS 10515 / FGSC 9487) OX=235443 GN=CNAG_07571 PE=4 SV=2	CNAG_07571	_NRGES[Phospho (STY)]DAT[Phospho (STY)]ST[Phospho (STY)]RS[Phospho (STY)]ATR_	0.888883		5095.2	7830.35	2487.95	3307.76	2535.09		1.28728	1.91756	0.575729	0.73013	0.563729	nucleus	K20042	FCHO; F-BAR domain only protein					PF10291	PF10291 Muniscin C-terminal mu homology domain		D	KOG2398	Predicted proline-serine-threonine phosphatase-interacting protein (PSTPIP)
J9VI22	217	T	0.346027	0.000232203	Down	Short-chain dehydrogenase OS=Cryptococcus neoformans var. grubii serotype A (strain H99 / ATCC 208821 / CBS 10515 / FGSC 9487) OX=235443 GN=CNAG_06764 PE=4 SV=1	CNAG_06764	_TPLLMDFLNT[Phospho (STY)]PEK_	1	1.3302e+06	1.1234e+06	1.1176e+06	526069	548530	459726	1.71474	1.56907	1.42512	0.554652	0.597168	0.477596	cytoplasm							PF13561	PF13561 Enoyl-(Acyl carrier protein) reductase	PF13561 Enoyl-(Acyl carrier protein) reductase	R	KOG0725	Reductases with broad range of substrate specificities
J9VI41	71	S	2.11892	0.0149666	Up	Protein arginine N-methyltransferase OS=Cryptococcus neoformans var. grubii serotype A (strain H99 / ATCC 208821 / CBS 10515 / FGSC 9487) OX=235443 GN=CNAG_02829 PE=3 SV=1	CNAG_02829	_LC[Carbamidomethyl (C)]LRPIEEEGLS[Phospho (STY)]EEELERR_	1	2019.5	1726.17	3398.51	5220.48	6867.88	6077.51	0.5115	0.490953	0.852376	1.13545	1.4053	1.38948	mitochondria	K02516	PRMT5, HSL7; type II protein arginine methyltransferase [EC:2.1.1.320]	map04011 MAPK signaling pathway - yeast; map04111 Cell cycle - yeast	GO:0000086 G2/M transition of mitotic cell cycle; GO:0000278 mitotic cell cycle; GO:0006325 chromatin organization; GO:0006355 regulation of transcription, DNA-templated; GO:0006464 cellular protein modification process; GO:0006479 protein methylation; GO:0006807 nitrogen compound metabolic process; GO:0006950 response to stress; GO:0006970 response to osmotic stress; GO:0006996 organelle organiz…	GO:0000144 cellular bud neck septin ring; GO:0000399 cellular bud neck septin structure; GO:0005622 intracellular anatomical structure; GO:0005634 nucleus; GO:0005737 cytoplasm; GO:0005815 microtubule organizing center; GO:0005816 spindle pole body; GO:0005824 outer plaque of spindle pole body; GO:0005829 cytosol; GO:0005856 cytoskeleton; GO:0005933 cellular bud; GO:0005935 cellular bud neck; GO:…	GO:0003824 catalytic activity; GO:0008168 methyltransferase activity; GO:0008170 N-methyltransferase activity; GO:0008276 protein methyltransferase activity; GO:0008469 histone-arginine N-methyltransferase activity; GO:0008757 S-adenosylmethionine-dependent methyltransferase activity; GO:0016273 arginine N-methyltransferase activity; GO:0016274 protein-arginine N-methyltransferase activity; GO:00…	PF17285; PF05185; PF17286	PF17285 PRMT5 TIM barrel domain; PF05185 PRMT5 arginine-N-methyltransferase; PF17286 PRMT5 oligomerisation domain	PF17285 PRMT5 TIM barrel domain	D	KOG0822	Protein kinase inhibitor
J9VI41	618	S	1.9953	0.0174571	Up	Protein arginine N-methyltransferase OS=Cryptococcus neoformans var. grubii serotype A (strain H99 / ATCC 208821 / CBS 10515 / FGSC 9487) OX=235443 GN=CNAG_02829 PE=3 SV=1	CNAG_02829	_LYQETHS[Phospho (STY)]PTR_	1	4953.47	4896.02	8567.24	13028.8	14896.5	16128.2	0.508311	0.564183	0.870568	1.14811	1.23495	1.49394	mitochondria	K02516	PRMT5, HSL7; type II protein arginine methyltransferase [EC:2.1.1.320]	map04011 MAPK signaling pathway - yeast; map04111 Cell cycle - yeast	GO:0000086 G2/M transition of mitotic cell cycle; GO:0000278 mitotic cell cycle; GO:0006325 chromatin organization; GO:0006355 regulation of transcription, DNA-templated; GO:0006464 cellular protein modification process; GO:0006479 protein methylation; GO:0006807 nitrogen compound metabolic process; GO:0006950 response to stress; GO:0006970 response to osmotic stress; GO:0006996 organelle organiz…	GO:0000144 cellular bud neck septin ring; GO:0000399 cellular bud neck septin structure; GO:0005622 intracellular anatomical structure; GO:0005634 nucleus; GO:0005737 cytoplasm; GO:0005815 microtubule organizing center; GO:0005816 spindle pole body; GO:0005824 outer plaque of spindle pole body; GO:0005829 cytosol; GO:0005856 cytoskeleton; GO:0005933 cellular bud; GO:0005935 cellular bud neck; GO:…	GO:0003824 catalytic activity; GO:0008168 methyltransferase activity; GO:0008170 N-methyltransferase activity; GO:0008276 protein methyltransferase activity; GO:0008469 histone-arginine N-methyltransferase activity; GO:0008757 S-adenosylmethionine-dependent methyltransferase activity; GO:0016273 arginine N-methyltransferase activity; GO:0016274 protein-arginine N-methyltransferase activity; GO:00…	PF17285; PF05185; PF17286	PF17285 PRMT5 TIM barrel domain; PF05185 PRMT5 arginine-N-methyltransferase; PF17286 PRMT5 oligomerisation domain	PF17286 PRMT5 oligomerisation domain	D	KOG0822	Protein kinase inhibitor
J9VI51	111	S	1.72882	0.00160474	Up	RAB small monomeric GTPase OS=Cryptococcus neoformans var. grubii serotype A (strain H99 / ATCC 208821 / CBS 10515 / FGSC 9487) OX=235443 GN=CNAG_02575 PE=4 SV=1	CNAG_02575	_DEFLVQAS[Phospho (STY)]PHDPENFPFVVLGNK_	1	16519.1	15708.7	17214.4	38998.8	41214.8	34628.7	0.7058	0.673239	0.739261	1.24419	1.3449	1.07307	nucleus	K07897	RAB7A; Ras-related protein Rab-7A	map04138 Autophagy - yeast; map04144 Endocytosis; map04145 Phagosome	GO:0000011 vacuole inheritance; GO:0006810 transport; GO:0006873 cellular ion homeostasis; GO:0006885 regulation of pH; GO:0006886 intracellular protein transport; GO:0006892 post-Golgi vesicle-mediated transport; GO:0006896 Golgi to vacuole transport; GO:0006897 endocytosis; GO:0006914 autophagy; GO:0006996 organelle organization; GO:0007033 vacuole organization; GO:0007034 vacuolar transport; G…	GO:0000322 storage vacuole; GO:0000323 lytic vacuole; GO:0000324 fungal-type vacuole; GO:0000329 fungal-type vacuole membrane; GO:0005622 intracellular anatomical structure; GO:0005737 cytoplasm; GO:0005739 mitochondrion; GO:0005740 mitochondrial envelope; GO:0005741 mitochondrial outer membrane; GO:0005773 vacuole; GO:0005774 vacuolar membrane; GO:0016020 membrane; GO:0019867 outer membrane; GO:…	GO:0003824 catalytic activity; GO:0003924 GTPase activity; GO:0005488 binding; GO:0005515 protein binding; GO:0016462 pyrophosphatase activity; GO:0016787 hydrolase activity; GO:0016817 hydrolase activity, acting on acid anhydrides; GO:0016818 hydrolase activity, acting on acid anhydrides, in phosphorus-containing anhydrides; GO:0017111 nucleoside-triphosphatase activity;	PF00071	PF00071 Ras family	PF00071 Ras family	R	KOG0394	Ras-related GTPase
J9VI54	412	S	1.74929	0.0206342	Up	Kinesin OS=Cryptococcus neoformans var. grubii serotype A (strain H99 / ATCC 208821 / CBS 10515 / FGSC 9487) OX=235443 GN=CNAG_06728 PE=3 SV=1	CNAG_06728	_AMAS[Phospho (STY)]PALPTPSSSSASR_	0.999997	10315.8	14944.1		22251.8	19448	22857.3	0.589953	0.762679		1.13977	1.07856	1.33088	mitochondria	K10396	KIF5; kinesin family member 5	map04144 Endocytosis	GO:0000301 retrograde transport, vesicle recycling within Golgi; GO:0006810 transport; GO:0006886 intracellular protein transport; GO:0006887 exocytosis; GO:0006891 intra-Golgi vesicle-mediated transport; GO:0006928 movement of cell or subcellular component; GO:0007017 microtubule-based process; GO:0007018 microtubule-based movement; GO:0007163 establishment or maintenance of cell polarity; GO:00…	GO:0005622 intracellular anatomical structure; GO:0005737 cytoplasm; GO:0005856 cytoskeleton; GO:0005871 kinesin complex; GO:0005874 microtubule; GO:0005875 microtubule associated complex; GO:0005881 cytoplasmic microtubule; GO:0015630 microtubule cytoskeleton; GO:0032991 protein-containing complex; GO:0043226 organelle; GO:0043228 non-membrane-bounded organelle; GO:0043229 intracellular organell…	GO:0003774 cytoskeletal motor activity; GO:0003777 microtubule motor activity; GO:0003824 catalytic activity; GO:0005488 binding; GO:0005515 protein binding; GO:0008017 microtubule binding; GO:0008092 cytoskeletal protein binding; GO:0008574 plus-end-directed microtubule motor activity; GO:0015631 tubulin binding; GO:0016462 pyrophosphatase activity; GO:0016787 hydrolase activity; GO:0016817 hydr…	PF00225	PF00225 Kinesin motor domain		Z	KOG0240	Kinesin (SMY1 subfamily)
J9VI54	443	T	7.41223	0.00168069	Up	Kinesin OS=Cryptococcus neoformans var. grubii serotype A (strain H99 / ATCC 208821 / CBS 10515 / FGSC 9487) OX=235443 GN=CNAG_06728 PE=3 SV=1	CNAG_06728	_PDT[Phospho (STY)]PSTFSLSLDKDER_	0.993864	5211.74	2454.82	3522.91	32683.9	23313.5	31014	0.327133	0.137505	0.242094	1.83743	1.41905	1.98197	mitochondria	K10396	KIF5; kinesin family member 5	map04144 Endocytosis	GO:0000301 retrograde transport, vesicle recycling within Golgi; GO:0006810 transport; GO:0006886 intracellular protein transport; GO:0006887 exocytosis; GO:0006891 intra-Golgi vesicle-mediated transport; GO:0006928 movement of cell or subcellular component; GO:0007017 microtubule-based process; GO:0007018 microtubule-based movement; GO:0007163 establishment or maintenance of cell polarity; GO:00…	GO:0005622 intracellular anatomical structure; GO:0005737 cytoplasm; GO:0005856 cytoskeleton; GO:0005871 kinesin complex; GO:0005874 microtubule; GO:0005875 microtubule associated complex; GO:0005881 cytoplasmic microtubule; GO:0015630 microtubule cytoskeleton; GO:0032991 protein-containing complex; GO:0043226 organelle; GO:0043228 non-membrane-bounded organelle; GO:0043229 intracellular organell…	GO:0003774 cytoskeletal motor activity; GO:0003777 microtubule motor activity; GO:0003824 catalytic activity; GO:0005488 binding; GO:0005515 protein binding; GO:0008017 microtubule binding; GO:0008092 cytoskeletal protein binding; GO:0008574 plus-end-directed microtubule motor activity; GO:0015631 tubulin binding; GO:0016462 pyrophosphatase activity; GO:0016787 hydrolase activity; GO:0016817 hydr…	PF00225	PF00225 Kinesin motor domain		Z	KOG0240	Kinesin (SMY1 subfamily)
J9VI55	282	S	0.651499	0.0129857	Down	Rad60/SUMO-like domain-containing protein OS=Cryptococcus neoformans var. grubii serotype A (strain H99 / ATCC 208821 / CBS 10515 / FGSC 9487) OX=235443 GN=CNAG_00152 PE=4 SV=2	CNAG_00152	_RIENFDLDS[Phospho (STY)]DRS[Phospho (STY)]PS[Phospho (STY)]PQLASHAK_	1	157532	198985	163636	166889	200179	143073	1.36458	1.25467	1.18745	0.904433	0.895923	0.679703	nucleus				GO:0000724 double-strand break repair via homologous recombination; GO:0000725 recombinational repair; GO:0006139 nucleobase-containing compound metabolic process; GO:0006259 DNA metabolic process; GO:0006260 DNA replication; GO:0006261 DNA-dependent DNA replication; GO:0006281 DNA repair; GO:0006302 double-strand break repair; GO:0006310 DNA recombination; GO:0006464 cellular protein modificatio…	GO:0005622 intracellular anatomical structure; GO:0005634 nucleus; GO:0005737 cytoplasm; GO:0005856 cytoskeleton; GO:0005938 cell cortex; GO:0005940 septin ring; GO:0032156 septin cytoskeleton; GO:0043226 organelle; GO:0043227 membrane-bounded organelle; GO:0043228 non-membrane-bounded organelle; GO:0043229 intracellular organelle; GO:0043231 intracellular membrane-bounded organelle; GO:0043232 i…	GO:0031386 protein tag;
J9VI55	120	T	0.651524	0.0063502	Down	Rad60/SUMO-like domain-containing protein OS=Cryptococcus neoformans var. grubii serotype A (strain H99 / ATCC 208821 / CBS 10515 / FGSC 9487) OX=235443 GN=CNAG_00152 PE=4 SV=2	CNAG_00152	_IELT[Phospho (STY)]PPPVISEK_	1	235310	273136	233223	241982	259042	227746	1.42819	1.20671	1.18583	0.918851	0.812338	0.758101	nucleus				GO:0000724 double-strand break repair via homologous recombination; GO:0000725 recombinational repair; GO:0006139 nucleobase-containing compound metabolic process; GO:0006259 DNA metabolic process; GO:0006260 DNA replication; GO:0006261 DNA-dependent DNA replication; GO:0006281 DNA repair; GO:0006302 double-strand break repair; GO:0006310 DNA recombination; GO:0006464 cellular protein modificatio…	GO:0005622 intracellular anatomical structure; GO:0005634 nucleus; GO:0005737 cytoplasm; GO:0005856 cytoskeleton; GO:0005938 cell cortex; GO:0005940 septin ring; GO:0032156 septin cytoskeleton; GO:0043226 organelle; GO:0043227 membrane-bounded organelle; GO:0043228 non-membrane-bounded organelle; GO:0043229 intracellular organelle; GO:0043231 intracellular membrane-bounded organelle; GO:0043232 i…	GO:0031386 protein tag;
J9VI60	188	S	0.49697	0.015704	Down	Hepatocyte nuclear factor OS=Cryptococcus neoformans var. grubii serotype A (strain H99 / ATCC 208821 / CBS 10515 / FGSC 9487) OX=235443 GN=CNAG_02566 PE=4 SV=1	CNAG_02566	_LQTSQS[Phospho (STY)]MIVPTR_	1	200851	147213	187620	178206	154183	114920	1.81654	1.25526	1.32857	0.874866	0.751813	0.56017	nucleus	K09413	HCM1; forkhead transcription factor HCM1		GO:0006355 regulation of transcription, DNA-templated; GO:0006357 regulation of transcription by RNA polymerase II; GO:0009653 anatomical structure morphogenesis; GO:0009889 regulation of biosynthetic process; GO:0009987 cellular process; GO:0010468 regulation of gene expression; GO:0010556 regulation of macromolecule biosynthetic process; GO:0019219 regulation of nucleobase-containing compound m…		GO:0000976 transcription cis-regulatory region binding; GO:0000977 RNA polymerase II transcription regulatory region sequence-specific DNA binding; GO:0000978 RNA polymerase II cis-regulatory region sequence-specific DNA binding; GO:0000981 DNA-binding transcription factor activity, RNA polymerase II-specific; GO:0000987 cis-regulatory region sequence-specific DNA binding; GO:0001067 transcriptio…	PF00250	PF00250 Forkhead domain		K	KOG2294	Transcription factor of the Forkhead/HNF3 family
J9VI60	332	S	0.497295	0.00197572	Down	Hepatocyte nuclear factor OS=Cryptococcus neoformans var. grubii serotype A (strain H99 / ATCC 208821 / CBS 10515 / FGSC 9487) OX=235443 GN=CNAG_02566 PE=4 SV=1	CNAG_02566	_REFDS[Phospho (STY)]S[Phospho (STY)]DDEQEGR_	1	181930	251695	298238	199366	185620	215799	1.2137	1.58306	1.55777	0.721946	0.667627	0.775909	nucleus	K09413	HCM1; forkhead transcription factor HCM1		GO:0006355 regulation of transcription, DNA-templated; GO:0006357 regulation of transcription by RNA polymerase II; GO:0009653 anatomical structure morphogenesis; GO:0009889 regulation of biosynthetic process; GO:0009987 cellular process; GO:0010468 regulation of gene expression; GO:0010556 regulation of macromolecule biosynthetic process; GO:0019219 regulation of nucleobase-containing compound m…		GO:0000976 transcription cis-regulatory region binding; GO:0000977 RNA polymerase II transcription regulatory region sequence-specific DNA binding; GO:0000978 RNA polymerase II cis-regulatory region sequence-specific DNA binding; GO:0000981 DNA-binding transcription factor activity, RNA polymerase II-specific; GO:0000987 cis-regulatory region sequence-specific DNA binding; GO:0001067 transcriptio…	PF00250	PF00250 Forkhead domain		K	KOG2294	Transcription factor of the Forkhead/HNF3 family
J9VI68	255	S	0.519302	0.00221643	Down	Peroxin/Ferlin domain-containing protein OS=Cryptococcus neoformans var. grubii serotype A (strain H99 / ATCC 208821 / CBS 10515 / FGSC 9487) OX=235443 GN=CNAG_00167 PE=4 SV=1	CNAG_00167	_RPS[Phospho (STY)]LAFAFRPK_	1	884820	803896	1.10683e+06	618672	597637	585121	1.26638	1.23202	1.59402	0.713359	0.760429	0.651418	plasma membrane				GO:0006996 organelle organization; GO:0007031 peroxisome organization; GO:0009987 cellular process; GO:0016043 cellular component organization; GO:0032581 ER-dependent peroxisome organization; GO:0071840 cellular component organization or biogenesis;	GO:0005622 intracellular anatomical structure; GO:0005737 cytoplasm; GO:0005777 peroxisome; GO:0005778 peroxisomal membrane; GO:0005779 integral component of peroxisomal membrane; GO:0005783 endoplasmic reticulum; GO:0005933 cellular bud; GO:0012505 endomembrane system; GO:0016020 membrane; GO:0016021 integral component of membrane; GO:0031090 organelle membrane; GO:0031224 intrinsic component of…
J9VI68	270	S	2.09423	0.000364804	Up	Peroxin/Ferlin domain-containing protein OS=Cryptococcus neoformans var. grubii serotype A (strain H99 / ATCC 208821 / CBS 10515 / FGSC 9487) OX=235443 GN=CNAG_00167 PE=4 SV=1	CNAG_00167	_VPS[Phospho (STY)]GSALEVER_	1	200321	180746	200240	467393	526694	516827	0.629945	0.608628	0.633617	1.18412	1.47246	1.26422	plasma membrane				GO:0006996 organelle organization; GO:0007031 peroxisome organization; GO:0009987 cellular process; GO:0016043 cellular component organization; GO:0032581 ER-dependent peroxisome organization; GO:0071840 cellular component organization or biogenesis;	GO:0005622 intracellular anatomical structure; GO:0005737 cytoplasm; GO:0005777 peroxisome; GO:0005778 peroxisomal membrane; GO:0005779 integral component of peroxisomal membrane; GO:0005783 endoplasmic reticulum; GO:0005933 cellular bud; GO:0012505 endomembrane system; GO:0016020 membrane; GO:0016021 integral component of membrane; GO:0031090 organelle membrane; GO:0031224 intrinsic component of…
J9VI68	494	S	0.649457	0.0148699	Down	Peroxin/Ferlin domain-containing protein OS=Cryptococcus neoformans var. grubii serotype A (strain H99 / ATCC 208821 / CBS 10515 / FGSC 9487) OX=235443 GN=CNAG_00167 PE=4 SV=1	CNAG_00167	_AVSGTTPSATANS[Phospho (STY)]PRRS[Phospho (STY)]GES[Phospho (STY)]VR_	1	46993.4	44802		40420.8	37184	34574.5	1.26317	1.28953		0.875321	0.888571	0.722911	plasma membrane				GO:0006996 organelle organization; GO:0007031 peroxisome organization; GO:0009987 cellular process; GO:0016043 cellular component organization; GO:0032581 ER-dependent peroxisome organization; GO:0071840 cellular component organization or biogenesis;	GO:0005622 intracellular anatomical structure; GO:0005737 cytoplasm; GO:0005777 peroxisome; GO:0005778 peroxisomal membrane; GO:0005779 integral component of peroxisomal membrane; GO:0005783 endoplasmic reticulum; GO:0005933 cellular bud; GO:0012505 endomembrane system; GO:0016020 membrane; GO:0016021 integral component of membrane; GO:0031090 organelle membrane; GO:0031224 intrinsic component of…
J9VI68	405	Y	1.525	0.00558795	Up	Peroxin/Ferlin domain-containing protein OS=Cryptococcus neoformans var. grubii serotype A (strain H99 / ATCC 208821 / CBS 10515 / FGSC 9487) OX=235443 GN=CNAG_00167 PE=4 SV=1	CNAG_00167	_SGPGANAAPSTQTTPVLPSENDPDSVY[Phospho (STY)]SLHQSQHHNQPQSPQAR_	1	11231	9326.18	11568.5	21593.9	16557	23130.7	0.791078	0.703421	0.81994	1.22538	1.0368	1.26734	plasma membrane				GO:0006996 organelle organization; GO:0007031 peroxisome organization; GO:0009987 cellular process; GO:0016043 cellular component organization; GO:0032581 ER-dependent peroxisome organization; GO:0071840 cellular component organization or biogenesis;	GO:0005622 intracellular anatomical structure; GO:0005737 cytoplasm; GO:0005777 peroxisome; GO:0005778 peroxisomal membrane; GO:0005779 integral component of peroxisomal membrane; GO:0005783 endoplasmic reticulum; GO:0005933 cellular bud; GO:0012505 endomembrane system; GO:0016020 membrane; GO:0016021 integral component of membrane; GO:0031090 organelle membrane; GO:0031224 intrinsic component of…
J9VI85	461	S	1.52239	0.0140396	Up	threonine synthase OS=Cryptococcus neoformans var. grubii serotype A (strain H99 / ATCC 208821 / CBS 10515 / FGSC 9487) OX=235443 GN=CNAG_03612 PE=3 SV=1	CNAG_03612	_KAS[Phospho (STY)]PDTTWITLSTAHPAK_	0.9988	46457.1		55443.7	88242.9	83943.9	91304.8	0.658407		0.80824	1.14614	1.06482	1.13825	cytoplasm	K01733	thrC; threonine synthase [EC:4.2.3.1]	map00260 Glycine, serine and threonine metabolism; map00750 Vitamin B6 metabolism; map01100 Metabolic pathways; map01110 Biosynthesis of secondary metabolites; map01230 Biosynthesis of amino acids	GO:0006082 organic acid metabolic process; GO:0006520 cellular amino acid metabolic process; GO:0006566 threonine metabolic process; GO:0006793 phosphorus metabolic process; GO:0006796 phosphate-containing compound metabolic process; GO:0006807 nitrogen compound metabolic process; GO:0008152 metabolic process; GO:0008652 cellular amino acid biosynthetic process; GO:0009058 biosynthetic process; G…	GO:0005622 intracellular anatomical structure; GO:0005634 nucleus; GO:0005737 cytoplasm; GO:0043226 organelle; GO:0043227 membrane-bounded organelle; GO:0043229 intracellular organelle; GO:0043231 intracellular membrane-bounded organelle;	GO:0003824 catalytic activity; GO:0004795 threonine synthase activity; GO:0016829 lyase activity; GO:0016835 carbon-oxygen lyase activity; GO:0016838 carbon-oxygen lyase activity, acting on phosphates;	PF14821	PF14821 Threonine synthase N terminus		E	KOG2616	Pyridoxalphosphate-dependent enzyme/predicted threonine synthase
J9VI89	63	S	0.35215	0.0158314	Down	Probable eukaryotic translation initiation factor 4H OS=Cryptococcus neoformans var. grubii serotype A (strain H99 / ATCC 208821 / CBS 10515 / FGSC 9487) OX=235443 GN=TIF3 PE=1 SV=2	TIF3	_RGDPGYFESLPDRGS[Phospho (STY)]R_	1	67526.1	47381.2	48198.7	24234.2	18892.5	10670.1	1.80001	1.31639	1.25634	0.707831	0.526227	0.305804	nucleus	K03258	EIF4B; translation initiation factor 4B		GO:0001731 formation of translation preinitiation complex; GO:0002181 cytoplasmic translation; GO:0002183 cytoplasmic translational initiation; GO:0006412 translation; GO:0006413 translational initiation; GO:0006518 peptide metabolic process; GO:0006807 nitrogen compound metabolic process; GO:0008152 metabolic process; GO:0009058 biosynthetic process; GO:0009059 macromolecule biosynthetic process…	GO:0005622 intracellular anatomical structure; GO:0005737 cytoplasm; GO:0005844 polysome; GO:0010494 cytoplasmic stress granule; GO:0016281 eukaryotic translation initiation factor 4F complex; GO:0032991 protein-containing complex; GO:0035770 ribonucleoprotein granule; GO:0036464 cytoplasmic ribonucleoprotein granule; GO:0043226 organelle; GO:0043228 non-membrane-bounded organelle; GO:0043229 int…	GO:0003676 nucleic acid binding; GO:0003723 RNA binding; GO:0003725 double-stranded RNA binding; GO:0003727 single-stranded RNA binding; GO:0003729 mRNA binding; GO:0003743 translation initiation factor activity; GO:0005488 binding; GO:0008135 translation factor activity, RNA binding; GO:0033592 RNA strand annealing activity; GO:0034057 RNA strand-exchange activity; GO:0043021 ribonucleoprotein c…	PF00076	PF00076 RNA recognition motif. (a.k.a. RRM, RBD, or RNP domain)		R	KOG0118	FOG: RRM domain
J9VI89	187	S	0.299176	0.00216168	Down	Probable eukaryotic translation initiation factor 4H OS=Cryptococcus neoformans var. grubii serotype A (strain H99 / ATCC 208821 / CBS 10515 / FGSC 9487) OX=235443 GN=TIF3 PE=1 SV=2	TIF3	_STPLAS[Phospho (STY)]R_	1	559871	422851	581718	189328	123169	124058	1.61775	1.27346	1.64363	0.599425	0.371882	0.385406	nucleus	K03258	EIF4B; translation initiation factor 4B		GO:0001731 formation of translation preinitiation complex; GO:0002181 cytoplasmic translation; GO:0002183 cytoplasmic translational initiation; GO:0006412 translation; GO:0006413 translational initiation; GO:0006518 peptide metabolic process; GO:0006807 nitrogen compound metabolic process; GO:0008152 metabolic process; GO:0009058 biosynthetic process; GO:0009059 macromolecule biosynthetic process…	GO:0005622 intracellular anatomical structure; GO:0005737 cytoplasm; GO:0005844 polysome; GO:0010494 cytoplasmic stress granule; GO:0016281 eukaryotic translation initiation factor 4F complex; GO:0032991 protein-containing complex; GO:0035770 ribonucleoprotein granule; GO:0036464 cytoplasmic ribonucleoprotein granule; GO:0043226 organelle; GO:0043228 non-membrane-bounded organelle; GO:0043229 int…	GO:0003676 nucleic acid binding; GO:0003723 RNA binding; GO:0003725 double-stranded RNA binding; GO:0003727 single-stranded RNA binding; GO:0003729 mRNA binding; GO:0003743 translation initiation factor activity; GO:0005488 binding; GO:0008135 translation factor activity, RNA binding; GO:0033592 RNA strand annealing activity; GO:0034057 RNA strand-exchange activity; GO:0043021 ribonucleoprotein c…	PF00076	PF00076 RNA recognition motif. (a.k.a. RRM, RBD, or RNP domain)		R	KOG0118	FOG: RRM domain
J9VI89	334	S	187.791	1.03148e-06	Up	Probable eukaryotic translation initiation factor 4H OS=Cryptococcus neoformans var. grubii serotype A (strain H99 / ATCC 208821 / CBS 10515 / FGSC 9487) OX=235443 GN=TIF3 PE=1 SV=2	TIF3	_TAGS[Phospho (STY)]PSATANATPAAPASGIFGAAK_	0.997488	9303.01	6796.03	10025.4	1.60216e+06	1.53247e+06	1.45219e+06	0.0116604	0.00887814	0.0122874	2.20037	2.00707	1.95697	nucleus	K03258	EIF4B; translation initiation factor 4B		GO:0001731 formation of translation preinitiation complex; GO:0002181 cytoplasmic translation; GO:0002183 cytoplasmic translational initiation; GO:0006412 translation; GO:0006413 translational initiation; GO:0006518 peptide metabolic process; GO:0006807 nitrogen compound metabolic process; GO:0008152 metabolic process; GO:0009058 biosynthetic process; GO:0009059 macromolecule biosynthetic process…	GO:0005622 intracellular anatomical structure; GO:0005737 cytoplasm; GO:0005844 polysome; GO:0010494 cytoplasmic stress granule; GO:0016281 eukaryotic translation initiation factor 4F complex; GO:0032991 protein-containing complex; GO:0035770 ribonucleoprotein granule; GO:0036464 cytoplasmic ribonucleoprotein granule; GO:0043226 organelle; GO:0043228 non-membrane-bounded organelle; GO:0043229 int…	GO:0003676 nucleic acid binding; GO:0003723 RNA binding; GO:0003725 double-stranded RNA binding; GO:0003727 single-stranded RNA binding; GO:0003729 mRNA binding; GO:0003743 translation initiation factor activity; GO:0005488 binding; GO:0008135 translation factor activity, RNA binding; GO:0033592 RNA strand annealing activity; GO:0034057 RNA strand-exchange activity; GO:0043021 ribonucleoprotein c…	PF00076	PF00076 RNA recognition motif. (a.k.a. RRM, RBD, or RNP domain)		R	KOG0118	FOG: RRM domain
J9VI89	183	T	0.258639	0.000203868	Down	Probable eukaryotic translation initiation factor 4H OS=Cryptococcus neoformans var. grubii serotype A (strain H99 / ATCC 208821 / CBS 10515 / FGSC 9487) OX=235443 GN=TIF3 PE=1 SV=2	TIF3	_RST[Phospho (STY)]PLAS[Phospho (STY)]R_	0.999898	436651	338347	349167	80277.2	89388.2	103321	1.80701	1.45936	1.41295	0.364012	0.386532	0.45971	nucleus	K03258	EIF4B; translation initiation factor 4B		GO:0001731 formation of translation preinitiation complex; GO:0002181 cytoplasmic translation; GO:0002183 cytoplasmic translational initiation; GO:0006412 translation; GO:0006413 translational initiation; GO:0006518 peptide metabolic process; GO:0006807 nitrogen compound metabolic process; GO:0008152 metabolic process; GO:0009058 biosynthetic process; GO:0009059 macromolecule biosynthetic process…	GO:0005622 intracellular anatomical structure; GO:0005737 cytoplasm; GO:0005844 polysome; GO:0010494 cytoplasmic stress granule; GO:0016281 eukaryotic translation initiation factor 4F complex; GO:0032991 protein-containing complex; GO:0035770 ribonucleoprotein granule; GO:0036464 cytoplasmic ribonucleoprotein granule; GO:0043226 organelle; GO:0043228 non-membrane-bounded organelle; GO:0043229 int…	GO:0003676 nucleic acid binding; GO:0003723 RNA binding; GO:0003725 double-stranded RNA binding; GO:0003727 single-stranded RNA binding; GO:0003729 mRNA binding; GO:0003743 translation initiation factor activity; GO:0005488 binding; GO:0008135 translation factor activity, RNA binding; GO:0033592 RNA strand annealing activity; GO:0034057 RNA strand-exchange activity; GO:0043021 ribonucleoprotein c…	PF00076	PF00076 RNA recognition motif. (a.k.a. RRM, RBD, or RNP domain)		R	KOG0118	FOG: RRM domain
J9VI89	219	T	0.411255	0.0218131	Down	Probable eukaryotic translation initiation factor 4H OS=Cryptococcus neoformans var. grubii serotype A (strain H99 / ATCC 208821 / CBS 10515 / FGSC 9487) OX=235443 GN=TIF3 PE=1 SV=2	TIF3	_FT[Phospho (STY)]PSAPAAPLSGVR_	1	179977	133509	182063	88845.9	62416.1	38960.9	1.51742	1.1732	1.501	0.820775	0.549877	0.353175	nucleus	K03258	EIF4B; translation initiation factor 4B		GO:0001731 formation of translation preinitiation complex; GO:0002181 cytoplasmic translation; GO:0002183 cytoplasmic translational initiation; GO:0006412 translation; GO:0006413 translational initiation; GO:0006518 peptide metabolic process; GO:0006807 nitrogen compound metabolic process; GO:0008152 metabolic process; GO:0009058 biosynthetic process; GO:0009059 macromolecule biosynthetic process…	GO:0005622 intracellular anatomical structure; GO:0005737 cytoplasm; GO:0005844 polysome; GO:0010494 cytoplasmic stress granule; GO:0016281 eukaryotic translation initiation factor 4F complex; GO:0032991 protein-containing complex; GO:0035770 ribonucleoprotein granule; GO:0036464 cytoplasmic ribonucleoprotein granule; GO:0043226 organelle; GO:0043228 non-membrane-bounded organelle; GO:0043229 int…	GO:0003676 nucleic acid binding; GO:0003723 RNA binding; GO:0003725 double-stranded RNA binding; GO:0003727 single-stranded RNA binding; GO:0003729 mRNA binding; GO:0003743 translation initiation factor activity; GO:0005488 binding; GO:0008135 translation factor activity, RNA binding; GO:0033592 RNA strand annealing activity; GO:0034057 RNA strand-exchange activity; GO:0043021 ribonucleoprotein c…	PF00076	PF00076 RNA recognition motif. (a.k.a. RRM, RBD, or RNP domain)		R	KOG0118	FOG: RRM domain
J9VI89	300	T	1.6157	0.0041836	Up	Probable eukaryotic translation initiation factor 4H OS=Cryptococcus neoformans var. grubii serotype A (strain H99 / ATCC 208821 / CBS 10515 / FGSC 9487) OX=235443 GN=TIF3 PE=1 SV=2	TIF3	_LRT[Phospho (STY)]PTTTSR_	1	85307.3	69354.3	70726.9	122708	113547	105346	0.86992	0.737128	0.705258	1.37109	1.2099	1.155	nucleus	K03258	EIF4B; translation initiation factor 4B		GO:0001731 formation of translation preinitiation complex; GO:0002181 cytoplasmic translation; GO:0002183 cytoplasmic translational initiation; GO:0006412 translation; GO:0006413 translational initiation; GO:0006518 peptide metabolic process; GO:0006807 nitrogen compound metabolic process; GO:0008152 metabolic process; GO:0009058 biosynthetic process; GO:0009059 macromolecule biosynthetic process…	GO:0005622 intracellular anatomical structure; GO:0005737 cytoplasm; GO:0005844 polysome; GO:0010494 cytoplasmic stress granule; GO:0016281 eukaryotic translation initiation factor 4F complex; GO:0032991 protein-containing complex; GO:0035770 ribonucleoprotein granule; GO:0036464 cytoplasmic ribonucleoprotein granule; GO:0043226 organelle; GO:0043228 non-membrane-bounded organelle; GO:0043229 int…	GO:0003676 nucleic acid binding; GO:0003723 RNA binding; GO:0003725 double-stranded RNA binding; GO:0003727 single-stranded RNA binding; GO:0003729 mRNA binding; GO:0003743 translation initiation factor activity; GO:0005488 binding; GO:0008135 translation factor activity, RNA binding; GO:0033592 RNA strand annealing activity; GO:0034057 RNA strand-exchange activity; GO:0043021 ribonucleoprotein c…	PF00076	PF00076 RNA recognition motif. (a.k.a. RRM, RBD, or RNP domain)		R	KOG0118	FOG: RRM domain
J9VI91	153	S	0.251746	9.83567e-05	Down	Pumilio-family RNA binding protein OS=Cryptococcus neoformans var. grubii serotype A (strain H99 / ATCC 208821 / CBS 10515 / FGSC 9487) OX=235443 GN=CNAG_02810 PE=4 SV=2	CNAG_02810	_TS[Phospho (STY)]TYGGTFGMEK_	1	1.22101e+06	1.1632e+06	1.31556e+06	323662	262576	284671	1.53109	1.49909	1.67678	0.458458	0.347569	0.378932	mitochondria				GO:0000288 nuclear-transcribed mRNA catabolic process, deadenylation-dependent decay; GO:0000956 nuclear-transcribed mRNA catabolic process; GO:0001301 progressive alteration of chromatin involved in cell aging; GO:0006139 nucleobase-containing compound metabolic process; GO:0006325 chromatin organization; GO:0006355 regulation of transcription, DNA-templated; GO:0006401 RNA catabolic process; GO…	GO:0005622 intracellular anatomical structure; GO:0005737 cytoplasm;	GO:0003676 nucleic acid binding; GO:0003723 RNA binding; GO:0003729 mRNA binding; GO:0005488 binding; GO:0097159 organic cyclic compound binding; GO:1901363 heterocyclic compound binding;				J	KOG2049	Translational repressor MPT5/PUF4 and related RNA-binding proteins (Puf superfamily)
J9VI91	311	S	0.512239	0.000254693	Down	Pumilio-family RNA binding protein OS=Cryptococcus neoformans var. grubii serotype A (strain H99 / ATCC 208821 / CBS 10515 / FGSC 9487) OX=235443 GN=CNAG_02810 PE=4 SV=2	CNAG_02810	_S[Phospho (STY)]VPGTPFGFGGAGGGGAGVGK_	0.995701	58633.1	54758.3	53447.5	28164.7	26380.9	25460.4	1.36138	1.30671	1.26139	0.738704	0.646594	0.627537	mitochondria				GO:0000288 nuclear-transcribed mRNA catabolic process, deadenylation-dependent decay; GO:0000956 nuclear-transcribed mRNA catabolic process; GO:0001301 progressive alteration of chromatin involved in cell aging; GO:0006139 nucleobase-containing compound metabolic process; GO:0006325 chromatin organization; GO:0006355 regulation of transcription, DNA-templated; GO:0006401 RNA catabolic process; GO…	GO:0005622 intracellular anatomical structure; GO:0005737 cytoplasm;	GO:0003676 nucleic acid binding; GO:0003723 RNA binding; GO:0003729 mRNA binding; GO:0005488 binding; GO:0097159 organic cyclic compound binding; GO:1901363 heterocyclic compound binding;				J	KOG2049	Translational repressor MPT5/PUF4 and related RNA-binding proteins (Puf superfamily)
J9VI91	347	S	0.316804	0.00223096	Down	Pumilio-family RNA binding protein OS=Cryptococcus neoformans var. grubii serotype A (strain H99 / ATCC 208821 / CBS 10515 / FGSC 9487) OX=235443 GN=CNAG_02810 PE=4 SV=2	CNAG_02810	_GFS[Phospho (STY)]NPDLAR_	1	265876	237529	167802	57864.6	61345.1	80527.5	1.74965	1.6065	1.12241	0.430142	0.426144	0.562539	mitochondria				GO:0000288 nuclear-transcribed mRNA catabolic process, deadenylation-dependent decay; GO:0000956 nuclear-transcribed mRNA catabolic process; GO:0001301 progressive alteration of chromatin involved in cell aging; GO:0006139 nucleobase-containing compound metabolic process; GO:0006325 chromatin organization; GO:0006355 regulation of transcription, DNA-templated; GO:0006401 RNA catabolic process; GO…	GO:0005622 intracellular anatomical structure; GO:0005737 cytoplasm;	GO:0003676 nucleic acid binding; GO:0003723 RNA binding; GO:0003729 mRNA binding; GO:0005488 binding; GO:0097159 organic cyclic compound binding; GO:1901363 heterocyclic compound binding;				J	KOG2049	Translational repressor MPT5/PUF4 and related RNA-binding proteins (Puf superfamily)
J9VI93	43	S	0.463963	0.0312286	Down	GATA type zinc finger protein asd-4 OS=Cryptococcus neoformans var. grubii serotype A (strain H99 / ATCC 208821 / CBS 10515 / FGSC 9487) OX=235443 GN=CNAG_00193 PE=4 SV=1	CNAG_00193	_VPERPPS[Phospho (STY)]AASSR_	0.999997	39516.7	33783.2	30053.9	10925	11701.3		1.33297	1.1708	0.97373	0.41904	0.656582		nucleus	K09184	GATAF; GATA-binding protein, other eukaryote		GO:0000122 negative regulation of transcription by RNA polymerase II; GO:0000820 regulation of glutamine family amino acid metabolic process; GO:0000821 regulation of arginine metabolic process; GO:0001079 nitrogen catabolite regulation of transcription from RNA polymerase II promoter; GO:0001080 nitrogen catabolite activation of transcription from RNA polymerase II promoter; GO:0006139 nucleobas…	GO:0005622 intracellular anatomical structure; GO:0005634 nucleus; GO:0005667 transcription regulator complex; GO:0005737 cytoplasm; GO:0005829 cytosol; GO:0032991 protein-containing complex; GO:0043226 organelle; GO:0043227 membrane-bounded organelle; GO:0043229 intracellular organelle; GO:0043231 intracellular membrane-bounded organelle;	GO:0000976 transcription cis-regulatory region binding; GO:0000977 RNA polymerase II transcription regulatory region sequence-specific DNA binding; GO:0000978 RNA polymerase II cis-regulatory region sequence-specific DNA binding; GO:0000981 DNA-binding transcription factor activity, RNA polymerase II-specific; GO:0000987 cis-regulatory region sequence-specific DNA binding; GO:0001067 transcriptio…	PF08550; PF00320	PF08550 Fungal protein of unknown function (DUF1752); PF00320 GATA zinc finger		K	KOG1601	GATA-4/5/6 transcription factors
J9VI95	286	T	1.61835	0.00124377	Up	Malonic semialdehyde reductase OS=Cryptococcus neoformans var. grubii serotype A (strain H99 / ATCC 208821 / CBS 10515 / FGSC 9487) OX=235443 GN=CNAG_03623 PE=3 SV=2	CNAG_03623	_PAHVNIAQLFVMPVNQAT[Phospho (STY)]PTLAHR_	1	10654.2	10143.3	12314.1	18541.9	16881.3	17816.1	0.724459	0.74148	0.827831	1.34127	1.16387	1.20697	mitochondria	K16066	ydfG; 3-hydroxy acid dehydrogenase / malonic semialdehyde reductase [EC:1.1.1.381 1.1.1.-]	map00240 Pyrimidine metabolism; map00260 Glycine, serine and threonine metabolism; map01100 Metabolic pathways				PF00106	PF00106 short chain dehydrogenase		Q	KOG1205	Predicted dehydrogenase
J9VIC8	430	S	0.456459	0.000732461	Down	Adipose-regulatory protein OS=Cryptococcus neoformans var. grubii serotype A (strain H99 / ATCC 208821 / CBS 10515 / FGSC 9487) OX=235443 GN=CNAG_07339 PE=4 SV=1	CNAG_07339	_SSVVIS[Phospho (STY)]DDESTSSR_	1	213402	200182	247941	124766	117078	119349	1.32703	1.38259	1.56695	0.741678	0.60608	0.60432	plasma membrane
J9VID8	8	T	2.0177	0.0427887	Up	40S ribosomal protein S12 OS=Cryptococcus neoformans var. grubii serotype A (strain H99 / ATCC 208821 / CBS 10515 / FGSC 9487) OX=235443 GN=CNAG_02754 PE=3 SV=1	CNAG_02754	_SDAGS[Phospho (STY)]ET[Phospho (STY)]AS[Phospho (STY)]NHPEVEAQEVEVAAQSGPMSVEDALEQVIK_	0.999998	54954.5	40658.5	43784.2	98940.1	66176.4	49177.1	0.824441	0.610431	0.650781	1.96134	1.29074	0.956138	cytoplasm	K02951	RP-S12e, RPS12; small subunit ribosomal protein S12e	map03010 Ribosome	GO:0002181 cytoplasmic translation; GO:0006412 translation; GO:0006518 peptide metabolic process; GO:0006807 nitrogen compound metabolic process; GO:0008152 metabolic process; GO:0009058 biosynthetic process; GO:0009059 macromolecule biosynthetic process; GO:0009987 cellular process; GO:0010467 gene expression; GO:0019538 protein metabolic process; GO:0034641 cellular nitrogen compound metabolic …	GO:0005622 intracellular anatomical structure; GO:0005737 cytoplasm; GO:0005829 cytosol; GO:0005840 ribosome; GO:0015935 small ribosomal subunit; GO:0022626 cytosolic ribosome; GO:0022627 cytosolic small ribosomal subunit; GO:0032991 protein-containing complex; GO:0043226 organelle; GO:0043228 non-membrane-bounded organelle; GO:0043229 intracellular organelle; GO:0043232 intracellular non-membran…	GO:0003735 structural constituent of ribosome; GO:0005198 structural molecule activity;	PF01248	PF01248 Ribosomal protein L7Ae/L30e/S12e/Gadd45 family		J	KOG3406	40S ribosomal protein S12
J9VIF9	487	S	1.57076	0.00404684	Up	Syntaxin-binding protein 1 OS=Cryptococcus neoformans var. grubii serotype A (strain H99 / ATCC 208821 / CBS 10515 / FGSC 9487) OX=235443 GN=CNAG_07800 PE=3 SV=1	CNAG_07800	_LSLS[Phospho (STY)]EQDMVNNLVHLGVK_	1	21872.5	21142.5	21628.9	26446.2	32309.2	26261.2	0.79856	0.810443	0.773426	1.14801	1.43804	1.15618	mitochondria	K15292	STXBP1, MUNC18-1; syntaxin-binding protein 1		GO:0006810 transport; GO:0006887 exocytosis; GO:0006904 vesicle docking involved in exocytosis; GO:0006906 vesicle fusion; GO:0006996 organelle organization; GO:0009987 cellular process; GO:0010638 positive regulation of organelle organization; GO:0016043 cellular component organization; GO:0016050 vesicle organization; GO:0016192 vesicle-mediated transport; GO:0022406 membrane docking; GO:003133…	GO:0005628 prospore membrane; GO:0005886 plasma membrane; GO:0005933 cellular bud; GO:0005934 cellular bud tip; GO:0005935 cellular bud neck; GO:0016020 membrane; GO:0030427 site of polarized growth; GO:0042763 intracellular immature spore; GO:0042764 ascospore-type prospore; GO:0071944 cell periphery;	GO:0000149 SNARE binding; GO:0005488 binding; GO:0005515 protein binding;				U	KOG1300	Vesicle trafficking protein Sec1
J9VIG3	60	S	0.389658	1.53155e-05	Down	BTB domain-containing protein OS=Cryptococcus neoformans var. grubii serotype A (strain H99 / ATCC 208821 / CBS 10515 / FGSC 9487) OX=235443 GN=CNAG_02716 PE=4 SV=1	CNAG_02716	_ANS[Phospho (STY)]PLSTPAGDR_	1	313592	355878	326041	159162	157458	141495	1.44304	1.46605	1.58026	0.554584	0.602895	0.591829	mitochondria							PF00651	PF00651 BTB/POZ domain
J9VIG3	487	S	4.25738	0.00976341	Up	BTB domain-containing protein OS=Cryptococcus neoformans var. grubii serotype A (strain H99 / ATCC 208821 / CBS 10515 / FGSC 9487) OX=235443 GN=CNAG_02716 PE=4 SV=1	CNAG_02716	_RIPDAPES[Phospho (STY)]R_	1	783.031	324.273	342.098	2262.95	2149.29	2862.32	0.600386	0.222586	0.276277	1.31384	1.37123	1.99486	mitochondria							PF00651	PF00651 BTB/POZ domain
J9VIG3	1109	S	1.79532	0.00992829	Up	BTB domain-containing protein OS=Cryptococcus neoformans var. grubii serotype A (strain H99 / ATCC 208821 / CBS 10515 / FGSC 9487) OX=235443 GN=CNAG_02716 PE=4 SV=1	CNAG_02716	_SEEYLSS[Phospho (STY)]PPAVER_	0.998592	34940.4	35977.7		77220	74610.7		0.699498	0.644803		1.17059	1.24286		mitochondria							PF00651	PF00651 BTB/POZ domain
J9VIH3	19	S	1.77895	0.000532819	Up	Chloride channel protein OS=Cryptococcus neoformans var. grubii serotype A (strain H99 / ATCC 208821 / CBS 10515 / FGSC 9487) OX=235443 GN=CNAG_02702 PE=3 SV=2	CNAG_02702	_IC[Carbamidomethyl (C)]GQAFRS[Phospho (STY)]PRS[Phospho (STY)]PQGNPLER_	1	77235.5	91730.5	83198.9	111816	94982.6	111588	0.699327	0.801412	0.765052	1.33516	1.25391	1.44167	plasma membrane	K05012	CLCN3_4_5; chloride channel 3/4/5		GO:0006810 transport; GO:0006811 ion transport; GO:0006820 anion transport; GO:0006821 chloride transport; GO:0006873 cellular ion homeostasis; GO:0006875 cellular metal ion homeostasis; GO:0006878 cellular copper ion homeostasis; GO:0006879 cellular iron ion homeostasis; GO:0009987 cellular process; GO:0015698 inorganic anion transport; GO:0019725 cellular homeostasis; GO:0030003 cellular cation…	GO:0000322 storage vacuole; GO:0000323 lytic vacuole; GO:0000324 fungal-type vacuole; GO:0005622 intracellular anatomical structure; GO:0005737 cytoplasm; GO:0005768 endosome; GO:0005773 vacuole; GO:0005783 endoplasmic reticulum; GO:0005794 Golgi apparatus; GO:0005795 Golgi stack; GO:0005797 Golgi medial cisterna; GO:0005886 plasma membrane; GO:0005887 integral component of plasma membrane; GO:00…	GO:0005215 transporter activity; GO:0005216 ion channel activity; GO:0005244 voltage-gated ion channel activity; GO:0005247 voltage-gated chloride channel activity; GO:0005253 anion channel activity; GO:0005254 chloride channel activity; GO:0008308 voltage-gated anion channel activity; GO:0008509 anion transmembrane transporter activity; GO:0015075 ion transmembrane transporter activity; GO:00151…	PF00571	PF00571 CBS domain		P	KOG0475	Cl- channel CLC-3 and related proteins (CLC superfamily)
J9VIH4	99	S	0.138662	0.00269084	Down	Uncharacterized protein OS=Cryptococcus neoformans var. grubii serotype A (strain H99 / ATCC 208821 / CBS 10515 / FGSC 9487) OX=235443 GN=CNAG_00246 PE=4 SV=1	CNAG_00246	_S[Phospho (STY)]DTHLPR_	0.999997	391193	251379	153635	40463.6	33747.2	34700.1	2.57999	1.69472	0.983439	0.27757	0.224001	0.227534	mitochondria
J9VIH4	260	S	0.38634	0.0221516	Down	Uncharacterized protein OS=Cryptococcus neoformans var. grubii serotype A (strain H99 / ATCC 208821 / CBS 10515 / FGSC 9487) OX=235443 GN=CNAG_00246 PE=4 SV=1	CNAG_00246	_VASS[Phospho (STY)]KS[Phospho (STY)]LVGPISAITSMDATPDSGLPTEPPR_	0.949173	49192		46757.4	22576.5	18227.6	13054.7	1.63346		1.50694	0.779744	0.60916	0.430995	mitochondria
J9VIH4	262	S	0.38634	0.0221516	Down	Uncharacterized protein OS=Cryptococcus neoformans var. grubii serotype A (strain H99 / ATCC 208821 / CBS 10515 / FGSC 9487) OX=235443 GN=CNAG_00246 PE=4 SV=1	CNAG_00246	_VASS[Phospho (STY)]KS[Phospho (STY)]LVGPISAITSMDATPDSGLPTEPPR_	0.999886	49192		46757.4	22576.5	18227.6	13054.7	1.63346		1.50694	0.779744	0.60916	0.430995	mitochondria
J9VIH4	291	S	0.331152	0.000560276	Down	Uncharacterized protein OS=Cryptococcus neoformans var. grubii serotype A (strain H99 / ATCC 208821 / CBS 10515 / FGSC 9487) OX=235443 GN=CNAG_00246 PE=4 SV=1	CNAG_00246	_GLQS[Phospho (STY)]ETSEPK_	1	96011.7	107926	113598	40051.9	33553.7	29582.3	1.36226	1.56532	1.56436	0.591069	0.479139	0.417308	mitochondria
J9VIH6	294	S	0.565239	0.00757439	Down	Golgi apparatus membrane protein TVP38 OS=Cryptococcus neoformans var. grubii serotype A (strain H99 / ATCC 208821 / CBS 10515 / FGSC 9487) OX=235443 GN=CNAG_04992 PE=3 SV=1	CNAG_04992	_PS[Phospho (STY)]SFSHHSYAR_	0.981873	7466.65	8838.41	7910.67		5179.02	5483.75	1.15579	1.36496	1.12989		0.648019	0.727635	plasma membrane
J9VII8	205	S	0.174191	0.0155523	Down	Translation initiation factor eIF-2B subunit beta OS=Cryptococcus neoformans var. grubii serotype A (strain H99 / ATCC 208821 / CBS 10515 / FGSC 9487) OX=235443 GN=CNAG_05007 PE=3 SV=2	CNAG_05007	_GS[Phospho (STY)]SGMVTPR_	0.880714		96862.4	91971.8	17665.9	17896.1			1.67752	1.84775	0.304941	0.309128		cytoplasm	K03754	EIF2B2; translation initiation factor eIF-2B subunit beta		GO:0002181 cytoplasmic translation; GO:0002183 cytoplasmic translational initiation; GO:0006412 translation; GO:0006413 translational initiation; GO:0006417 regulation of translation; GO:0006446 regulation of translational initiation; GO:0006518 peptide metabolic process; GO:0006807 nitrogen compound metabolic process; GO:0008152 metabolic process; GO:0009058 biosynthetic process; GO:0009059 macr…	GO:0005622 intracellular anatomical structure; GO:0005737 cytoplasm; GO:0005739 mitochondrion; GO:0005829 cytosol; GO:0005851 eukaryotic translation initiation factor 2B complex; GO:0032045 guanyl-nucleotide exchange factor complex; GO:0032991 protein-containing complex; GO:0043226 organelle; GO:0043227 membrane-bounded organelle; GO:0043229 intracellular organelle; GO:0043231 intracellular membr…	GO:0003676 nucleic acid binding; GO:0003723 RNA binding; GO:0003743 translation initiation factor activity; GO:0005085 guanyl-nucleotide exchange factor activity; GO:0005488 binding; GO:0005515 protein binding; GO:0008135 translation factor activity, RNA binding; GO:0019899 enzyme binding; GO:0030234 enzyme regulator activity; GO:0051020 GTPase binding; GO:0097159 organic cyclic compound binding;…				J	KOG1465	Translation initiation factor 2B, beta subunit (eIF-2Bbeta/GCD7)
J9VII8	210	T	0.306824	2.63542e-05	Down	Translation initiation factor eIF-2B subunit beta OS=Cryptococcus neoformans var. grubii serotype A (strain H99 / ATCC 208821 / CBS 10515 / FGSC 9487) OX=235443 GN=CNAG_05007 PE=3 SV=2	CNAG_05007	_GSSGMVT[Phospho (STY)]PR_	1	251437	211759	205074	74878.6	70831.8	58677.4	1.58062	1.41454	1.58914	0.49854	0.471923	0.43611	cytoplasm	K03754	EIF2B2; translation initiation factor eIF-2B subunit beta		GO:0002181 cytoplasmic translation; GO:0002183 cytoplasmic translational initiation; GO:0006412 translation; GO:0006413 translational initiation; GO:0006417 regulation of translation; GO:0006446 regulation of translational initiation; GO:0006518 peptide metabolic process; GO:0006807 nitrogen compound metabolic process; GO:0008152 metabolic process; GO:0009058 biosynthetic process; GO:0009059 macr…	GO:0005622 intracellular anatomical structure; GO:0005737 cytoplasm; GO:0005739 mitochondrion; GO:0005829 cytosol; GO:0005851 eukaryotic translation initiation factor 2B complex; GO:0032045 guanyl-nucleotide exchange factor complex; GO:0032991 protein-containing complex; GO:0043226 organelle; GO:0043227 membrane-bounded organelle; GO:0043229 intracellular organelle; GO:0043231 intracellular membr…	GO:0003676 nucleic acid binding; GO:0003723 RNA binding; GO:0003743 translation initiation factor activity; GO:0005085 guanyl-nucleotide exchange factor activity; GO:0005488 binding; GO:0005515 protein binding; GO:0008135 translation factor activity, RNA binding; GO:0019899 enzyme binding; GO:0030234 enzyme regulator activity; GO:0051020 GTPase binding; GO:0097159 organic cyclic compound binding;…				J	KOG1465	Translation initiation factor 2B, beta subunit (eIF-2Bbeta/GCD7)
J9VII9	94	S	0.567814	0.033684	Down	Uncharacterized protein OS=Cryptococcus neoformans var. grubii serotype A (strain H99 / ATCC 208821 / CBS 10515 / FGSC 9487) OX=235443 GN=CNAG_02684 PE=4 SV=1	CNAG_02684	_AYS[Phospho (STY)]FPAELAEPAVR_	0.999996	74565.8	61350.1	60129.1	91576.5	63807.3	50529	1.51353	1.25792	1.40491	1.06304	0.735959	0.572398	nucleus
J9VII9	252	S	0.647307	0.0249661	Down	Uncharacterized protein OS=Cryptococcus neoformans var. grubii serotype A (strain H99 / ATCC 208821 / CBS 10515 / FGSC 9487) OX=235443 GN=CNAG_02684 PE=4 SV=1	CNAG_02684	_PSLVPSHSHPLEAKPAS[Phospho (STY)]PVAHIIATSAGSR_	1	133573	138265	147436	191871	174537	139439	1.17802	1.23178	1.49675	0.967736	0.874687	0.686314	nucleus
J9VII9	266	S	0.271675	0.00048455	Down	Uncharacterized protein OS=Cryptococcus neoformans var. grubii serotype A (strain H99 / ATCC 208821 / CBS 10515 / FGSC 9487) OX=235443 GN=CNAG_02684 PE=4 SV=1	CNAG_02684	_S[Phospho (STY)]RDDIVSWLNEVK_	1	41973	54850.2	53488.5	27608.9	23554.2	25101.9	1.51142	1.99518	2.21712	0.568565	0.481967	0.504463	nucleus
J9VII9	558	S	0.559812	0.00430275	Down	Uncharacterized protein OS=Cryptococcus neoformans var. grubii serotype A (strain H99 / ATCC 208821 / CBS 10515 / FGSC 9487) OX=235443 GN=CNAG_02684 PE=4 SV=1	CNAG_02684	_QPS[Phospho (STY)]EPDQSPEQAMVR_	0.999986	195432	226875	236088	235996	229328	223187	1.18383	1.38825	1.64619	0.81755	0.789376	0.754517	nucleus
J9VII9	298	T	0.412926	0.00486035	Down	Uncharacterized protein OS=Cryptococcus neoformans var. grubii serotype A (strain H99 / ATCC 208821 / CBS 10515 / FGSC 9487) OX=235443 GN=CNAG_02684 PE=4 SV=1	CNAG_02684	_SQADMLT[Phospho (STY)]PTQER_	0.999977	302799	339154	259469	268817	250805	167678	1.55503	1.75941	1.53385	0.789505	0.731901	0.48058	nucleus
J9VIJ6	2	S	0.607079	3.22759e-06	Down	aspartate-semialdehyde dehydrogenase OS=Cryptococcus neoformans var. grubii serotype A (strain H99 / ATCC 208821 / CBS 10515 / FGSC 9487) OX=235443 GN=CNAG_00256 PE=3 SV=1	CNAG_00256	_[Acetyl (Protein N-term)]S[Phospho (STY)]APARPQIK_	1	145185	132776	153319	82353.8	86109.7	86006.7	1.24544	1.21274	1.26086	0.741981	0.759378	0.75639	mitochondria	K00133	asd; aspartate-semialdehyde dehydrogenase [EC:1.2.1.11]	map00260 Glycine, serine and threonine metabolism; map00261 Monobactam biosynthesis; map00270 Cysteine and methionine metabolism; map00300 Lysine biosynthesis; map01100 Metabolic pathways; map01110 Biosynthesis of secondary metabolites; map01210 2-Oxocarboxylic acid metabolism; map01230 Biosynthesis of amino acids	GO:0000096 sulfur amino acid metabolic process; GO:0000097 sulfur amino acid biosynthetic process; GO:0006082 organic acid metabolic process; GO:0006520 cellular amino acid metabolic process; GO:0006555 methionine metabolic process; GO:0006566 threonine metabolic process; GO:0006790 sulfur compound metabolic process; GO:0006807 nitrogen compound metabolic process; GO:0008152 metabolic process; GO…	GO:0005622 intracellular anatomical structure; GO:0005634 nucleus; GO:0005737 cytoplasm; GO:0005886 plasma membrane; GO:0016020 membrane; GO:0043226 organelle; GO:0043227 membrane-bounded organelle; GO:0043229 intracellular organelle; GO:0043231 intracellular membrane-bounded organelle; GO:0071944 cell periphery;	GO:0003824 catalytic activity; GO:0004073 aspartate-semialdehyde dehydrogenase activity; GO:0016491 oxidoreductase activity; GO:0016620 oxidoreductase activity, acting on the aldehyde or oxo group of donors, NAD or NADP as acceptor; GO:0016903 oxidoreductase activity, acting on the aldehyde or oxo group of donors;	PF01118; PF02774	PF01118 Semialdehyde dehydrogenase, NAD binding domain; PF02774 Semialdehyde dehydrogenase, dimerisation domain		E	KOG4777	Aspartate-semialdehyde dehydrogenase
J9VIK6	175	S	0.50885	0.00528397	Down	INO80 complex subunit C OS=Cryptococcus neoformans var. grubii serotype A (strain H99 / ATCC 208821 / CBS 10515 / FGSC 9487) OX=235443 GN=CNAG_00271 PE=4 SV=2	CNAG_00271	_ERPDTQAPNDHS[Phospho (STY)]EDGRPK_	1	16772.4	14892.3	14491.1	10640.6	8998.8	7293.41	1.53743	1.30228	1.23108	0.819848	0.680035	0.571537	mitochondria	K11667	INO80C, IES6; INO80 complex subunit C		GO:0006325 chromatin organization; GO:0006338 chromatin remodeling; GO:0006996 organelle organization; GO:0009987 cellular process; GO:0010646 regulation of cell communication; GO:0010647 positive regulation of cell communication; GO:0016043 cellular component organization; GO:0032101 regulation of response to external stimulus; GO:0032103 positive regulation of response to external stimulus; GO:…	GO:0000228 nuclear chromosome; GO:0000785 chromatin; GO:0005622 intracellular anatomical structure; GO:0005634 nucleus; GO:0005694 chromosome; GO:0031011 Ino80 complex; GO:0031974 membrane-enclosed lumen; GO:0031981 nuclear lumen; GO:0032991 protein-containing complex; GO:0033202 DNA helicase complex; GO:0043226 organelle; GO:0043227 membrane-bounded organelle; GO:0043228 non-membrane-bounded org…		PF08265	PF08265 YL1 nuclear protein C-terminal domain		S	KOG4137	Uncharacterized conserved protein
J9VIL0	479	S	1.99257	0.00129785	Up	Cyclin-like domain-containing protein OS=Cryptococcus neoformans var. grubii serotype A (strain H99 / ATCC 208821 / CBS 10515 / FGSC 9487) OX=235443 GN=CNAG_02658 PE=4 SV=2	CNAG_02658	_RGS[Phospho (STY)]TGHVYPAPTPK_	1	435535	280445	323592	899291	855462	783585	0.728094	0.64559	0.564897	1.39361	1.27735	1.19181	nucleus										R	KOG1674	Cyclin
J9VIL8	49	S	0.526497	0.000194564	Down	Trafficking protein particle complex subunit 11 domain-containing protein OS=Cryptococcus neoformans var. grubii serotype A (strain H99 / ATCC 208821 / CBS 10515 / FGSC 9487) OX=235443 GN=CNAG_03756 PE=4 SV=2	CNAG_03756	_RPS[Phospho (STY)]GGTFLDTAVPAHSPSPTAEESLPK_	0.995797	191221	228713	202458		124601	121209	1.25498	1.27941	1.34317		0.69124	0.669775	nucleus	K20308	TRAPPC11; trafficking protein particle complex subunit 11								S	KOG4386	Uncharacterized conserved protein
J9VIL8	64	S	7.00014	0.00390598	Up	Trafficking protein particle complex subunit 11 domain-containing protein OS=Cryptococcus neoformans var. grubii serotype A (strain H99 / ATCC 208821 / CBS 10515 / FGSC 9487) OX=235443 GN=CNAG_03756 PE=4 SV=2	CNAG_03756	_RPSGGTFLDTAVPAHS[Phospho (STY)]PS[Phospho (STY)]PTAEESLPK_	0.999986	28696.9	22113.1	51408.7	403264	215558	243757	0.203377	0.133578	0.368299	2.19104	1.29133	1.45451	nucleus	K20308	TRAPPC11; trafficking protein particle complex subunit 11								S	KOG4386	Uncharacterized conserved protein
J9VIN6	59	S	2.41221	0.00883648	Up	Spindle pole body component OS=Cryptococcus neoformans var. grubii serotype A (strain H99 / ATCC 208821 / CBS 10515 / FGSC 9487) OX=235443 GN=CNAG_00300 PE=3 SV=2	CNAG_00300	_IRPGAILEELEQS[Phospho (STY)]GEGSGILHR_	1	1771.79	2564.85	1114.89	4967.18	4486.16	3977.05	0.615606	0.729124	0.389226	1.43491	1.45627	1.29148	mitochondria	K16569	TUBGCP2, GCP2; gamma-tubulin complex component 2		GO:0000003 reproduction; GO:0000226 microtubule cytoskeleton organization; GO:0000278 mitotic cell cycle; GO:0000280 nuclear division; GO:0006810 transport; GO:0006928 movement of cell or subcellular component; GO:0006996 organelle organization; GO:0007010 cytoskeleton organization; GO:0007017 microtubule-based process; GO:0007018 microtubule-based movement; GO:0007020 microtubule nucleation; GO:…	GO:0000923 equatorial microtubule organizing center; GO:0000930 gamma-tubulin complex; GO:0005622 intracellular anatomical structure; GO:0005737 cytoplasm; GO:0005815 microtubule organizing center; GO:0005816 spindle pole body; GO:0005822 inner plaque of spindle pole body; GO:0005824 outer plaque of spindle pole body; GO:0005825 half bridge of spindle pole body; GO:0005856 cytoskeleton; GO:000827…	GO:0005198 structural molecule activity; GO:0005200 structural constituent of cytoskeleton; GO:0005488 binding; GO:0005515 protein binding; GO:0008092 cytoskeletal protein binding; GO:0015631 tubulin binding; GO:0043015 gamma-tubulin binding;	PF17681; PF04130	PF17681 Gamma tubulin complex component N-terminal; PF04130 Gamma tubulin complex component C-terminal		Z	KOG2001	Gamma-tubulin complex, DGRIP84/SPC97 component
J9VIP7	475	S	2.62821	0.0282788	Up	GIT Spa2 homology (SHD) domain-containing protein OS=Cryptococcus neoformans var. grubii serotype A (strain H99 / ATCC 208821 / CBS 10515 / FGSC 9487) OX=235443 GN=CNAG_07562 PE=4 SV=2	CNAG_07562	_SQLDMRS[Phospho (STY)]PESR_	0.999371	6896.68	11504	11850.9		29283	21814.3	0.445849	0.613297	0.786913		1.88329	1.35127	mitochondria	K19846	SPA2; protein SPA2	map04011 MAPK signaling pathway - yeast	GO:0000003 reproduction; GO:0000278 mitotic cell cycle; GO:0000281 mitotic cytokinesis; GO:0000282 cellular bud site selection; GO:0000746 conjugation; GO:0000747 conjugation with cellular fusion; GO:0000753 cell morphogenesis involved in conjugation with cellular fusion; GO:0000767 cell morphogenesis involved in conjugation; GO:0000902 cell morphogenesis; GO:0000910 cytokinesis; GO:0001932 regul…	GO:0000131 incipient cellular bud site; GO:0000133 polarisome; GO:0005622 intracellular anatomical structure; GO:0005737 cytoplasm; GO:0005826 actomyosin contractile ring; GO:0005856 cytoskeleton; GO:0005933 cellular bud; GO:0005934 cellular bud tip; GO:0005935 cellular bud neck; GO:0005937 mating projection; GO:0005938 cell cortex; GO:0015629 actin cytoskeleton; GO:0030427 site of polarized grow…	GO:0005078 MAP-kinase scaffold activity; GO:0005096 GTPase activator activity; GO:0005198 structural molecule activity; GO:0005488 binding; GO:0005515 protein binding; GO:0005519 cytoskeletal regulatory protein binding; GO:0008047 enzyme activator activity; GO:0008092 cytoskeletal protein binding; GO:0019899 enzyme binding; GO:0019900 kinase binding; GO:0030234 enzyme regulator activity; GO:00306…	PF12205	PF12205 G protein-coupled receptor kinase-interacting protein 1 C term
J9VIP7	982	S	0.265299	0.000310101	Down	GIT Spa2 homology (SHD) domain-containing protein OS=Cryptococcus neoformans var. grubii serotype A (strain H99 / ATCC 208821 / CBS 10515 / FGSC 9487) OX=235443 GN=CNAG_07562 PE=4 SV=2	CNAG_07562	_INS[Phospho (STY)]FQSTSTTR_	1	112145	123489	116344	30262.8	31009.4		1.42714	1.29595	1.52075	0.358008	0.392583		mitochondria	K19846	SPA2; protein SPA2	map04011 MAPK signaling pathway - yeast	GO:0000003 reproduction; GO:0000278 mitotic cell cycle; GO:0000281 mitotic cytokinesis; GO:0000282 cellular bud site selection; GO:0000746 conjugation; GO:0000747 conjugation with cellular fusion; GO:0000753 cell morphogenesis involved in conjugation with cellular fusion; GO:0000767 cell morphogenesis involved in conjugation; GO:0000902 cell morphogenesis; GO:0000910 cytokinesis; GO:0001932 regul…	GO:0000131 incipient cellular bud site; GO:0000133 polarisome; GO:0005622 intracellular anatomical structure; GO:0005737 cytoplasm; GO:0005826 actomyosin contractile ring; GO:0005856 cytoskeleton; GO:0005933 cellular bud; GO:0005934 cellular bud tip; GO:0005935 cellular bud neck; GO:0005937 mating projection; GO:0005938 cell cortex; GO:0015629 actin cytoskeleton; GO:0030427 site of polarized grow…	GO:0005078 MAP-kinase scaffold activity; GO:0005096 GTPase activator activity; GO:0005198 structural molecule activity; GO:0005488 binding; GO:0005515 protein binding; GO:0005519 cytoskeletal regulatory protein binding; GO:0008047 enzyme activator activity; GO:0008092 cytoskeletal protein binding; GO:0019899 enzyme binding; GO:0019900 kinase binding; GO:0030234 enzyme regulator activity; GO:00306…	PF12205	PF12205 G protein-coupled receptor kinase-interacting protein 1 C term
J9VIR0	348	S	0.66457	0.0439268	Down	alanine--glyoxylate transaminase OS=Cryptococcus neoformans var. grubii serotype A (strain H99 / ATCC 208821 / CBS 10515 / FGSC 9487) OX=235443 GN=CNAG_07808 PE=3 SV=1	CNAG_07808	_AIVS[Phospho (STY)]EYFR_	0.999074	2334.09	2455.31	3278.95	1826.05	2787.05	2199.39	1.07756	1.1807	1.42672	0.672643	1.00225	0.774037	cytoplasm	K00830	AGXT; alanine-glyoxylate transaminase / serine-glyoxylate transaminase / serine-pyruvate transaminase [EC:2.6.1.44 2.6.1.45 2.6.1.51]	map00250 Alanine, aspartate and glutamate metabolism; map00260 Glycine, serine and threonine metabolism; map00630 Glyoxylate and dicarboxylate metabolism; map00680 Methane metabolism; map01100 Metabolic pathways; map01110 Biosynthesis of secondary metabolites; map01200 Carbon metabolism; map04146 Peroxisome	GO:0001505 regulation of neurotransmitter levels; GO:0006082 organic acid metabolic process; GO:0006520 cellular amino acid metabolic process; GO:0006544 glycine metabolic process; GO:0006545 glycine biosynthetic process; GO:0006807 nitrogen compound metabolic process; GO:0008152 metabolic process; GO:0008652 cellular amino acid biosynthetic process; GO:0009058 biosynthetic process; GO:0009069 se…	GO:0005622 intracellular anatomical structure; GO:0005737 cytoplasm; GO:0005739 mitochondrion; GO:0005777 peroxisome; GO:0005829 cytosol; GO:0042579 microbody; GO:0043226 organelle; GO:0043227 membrane-bounded organelle; GO:0043229 intracellular organelle; GO:0043231 intracellular membrane-bounded organelle;	GO:0003824 catalytic activity; GO:0004760 serine-pyruvate transaminase activity; GO:0008453 alanine-glyoxylate transaminase activity; GO:0008483 transaminase activity; GO:0016740 transferase activity; GO:0016769 transferase activity, transferring nitrogenous groups;	PF00266	PF00266 Aminotransferase class-V	PF00266 Aminotransferase class-V	R	KOG2862	Alanine-glyoxylate aminotransferase AGT1
J9VIS4	73	S	0.15314	0.0120378	Down	BZIP domain-containing protein OS=Cryptococcus neoformans var. grubii serotype A (strain H99 / ATCC 208821 / CBS 10515 / FGSC 9487) OX=235443 GN=CNAG_02589 PE=4 SV=2	CNAG_02589	_ALRPQS[Phospho (STY)]SLER_	0.99386	38284.3	39952.2	48798.7	9743.42	13182.9	3122.98	1.65032	1.85393	2.39237	0.317585	0.480761	0.104664	nucleus
J9VIS4	201	S	0.54962	0.000867008	Down	BZIP domain-containing protein OS=Cryptococcus neoformans var. grubii serotype A (strain H99 / ATCC 208821 / CBS 10515 / FGSC 9487) OX=235443 GN=CNAG_02589 PE=4 SV=2	CNAG_02589	_S[Phospho (STY)]AIVGHSNVGDLGLGEMDIDNPHDVEGR_	1	68398.2	69918.7	66824.9	51935.6	52903.7	47210.4	1.26364	1.39052	1.40407	0.725511	0.826867	0.678103	nucleus
J9VIT9	525	S	0.6419	0.00416109	Down	Vacuolar protein 8 OS=Cryptococcus neoformans var. grubii serotype A (strain H99 / ATCC 208821 / CBS 10515 / FGSC 9487) OX=235443 GN=CNAG_00354 PE=3 SV=1	CNAG_00354	_QLAKS[Phospho (STY)]PPPS[Phospho (STY)]R_	1	305926	288760	276730	247095	245065	207999	1.32824	1.15528	1.26911	0.819973	0.879865	0.708974	nucleus	K08332	VAC8; vacuolar protein 8		GO:0000011 vacuole inheritance; GO:0006914 autophagy; GO:0006996 organelle organization; GO:0007033 vacuole organization; GO:0008104 protein localization; GO:0008152 metabolic process; GO:0009056 catabolic process; GO:0009607 response to biotic stimulus; GO:0009987 cellular process; GO:0016043 cellular component organization; GO:0016050 vesicle organization; GO:0016236 macroautophagy; GO:0016237 …	GO:0000322 storage vacuole; GO:0000323 lytic vacuole; GO:0000324 fungal-type vacuole; GO:0000329 fungal-type vacuole membrane; GO:0005622 intracellular anatomical structure; GO:0005634 nucleus; GO:0005737 cytoplasm; GO:0005773 vacuole; GO:0005774 vacuolar membrane; GO:0005829 cytosol; GO:0016020 membrane; GO:0031090 organelle membrane; GO:0032991 protein-containing complex; GO:0043226 organelle; …	GO:0005488 binding; GO:0005515 protein binding; GO:0043495 protein-membrane adaptor activity;				U	KOG4224	Armadillo repeat protein VAC8 required for vacuole fusion, inheritance and cytosol-to-vacuole protein targeting
J9VIT9	543	S	0.630558	0.0486239	Down	Vacuolar protein 8 OS=Cryptococcus neoformans var. grubii serotype A (strain H99 / ATCC 208821 / CBS 10515 / FGSC 9487) OX=235443 GN=CNAG_00354 PE=3 SV=1	CNAG_00354	_RDPNDPSAGS[Phospho (STY)]S[Phospho (STY)]EDEFEDGLTDQEGEGEIVSLAR_	0.997143	962364	750693	664733	816546	544050	524493	1.54039	1.10724	1.12389	0.998959	0.720122	0.659085	nucleus	K08332	VAC8; vacuolar protein 8		GO:0000011 vacuole inheritance; GO:0006914 autophagy; GO:0006996 organelle organization; GO:0007033 vacuole organization; GO:0008104 protein localization; GO:0008152 metabolic process; GO:0009056 catabolic process; GO:0009607 response to biotic stimulus; GO:0009987 cellular process; GO:0016043 cellular component organization; GO:0016050 vesicle organization; GO:0016236 macroautophagy; GO:0016237 …	GO:0000322 storage vacuole; GO:0000323 lytic vacuole; GO:0000324 fungal-type vacuole; GO:0000329 fungal-type vacuole membrane; GO:0005622 intracellular anatomical structure; GO:0005634 nucleus; GO:0005737 cytoplasm; GO:0005773 vacuole; GO:0005774 vacuolar membrane; GO:0005829 cytosol; GO:0016020 membrane; GO:0031090 organelle membrane; GO:0032991 protein-containing complex; GO:0043226 organelle; …	GO:0005488 binding; GO:0005515 protein binding; GO:0043495 protein-membrane adaptor activity;				U	KOG4224	Armadillo repeat protein VAC8 required for vacuole fusion, inheritance and cytosol-to-vacuole protein targeting
J9VIT9	592	S	0.558962	0.0213567	Down	Vacuolar protein 8 OS=Cryptococcus neoformans var. grubii serotype A (strain H99 / ATCC 208821 / CBS 10515 / FGSC 9487) OX=235443 GN=CNAG_00354 PE=3 SV=1	CNAG_00354	_NVPVNS[Phospho (STY)]HGQAPGQGQT[Phospho (STY)]S[Phospho (STY)]QVGSM[Oxidation (M)]GSEHAALR_	1	9181.66		10242.4	6055.47	7217.86	7862.15	1.28718		1.51673	0.648848	0.836765	0.865309	nucleus	K08332	VAC8; vacuolar protein 8		GO:0000011 vacuole inheritance; GO:0006914 autophagy; GO:0006996 organelle organization; GO:0007033 vacuole organization; GO:0008104 protein localization; GO:0008152 metabolic process; GO:0009056 catabolic process; GO:0009607 response to biotic stimulus; GO:0009987 cellular process; GO:0016043 cellular component organization; GO:0016050 vesicle organization; GO:0016236 macroautophagy; GO:0016237 …	GO:0000322 storage vacuole; GO:0000323 lytic vacuole; GO:0000324 fungal-type vacuole; GO:0000329 fungal-type vacuole membrane; GO:0005622 intracellular anatomical structure; GO:0005634 nucleus; GO:0005737 cytoplasm; GO:0005773 vacuole; GO:0005774 vacuolar membrane; GO:0005829 cytosol; GO:0016020 membrane; GO:0031090 organelle membrane; GO:0032991 protein-containing complex; GO:0043226 organelle; …	GO:0005488 binding; GO:0005515 protein binding; GO:0043495 protein-membrane adaptor activity;				U	KOG4224	Armadillo repeat protein VAC8 required for vacuole fusion, inheritance and cytosol-to-vacuole protein targeting
J9VIV0	6	T	0.546709	0.000264842	Down	CBS domain-containing protein OS=Cryptococcus neoformans var. grubii serotype A (strain H99 / ATCC 208821 / CBS 10515 / FGSC 9487) OX=235443 GN=CNAG_06879 PE=4 SV=2	CNAG_06879	_EAT[Phospho (STY)]PKPVAHDYR_	1	2.20328e+06	1.90121e+06	2.27445e+06	1.5814e+06	1.54274e+06	1.58067e+06	1.38146	1.25448	1.42132	0.764159	0.692362	0.761623	nucleus
J9VIV2	289	S	0.642991	0.00167994	Down	Mediator of RNA polymerase II transcription subunit 6 OS=Cryptococcus neoformans var. grubii serotype A (strain H99 / ATCC 208821 / CBS 10515 / FGSC 9487) OX=235443 GN=MED6 PE=3 SV=1	MED6	_NIS[Phospho (STY)]VPFVPK_	1	34125.4	28826.3	34214.2	21974.9	21812.3	19338.4	1.33586	1.12276	1.19758	0.814856	0.79646	0.739588	nucleus	K15128	MED6; mediator of RNA polymerase II transcription subunit 6		GO:0006139 nucleobase-containing compound metabolic process; GO:0006351 transcription, DNA-templated; GO:0006352 DNA-templated transcription, initiation; GO:0006355 regulation of transcription, DNA-templated; GO:0006357 regulation of transcription by RNA polymerase II; GO:0006366 transcription by RNA polymerase II; GO:0006367 transcription initiation from RNA polymerase II promoter; GO:0006725 ce…	GO:0000428 DNA-directed RNA polymerase complex; GO:0005622 intracellular anatomical structure; GO:0005634 nucleus; GO:0005654 nucleoplasm; GO:0005667 transcription regulator complex; GO:0016591 RNA polymerase II, holoenzyme; GO:0016592 mediator complex; GO:0030880 RNA polymerase complex; GO:0031974 membrane-enclosed lumen; GO:0031981 nuclear lumen; GO:0032991 protein-containing complex; GO:004322…	GO:0003712 transcription coregulator activity; GO:0003713 transcription coactivator activity; GO:0140110 transcription regulator activity;				K	KOG3169	RNA polymerase II transcriptional regulation mediator
J9VIW1	202	S	0.608347	0.0242003	Down	Autophagy-related protein 3 OS=Cryptococcus neoformans var. grubii serotype A (strain H99 / ATCC 208821 / CBS 10515 / FGSC 9487) OX=235443 GN=CNAG_06892 PE=3 SV=1	CNAG_06892	_IVHPSEAEVNS[Phospho (STY)]TAGK_	0.989776	830343	862683	1.06165e+06	632992	719705	795556	1.08958	1.19592	1.58045	0.667315	0.798757	0.885764	cytoplasm	K08343	ATG3; ubiquitin-like-conjugating enzyme ATG3	map04136 Autophagy - other; map04138 Autophagy - yeast	GO:0000045 autophagosome assembly; GO:0000422 autophagy of mitochondrion; GO:0006464 cellular protein modification process; GO:0006497 protein lipidation; GO:0006501 C-terminal protein lipidation; GO:0006807 nitrogen compound metabolic process; GO:0006914 autophagy; GO:0006996 organelle organization; GO:0007005 mitochondrion organization; GO:0007033 vacuole organization; GO:0008104 protein locali…	GO:0000151 ubiquitin ligase complex; GO:0000153 cytoplasmic ubiquitin ligase complex; GO:0005622 intracellular anatomical structure; GO:0005737 cytoplasm; GO:0005829 cytosol; GO:0032991 protein-containing complex; GO:1902494 catalytic complex; GO:1990234 transferase complex;	GO:0003824 catalytic activity; GO:0016740 transferase activity; GO:0019776 Atg8 ligase activity;	PF03987	PF03987 Autophagocytosis associated protein, active-site domain	PF03987 Autophagocytosis associated protein, active-site domain	R	KOG2981	Protein involved in autophagocytosis during starvation
J9VIW2	297	S	1.76891	0.000525889	Up	Translation initiation factor 4G OS=Cryptococcus neoformans var. grubii serotype A (strain H99 / ATCC 208821 / CBS 10515 / FGSC 9487) OX=235443 GN=CNAG_00386 PE=4 SV=1	CNAG_00386	_TEQADSAS[Phospho (STY)]EPIK_	0.943614	29691.2	35487.1	31073.1	38466.5	36771.7	38473.1	0.69176	0.826481	0.77623	1.36913	1.29737	1.39222	nucleus	K03260	EIF4G; translation initiation factor 4G		GO:0002181 cytoplasmic translation; GO:0002183 cytoplasmic translational initiation; GO:0006412 translation; GO:0006413 translational initiation; GO:0006518 peptide metabolic process; GO:0006807 nitrogen compound metabolic process; GO:0006996 organelle organization; GO:0008152 metabolic process; GO:0009058 biosynthetic process; GO:0009059 macromolecule biosynthetic process; GO:0009987 cellular pr…	GO:0000932 P-body; GO:0005622 intracellular anatomical structure; GO:0005634 nucleus; GO:0005737 cytoplasm; GO:0005739 mitochondrion; GO:0010494 cytoplasmic stress granule; GO:0016281 eukaryotic translation initiation factor 4F complex; GO:0032991 protein-containing complex; GO:0035770 ribonucleoprotein granule; GO:0036464 cytoplasmic ribonucleoprotein granule; GO:0043226 organelle; GO:0043227 me…	GO:0003676 nucleic acid binding; GO:0003723 RNA binding; GO:0003729 mRNA binding; GO:0003743 translation initiation factor activity; GO:0005198 structural molecule activity; GO:0005488 binding; GO:0005515 protein binding; GO:0008135 translation factor activity, RNA binding; GO:0031369 translation initiation factor binding; GO:0097159 organic cyclic compound binding; GO:1901363 heterocyclic compou…	PF12152	PF12152 Eukaryotic translation initiation factor 4G1		J	KOG0401	Translation initiation factor 4F, ribosome/mRNA-bridging subunit (eIF-4G)
J9VIW2	713	S	2.06014	0.000717662	Up	Translation initiation factor 4G OS=Cryptococcus neoformans var. grubii serotype A (strain H99 / ATCC 208821 / CBS 10515 / FGSC 9487) OX=235443 GN=CNAG_00386 PE=4 SV=1	CNAG_00386	_AEDS[Phospho (STY)]GEEKEADLMSDEYYAAQK_	1	109418	123191	128663	177291	156447	164536	0.622714	0.700836	0.785113	1.54143	1.34831	1.45441	nucleus	K03260	EIF4G; translation initiation factor 4G		GO:0002181 cytoplasmic translation; GO:0002183 cytoplasmic translational initiation; GO:0006412 translation; GO:0006413 translational initiation; GO:0006518 peptide metabolic process; GO:0006807 nitrogen compound metabolic process; GO:0006996 organelle organization; GO:0008152 metabolic process; GO:0009058 biosynthetic process; GO:0009059 macromolecule biosynthetic process; GO:0009987 cellular pr…	GO:0000932 P-body; GO:0005622 intracellular anatomical structure; GO:0005634 nucleus; GO:0005737 cytoplasm; GO:0005739 mitochondrion; GO:0010494 cytoplasmic stress granule; GO:0016281 eukaryotic translation initiation factor 4F complex; GO:0032991 protein-containing complex; GO:0035770 ribonucleoprotein granule; GO:0036464 cytoplasmic ribonucleoprotein granule; GO:0043226 organelle; GO:0043227 me…	GO:0003676 nucleic acid binding; GO:0003723 RNA binding; GO:0003729 mRNA binding; GO:0003743 translation initiation factor activity; GO:0005198 structural molecule activity; GO:0005488 binding; GO:0005515 protein binding; GO:0008135 translation factor activity, RNA binding; GO:0031369 translation initiation factor binding; GO:0097159 organic cyclic compound binding; GO:1901363 heterocyclic compou…	PF12152	PF12152 Eukaryotic translation initiation factor 4G1		J	KOG0401	Translation initiation factor 4F, ribosome/mRNA-bridging subunit (eIF-4G)
J9VIW2	723	S	1.66342	0.00677129	Up	Translation initiation factor 4G OS=Cryptococcus neoformans var. grubii serotype A (strain H99 / ATCC 208821 / CBS 10515 / FGSC 9487) OX=235443 GN=CNAG_00386 PE=4 SV=1	CNAG_00386	_EADLMS[Phospho (STY)]DEYYAAQK_	0.999999	77346.2	68820.2	76331.6	71235.1	82549.9	93613.7	0.805205	0.716174	0.852021	1.13291	1.30138	1.51367	nucleus	K03260	EIF4G; translation initiation factor 4G		GO:0002181 cytoplasmic translation; GO:0002183 cytoplasmic translational initiation; GO:0006412 translation; GO:0006413 translational initiation; GO:0006518 peptide metabolic process; GO:0006807 nitrogen compound metabolic process; GO:0006996 organelle organization; GO:0008152 metabolic process; GO:0009058 biosynthetic process; GO:0009059 macromolecule biosynthetic process; GO:0009987 cellular pr…	GO:0000932 P-body; GO:0005622 intracellular anatomical structure; GO:0005634 nucleus; GO:0005737 cytoplasm; GO:0005739 mitochondrion; GO:0010494 cytoplasmic stress granule; GO:0016281 eukaryotic translation initiation factor 4F complex; GO:0032991 protein-containing complex; GO:0035770 ribonucleoprotein granule; GO:0036464 cytoplasmic ribonucleoprotein granule; GO:0043226 organelle; GO:0043227 me…	GO:0003676 nucleic acid binding; GO:0003723 RNA binding; GO:0003729 mRNA binding; GO:0003743 translation initiation factor activity; GO:0005198 structural molecule activity; GO:0005488 binding; GO:0005515 protein binding; GO:0008135 translation factor activity, RNA binding; GO:0031369 translation initiation factor binding; GO:0097159 organic cyclic compound binding; GO:1901363 heterocyclic compou…	PF12152	PF12152 Eukaryotic translation initiation factor 4G1		J	KOG0401	Translation initiation factor 4F, ribosome/mRNA-bridging subunit (eIF-4G)
J9VIW2	939	S	2.71574	0.00171587	Up	Translation initiation factor 4G OS=Cryptococcus neoformans var. grubii serotype A (strain H99 / ATCC 208821 / CBS 10515 / FGSC 9487) OX=235443 GN=CNAG_00386 PE=4 SV=1	CNAG_00386	_GKPATASNAPS[Phospho (STY)]PTSR_	1	110543	98203.1	94628.9	203260	209521	138128	0.632994	0.562119	0.580991	1.7781	1.81684	1.22849	nucleus	K03260	EIF4G; translation initiation factor 4G		GO:0002181 cytoplasmic translation; GO:0002183 cytoplasmic translational initiation; GO:0006412 translation; GO:0006413 translational initiation; GO:0006518 peptide metabolic process; GO:0006807 nitrogen compound metabolic process; GO:0006996 organelle organization; GO:0008152 metabolic process; GO:0009058 biosynthetic process; GO:0009059 macromolecule biosynthetic process; GO:0009987 cellular pr…	GO:0000932 P-body; GO:0005622 intracellular anatomical structure; GO:0005634 nucleus; GO:0005737 cytoplasm; GO:0005739 mitochondrion; GO:0010494 cytoplasmic stress granule; GO:0016281 eukaryotic translation initiation factor 4F complex; GO:0032991 protein-containing complex; GO:0035770 ribonucleoprotein granule; GO:0036464 cytoplasmic ribonucleoprotein granule; GO:0043226 organelle; GO:0043227 me…	GO:0003676 nucleic acid binding; GO:0003723 RNA binding; GO:0003729 mRNA binding; GO:0003743 translation initiation factor activity; GO:0005198 structural molecule activity; GO:0005488 binding; GO:0005515 protein binding; GO:0008135 translation factor activity, RNA binding; GO:0031369 translation initiation factor binding; GO:0097159 organic cyclic compound binding; GO:1901363 heterocyclic compou…	PF12152	PF12152 Eukaryotic translation initiation factor 4G1		J	KOG0401	Translation initiation factor 4F, ribosome/mRNA-bridging subunit (eIF-4G)
J9VIW2	945	S	2.04357	0.0155695	Up	Translation initiation factor 4G OS=Cryptococcus neoformans var. grubii serotype A (strain H99 / ATCC 208821 / CBS 10515 / FGSC 9487) OX=235443 GN=CNAG_00386 PE=4 SV=1	CNAG_00386	_GKPATASNAPSPTSRPS[Phospho (STY)]S[Phospho (STY)]ANMFSALHEAHESESPAER_	0.999721	17437.6		19441.5	28753.7	27369.6	20588.2	0.625797		0.748091	1.57643	1.48743	1.1476	nucleus	K03260	EIF4G; translation initiation factor 4G		GO:0002181 cytoplasmic translation; GO:0002183 cytoplasmic translational initiation; GO:0006412 translation; GO:0006413 translational initiation; GO:0006518 peptide metabolic process; GO:0006807 nitrogen compound metabolic process; GO:0006996 organelle organization; GO:0008152 metabolic process; GO:0009058 biosynthetic process; GO:0009059 macromolecule biosynthetic process; GO:0009987 cellular pr…	GO:0000932 P-body; GO:0005622 intracellular anatomical structure; GO:0005634 nucleus; GO:0005737 cytoplasm; GO:0005739 mitochondrion; GO:0010494 cytoplasmic stress granule; GO:0016281 eukaryotic translation initiation factor 4F complex; GO:0032991 protein-containing complex; GO:0035770 ribonucleoprotein granule; GO:0036464 cytoplasmic ribonucleoprotein granule; GO:0043226 organelle; GO:0043227 me…	GO:0003676 nucleic acid binding; GO:0003723 RNA binding; GO:0003729 mRNA binding; GO:0003743 translation initiation factor activity; GO:0005198 structural molecule activity; GO:0005488 binding; GO:0005515 protein binding; GO:0008135 translation factor activity, RNA binding; GO:0031369 translation initiation factor binding; GO:0097159 organic cyclic compound binding; GO:1901363 heterocyclic compou…	PF12152	PF12152 Eukaryotic translation initiation factor 4G1		J	KOG0401	Translation initiation factor 4F, ribosome/mRNA-bridging subunit (eIF-4G)
J9VIW2	946	S	2.04357	0.0155695	Up	Translation initiation factor 4G OS=Cryptococcus neoformans var. grubii serotype A (strain H99 / ATCC 208821 / CBS 10515 / FGSC 9487) OX=235443 GN=CNAG_00386 PE=4 SV=1	CNAG_00386	_GKPATASNAPSPTSRPS[Phospho (STY)]S[Phospho (STY)]ANMFSALHEAHESESPAER_	0.99994	17437.6		19441.5	28753.7	27369.6	20588.2	0.625797		0.748091	1.57643	1.48743	1.1476	nucleus	K03260	EIF4G; translation initiation factor 4G		GO:0002181 cytoplasmic translation; GO:0002183 cytoplasmic translational initiation; GO:0006412 translation; GO:0006413 translational initiation; GO:0006518 peptide metabolic process; GO:0006807 nitrogen compound metabolic process; GO:0006996 organelle organization; GO:0008152 metabolic process; GO:0009058 biosynthetic process; GO:0009059 macromolecule biosynthetic process; GO:0009987 cellular pr…	GO:0000932 P-body; GO:0005622 intracellular anatomical structure; GO:0005634 nucleus; GO:0005737 cytoplasm; GO:0005739 mitochondrion; GO:0010494 cytoplasmic stress granule; GO:0016281 eukaryotic translation initiation factor 4F complex; GO:0032991 protein-containing complex; GO:0035770 ribonucleoprotein granule; GO:0036464 cytoplasmic ribonucleoprotein granule; GO:0043226 organelle; GO:0043227 me…	GO:0003676 nucleic acid binding; GO:0003723 RNA binding; GO:0003729 mRNA binding; GO:0003743 translation initiation factor activity; GO:0005198 structural molecule activity; GO:0005488 binding; GO:0005515 protein binding; GO:0008135 translation factor activity, RNA binding; GO:0031369 translation initiation factor binding; GO:0097159 organic cyclic compound binding; GO:1901363 heterocyclic compou…	PF12152	PF12152 Eukaryotic translation initiation factor 4G1		J	KOG0401	Translation initiation factor 4F, ribosome/mRNA-bridging subunit (eIF-4G)
J9VIW2	996	S	1.79931	0.00203523	Up	Translation initiation factor 4G OS=Cryptococcus neoformans var. grubii serotype A (strain H99 / ATCC 208821 / CBS 10515 / FGSC 9487) OX=235443 GN=CNAG_00386 PE=4 SV=1	CNAG_00386	_TKPLAAEDDS[Phospho (STY)]REEGEEAQFEEEAAGTELSEGDIK_	0.999996	67303.2		64480.4	73469.3	85127.1	81829.1	0.737118		0.757195	1.22926	1.41186	1.39198	nucleus	K03260	EIF4G; translation initiation factor 4G		GO:0002181 cytoplasmic translation; GO:0002183 cytoplasmic translational initiation; GO:0006412 translation; GO:0006413 translational initiation; GO:0006518 peptide metabolic process; GO:0006807 nitrogen compound metabolic process; GO:0006996 organelle organization; GO:0008152 metabolic process; GO:0009058 biosynthetic process; GO:0009059 macromolecule biosynthetic process; GO:0009987 cellular pr…	GO:0000932 P-body; GO:0005622 intracellular anatomical structure; GO:0005634 nucleus; GO:0005737 cytoplasm; GO:0005739 mitochondrion; GO:0010494 cytoplasmic stress granule; GO:0016281 eukaryotic translation initiation factor 4F complex; GO:0032991 protein-containing complex; GO:0035770 ribonucleoprotein granule; GO:0036464 cytoplasmic ribonucleoprotein granule; GO:0043226 organelle; GO:0043227 me…	GO:0003676 nucleic acid binding; GO:0003723 RNA binding; GO:0003729 mRNA binding; GO:0003743 translation initiation factor activity; GO:0005198 structural molecule activity; GO:0005488 binding; GO:0005515 protein binding; GO:0008135 translation factor activity, RNA binding; GO:0031369 translation initiation factor binding; GO:0097159 organic cyclic compound binding; GO:1901363 heterocyclic compou…	PF12152	PF12152 Eukaryotic translation initiation factor 4G1		J	KOG0401	Translation initiation factor 4F, ribosome/mRNA-bridging subunit (eIF-4G)
J9VIW2	223	T	1.89713	0.0253449	Up	Translation initiation factor 4G OS=Cryptococcus neoformans var. grubii serotype A (strain H99 / ATCC 208821 / CBS 10515 / FGSC 9487) OX=235443 GN=CNAG_00386 PE=4 SV=1	CNAG_00386	_VDT[Phospho (STY)]PKKPVFGLPVTVK_	1	138452	153254	138298	238654	178218	128854	0.694126	0.768047	0.74342	1.82787	1.35305	1.00338	nucleus	K03260	EIF4G; translation initiation factor 4G		GO:0002181 cytoplasmic translation; GO:0002183 cytoplasmic translational initiation; GO:0006412 translation; GO:0006413 translational initiation; GO:0006518 peptide metabolic process; GO:0006807 nitrogen compound metabolic process; GO:0006996 organelle organization; GO:0008152 metabolic process; GO:0009058 biosynthetic process; GO:0009059 macromolecule biosynthetic process; GO:0009987 cellular pr…	GO:0000932 P-body; GO:0005622 intracellular anatomical structure; GO:0005634 nucleus; GO:0005737 cytoplasm; GO:0005739 mitochondrion; GO:0010494 cytoplasmic stress granule; GO:0016281 eukaryotic translation initiation factor 4F complex; GO:0032991 protein-containing complex; GO:0035770 ribonucleoprotein granule; GO:0036464 cytoplasmic ribonucleoprotein granule; GO:0043226 organelle; GO:0043227 me…	GO:0003676 nucleic acid binding; GO:0003723 RNA binding; GO:0003729 mRNA binding; GO:0003743 translation initiation factor activity; GO:0005198 structural molecule activity; GO:0005488 binding; GO:0005515 protein binding; GO:0008135 translation factor activity, RNA binding; GO:0031369 translation initiation factor binding; GO:0097159 organic cyclic compound binding; GO:1901363 heterocyclic compou…	PF12152	PF12152 Eukaryotic translation initiation factor 4G1		J	KOG0401	Translation initiation factor 4F, ribosome/mRNA-bridging subunit (eIF-4G)
J9VIW4	168	S	0.57363	0.00807973	Down	Uncharacterized protein OS=Cryptococcus neoformans var. grubii serotype A (strain H99 / ATCC 208821 / CBS 10515 / FGSC 9487) OX=235443 GN=CNAG_06897 PE=4 SV=2	CNAG_06897	_SNS[Phospho (STY)]RS[Phospho (STY)]PVFHAR_	0.999999	494792	401626	365797	280755	235494	262016	1.51228	1.30107	1.04672	0.728401	0.702642	0.783207	nucleus
J9VIW4	170	S	0.56875	0.000880469	Down	Uncharacterized protein OS=Cryptococcus neoformans var. grubii serotype A (strain H99 / ATCC 208821 / CBS 10515 / FGSC 9487) OX=235443 GN=CNAG_06897 PE=4 SV=2	CNAG_06897	_S[Phospho (STY)]PVFHAR_	1	518669	422220	546152	308929	281793	309823	1.3548	1.16894	1.3356	0.684975	0.71855	0.791473	nucleus
J9VIW4	483	S	0.578882	0.000553452	Down	Uncharacterized protein OS=Cryptococcus neoformans var. grubii serotype A (strain H99 / ATCC 208821 / CBS 10515 / FGSC 9487) OX=235443 GN=CNAG_06897 PE=4 SV=2	CNAG_06897	_SSS[Phospho (STY)]ADGVPTQK_	0.999997	350325	288684	368058	216719	210954	193760	1.34161	1.17178	1.31962	0.704505	0.788653	0.725702	nucleus
J9VIW6	31	S	0.361343	0.0326931	Down	Uncharacterized protein OS=Cryptococcus neoformans var. grubii serotype A (strain H99 / ATCC 208821 / CBS 10515 / FGSC 9487) OX=235443 GN=CNAG_00391 PE=4 SV=2	CNAG_00391	_NDDQQAIHSQEAAPS[Phospho (STY)]S[Phospho (STY)]PDEPEQLDTTSIR_	0.998177	52027.2	122848	79198.6	9225.77	10550.9	28618.3	1.0616	1.6665	1.04556	0.353798	0.268299	0.741493	nucleus
J9VIW8	117	S	0.501787	0.00149277	Down	AGC/PKA protein kinase OS=Cryptococcus neoformans var. grubii serotype A (strain H99 / ATCC 208821 / CBS 10515 / FGSC 9487) OX=235443 GN=CNAG_00396 PE=4 SV=1	CNAG_00396	_QVQSPVS[Phospho (STY)]R_	1	70162.3	61863.4	54398.8	30398.9	24144.5	28090.4	1.46918	1.28372	1.15862	0.718169	0.591294	0.653287	mitochondria	K04345	PKA; protein kinase A [EC:2.7.11.11]	map04113 Meiosis - yeast; map04138 Autophagy - yeast; map04213 Longevity regulating pathway - multiple species	GO:0001403 invasive growth in response to glucose limitation; GO:0001678 cellular glucose homeostasis; GO:0006355 regulation of transcription, DNA-templated; GO:0006464 cellular protein modification process; GO:0006468 protein phosphorylation; GO:0006793 phosphorus metabolic process; GO:0006796 phosphate-containing compound metabolic process; GO:0006807 nitrogen compound metabolic process; GO:000…	GO:0000228 nuclear chromosome; GO:0000322 storage vacuole; GO:0000323 lytic vacuole; GO:0000324 fungal-type vacuole; GO:0000785 chromatin; GO:0005622 intracellular anatomical structure; GO:0005634 nucleus; GO:0005694 chromosome; GO:0005737 cytoplasm; GO:0005773 vacuole; GO:0005829 cytosol; GO:0005952 cAMP-dependent protein kinase complex; GO:0031974 membrane-enclosed lumen; GO:0031981 nuclear lum…	GO:0000166 nucleotide binding; GO:0003824 catalytic activity; GO:0004672 protein kinase activity; GO:0004674 protein serine/threonine kinase activity; GO:0004690 cyclic nucleotide-dependent protein kinase activity; GO:0004691 cAMP-dependent protein kinase activity; GO:0005488 binding; GO:0005524 ATP binding; GO:0016301 kinase activity; GO:0016740 transferase activity; GO:0016772 transferase activ…	PF00069	PF00069 Protein kinase domain		T	KOG0616	cAMP-dependent protein kinase catalytic subunit (PKA)
J9VIW8	95	T	0.628901	0.00987484	Down	AGC/PKA protein kinase OS=Cryptococcus neoformans var. grubii serotype A (strain H99 / ATCC 208821 / CBS 10515 / FGSC 9487) OX=235443 GN=CNAG_00396 PE=4 SV=1	CNAG_00396	_APIVGPSTSTSLSTVPVQDGTLPLT[Phospho (STY)]PGAQGMLAGTTDGHR_	0.999999	101475	86230.5	97189.4	60769.2	51512	45849.2	1.29046	1.08672	1.25716	0.871907	0.766148	0.647584	mitochondria	K04345	PKA; protein kinase A [EC:2.7.11.11]	map04113 Meiosis - yeast; map04138 Autophagy - yeast; map04213 Longevity regulating pathway - multiple species	GO:0001403 invasive growth in response to glucose limitation; GO:0001678 cellular glucose homeostasis; GO:0006355 regulation of transcription, DNA-templated; GO:0006464 cellular protein modification process; GO:0006468 protein phosphorylation; GO:0006793 phosphorus metabolic process; GO:0006796 phosphate-containing compound metabolic process; GO:0006807 nitrogen compound metabolic process; GO:000…	GO:0000228 nuclear chromosome; GO:0000322 storage vacuole; GO:0000323 lytic vacuole; GO:0000324 fungal-type vacuole; GO:0000785 chromatin; GO:0005622 intracellular anatomical structure; GO:0005634 nucleus; GO:0005694 chromosome; GO:0005737 cytoplasm; GO:0005773 vacuole; GO:0005829 cytosol; GO:0005952 cAMP-dependent protein kinase complex; GO:0031974 membrane-enclosed lumen; GO:0031981 nuclear lum…	GO:0000166 nucleotide binding; GO:0003824 catalytic activity; GO:0004672 protein kinase activity; GO:0004674 protein serine/threonine kinase activity; GO:0004690 cyclic nucleotide-dependent protein kinase activity; GO:0004691 cAMP-dependent protein kinase activity; GO:0005488 binding; GO:0005524 ATP binding; GO:0016301 kinase activity; GO:0016740 transferase activity; GO:0016772 transferase activ…	PF00069	PF00069 Protein kinase domain		T	KOG0616	cAMP-dependent protein kinase catalytic subunit (PKA)
J9VIY9	39	S	1.78877	0.0386894	Up	UBA/TS-N domain-containing protein OS=Cryptococcus neoformans var. grubii serotype A (strain H99 / ATCC 208821 / CBS 10515 / FGSC 9487) OX=235443 GN=CNAG_00426 PE=4 SV=1	CNAG_00426	_PAPAVSYSPS[Phospho (STY)]PSPAPPAKPAAAATAHSDAFSSLIAVPAAR_	0.927706		147568	131340	263943	246761	173959		0.708791	0.666499	1.40742	1.33351	0.949176	nucleus				GO:0006810 transport; GO:0006897 endocytosis; GO:0006898 receptor-mediated endocytosis; GO:0006996 organelle organization; GO:0007029 endoplasmic reticulum organization; GO:0009987 cellular process; GO:0010256 endomembrane system organization; GO:0016043 cellular component organization; GO:0016192 vesicle-mediated transport; GO:0022411 cellular component disassembly; GO:0032781 positive regulatio…	GO:0005622 intracellular anatomical structure; GO:0005737 cytoplasm; GO:0005783 endoplasmic reticulum; GO:0005789 endoplasmic reticulum membrane; GO:0005829 cytosol; GO:0012505 endomembrane system; GO:0016020 membrane; GO:0031982 vesicle; GO:0031984 organelle subcompartment; GO:0032991 protein-containing complex; GO:0042175 nuclear outer membrane-endoplasmic reticulum membrane network; GO:0043226…	GO:0005488 binding; GO:0005515 protein binding; GO:0030276 clathrin binding; GO:0030544 Hsp70 protein binding; GO:0031072 heat shock protein binding; GO:0031593 polyubiquitin modification-dependent protein binding; GO:0032182 ubiquitin-like protein binding; GO:0043130 ubiquitin binding; GO:0140030 modification-dependent protein binding;				R	KOG1124	FOG: TPR repeat
J9VIY9	313	S	0.656863	0.00366254	Down	UBA/TS-N domain-containing protein OS=Cryptococcus neoformans var. grubii serotype A (strain H99 / ATCC 208821 / CBS 10515 / FGSC 9487) OX=235443 GN=CNAG_00426 PE=4 SV=1	CNAG_00426	_AGPS[Phospho (STY)]RESVKPR_	1	25536	28184.5	22610.3	16773.9	14101.3	15502.1	1.23289	1.27564	1.08118	0.842829	0.718077	0.797047	nucleus				GO:0006810 transport; GO:0006897 endocytosis; GO:0006898 receptor-mediated endocytosis; GO:0006996 organelle organization; GO:0007029 endoplasmic reticulum organization; GO:0009987 cellular process; GO:0010256 endomembrane system organization; GO:0016043 cellular component organization; GO:0016192 vesicle-mediated transport; GO:0022411 cellular component disassembly; GO:0032781 positive regulatio…	GO:0005622 intracellular anatomical structure; GO:0005737 cytoplasm; GO:0005783 endoplasmic reticulum; GO:0005789 endoplasmic reticulum membrane; GO:0005829 cytosol; GO:0012505 endomembrane system; GO:0016020 membrane; GO:0031982 vesicle; GO:0031984 organelle subcompartment; GO:0032991 protein-containing complex; GO:0042175 nuclear outer membrane-endoplasmic reticulum membrane network; GO:0043226…	GO:0005488 binding; GO:0005515 protein binding; GO:0030276 clathrin binding; GO:0030544 Hsp70 protein binding; GO:0031072 heat shock protein binding; GO:0031593 polyubiquitin modification-dependent protein binding; GO:0032182 ubiquitin-like protein binding; GO:0043130 ubiquitin binding; GO:0140030 modification-dependent protein binding;				R	KOG1124	FOG: TPR repeat
J9VIY9	458	S	4.64889	0.000174075	Up	UBA/TS-N domain-containing protein OS=Cryptococcus neoformans var. grubii serotype A (strain H99 / ATCC 208821 / CBS 10515 / FGSC 9487) OX=235443 GN=CNAG_00426 PE=4 SV=1	CNAG_00426	_SPAVSQPTISRPS[Phospho (STY)]PS[Phospho (STY)]PKPQPK_	1	64405.1	75314.2	73852.1	377022	261431	281303	0.336675	0.369074	0.382361	2.05111	1.44141	1.56598	nucleus				GO:0006810 transport; GO:0006897 endocytosis; GO:0006898 receptor-mediated endocytosis; GO:0006996 organelle organization; GO:0007029 endoplasmic reticulum organization; GO:0009987 cellular process; GO:0010256 endomembrane system organization; GO:0016043 cellular component organization; GO:0016192 vesicle-mediated transport; GO:0022411 cellular component disassembly; GO:0032781 positive regulatio…	GO:0005622 intracellular anatomical structure; GO:0005737 cytoplasm; GO:0005783 endoplasmic reticulum; GO:0005789 endoplasmic reticulum membrane; GO:0005829 cytosol; GO:0012505 endomembrane system; GO:0016020 membrane; GO:0031982 vesicle; GO:0031984 organelle subcompartment; GO:0032991 protein-containing complex; GO:0042175 nuclear outer membrane-endoplasmic reticulum membrane network; GO:0043226…	GO:0005488 binding; GO:0005515 protein binding; GO:0030276 clathrin binding; GO:0030544 Hsp70 protein binding; GO:0031072 heat shock protein binding; GO:0031593 polyubiquitin modification-dependent protein binding; GO:0032182 ubiquitin-like protein binding; GO:0043130 ubiquitin binding; GO:0140030 modification-dependent protein binding;				R	KOG1124	FOG: TPR repeat
J9VIY9	460	S	3.76294	0.000456914	Up	UBA/TS-N domain-containing protein OS=Cryptococcus neoformans var. grubii serotype A (strain H99 / ATCC 208821 / CBS 10515 / FGSC 9487) OX=235443 GN=CNAG_00426 PE=4 SV=1	CNAG_00426	_SPAVSQPTISRPS[Phospho (STY)]PS[Phospho (STY)]PKPQPK_	1	91179.6	77744.8	98490.8	340793	338964	255635	0.449104	0.358977	0.480469	1.74692	1.76094	1.34088	nucleus				GO:0006810 transport; GO:0006897 endocytosis; GO:0006898 receptor-mediated endocytosis; GO:0006996 organelle organization; GO:0007029 endoplasmic reticulum organization; GO:0009987 cellular process; GO:0010256 endomembrane system organization; GO:0016043 cellular component organization; GO:0016192 vesicle-mediated transport; GO:0022411 cellular component disassembly; GO:0032781 positive regulatio…	GO:0005622 intracellular anatomical structure; GO:0005737 cytoplasm; GO:0005783 endoplasmic reticulum; GO:0005789 endoplasmic reticulum membrane; GO:0005829 cytosol; GO:0012505 endomembrane system; GO:0016020 membrane; GO:0031982 vesicle; GO:0031984 organelle subcompartment; GO:0032991 protein-containing complex; GO:0042175 nuclear outer membrane-endoplasmic reticulum membrane network; GO:0043226…	GO:0005488 binding; GO:0005515 protein binding; GO:0030276 clathrin binding; GO:0030544 Hsp70 protein binding; GO:0031072 heat shock protein binding; GO:0031593 polyubiquitin modification-dependent protein binding; GO:0032182 ubiquitin-like protein binding; GO:0043130 ubiquitin binding; GO:0140030 modification-dependent protein binding;				R	KOG1124	FOG: TPR repeat
J9VIZ3	81	T	0.346248	0.00212583	Down	Isochorismatase hydrolase OS=Cryptococcus neoformans var. grubii serotype A (strain H99 / ATCC 208821 / CBS 10515 / FGSC 9487) OX=235443 GN=CNAG_06935 PE=3 SV=1	CNAG_06935	_SSAPIVHVVHEVPAGAPLFTPGT[Phospho (STY)]PLADEFEELKPVSDESVVVK_	0.999833	20003.7	18121	13836.1	19082.2	18944.8	19740.2	2.3386	2.19648	1.46502	0.680903	0.714661	0.681958	cytoplasm
J9VJ14	64	S	0.140134	0.0091547	Down	Glutamine synthetase OS=Cryptococcus neoformans var. grubii serotype A (strain H99 / ATCC 208821 / CBS 10515 / FGSC 9487) OX=235443 GN=CNAG_00457 PE=3 SV=1	CNAG_00457	_EWNFDGSS[Phospho (STY)]TNQAPADNSDVFLRPVAIFK_	0.987464	69816.6	57938.5			9929.78	9278.64	1.97702	1.69096			0.266101	0.247908	mitochondria	K01915	glnA, GLUL; glutamine synthetase [EC:6.3.1.2]	map00220 Arginine biosynthesis; map00250 Alanine, aspartate and glutamate metabolism; map00630 Glyoxylate and dicarboxylate metabolism; map00910 Nitrogen metabolism; map01100 Metabolic pathways; map01230 Biosynthesis of amino acids	GO:0006082 organic acid metabolic process; GO:0006520 cellular amino acid metabolic process; GO:0006536 glutamate metabolic process; GO:0006541 glutamine metabolic process; GO:0006542 glutamine biosynthetic process; GO:0006807 nitrogen compound metabolic process; GO:0008152 metabolic process; GO:0008652 cellular amino acid biosynthetic process; GO:0009058 biosynthetic process; GO:0009064 glutamin…	GO:0005622 intracellular anatomical structure; GO:0005634 nucleus; GO:0005737 cytoplasm; GO:0031974 membrane-enclosed lumen; GO:0031981 nuclear lumen; GO:0034399 nuclear periphery; GO:0043226 organelle; GO:0043227 membrane-bounded organelle; GO:0043229 intracellular organelle; GO:0043231 intracellular membrane-bounded organelle; GO:0043233 organelle lumen; GO:0070013 intracellular organelle lumen;	GO:0003824 catalytic activity; GO:0004356 glutamate-ammonia ligase activity; GO:0016211 ammonia ligase activity; GO:0016874 ligase activity; GO:0016879 ligase activity, forming carbon-nitrogen bonds; GO:0016880 acid-ammonia (or amide) ligase activity;	PF03951; PF00120	PF03951 Glutamine synthetase, beta-Grasp domain; PF00120 Glutamine synthetase, catalytic domain	PF03951 Glutamine synthetase, beta-Grasp domain	E	KOG0683	Glutamine synthetase
J9VJ14	65	T	3.68993	0.00718683	Up	Glutamine synthetase OS=Cryptococcus neoformans var. grubii serotype A (strain H99 / ATCC 208821 / CBS 10515 / FGSC 9487) OX=235443 GN=CNAG_00457 PE=3 SV=1	CNAG_00457	_EWNFDGSST[Phospho (STY)]NQAPADNSDVFLRPVAIFK_	0.786936	12479.4	10424.6		49241.4		41753.4	0.45597	0.392568		1.69162		1.43943	mitochondria	K01915	glnA, GLUL; glutamine synthetase [EC:6.3.1.2]	map00220 Arginine biosynthesis; map00250 Alanine, aspartate and glutamate metabolism; map00630 Glyoxylate and dicarboxylate metabolism; map00910 Nitrogen metabolism; map01100 Metabolic pathways; map01230 Biosynthesis of amino acids	GO:0006082 organic acid metabolic process; GO:0006520 cellular amino acid metabolic process; GO:0006536 glutamate metabolic process; GO:0006541 glutamine metabolic process; GO:0006542 glutamine biosynthetic process; GO:0006807 nitrogen compound metabolic process; GO:0008152 metabolic process; GO:0008652 cellular amino acid biosynthetic process; GO:0009058 biosynthetic process; GO:0009064 glutamin…	GO:0005622 intracellular anatomical structure; GO:0005634 nucleus; GO:0005737 cytoplasm; GO:0031974 membrane-enclosed lumen; GO:0031981 nuclear lumen; GO:0034399 nuclear periphery; GO:0043226 organelle; GO:0043227 membrane-bounded organelle; GO:0043229 intracellular organelle; GO:0043231 intracellular membrane-bounded organelle; GO:0043233 organelle lumen; GO:0070013 intracellular organelle lumen;	GO:0003824 catalytic activity; GO:0004356 glutamate-ammonia ligase activity; GO:0016211 ammonia ligase activity; GO:0016874 ligase activity; GO:0016879 ligase activity, forming carbon-nitrogen bonds; GO:0016880 acid-ammonia (or amide) ligase activity;	PF03951; PF00120	PF03951 Glutamine synthetase, beta-Grasp domain; PF00120 Glutamine synthetase, catalytic domain	PF03951 Glutamine synthetase, beta-Grasp domain	E	KOG0683	Glutamine synthetase
J9VJ17	458	S	2.04837	0.0161115	Up	ELYS-like domain-containing protein OS=Cryptococcus neoformans var. grubii serotype A (strain H99 / ATCC 208821 / CBS 10515 / FGSC 9487) OX=235443 GN=CNAG_03886 PE=4 SV=1	CNAG_03886	_PAHVASVGS[Phospho (STY)]PSQRPER_	1	52152.1	86485.1	91684.5	164965	185520	136389	0.475163	0.637254	0.847883	1.45007	1.42759	1.13776	cytoplasm	K25129	AHCTF1, ELYS; protein ELYS	map03013 Nucleocytoplasmic transport
J9VJ17	468	S	2.05028	0.0265237	Up	ELYS-like domain-containing protein OS=Cryptococcus neoformans var. grubii serotype A (strain H99 / ATCC 208821 / CBS 10515 / FGSC 9487) OX=235443 GN=CNAG_03886 PE=4 SV=1	CNAG_03886	_THS[Phospho (STY)]PFGGPPR_	1	347709	355753	295236	801911	854711	460511	0.729207	0.603372	0.628453	1.62251	1.5139	0.884252	cytoplasm	K25129	AHCTF1, ELYS; protein ELYS	map03013 Nucleocytoplasmic transport
J9VJ17	651	S	1.78734	0.00988718	Up	ELYS-like domain-containing protein OS=Cryptococcus neoformans var. grubii serotype A (strain H99 / ATCC 208821 / CBS 10515 / FGSC 9487) OX=235443 GN=CNAG_03886 PE=4 SV=1	CNAG_03886	_GASVHPEPS[Phospho (STY)]AT[Phospho (STY)]PATR_	1	14584.7	14967.8	14098.1	22537.6	25510	32755.7	0.765771	0.635564	0.751331	1.14165	1.13123	1.57466	cytoplasm	K25129	AHCTF1, ELYS; protein ELYS	map03013 Nucleocytoplasmic transport
J9VJ23	65	S	0.510896	0.000173425	Down	SMP domain-containing protein OS=Cryptococcus neoformans var. grubii serotype A (strain H99 / ATCC 208821 / CBS 10515 / FGSC 9487) OX=235443 GN=CNAG_05167 PE=4 SV=1	CNAG_05167	_TAQQSADSLS[Phospho (STY)]GEGGK_	0.999962	70658.7	72948	90200.6	35471.1	31819.3	29674.5	1.23002	1.3426	1.27225	0.682734	0.681547	0.600047	nucleus
J9VJ27	1179	T	1.92552	0.00379713	Up	Myosin-1 OS=Cryptococcus neoformans var. grubii serotype A (strain H99 / ATCC 208821 / CBS 10515 / FGSC 9487) OX=235443 GN=CNAG_05172 PE=3 SV=2	CNAG_05172	_NAASATPSAGST[Phospho (STY)]PPASR_	0.94707	531314	630531	482669	816033	948432		0.741185	0.66149	0.801589	1.34796	1.48161		mitochondria	K10356	MYO1; myosin I		GO:0000003 reproduction; GO:0000147 actin cortical patch assembly; GO:0000278 mitotic cell cycle; GO:0000281 mitotic cytokinesis; GO:0000282 cellular bud site selection; GO:0000902 cell morphogenesis; GO:0000910 cytokinesis; GO:0006810 transport; GO:0006887 exocytosis; GO:0006897 endocytosis; GO:0006898 receptor-mediated endocytosis; GO:0006950 response to stress; GO:0006970 response to osmotic s…	GO:0001411 hyphal tip; GO:0005622 intracellular anatomical structure; GO:0005628 prospore membrane; GO:0005737 cytoplasm; GO:0005826 actomyosin contractile ring; GO:0005856 cytoskeleton; GO:0005886 plasma membrane; GO:0005933 cellular bud; GO:0005937 mating projection; GO:0005938 cell cortex; GO:0015629 actin cytoskeleton; GO:0016020 membrane; GO:0016459 myosin complex; GO:0016461 unconventional …	GO:0000146 microfilament motor activity; GO:0003774 cytoskeletal motor activity; GO:0003779 actin binding; GO:0003824 catalytic activity; GO:0005488 binding; GO:0005515 protein binding; GO:0005543 phospholipid binding; GO:0008092 cytoskeletal protein binding; GO:0008289 lipid binding; GO:0016462 pyrophosphatase activity; GO:0016787 hydrolase activity; GO:0016817 hydrolase activity, acting on acid…	PF00063; PF06017; PF00018	PF00063 Myosin head (motor domain); PF06017 Unconventional myosin tail, actin- and lipid-binding; PF00018 SH3 domain		Z	KOG0162	Myosin class I heavy chain
J9VJ48	108	S	2.00311	0.0018381	Up	Uncharacterized protein OS=Cryptococcus neoformans var. grubii serotype A (strain H99 / ATCC 208821 / CBS 10515 / FGSC 9487) OX=235443 GN=CNAG_03921 PE=4 SV=1	CNAG_03921	_LDGS[Phospho (STY)]KEIQIEIK_	1	5091.44	5524.73	4880.54	10530.5	10439.2	9720.52	0.638031	0.724084	0.65243	1.25762	1.58011	1.19762	cytoplasm,nucleus
J9VJ52	65	S	0.42118	0.00268647	Down	Methionine aminopeptidase OS=Cryptococcus neoformans var. grubii serotype A (strain H99 / ATCC 208821 / CBS 10515 / FGSC 9487) OX=235443 GN=CNAG_03926 PE=3 SV=2	CNAG_03926	_PVYPLS[Phospho (STY)]PK_	1	24363.6	21742.3	23482.1	8467.07	11301.5	7776.92	1.43754	1.38497	1.35726	0.5312	0.746235	0.483	mitochondria	K01265	map; methionyl aminopeptidase [EC:3.4.11.18]		GO:0006464 cellular protein modification process; GO:0006508 proteolysis; GO:0006807 nitrogen compound metabolic process; GO:0008152 metabolic process; GO:0009892 negative regulation of metabolic process; GO:0009987 cellular process; GO:0010467 gene expression; GO:0010468 regulation of gene expression; GO:0010605 negative regulation of macromolecule metabolic process; GO:0010629 negative regulati…	GO:0005622 intracellular anatomical structure; GO:0005737 cytoplasm; GO:0005829 cytosol; GO:0005840 ribosome; GO:0010494 cytoplasmic stress granule; GO:0022626 cytosolic ribosome; GO:0032991 protein-containing complex; GO:0035770 ribonucleoprotein granule; GO:0036464 cytoplasmic ribonucleoprotein granule; GO:0043226 organelle; GO:0043228 non-membrane-bounded organelle; GO:0043229 intracellular or…	GO:0003676 nucleic acid binding; GO:0003723 RNA binding; GO:0003729 mRNA binding; GO:0003824 catalytic activity; GO:0004177 aminopeptidase activity; GO:0005488 binding; GO:0008233 peptidase activity; GO:0008235 metalloexopeptidase activity; GO:0008237 metallopeptidase activity; GO:0008238 exopeptidase activity; GO:0016787 hydrolase activity; GO:0070006 metalloaminopeptidase activity; GO:0097159 o…	PF00557	PF00557 Metallopeptidase family M24		O	KOG2738	Putative methionine aminopeptidase
J9VJ62	336	S	0.171023	0.0237156	Down	Transcriptional regulator Nrg1 OS=Cryptococcus neoformans var. grubii serotype A (strain H99 / ATCC 208821 / CBS 10515 / FGSC 9487) OX=235443 GN=CNAG_05222 PE=4 SV=1	CNAG_05222	_EGS[Phospho (STY)]YGLSASAYGGR_	1	190955	147443	146398		14158.7	34147.9	1.88198	1.32629	1.06039		0.128922	0.357769	nucleus	K09467	MIG; zinc-finger protein CreA/MIG		GO:0000003 reproduction; GO:0000122 negative regulation of transcription by RNA polymerase II; GO:0000429 carbon catabolite regulation of transcription from RNA polymerase II promoter; GO:0000430 regulation of transcription from RNA polymerase II promoter by glucose; GO:0000433 carbon catabolite repression of transcription from RNA polymerase II promoter by glucose; GO:0001410 chlamydospore forma…	GO:0005622 intracellular anatomical structure; GO:0005634 nucleus; GO:0043226 organelle; GO:0043227 membrane-bounded organelle; GO:0043229 intracellular organelle; GO:0043231 intracellular membrane-bounded organelle;	GO:0000976 transcription cis-regulatory region binding; GO:0000977 RNA polymerase II transcription regulatory region sequence-specific DNA binding; GO:0000978 RNA polymerase II cis-regulatory region sequence-specific DNA binding; GO:0000981 DNA-binding transcription factor activity, RNA polymerase II-specific; GO:0000987 cis-regulatory region sequence-specific DNA binding; GO:0001067 transcriptio…	PF00096	PF00096 Zinc finger, C2H2 type		R	KOG1721	FOG: Zn-finger
[truncated: 1,538 more rows]
