# Supplementary material for: The kinase Bud32 regulates iron homeostasis in fungal pathogen Cryptococcus neoformans
Source: Front Immunol. 2025 Jul 25;16:1624237. doi: 10.3389/fimmu.2025.1624237 (PMC12332752; doi:10.3389/fimmu.2025.1624237)
Supplement: Supplementary file 5 [file Table4.xlsx]

## Sheet: Regulated Classification
GO Terms Level 1	GO Terms Level 2	Number of proteins	Related proteins
Biological Process	cellular metabolic process	449	H6VMG0 J9VD88 J9VD92 J9VDA1 J9VDE9 J9VDR3 J9VDT9 J9VDY5 J9VE30 J9VE31 J9VE65 J9VEC2 J9VED5 J9VEH8 J9VEK7 J9VEL7 J9VEN6 J9VEP5 J9VEQ0 J9VEQ9 J9VER9 J9VEZ9 J9VF22 J9VF76 J9VF80 J9VF89 J9VF99 J9VFE3 J9VFG4 J9VFH7 J9VFH9 J9VFK1 J9VFR6 J9VFU9 J9VFX2 J9VG42 J9VG62 J9VG64 J9VG82 J9VG96 J9VGB0 J9VGE0 J9VGF1 J9VGF6 J9VGM5 J9VGP6 J9VGQ3 J9VGS7 J9VGU0 J9VGU1 J9VGV1 J9VGW2 J9VGW3 J9VH37 J9VH46 J9VH55 J9VH85 …
Biological Process	organic substance metabolic process	429	H6VMG0 J9VD88 J9VD92 J9VDA1 J9VDE9 J9VDR3 J9VDT9 J9VDY5 J9VE30 J9VE31 J9VE65 J9VEC2 J9VED5 J9VEH8 J9VEK7 J9VEL7 J9VEN6 J9VEP5 J9VEQ0 J9VEQ9 J9VER9 J9VEZ9 J9VF22 J9VF76 J9VF80 J9VF89 J9VF99 J9VFG4 J9VFH7 J9VFH9 J9VFK1 J9VFR6 J9VFU9 J9VFX2 J9VG42 J9VG62 J9VG64 J9VG82 J9VG96 J9VGB0 J9VGE0 J9VGF1 J9VGF6 J9VGM5 J9VGP6 J9VGQ3 J9VGS7 J9VGU0 J9VGU1 J9VGV1 J9VGW2 J9VGW3 J9VH37 J9VH46 J9VH85 J9VH88 J9VHA2 …
Biological Process	primary metabolic process	416	H6VMG0 J9VD88 J9VD92 J9VDA1 J9VDE9 J9VDR3 J9VDT9 J9VDY5 J9VE30 J9VE31 J9VE65 J9VEC2 J9VED5 J9VEH8 J9VEK7 J9VEL7 J9VEP5 J9VEQ0 J9VEQ9 J9VER9 J9VEZ9 J9VF22 J9VF76 J9VF80 J9VF89 J9VF99 J9VFG4 J9VFH7 J9VFH9 J9VFK1 J9VFR6 J9VFU9 J9VFX2 J9VG42 J9VG62 J9VG64 J9VG82 J9VG96 J9VGB0 J9VGE0 J9VGF1 J9VGF6 J9VGM5 J9VGP6 J9VGQ3 J9VGS7 J9VGU0 J9VGU1 J9VGV1 J9VGW2 J9VGW3 J9VH37 J9VH46 J9VH85 J9VHA2 J9VHC1 J9VHD4 …
Biological Process	nitrogen compound metabolic process	395	H6VMG0 J9VD88 J9VD92 J9VDA1 J9VDE9 J9VDR3 J9VDT9 J9VDY5 J9VE30 J9VE31 J9VE65 J9VEC2 J9VED5 J9VEH8 J9VEK7 J9VEL7 J9VEN6 J9VEP5 J9VEQ9 J9VER9 J9VEZ9 J9VF22 J9VF76 J9VF80 J9VF89 J9VF99 J9VFG4 J9VFH7 J9VFH9 J9VFK1 J9VFR6 J9VFU9 J9VG42 J9VG62 J9VG64 J9VG82 J9VG96 J9VGB0 J9VGE0 J9VGF1 J9VGF6 J9VGM5 J9VGP6 J9VGS7 J9VGU0 J9VGU1 J9VGV1 J9VGW2 J9VGW3 J9VH37 J9VH46 J9VH85 J9VHA2 J9VHC1 J9VHD4 J9VHI3 J9VHI5 …
Biological Process	cellular component organization or biogenesis	313	J9VD88 J9VD92 J9VDT9 J9VDY5 J9VED5 J9VEH8 J9VEL7 J9VEQ9 J9VEZ9 J9VF22 J9VF89 J9VFE3 J9VFH7 J9VFH9 J9VFR3 J9VFU9 J9VG82 J9VGF6 J9VGM5 J9VGN1 J9VGP6 J9VGQ3 J9VGU0 J9VGU1 J9VGV1 J9VGW2 J9VGW3 J9VH22 J9VH46 J9VH56 J9VH85 J9VHA2 J9VHL2 J9VHS1 J9VHW7 J9VI41 J9VI51 J9VI68 J9VI89 J9VI91 J9VI93 J9VIF9 J9VIK6 J9VIN6 J9VIP7 J9VIT9 J9VIV2 J9VIW1 J9VIW2 J9VIW8 J9VIY9 J9VJ27 J9VJ63 J9VJ75 J9VJD9 J9VJE2 J9VJF1 …
Biological Process	regulation of biological process	279	H6VMG0 J9VDA1 J9VDT9 J9VDY5 J9VE58 J9VEC2 J9VED5 J9VEH8 J9VEP5 J9VEQ0 J9VEQ9 J9VEZ9 J9VF80 J9VF84 J9VFL9 J9VFR6 J9VFU9 J9VG35 J9VG42 J9VG64 J9VG82 J9VGB0 J9VGE0 J9VGF1 J9VGM5 J9VGN1 J9VGQ4 J9VH22 J9VH37 J9VH50 J9VH56 J9VHA2 J9VHI5 J9VHK4 J9VHL2 J9VHM5 J9VHT8 J9VHW7 J9VI14 J9VI41 J9VI51 J9VI54 J9VI60 J9VI91 J9VI93 J9VIF9 J9VII8 J9VIK6 J9VIN6 J9VIP7 J9VIV2 J9VIW8 J9VJ27 J9VJ52 J9VJ62 J9VJ75 J9VJD9 …
Biological Process	biosynthetic process	209	J9VD88 J9VD92 J9VDR3 J9VE30 J9VEC2 J9VEH8 J9VEK7 J9VEL7 J9VF76 J9VF80 J9VF99 J9VFG4 J9VFH7 J9VFK1 J9VFX2 J9VG42 J9VG64 J9VG96 J9VGE0 J9VGF6 J9VGS7 J9VGW2 J9VGW3 J9VHC1 J9VHD4 J9VHI3 J9VI11 J9VI55 J9VI85 J9VI89 J9VI93 J9VID8 J9VII8 J9VIJ6 J9VIR0 J9VIV2 J9VIW1 J9VIW2 J9VJ14 J9VJE2 J9VJF1 J9VJV5 J9VJY9 J9VJZ1 J9VK72 J9VK91 J9VK98 J9VKB5 J9VKD0 J9VKG0 J9VKH4 J9VKI4 J9VKK2 J9VKM2 J9VKN9 J9VKW5 J9VL20 …
Biological Process	cellular response to stimulus	184	H6VMG0 J9VD88 J9VD92 J9VDA1 J9VDT9 J9VEC2 J9VED5 J9VEH8 J9VEL7 J9VEQ0 J9VEQ9 J9VEZ9 J9VF84 J9VFL9 J9VFR6 J9VGB0 J9VGE0 J9VGF6 J9VGM5 J9VGN1 J9VH50 J9VH55 J9VH88 J9VHA2 J9VHI5 J9VHK4 J9VHM5 J9VHW7 J9VI11 J9VI14 J9VI41 J9VI51 J9VI55 J9VI93 J9VIP7 J9VIW8 J9VJ62 J9VJJ2 J9VJQ1 J9VJS1 J9VJT0 J9VJV1 J9VJV8 J9VJX2 J9VJY9 J9VJZ1 J9VK91 J9VKM2 J9VKN4 J9VKY5 J9VL01 J9VL35 J9VL65 J9VL88 J9VLB9 J9VLF3 J9VLI6 …
Biological Process	establishment of localization	181	J9VD88 J9VD92 J9VDT9 J9VE65 J9VED5 J9VEH8 J9VEL7 J9VEZ9 J9VF84 J9VFS3 J9VGE0 J9VGN1 J9VGQ4 J9VGW2 J9VH18 J9VH53 J9VH56 J9VH67 J9VHL2 J9VHS1 J9VHX0 J9VI51 J9VI54 J9VIF9 J9VIH3 J9VIN6 J9VIY9 J9VJ27 J9VJ63 J9VJ75 J9VJE7 J9VJF4 J9VJI7 J9VJR2 J9VJS2 J9VJV3 J9VJX6 J9VK04 J9VK25 J9VK33 J9VKB5 J9VKI8 J9VKJ5 J9VKU6 J9VKW7 J9VKY8 J9VL38 J9VL78 J9VL82 J9VLB3 J9VLI5 J9VM82 J9VMA6 J9VME1 J9VMH2 J9VMK1 J9VML6 …
Biological Process	cellular localization	174	J9VD88 J9VD92 J9VDT9 J9VE65 J9VEH8 J9VEL7 J9VEQ9 J9VEZ2 J9VFE3 J9VFL9 J9VFS3 J9VGB0 J9VGE0 J9VGN1 J9VGQ4 J9VGW2 J9VH50 J9VH56 J9VHL2 J9VHS1 J9VI41 J9VI51 J9VI54 J9VIF9 J9VIN6 J9VIT9 J9VIW1 J9VJ27 J9VJ63 J9VJ75 J9VJD9 J9VJE7 J9VJI7 J9VJR2 J9VJS1 J9VJS2 J9VJV3 J9VJX6 J9VK04 J9VK33 J9VKC3 J9VKD3 J9VKH4 J9VKU6 J9VKW7 J9VKY8 J9VL78 J9VL82 J9VL86 J9VL90 J9VLB3 J9VM82 J9VMH2 J9VMK1 J9VMK9 J9VML6 J9VMM3 …
Biological Process	macromolecule localization	146	J9VD88 J9VD92 J9VDT9 J9VE65 J9VEH8 J9VEL7 J9VEQ9 J9VFE3 J9VFL9 J9VFS3 J9VGB0 J9VGE0 J9VGW2 J9VH50 J9VH56 J9VHL2 J9VHS1 J9VI41 J9VI51 J9VI54 J9VI91 J9VIT9 J9VIW1 J9VJ63 J9VJ75 J9VJE7 J9VJI7 J9VJR2 J9VJS1 J9VJV3 J9VK04 J9VK33 J9VKC3 J9VKD3 J9VKH4 J9VKJ9 J9VKU6 J9VKW7 J9VKY8 J9VL78 J9VL88 J9VL90 J9VLB3 J9VM82 J9VMH2 J9VMK1 J9VMK9 J9VML6 J9VMM3 J9VMZ4 J9VN05 J9VN27 J9VN45 J9VN57 J9VN62 J9VN63 J9VN81 …
Biological Process	regulation of biological quality	123	J9VD92 J9VDA1 J9VED5 J9VEL7 J9VEQ9 J9VEZ9 J9VFG4 J9VG35 J9VGB0 J9VGM5 J9VGN1 J9VGW2 J9VH55 J9VH85 J9VHA2 J9VHW7 J9VHX0 J9VI14 J9VI41 J9VI51 J9VI54 J9VIH3 J9VIK6 J9VIN6 J9VIP7 J9VIR0 J9VIW8 J9VJ27 J9VJ75 J9VJD9 J9VJE7 J9VJI7 J9VJT0 J9VJV8 J9VK25 J9VK33 J9VK91 J9VKG0 J9VKH4 J9VL01 J9VL38 J9VL78 J9VL82 J9VL86 J9VL90 J9VLB9 J9VLF3 J9VME1 J9VMH6 J9VMK1 J9VMP4 J9VMZ4 J9VN09 J9VN27 J9VN62 J9VN81 J9VN96 …
Biological Process	response to stress	122	H6VMG0 J9VD88 J9VD92 J9VDA1 J9VEC2 J9VEH8 J9VEL7 J9VEQ9 J9VEZ9 J9VF84 J9VFL9 J9VFR6 J9VGE0 J9VGF6 J9VGM5 J9VGN1 J9VH50 J9VH55 J9VHA2 J9VHI5 J9VHK4 J9VI11 J9VI14 J9VI41 J9VI55 J9VJ27 J9VJ62 J9VJJ2 J9VJQ1 J9VJS1 J9VJV1 J9VJV8 J9VJX2 J9VJZ1 J9VK91 J9VKJ3 J9VKM2 J9VKY5 J9VL01 J9VL35 J9VL88 J9VLB9 J9VLF3 J9VLI6 J9VLX8 J9VM09 J9VM42 J9VM65 J9VMF4 J9VMJ5 J9VMZ4 J9VN09 J9VN62 J9VNA4 J9VNB1 J9VNH4 J9VNK5 …
Biological Process	response to chemical	110	H6VMG0 J9VDA1 J9VEC2 J9VED5 J9VEZ9 J9VFL9 J9VG62 J9VH18 J9VH50 J9VH55 J9VH88 J9VHI5 J9VHK4 J9VHM5 J9VI11 J9VI14 J9VI93 J9VIW8 J9VJ62 J9VJE7 J9VJV8 J9VJY9 J9VJZ1 J9VKB5 J9VKN4 J9VKY5 J9VL35 J9VL88 J9VLB9 J9VLF3 J9VLI6 J9VME1 J9VMF4 J9VMK1 J9VMP7 J9VMY2 J9VN09 J9VN27 J9VN49 J9VNJ0 J9VNP4 J9VP90 J9VPA2 J9VPA9 J9VPB2 J9VPB7 J9VPC3 J9VPH1 J9VPL5 J9VPV8 J9VQ47 J9VQ95 J9VQS7 J9VQZ2 J9VR29 J9VRA2 J9VRC4 …
Biological Process	other	481	J9VSB5 J9VYQ4 J9VE65 J9VSQ1 J9VKK7 J9VLN6 J9VX34 J9VN57 J9VPB7 J9VK25 J9VL82 J9VME1 J9VU20 J9VML7 J9VKD3 J9VL35 J9VPL3 J9VTL6 J9VM65 J9VWQ4 J9VIJ6 T2BQ21 J9VSC0 J9VU85 J9VTL4 J9VV79 J9W411 J9VTB5 J9VPL2 J9VMA6 J9VQS7 J9VJ63 J9VH37 J9VU81 J9VEC2 J9VSA2 J9W0F7 J9VI85 J9VRA3 J9VW08 J9VZY2 J9VUI0 J9W1V9 J9VFS3 J9VLX5 J9VVY9 J9VT16 J9VNJ0 J9VUW1 J9VKP9 J9VM42 J9VG35 J9VT74 J9VIR0 J9VKC3 J9VIN6 J9VT26 …
Cellular Component	intracellular anatomical structure	628	H6VMG0 J9VD88 J9VD92 J9VDA1 J9VDE9 J9VDR3 J9VDT9 J9VDY5 J9VE30 J9VE31 J9VE53 J9VE65 J9VEC2 J9VED5 J9VEH8 J9VEL7 J9VEP5 J9VEQ0 J9VEQ9 J9VER9 J9VEZ2 J9VEZ9 J9VF17 J9VF22 J9VF76 J9VF80 J9VF84 J9VF89 J9VF99 J9VFE3 J9VFG4 J9VFH7 J9VFH9 J9VFK1 J9VFL9 J9VFR3 J9VFR6 J9VFS3 J9VFU9 J9VFX2 J9VG35 J9VG42 J9VG62 J9VG64 J9VG82 J9VG96 J9VGB0 J9VGE0 J9VGF1 J9VGF6 J9VGF7 J9VGM5 J9VGN1 J9VGP4 J9VGP6 J9VGQ3 J9VGQ4 …
Cellular Component	organelle	539	H6VMG0 J9VD88 J9VD92 J9VDA1 J9VDE9 J9VDR3 J9VDT9 J9VDY5 J9VE30 J9VE31 J9VE53 J9VE65 J9VEC2 J9VED5 J9VEH8 J9VEL7 J9VEP5 J9VEQ9 J9VER9 J9VEZ2 J9VEZ9 J9VF17 J9VF22 J9VF76 J9VF80 J9VF84 J9VF89 J9VF99 J9VFG4 J9VFH7 J9VFH9 J9VFL9 J9VFR3 J9VFS3 J9VFU9 J9VFX2 J9VG35 J9VG42 J9VG62 J9VG64 J9VG82 J9VG96 J9VGB0 J9VGE0 J9VGF1 J9VGF6 J9VGF7 J9VGN1 J9VGP4 J9VGP6 J9VGQ3 J9VGQ4 J9VGS7 J9VGU0 J9VGU1 J9VGV1 J9VGW2 …
Cellular Component	cytoplasm	522	H6VMG0 J9VD88 J9VD92 J9VDA1 J9VDE9 J9VDR3 J9VDT9 J9VE30 J9VE65 J9VEC2 J9VED5 J9VEH8 J9VEL7 J9VEP5 J9VEQ0 J9VEQ9 J9VEZ2 J9VEZ9 J9VF17 J9VF22 J9VF76 J9VF80 J9VF84 J9VF99 J9VFE3 J9VFG4 J9VFH7 J9VFH9 J9VFL9 J9VFR3 J9VFR6 J9VFS3 J9VFU9 J9VFX2 J9VG35 J9VG42 J9VG62 J9VG64 J9VG82 J9VG96 J9VGB0 J9VGF1 J9VGF6 J9VGF7 J9VGM5 J9VGN1 J9VGQ4 J9VGS7 J9VGU0 J9VGU1 J9VGV1 J9VGW2 J9VGW3 J9VH18 J9VH22 J9VH37 J9VH50 …
Cellular Component	membrane	210	J9VE65 J9VED5 J9VEL7 J9VEP5 J9VEZ2 J9VF17 J9VF80 J9VF84 J9VFE3 J9VFS3 J9VFX2 J9VGB0 J9VGQ3 J9VGQ4 J9VGW2 J9VH18 J9VH22 J9VH50 J9VH53 J9VH67 J9VHD4 J9VHL2 J9VHM5 J9VHS1 J9VHX0 J9VI11 J9VI51 J9VI68 J9VIF9 J9VIH3 J9VIJ6 J9VIT9 J9VIY9 J9VJ27 J9VJ63 J9VJ75 J9VJE2 J9VJE7 J9VJF4 J9VJH0 J9VJJ7 J9VJV3 J9VJV5 J9VJX6 J9VK04 J9VK14 J9VK25 J9VK33 J9VK72 J9VKB5 J9VKC3 J9VKD3 J9VKJ5 J9VKJ9 J9VKU6 J9VKW7 J9VKY8 …
Cellular Component	cytosol	155	J9VD88 J9VD92 J9VDR3 J9VDT9 J9VEH8 J9VEL7 J9VEP5 J9VEZ9 J9VF99 J9VFE3 J9VFG4 J9VFH7 J9VFL9 J9VG62 J9VG82 J9VG96 J9VGF1 J9VGF7 J9VGN1 J9VGS7 J9VGW3 J9VH55 J9VHC1 J9VHI3 J9VHT8 J9VI11 J9VI41 J9VI93 J9VID8 J9VII8 J9VIR0 J9VIT9 J9VIW1 J9VIW8 J9VIY9 J9VJ52 J9VJ75 J9VJJ2 J9VJV3 J9VJZ1 J9VK04 J9VK33 J9VK50 J9VK98 J9VKK2 J9VKM2 J9VKN9 J9VKW5 J9VKW7 J9VKY5 J9VL75 J9VL88 J9VLB3 J9VLB9 J9VLN6 J9VLP5 J9VLX8 …
Cellular Component	endomembrane system	147	J9VE30 J9VE65 J9VED5 J9VEP5 J9VEZ2 J9VEZ9 J9VF84 J9VFH9 J9VFL9 J9VFS3 J9VFX2 J9VGN1 J9VGQ4 J9VGW2 J9VH53 J9VH67 J9VHD4 J9VHL2 J9VHS1 J9VI68 J9VIH3 J9VIY9 J9VJ63 J9VJF4 J9VJH0 J9VJI7 J9VJV3 J9VJX6 J9VK25 J9VK33 J9VK72 J9VKU6 J9VKW7 J9VKY8 J9VL20 J9VL54 J9VL86 J9VLB3 J9VLE2 J9VLI5 J9VM82 J9VMA6 J9VMH2 J9VMM2 J9VMM3 J9VMP4 J9VMQ4 J9VN05 J9VN27 J9VN45 J9VNA4 J9VNB1 J9VNH7 J9VNI2 J9VNK5 J9VNL0 J9VNV3 …
Cellular Component	membrane-enclosed lumen	142	J9VDA1 J9VE53 J9VEC2 J9VEH8 J9VEZ9 J9VF22 J9VF89 J9VFH7 J9VFH9 J9VG35 J9VG42 J9VG62 J9VG64 J9VG82 J9VGE0 J9VGF6 J9VGP4 J9VGP6 J9VGU1 J9VGV1 J9VH37 J9VH46 J9VH50 J9VH85 J9VHA2 J9VHL2 J9VIK6 J9VIV2 J9VIW8 J9VJ14 J9VJR2 J9VJR8 J9VJS2 J9VJT4 J9VJV1 J9VJX6 J9VJX9 J9VK50 J9VK87 J9VK91 J9VKC1 J9VKH4 J9VKI4 J9VKI8 J9VKK2 J9VKK7 J9VKM2 J9VKP9 J9VKR5 J9VKW5 J9VL01 J9VL88 J9VLP6 J9VM42 J9VM65 J9VMD1 J9VMF4 …
Cellular Component	cell periphery	134	J9VED5 J9VEL7 J9VEQ9 J9VEZ2 J9VF17 J9VG35 J9VGB0 J9VGM5 J9VGN1 J9VGQ3 J9VH18 J9VH22 J9VH50 J9VH55 J9VH56 J9VHM5 J9VHW7 J9VHX0 J9VI11 J9VI41 J9VI55 J9VI68 J9VIF9 J9VIH3 J9VIJ6 J9VIP7 J9VJ27 J9VJD9 J9VJE2 J9VJE7 J9VJI7 J9VJT0 J9VK14 J9VK72 J9VKD3 J9VKJ5 J9VKJ9 J9VL38 J9VL65 J9VL82 J9VL86 J9VL90 J9VLB3 J9VLB9 J9VLF3 J9VLP5 J9VM09 J9VM82 J9VMA6 J9VMC0 J9VME1 J9VMK1 J9VML6 J9VMZ2 J9VMZ4 J9VN63 J9VN81 …
Cellular Component	ribonucleoprotein complex	116	J9VD88 J9VDR3 J9VDY5 J9VEL7 J9VER9 J9VF22 J9VF89 J9VF99 J9VFG4 J9VFH9 J9VFU9 J9VG96 J9VGF1 J9VGP6 J9VGS7 J9VGV1 J9VGW3 J9VH37 J9VHC1 J9VI89 J9VID8 J9VIW2 J9VJ52 J9VJ75 J9VJR2 J9VJT4 J9VJX2 J9VJX9 J9VJY9 J9VK50 J9VK82 J9VK98 J9VKC1 J9VKD0 J9VKG0 J9VKH4 J9VKI8 J9VKK2 J9VKN9 J9VKP9 J9VKR5 J9VL75 J9VLF3 J9VLP5 J9VLP6 J9VLU7 J9VM70 J9VMY2 J9VMZ2 J9VN41 J9VN49 J9VN60 J9VN70 J9VND4 J9VND8 J9VNH4 J9VNH6 …
Cellular Component	intrinsic component of membrane	101	J9VF80 J9VFX2 J9VGW2 J9VH18 J9VH53 J9VH67 J9VHD4 J9VHL2 J9VHX0 J9VI68 J9VIH3 J9VJ75 J9VJE2 J9VJE7 J9VJF4 J9VJX6 J9VK14 J9VK25 J9VK72 J9VKB5 J9VKC3 J9VKJ5 J9VKJ9 J9VKY8 J9VL20 J9VL38 J9VLE2 J9VLI5 J9VME1 J9VMH2 J9VMM2 J9VMP4 J9VMZ4 J9VN45 J9VNA4 J9VNH7 J9VNI2 J9VNV3 J9VNZ0 J9VP88 J9VP90 J9VPA2 J9VPB7 J9VPD8 J9VPL2 J9VPV8 J9VPW9 J9VPX2 J9VQE7 J9VQQ3 J9VQS7 J9VR71 J9VRC5 J9VRD0 J9VRH7 J9VRU4 J9VRU7 …
Cellular Component	catalytic complex	80	J9VDY5 J9VEH8 J9VEP5 J9VEZ9 J9VF22 J9VG82 J9VHA2 J9VHT8 J9VI13 J9VIK6 J9VIV2 J9VIW1 J9VJS1 J9VJV1 J9VJZ1 J9VK04 J9VK50 J9VK87 J9VK91 J9VKI8 J9VL01 J9VLC8 J9VLG1 J9VM65 J9VMD1 J9VMF4 J9VMH9 J9VN49 J9VNH7 J9VNK5 J9VNP3 J9VNP4 J9VP16 J9VPA9 J9VPB2 J9VPD8 J9VPP1 J9VRC4 J9VS24 J9VS43 J9VS98 J9VSD3 J9VSX3 J9VT67 J9VT83 J9VT84 J9VTB3 J9VTL3 J9VU59 J9VUC9 J9VUE0 J9VVD6 J9VVE2 J9VVF9 J9VVV9 J9VWK9 J9VWL3 …
Cellular Component	organelle subcompartment	74	J9VEP5 J9VEZ2 J9VF84 J9VFL9 J9VFS3 J9VFX2 J9VGN1 J9VGQ4 J9VGW2 J9VH67 J9VHD4 J9VIH3 J9VIY9 J9VJI7 J9VL20 J9VL54 J9VLE2 J9VLI5 J9VM82 J9VMH2 J9VMM2 J9VMP4 J9VP42 J9VP84 J9VP90 J9VPL2 J9VPW9 J9VPX2 J9VQE7 J9VR66 J9VR71 J9VR74 J9VRC5 J9VRH2 J9VRH3 J9VRH7 J9VRU4 J9VRU7 J9VRV4 J9VS18 J9VSD3 J9VSH3 J9VT67 J9VTG0 J9VTH7 J9VTL3 J9VTR9 J9VTZ1 J9VU20 J9VV30 J9VVD7 J9VVV4 J9VW08 J9VWK9 J9VWL3 J9VX27 J9VXL1 …
Cellular Component	other	318	J9VSB5 J9VYQ4 J9VE65 J9VSQ1 J9VX34 J9VNZ0 J9VFH9 J9VH22 J9VL82 J9VU20 J9VXZ5 J9VKD3 J9VL35 J9VM65 J9VWQ4 T2BQ21 J9VTL4 J9VDY5 J9VI89 J9VMA6 J9VJ63 J9VH37 J9VU81 J9VEC2 J9VSA2 J9VJH0 J9VR74 J9VRA3 J9VN70 J9VND8 J9W183 J9W1V9 J9VFS3 J9VVY9 J9VT16 J9VM42 J9VG35 J9VKC3 J9VIN6 J9VT26 J9VUE0 J9VT35 J9VGM5 J9VG62 J9VXL1 J9VKW7 J9VLB9 J9VGQ3 J9VXF9 J9VNL0 J9VN09 J9VQD6 J9VLP5 J9VJX6 J9VVA4 J9VG82 Q56R42 …
Molecular Function	organic cyclic compound binding	204	J9VD88 J9VD92 J9VDA1 J9VDR3 J9VDT9 J9VDY5 J9VE58 J9VEC2 J9VED5 J9VEH8 J9VEQ0 J9VF22 J9VF99 J9VFH9 J9VFU9 J9VG42 J9VG62 J9VG64 J9VGE0 J9VGF1 J9VGF6 J9VGM5 J9VGP4 J9VGS7 J9VGU1 J9VGV1 J9VGW3 J9VH22 J9VH37 J9VH55 J9VH85 J9VHM5 J9VI11 J9VI13 J9VI60 J9VI89 J9VI91 J9VI93 J9VII8 J9VIW2 J9VIW8 J9VJ52 J9VJ62 J9VJ75 J9VJI7 J9VJR8 J9VJT4 J9VJX6 J9VJX9 J9VK98 J9VKH4 J9VKI4 J9VKI8 J9VKK2 J9VKK7 J9VKK9 J9VKW5 …
Molecular Function	heterocyclic compound binding	199	J9VD88 J9VD92 J9VDA1 J9VDR3 J9VDT9 J9VDY5 J9VE58 J9VEC2 J9VED5 J9VEH8 J9VEQ0 J9VF22 J9VF99 J9VFH9 J9VFU9 J9VG42 J9VG62 J9VG64 J9VGE0 J9VGF1 J9VGF6 J9VGM5 J9VGP4 J9VGS7 J9VGU1 J9VGV1 J9VGW3 J9VH22 J9VH37 J9VH55 J9VH85 J9VHM5 J9VI11 J9VI13 J9VI60 J9VI89 J9VI91 J9VI93 J9VII8 J9VIW2 J9VIW8 J9VJ52 J9VJ62 J9VJ75 J9VJR8 J9VJT4 J9VJX6 J9VJX9 J9VK98 J9VKH4 J9VKI4 J9VKI8 J9VKK2 J9VKK7 J9VKK9 J9VKW5 J9VKY8 …
Molecular Function	protein binding	147	J9VDA1 J9VDT9 J9VEC2 J9VEL7 J9VEQ9 J9VEZ9 J9VF84 J9VFH7 J9VFR3 J9VFS3 J9VGM5 J9VGN1 J9VGQ4 J9VGW2 J9VH56 J9VHA2 J9VHS1 J9VHT8 J9VHW7 J9VI51 J9VI54 J9VI93 J9VIF9 J9VII8 J9VIN6 J9VIP7 J9VIT9 J9VIW2 J9VIY9 J9VJ27 J9VJ62 J9VJD9 J9VJS2 J9VJT0 J9VJV3 J9VJV8 J9VJY9 J9VKG0 J9VKM2 J9VKW5 J9VKW7 J9VL35 J9VL88 J9VL90 J9VLB3 J9VLC8 J9VLF3 J9VLI6 J9VM82 J9VMA6 J9VMF4 J9VMH2 J9VMH9 J9VMK1 J9VML6 J9VMM3 J9VMZ4 …
Molecular Function	transferase activity	117	J9VDA1 J9VE30 J9VED5 J9VEQ9 J9VF80 J9VFK1 J9VFR6 J9VFX2 J9VGM5 J9VGQ3 J9VGS7 J9VGU0 J9VHD4 J9VHK4 J9VI13 J9VI41 J9VIR0 J9VIW1 J9VIW8 J9VJF1 J9VJJ2 J9VJV5 J9VJZ1 J9VK72 J9VKP9 J9VKW7 J9VKY5 J9VL01 J9VL20 J9VL65 J9VLE2 J9VLG1 J9VLI9 J9VLN6 J9VLX8 J9VM42 J9VM63 J9VMH6 J9VMK9 J9VMM2 J9VMZ2 J9VN27 J9VNB1 J9VNG1 J9VNH4 J9VNJ0 J9VNR6 J9VNW9 J9VNX3 J9VP99 J9VPC3 J9VPT1 J9VPU4 J9VQ45 J9VQ48 J9VQ95 J9VR02 …
Molecular Function	ion binding	111	J9VDA1 J9VDT9 J9VED5 J9VEH8 J9VEZ2 J9VFE3 J9VGM5 J9VGQ3 J9VGS7 J9VH22 J9VHW7 J9VIW8 J9VJ27 J9VJ63 J9VJF1 J9VJR8 J9VJV5 J9VK33 J9VL65 J9VL88 J9VMA6 J9VMC0 J9VMH6 J9VMJ5 J9VMK1 J9VMK9 J9VMM3 J9VMQ4 J9VMZ4 J9VN05 J9VN27 J9VN41 J9VNG1 J9VNH4 J9VNH6 J9VNV3 J9VNW9 J9VNX3 J9VP88 J9VP90 J9VP99 J9VPA2 J9VPC3 J9VPD8 J9VPU4 J9VQ95 J9VQQ3 J9VQS7 J9VQZ9 J9VR43 J9VR66 J9VRA3 J9VRC4 J9VRC6 J9VRE2 J9VRN8 J9VRU4 …
Molecular Function	hydrolase activity	101	H6VMG0 J9VD88 J9VDE9 J9VE53 J9VEH8 J9VEL7 J9VEQ0 J9VEZ9 J9VF76 J9VF80 J9VFH9 J9VFK1 J9VFU9 J9VG62 J9VG82 J9VGB0 J9VGF6 J9VGU1 J9VGV1 J9VH46 J9VH88 J9VHI5 J9VI51 J9VI54 J9VJ27 J9VJ52 J9VJE2 J9VJJ7 J9VJQ1 J9VJR2 J9VJR8 J9VJX2 J9VJZ1 J9VK50 J9VK91 J9VKC1 J9VKR5 J9VL38 J9VL61 J9VL88 J9VLG5 J9VLX5 J9VM09 J9VME1 J9VMJ5 J9VMP7 J9VMQ4 J9VN41 J9VN57 J9VNB1 J9VNH6 J9VNH7 J9VP90 J9VPA2 J9VPD8 J9VPT6 J9VQB7 …
Molecular Function	catalytic activity, acting on a protein	78	H6VMG0 J9VDA1 J9VDE9 J9VE53 J9VED5 J9VEQ9 J9VEZ9 J9VFR6 J9VG82 J9VGB0 J9VGM5 J9VGU0 J9VHI5 J9VHK4 J9VI41 J9VIW8 J9VJ52 J9VJF1 J9VJJ2 J9VJJ7 J9VJX2 J9VKK7 J9VL01 J9VL65 J9VLG1 J9VLN6 J9VLX8 J9VMH6 J9VMK9 J9VN27 J9VN57 J9VNG1 J9VNH4 J9VNH7 J9VNR6 J9VNW9 J9VPC3 J9VPD8 J9VPU4 J9VQ95 J9VQB7 J9VR29 J9VR32 J9VR43 J9VR56 J9VR66 J9VRC4 J9VRC6 J9VS13 J9VS24 J9VSA2 J9VSB2 J9VSH5 J9VSQ1 J9VT53 J9VT74 J9VTB5 …
Molecular Function	small molecule binding	60	J9VD92 J9VDA1 J9VDT9 J9VED5 J9VEH8 J9VGM5 J9VGS7 J9VH22 J9VI11 J9VIW8 J9VJR8 J9VL65 J9VL88 J9VMH6 J9VMJ5 J9VN41 J9VNH4 J9VNH6 J9VP88 J9VP90 J9VP99 J9VPA2 J9VPC3 J9VPU4 J9VQ95 J9VQQ3 J9VQZ9 J9VR43 J9VRC4 J9VRC6 J9VRE2 J9VRN8 J9VSB2 J9VSQ1 J9VSV4 J9VSX3 J9VTZ1 J9VU59 J9VVA4 J9VVB2 J9VVQ2 J9VVZ5 J9VW35 J9VW78 J9VWQ4 J9VWU8 J9VWZ2 J9VX80 J9VXP7 J9VXQ9 J9VYD5 J9VYL9 J9VYU9 J9VZD0 J9VZF5 J9W005 J9W1A7 …
Molecular Function	carbohydrate derivative binding	50	J9VDA1 J9VDT9 J9VED5 J9VEH8 J9VGM5 J9VGS7 J9VH22 J9VIW8 J9VJR8 J9VL65 J9VL88 J9VMH6 J9VMJ5 J9VN41 J9VNH4 J9VNH6 J9VP88 J9VP90 J9VPA2 J9VPC3 J9VPU4 J9VQ95 J9VQQ3 J9VQZ9 J9VR43 J9VRC4 J9VRC6 J9VSB2 J9VSQ1 J9VSX3 J9VTZ1 J9VVA4 J9VVB2 J9VVQ2 J9VW35 J9VWQ4 J9VWU8 J9VWZ2 J9VX80 J9VXP7 J9VXQ9 J9VYD5 J9VYL9 J9VYU9 J9VZD0 J9W005 J9W1A7 J9W1R7 J9W2J0 J9W435
Molecular Function	enzyme regulator activity	46	J9VEP5 J9VH50 J9VH56 J9VII8 J9VIP7 J9VJY9 J9VK04 J9VKM2 J9VL35 J9VLI6 J9VM70 J9VMH9 J9VML6 J9VNK5 J9VNP4 J9VNV3 J9VP16 J9VPA9 J9VPP1 J9VPP9 J9VPT6 J9VQ47 J9VQA9 J9VQY1 J9VR29 J9VRB8 J9VRH3 J9VRK0 J9VRT4 J9VSA2 J9VT28 J9VT83 J9VU11 J9VU81 J9VUR9 J9VV30 J9VV65 J9VVU8 J9VWM9 J9VXL1 J9VYQ4 J9W0H1 J9W0Z3 J9W1B2 J9W411 J9W494
Molecular Function	oxidoreductase activity	42	J9VD92 J9VE31 J9VEK7 J9VH22 J9VH55 J9VI11 J9VI14 J9VIJ6 J9VKY5 J9VL54 J9VLB9 J9VMK3 J9VMK9 J9VML7 J9VNZ3 J9VR56 J9VRN8 J9VRV0 J9VRV4 J9VRX9 J9VS68 J9VSV4 J9VT67 J9VTB3 J9VTF4 J9VTL4 J9VTL6 J9VU39 J9VU59 J9VUE0 J9VVN8 J9VVV4 J9VW74 J9VW78 J9VWH2 J9VXI8 J9VXJ9 J9VXQ9 J9VYK4 J9VYU5 J9W0N0 J9W469
Molecular Function	lipid binding	38	J9VEZ2 J9VFE3 J9VGQ3 J9VHW7 J9VJ27 J9VJ63 J9VJI7 J9VK33 J9VL86 J9VMA6 J9VMC0 J9VMZ4 J9VN05 J9VN27 J9VNV3 J9VPA2 J9VRA3 J9VSB2 J9VSM0 J9VSN1 J9VT28 J9VTG0 J9VTN2 J9VTV9 J9VU20 J9VUC1 J9VVD7 J9VVM3 J9VVU8 J9VVZ5 J9VW35 J9VXL5 J9W015 J9W0F7 J9W0F9 J9W135 J9W1P9 J9W1V9
Molecular Function	transmembrane transporter activity	32	J9VH18 J9VH53 J9VH67 J9VHX0 J9VIH3 J9VJE7 J9VJF4 J9VK25 J9VKB5 J9VKJ5 J9VL38 J9VLI5 J9VME1 J9VMP4 J9VNI2 J9VPA2 J9VPB7 J9VPV8 J9VQQ3 J9VRH7 J9VRU4 J9VRU7 J9VSL7 J9VUJ9 J9VVA0 J9VVM1 J9VWY7 J9VXH2 J9VYE7 J9VYF2 J9VYG3 J9W005
Molecular Function	other	179	J9VSB5 J9VGF1 J9VK98 J9VG64 J9VKR5 J9VSU3 J9VKK7 J9VTA4 J9VR33 J9VI60 J9VN45 J9VN72 J9VXQ9 J9VSV4 J9VKY8 J9VU89 J9VXJ4 J9VKI8 J9W0B1 J9VPH1 J9VFH9 J9VW18 J9VT41 J9VWA6 J9VME1 J9VU20 J9VL38 J9VL35 J9VH55 J9VL90 J9VFG4 J9VXY1 J9VU85 J9VVM1 J9VV79 J9VF22 J9VI89 J9W0I2 J9VS24 J9VPF2 J9VYL9 J9VUD6 J9VQS7 J9VV04 J9VMK9 J9VEC2 J9W1G2 J9VY24 J9VTZ1 J9VMD1 J9VI85 J9VGF6 J9VRF9 J9VRT0 J9VJ27 J9VRU4 J9VS96 …

## Sheet: Regulated list
Category	Protein accession	Position	Amino acid	B/W Ratio	B/W P value	Regulated Type	Protein description	Gene name	Modified sequence	Localization probability	Intensity W1	Intensity W2	Intensity W3	Intensity B1	Intensity B2	Intensity B3	W1	W2	W3	B1	B2	B3
biosynthetic process	J9W1B2	305	S	0.301358	0.000856368	Down	eIF-2B GDP-GTP exchange factor subunit alpha OS=Cryptococcus neoformans var. grubii serotype A (strain H99 / ATCC 208821 / CBS 10515 / FGSC 9487) OX=235443 GN=CNAG_01660 PE=3 SV=2	CNAG_01660	_GSS[Phospho (STY)]LTPQSR_	1	331332	220445	241290	77290.2	64978.2	73118.1	1.84825	1.24838	1.38912	0.471941	0.396642	0.483235
biosynthetic process	J9VS30	2	S	1.91059	0.00600999	Up	Phosphoacetylglucosamine mutase OS=Cryptococcus neoformans var. grubii serotype A (strain H99 / ATCC 208821 / CBS 10515 / FGSC 9487) OX=235443 GN=CNAG_02445 PE=3 SV=1	CNAG_02445	_S[Phospho (STY)]S[Phospho (STY)]PQHAAHNHALLMEAITK_	1	1693.86	1661.24	2015.02	3728.41	3460.79	5040.16	0.613963	0.648256	0.742133	1.15917	1.11235	1.55796
biosynthetic process	J9VS30	495	S	2.80177	4.22369e-07	Up	Phosphoacetylglucosamine mutase OS=Cryptococcus neoformans var. grubii serotype A (strain H99 / ATCC 208821 / CBS 10515 / FGSC 9487) OX=235443 GN=CNAG_02445 PE=3 SV=1	CNAG_02445	_KLES[Phospho (STY)]PQGLQAK_	1	269715	246487	273787	889764	840902	902604	0.502606	0.494502	0.518413	1.42219	1.38955	1.4344
biosynthetic process	J9VD92	30	S	2.82464	0.013645	Up	Glycerol-3-phosphate dehydrogenase [NAD(+)] OS=Cryptococcus neoformans var. grubii serotype A (strain H99 / ATCC 208821 / CBS 10515 / FGSC 9487) OX=235443 GN=CNAG_00121 PE=3 SV=1	CNAG_00121	_KHS[Phospho (STY)]DVFDDSR_	1	1821.71	3031.63	3670.44	4380.59	5069.24	7036.7	0.365669	0.619499	0.737574	1.28809	1.51381	2.06423
biosynthetic process	J9VS37	114	S	0.263389	0.00178335	Down	aspartate kinase OS=Cryptococcus neoformans var. grubii serotype A (strain H99 / ATCC 208821 / CBS 10515 / FGSC 9487) OX=235443 GN=CNAG_04347 PE=4 SV=1	CNAG_04347	_VGS[Phospho (STY)]GFFGK_	1	17648.9	14482.1	12361.4	6226.17	6994.52	9785.07	2.31705	1.8915	1.67394	0.393982	0.482634	0.672764
biosynthetic process	J9VS37	601	Y	0.646752	0.0485603	Down	aspartate kinase OS=Cryptococcus neoformans var. grubii serotype A (strain H99 / ATCC 208821 / CBS 10515 / FGSC 9487) OX=235443 GN=CNAG_04347 PE=4 SV=1	CNAG_04347	_ALNVIHESC[Carbamidomethyl (C)]LSY[Phospho (STY)]PRSPATEM[Oxidation (M)]AGLQLQ_	1	21663.9	21155.8	30494.9	32377.8	26647	35049.3	1.14689	1.11422	1.66519	0.826169	0.741438	0.971727
biosynthetic process	J9VM65	223	S	0.514308	0.0154852	Down	Chromatin structure-remodeling complex subunit SFH1 OS=Cryptococcus neoformans var. grubii serotype A (strain H99 / ATCC 208821 / CBS 10515 / FGSC 9487) OX=235443 GN=CNAG_03003 PE=3 SV=1	CNAG_03003	_RES[Phospho (STY)]AAPLVVGGLEHQAAMR_	1	35844.9	40619.7	30100.1	25164	21695.5	13475.9	1.33232	1.38428	1.29227	0.866128	0.71016	0.485506
biosynthetic process	J9VI11	292	S	0.391761	0.0378068	Down	6-phosphogluconate dehydrogenase, decarboxylating OS=Cryptococcus neoformans var. grubii serotype A (strain H99 / ATCC 208821 / CBS 10515 / FGSC 9487) OX=235443 GN=CNAG_07561 PE=3 SV=1	CNAG_07561	_C[Carbamidomethyl (C)]LS[Phospho (STY)]AIKDER_	1	6065.12	7830	12220	2215.13	2861.06	4958.02	1.00638	1.35528	1.93403	0.350544	0.49356	0.83878
biosynthetic process	J9VM42	94	T	1.77859	0.00319279	Up	Nucleoside diphosphate kinase OS=Cryptococcus neoformans var. grubii serotype A (strain H99 / ATCC 208821 / CBS 10515 / FGSC 9487) OX=235443 GN=CNAG_02285 PE=3 SV=1	CNAG_02285	_VMLGAT[Phospho (STY)]NPLASAPGTIR_	0.999997	34507.3	26004.7	31231.2	48481.2	58166.8	46482.3	0.826301	0.638254	0.711891	1.21088	1.42869	1.23143
biosynthetic process	J9VXQ9	3	S	0.507909	0.00339447	Down	Chorismate synthase OS=Cryptococcus neoformans var. grubii serotype A (strain H99 / ATCC 208821 / CBS 10515 / FGSC 9487) OX=235443 GN=CNAG_05623 PE=3 SV=1	CNAG_05623	_[Acetyl (Protein N-term)]SS[Phospho (STY)]FGTLYR_	0.982458	17561.8	16277.3	19324.3		8973.55	7624.52	1.15467	1.1746	1.32283		0.665829	0.570794
biosynthetic process	J9VFX2	132	S	1.55331	0.0175531	Up	Phosphatidate cytidylyltransferase OS=Cryptococcus neoformans var. grubii serotype A (strain H99 / ATCC 208821 / CBS 10515 / FGSC 9487) OX=235443 GN=CNAG_00852 PE=4 SV=1	CNAG_00852	_KPS[Phospho (STY)]PGKVPEK_	1	38431.6	30017.9	34834.5	60233.8	70535.3	76276.8	0.853352	0.704709	0.735203	0.972786	1.29515	1.29421
biosynthetic process	J9VJZ1	284	T	0.108082	0.000318203	Down	Alpha,alpha-trehalose-phosphate synthase (UDP-forming) OS=Cryptococcus neoformans var. grubii serotype A (strain H99 / ATCC 208821 / CBS 10515 / FGSC 9487) OX=235443 GN=CNAG_05292 PE=4 SV=2	CNAG_05292	_GMST[Phospho (STY)]FQK_	1	506835	480926	571386	57011.3	28125.6	40471.4	1.54683	1.52893	1.75756	0.230887	0.119718	0.171788
biosynthetic process	J9VJZ1	283	S	0.166641	0.000142666	Down	Alpha,alpha-trehalose-phosphate synthase (UDP-forming) OS=Cryptococcus neoformans var. grubii serotype A (strain H99 / ATCC 208821 / CBS 10515 / FGSC 9487) OX=235443 GN=CNAG_05292 PE=4 SV=2	CNAG_05292	_GMS[Phospho (STY)]TFQK_	1	1.1415e+06	1.01468e+06	1.01307e+06	160437	131656	100649	1.64777	1.52574	1.47389	0.307317	0.265061	0.202068
biosynthetic process	J9VJZ1	41	S	2.63145	6.42672e-05	Up	Alpha,alpha-trehalose-phosphate synthase (UDP-forming) OS=Cryptococcus neoformans var. grubii serotype A (strain H99 / ATCC 208821 / CBS 10515 / FGSC 9487) OX=235443 GN=CNAG_05292 PE=4 SV=2	CNAG_05292	_TSDAPS[Phospho (STY)]PTTSSSGPK_	1	8706732	8021214	9.04131e+06	1.74079e+07	1.78119e+07	1.50525e+07	0.588731	0.564984	0.616166	1.56196	1.6798	1.41559
biosynthetic process	J9VW59	4	S	2.17637	0.0272144	Up	GTPase inhibitor OS=Cryptococcus neoformans var. grubii serotype A (strain H99 / ATCC 208821 / CBS 10515 / FGSC 9487) OX=235443 GN=CNAG_04128 PE=4 SV=1	CNAG_04128	_[Acetyl (Protein N-term)]S[Phospho (STY)]RS[Phospho (STY)]PS[Phospho (STY)]PTLSDSALLDSLEDSFDYSAHR_	1	8639.79	17384.8	8308.99	27836.9	36853.9	36424.8	0.451589	0.864948	0.467938	1.02527	1.47261	1.3858
biosynthetic process	J9VXX5	7	S	0.280159	2.28698e-06	Down	Dolichyl-phosphate-mannose--protein mannosyltransferase OS=Cryptococcus neoformans var. grubii serotype A (strain H99 / ATCC 208821 / CBS 10515 / FGSC 9487) OX=235443 GN=CNAG_04763 PE=3 SV=2	CNAG_04763	_GVPS[Phospho (STY)]PPATR_	1	4793192	4281351	4670027	1.41317e+06	1558164	1.48142e+06	1.71723	1.6111	1.5593	0.443977	0.460227	0.465111
biosynthetic process	J9VKB5	46	S	0.649288	0.0021025	Down	MATE family multidrug resistance protein OS=Cryptococcus neoformans var. grubii serotype A (strain H99 / ATCC 208821 / CBS 10515 / FGSC 9487) OX=235443 GN=CNAG_07431 PE=3 SV=2	CNAG_07431	_VAGEHS[Phospho (STY)]PPHHNNHLQQPSPSYPHPVEGSDNDLDK_	1	85348.4	72832.7	81218.8	70983.5	61131.1	72690	1.34109	1.14586	1.26217	0.773547	0.783072	0.877643
biosynthetic process	T2BQ21	26	S	0.522485	0.000731582	Down	CMGC/CDK/CDK5 protein kinase OS=Cryptococcus neoformans var. grubii serotype A (strain H99 / ATCC 208821 / CBS 10515 / FGSC 9487) OX=235443 GN=CNAG_08022 PE=3 SV=1	CNAG_08022	_TTS[Phospho (STY)]EIVALK_	1	37131.7	30785.4	35036.7	17411.6	19660.5	16347.8	1.43431	1.24358	1.25978	0.70211	0.73723	0.618033
biosynthetic process	J9VKB5	246	S	0.653927	0.0224525	Down	MATE family multidrug resistance protein OS=Cryptococcus neoformans var. grubii serotype A (strain H99 / ATCC 208821 / CBS 10515 / FGSC 9487) OX=235443 GN=CNAG_07431 PE=3 SV=2	CNAG_07431	_VADES[Phospho (STY)]S[Phospho (STY)]DEDEGGDLAR_	1	277957	273962	282223	328018	196552	202942	1.24234	1.22601	1.24753	1.01678	0.716168	0.696969
biosynthetic process	J9VKB5	247	S	0.618245	0.0372022	Down	MATE family multidrug resistance protein OS=Cryptococcus neoformans var. grubii serotype A (strain H99 / ATCC 208821 / CBS 10515 / FGSC 9487) OX=235443 GN=CNAG_07431 PE=3 SV=2	CNAG_07431	_VADES[Phospho (STY)]S[Phospho (STY)]DEDEGGDLAR_	1	269284	270775	356054	339759	196552	202942	1.14932	1.15712	1.50295	1.0057	0.683888	0.665554
biosynthetic process	J9VI55	282	S	0.651499	0.0129857	Down	Rad60/SUMO-like domain-containing protein OS=Cryptococcus neoformans var. grubii serotype A (strain H99 / ATCC 208821 / CBS 10515 / FGSC 9487) OX=235443 GN=CNAG_00152 PE=4 SV=2	CNAG_00152	_RIENFDLDS[Phospho (STY)]DRS[Phospho (STY)]PS[Phospho (STY)]PQLASHAK_	1	157532	198985	163636	166889	200179	143073	1.36458	1.25467	1.18745	0.904433	0.895923	0.679703
biosynthetic process	J9VI55	120	T	0.651524	0.0063502	Down	Rad60/SUMO-like domain-containing protein OS=Cryptococcus neoformans var. grubii serotype A (strain H99 / ATCC 208821 / CBS 10515 / FGSC 9487) OX=235443 GN=CNAG_00152 PE=4 SV=2	CNAG_00152	_IELT[Phospho (STY)]PPPVISEK_	1	235310	273136	233223	241982	259042	227746	1.42819	1.20671	1.18583	0.918851	0.812338	0.758101
biosynthetic process	J9VSJ2	38	T	0.602531	0.0070835	Down	60S ribosomal protein L6 OS=Cryptococcus neoformans var. grubii serotype A (strain H99 / ATCC 208821 / CBS 10515 / FGSC 9487) OX=235443 GN=CNAG_02234 PE=3 SV=1	CNAG_02234	_AGAAPAKT[Phospho (STY)]ETPAFTEK_	1	8422562	6.6998e+06	6.68572e+06	3.40632e+06	3.51837e+06	3531154	1.44953	1.05744	1.14472	0.739556	0.761919	0.698779
biosynthetic process	J9VSJ2	17	S	2.10605	0.00526899	Up	60S ribosomal protein L6 OS=Cryptococcus neoformans var. grubii serotype A (strain H99 / ATCC 208821 / CBS 10515 / FGSC 9487) OX=235443 GN=CNAG_02234 PE=3 SV=1	CNAG_02234	_LSRS[Phospho (STY)]QVAAK_	0.865516	4526.11	5098.48	3190.52	6150.18	7520.83	7689.98	0.735366	0.759675	0.51571	1.26057	1.53755	1.43662
biosynthetic process	J9VI85	461	S	1.52239	0.0140396	Up	threonine synthase OS=Cryptococcus neoformans var. grubii serotype A (strain H99 / ATCC 208821 / CBS 10515 / FGSC 9487) OX=235443 GN=CNAG_03612 PE=3 SV=1	CNAG_03612	_KAS[Phospho (STY)]PDTTWITLSTAHPAK_	0.9988	46457.1		55443.7	88242.9	83943.9	91304.8	0.658407		0.80824	1.14614	1.06482	1.13825
biosynthetic process	J9VSD3	446	S	0.410686	0.00269695	Down	Inositolphosphorylceramide synthase OS=Cryptococcus neoformans var. grubii serotype A (strain H99 / ATCC 208821 / CBS 10515 / FGSC 9487) OX=235443 GN=CNAG_04453 PE=4 SV=1	CNAG_04453	_SVS[Phospho (STY)]WGETK_	0.999853	51686.3	48869.5	44568.5	35922.5	22899.5	26166.1	1.71504	1.6248	1.25449	0.750464	0.579474	0.556889
biosynthetic process	J9VLX5	145	S	2.67179	0.000149026	Up	GTP cyclohydrolase II OS=Cryptococcus neoformans var. grubii serotype A (strain H99 / ATCC 208821 / CBS 10515 / FGSC 9487) OX=235443 GN=CNAG_00569 PE=3 SV=1	CNAG_00569	_ALS[Phospho (STY)]PQAQAAYDR_	1	80053.3	72966.3	86445.7	133840	130341	144812	0.565676	0.571451	0.682034	1.59896	1.53317	1.72829
biosynthetic process	J9VLX5	53	S	1.65723	0.0381016	Up	GTP cyclohydrolase II OS=Cryptococcus neoformans var. grubii serotype A (strain H99 / ATCC 208821 / CBS 10515 / FGSC 9487) OX=235443 GN=CNAG_00569 PE=3 SV=1	CNAG_00569	_RDS[Phospho (STY)]PLDALMISAVLAGSGPITR_	1	153542	106298	112248	144952	150137	96153.8	0.921691	0.707211	0.752334	1.47112	1.50026	0.974869
biosynthetic process	Q873N0	178	S	0.0636189	0.00316028	Down	GPI-anchored wall transfer protein 1 OS=Cryptococcus neoformans var. grubii serotype A (strain H99 / ATCC 208821 / CBS 10515 / FGSC 9487) OX=235443 GN=GWT1 PE=3 SV=1	GWT1	_RRS[Phospho (STY)]LLEGVSLDVPSHIDSK_	1	151196	155887	138067	60809.4	49847	48540.6	2.30171	4.4919	8.92829	0.399378	0.253925	0.346908
biosynthetic process	J9VI89	63	S	0.35215	0.0158314	Down	Probable eukaryotic translation initiation factor 4H OS=Cryptococcus neoformans var. grubii serotype A (strain H99 / ATCC 208821 / CBS 10515 / FGSC 9487) OX=235443 GN=TIF3 PE=1 SV=2	TIF3	_RGDPGYFESLPDRGS[Phospho (STY)]R_	1	67526.1	47381.2	48198.7	24234.2	18892.5	10670.1	1.80001	1.31639	1.25634	0.707831	0.526227	0.305804
biosynthetic process	J9W1B2	301	S	0.426065	0.00137284	Down	eIF-2B GDP-GTP exchange factor subunit alpha OS=Cryptococcus neoformans var. grubii serotype A (strain H99 / ATCC 208821 / CBS 10515 / FGSC 9487) OX=235443 GN=CNAG_01660 PE=3 SV=2	CNAG_01660	_HYPLSQTDLPIPASSDRPSIPLEFPSTIPDTQSIPGFLS[Phospho (STY)]R_	1	2.45515e+06	2.16566e+06	2.03821e+06	1.05638e+06	777381	736008	1.49653	1.34013	1.28221	0.704847	0.518533	0.531529
biosynthetic process	J9VHI3	87	S	1.71468	0.000693575	Up	Arginosuccinase OS=Cryptococcus neoformans var. grubii serotype A (strain H99 / ATCC 208821 / CBS 10515 / FGSC 9487) OX=235443 GN=CNAG_02825 PE=3 SV=1	CNAG_02825	_FLIQS[Phospho (STY)]DDEDIHTANER_	1	27848.2	27326.8	28045.9	50687.8	48398	41739.6	0.74183	0.691422	0.781904	1.31475	1.3269	1.15662
biosynthetic process	J9VHD4	294	T	2.11964	0.00141714	Up	dolichol kinase OS=Cryptococcus neoformans var. grubii serotype A (strain H99 / ATCC 208821 / CBS 10515 / FGSC 9487) OX=235443 GN=CNAG_04083 PE=3 SV=1	CNAG_04083	_LLSQPPPTNRPT[Phospho (STY)]SPVVASPSSFSSSYAR_	0.983107	92786.1	86477.6	70540.6	192257	144450	188216	0.732801	0.63298	0.557197	1.45649	1.21788	1.40165
biosynthetic process	J9VHD4	72	S	0.588945	0.0320519	Down	dolichol kinase OS=Cryptococcus neoformans var. grubii serotype A (strain H99 / ATCC 208821 / CBS 10515 / FGSC 9487) OX=235443 GN=CNAG_04083 PE=3 SV=1	CNAG_04083	_TSMLS[Phospho (STY)]PGGHR_	1	33620.1	25995.1	26486.9	16080.8	16519.9		1.44414	1.03487	1.13791	0.662581	0.757528
biosynthetic process	J9VMP7	66	T	1.64445	0.00618667	Up	RNA helicase OS=Cryptococcus neoformans var. grubii serotype A (strain H99 / ATCC 208821 / CBS 10515 / FGSC 9487) OX=235443 GN=CNAG_00809 PE=3 SV=1	CNAG_00809	_ATPPAAVPPAAPAAYRPSPTGLPTPATT[Phospho (STY)]PPTR_	0.990277	206795	166588	195230	243637	224018		0.864477	0.741621	0.789458	1.38928	1.23697
biosynthetic process	J9VMP7	40	T	1.65197	0.0265443	Up	RNA helicase OS=Cryptococcus neoformans var. grubii serotype A (strain H99 / ATCC 208821 / CBS 10515 / FGSC 9487) OX=235443 GN=CNAG_00809 PE=3 SV=1	CNAG_00809	_NRAT[Phospho (STY)]PPAAVPPAAPAAYRPSPTGLPTPATTPPTR_	1	959825	849996	989587	1.31247e+06	1.30011e+06	849154	0.796903	0.751545	0.79476	1.4864	1.42579	0.958712
biosynthetic process	J9VGW3	41	S	1.87467	0.0177723	Up	Large subunit ribosomal protein L23 OS=Cryptococcus neoformans var. grubii serotype A (strain H99 / ATCC 208821 / CBS 10515 / FGSC 9487) OX=235443 GN=CNAG_03053 PE=3 SV=1	CNAG_03053	_TS[Phospho (STY)]VTFHR_	1	1737534	1.14755e+06	1.67588e+06	2.51871e+06	2412745	2473185	0.838471	0.49755	0.810738	1.34343	1.34505	1.33598
biosynthetic process	J9VMM2	7	T	0.498053	0.00880051	Down	Acyl-CoA-dependent ceramide synthase OS=Cryptococcus neoformans var. grubii serotype A (strain H99 / ATCC 208821 / CBS 10515 / FGSC 9487) OX=235443 GN=CNAG_02086 PE=3 SV=1	CNAG_02086	_PGPAVT[Phospho (STY)]PNKPSHR_	1	55358.6	52210.1	57959.2	18212.2	31565.6	23957.9	1.27498	1.31048	1.34152	0.491413	0.825821	0.63861
biosynthetic process	J9VMM2	18	S	0.550586	0.0387166	Down	Acyl-CoA-dependent ceramide synthase OS=Cryptococcus neoformans var. grubii serotype A (strain H99 / ATCC 208821 / CBS 10515 / FGSC 9487) OX=235443 GN=CNAG_02086 PE=3 SV=1	CNAG_02086	_S[Phospho (STY)]S[Phospho (STY)]VT[Phospho (STY)]NALNQIPLNHEQGSSIQPAEVKPLTSR_	1	1929934	1.43538e+06	1.94464e+06	750536	1.23e+06	625036	1.34357	1.08903	1.36053	0.612144	0.972691	0.503604
biosynthetic process	J9VWW6	761	T	1.83121	0.00887851	Up	Protein CFT1 OS=Cryptococcus neoformans var. grubii serotype A (strain H99 / ATCC 208821 / CBS 10515 / FGSC 9487) OX=235443 GN=CNAG_05895 PE=4 SV=1	CNAG_05895	_QTQLT[Phospho (STY)]PEQIK_	0.972105	23165.2	24703	23254.6	54177.2	61672.7	49568	0.696418	0.565697	0.812961	1.14678	1.45561	1.19751
biosynthetic process	J9VML7	68	S	0.269874	0.00025717	Down	Phosphoglycerate dehydrogenase OS=Cryptococcus neoformans var. grubii serotype A (strain H99 / ATCC 208821 / CBS 10515 / FGSC 9487) OX=235443 GN=CNAG_00774 PE=4 SV=1	CNAG_00774	_NAS[Phospho (STY)]GAFQGIAR_	1	25282	22089.2	22431.5	6543.48	7572.5	9120.63	1.7954	1.64128	1.59304	0.372626	0.455343	0.529421
biosynthetic process	J9VML7	13	S	0.652037	0.042611	Down	Phosphoglycerate dehydrogenase OS=Cryptococcus neoformans var. grubii serotype A (strain H99 / ATCC 208821 / CBS 10515 / FGSC 9487) OX=235443 GN=CNAG_00774 PE=4 SV=1	CNAG_00774	_RQS[Phospho (STY)]VSASDPPNHIPIPANTR_	1	5.09202e+06	5.11041e+06	6128910	5.48568e+06	3.20924e+06	4.51044e+06	1.13905	1.19609	1.37106	0.984011	0.607863	0.824706
biosynthetic process	J9VX23	430	S	0.617708	0.00590436	Down	Glutamate 5-kinase OS=Cryptococcus neoformans var. grubii serotype A (strain H99 / ATCC 208821 / CBS 10515 / FGSC 9487) OX=235443 GN=CNAG_05386 PE=3 SV=1	CNAG_05386	_S[Phospho (STY)]VPPSPAITALAER_	0.999822	6430.98	7087.84	5794.3	4904.48	5215.02	6017.01	1.19604	1.42957	1.22759	0.686009	0.82854	0.865611
biosynthetic process	J9VML7	2	S	1.57822	0.0228688	Up	Phosphoglycerate dehydrogenase OS=Cryptococcus neoformans var. grubii serotype A (strain H99 / ATCC 208821 / CBS 10515 / FGSC 9487) OX=235443 GN=CNAG_00774 PE=4 SV=1	CNAG_00774	_[Acetyl (Protein N-term)]S[Phospho (STY)]IPIPDR_	1	14271.6	13375	17899.3	32069.5	32261.2	24256.7	0.702997	0.689327	0.881729	1.26674	1.34558	0.976647
biosynthetic process	J9VRV0	336	S	0.396821	0.00122449	Down	Methylenetetrahydrofolate reductase OS=Cryptococcus neoformans var. grubii serotype A (strain H99 / ATCC 208821 / CBS 10515 / FGSC 9487) OX=235443 GN=CNAG_05140 PE=3 SV=1	CNAG_05140	_TRS[Phospho (STY)]YLSR_	1	187115	144912	142765	51824.5	53487.6	63630.4	1.64491	1.33468	1.22035	0.516884	0.513878	0.635863
biosynthetic process	J9VRV4	230	S	1.555	0.000767963	Up	Very-long-chain 3-oxoacyl-CoA reductase OS=Cryptococcus neoformans var. grubii serotype A (strain H99 / ATCC 208821 / CBS 10515 / FGSC 9487) OX=235443 GN=CNAG_04488 PE=3 SV=1	CNAG_04488	_IPS[Phospho (STY)]PLLASYSGTK_	1	9619.23	9613.11	9701.09	16967.4	18470.1	17291.7	0.767257	0.789501	0.754664	1.13639	1.30997	1.1479
biosynthetic process	J9VSX3	26	T	1.58119	0.000106501	Up	ATP-dependent 6-phosphofructokinase OS=Cryptococcus neoformans var. grubii serotype A (strain H99 / ATCC 208821 / CBS 10515 / FGSC 9487) OX=235443 GN=CNAG_04676 PE=3 SV=1	CNAG_04676	_DPEGITEQLQSVST[Phospho (STY)]PPPPPQVQK_	1	2.03063e+06	2308559	2.0368e+06	3.52609e+06	3.33332e+06	3.12615e+06	0.758733	0.765817	0.803637	1.24643	1.26516	1.16971
biosynthetic process	J9VX27	656	S	0.511256	0.00947599	Down	Nucleoside phosphatase OS=Cryptococcus neoformans var. grubii serotype A (strain H99 / ATCC 208821 / CBS 10515 / FGSC 9487) OX=235443 GN=CNAG_07692 PE=3 SV=1	CNAG_07692	_KPS[Phospho (STY)]LSSPPLPAR_	0.999998	23066.4	20544.7	22393	9077.98	9802.32	7762.87	1.23875	1.27311	1.35303	0.695096	0.793311	0.487539
biosynthetic process	J9VI89	187	S	0.299176	0.00216168	Down	Probable eukaryotic translation initiation factor 4H OS=Cryptococcus neoformans var. grubii serotype A (strain H99 / ATCC 208821 / CBS 10515 / FGSC 9487) OX=235443 GN=TIF3 PE=1 SV=2	TIF3	_STPLAS[Phospho (STY)]R_	1	559871	422851	581718	189328	123169	124058	1.61775	1.27346	1.64363	0.599425	0.371882	0.385406
biosynthetic process	J9VX27	747	S	1.9407	0.046069	Up	Nucleoside phosphatase OS=Cryptococcus neoformans var. grubii serotype A (strain H99 / ATCC 208821 / CBS 10515 / FGSC 9487) OX=235443 GN=CNAG_07692 PE=3 SV=1	CNAG_07692	_YIPASLPLSLGS[Phospho (STY)]PNSR_	0.999668	1761.75	1937.78	3071.51	3402.14	3925.09	3163.1	0.507814	0.644505	0.9961	1.39819	1.70499	1.06625
biosynthetic process	J9VMK3	454	S	1.56258	0.0140111	Up	Methylenetetrahydrofolate reductase OS=Cryptococcus neoformans var. grubii serotype A (strain H99 / ATCC 208821 / CBS 10515 / FGSC 9487) OX=235443 GN=CNAG_00760 PE=3 SV=1	CNAG_00760	_HLTTPFC[Carbamidomethyl (C)]DLPLSPES[Phospho (STY)]HMILPHLLALNSAK_	0.999868		1490.96	1746.83	3461.25	2772.63	3188.21		0.682389	0.767374	1.22882	1.01215	1.15709
biosynthetic process	J9VSX4	7	S	0.584642	0.00338208	Down	BHLH domain-containing protein OS=Cryptococcus neoformans var. grubii serotype A (strain H99 / ATCC 208821 / CBS 10515 / FGSC 9487) OX=235443 GN=CNAG_01317 PE=4 SV=1	CNAG_01317	_PDPELS[Phospho (STY)]PIDPALQQPTLNSIQEAHESAGVNPLNEFAQQVLGR_	1	5589.58	7647.2	6001.29	7523.56	9356.6	6356.5	1.3181	1.36382	1.48439	0.884946	0.861944	0.688903
biosynthetic process	J9VSX3	8	S	1.74556	0.000502138	Up	ATP-dependent 6-phosphofructokinase OS=Cryptococcus neoformans var. grubii serotype A (strain H99 / ATCC 208821 / CBS 10515 / FGSC 9487) OX=235443 GN=CNAG_04676 PE=3 SV=1	CNAG_04676	_PDSPAVS[Phospho (STY)]PLPK_	1	1.09627e+06	1.32053e+06	1.21076e+06	2.04993e+06	2.07819e+06	2.13845e+06	0.677365	0.724401	0.789984	1.19829	1.30437	1.32317
biosynthetic process	J9VK72	245	T	0.283747	0.0226635	Down	Phosphatidyl-N-methylethanolamine N-methyltransferase OS=Cryptococcus neoformans var. grubii serotype A (strain H99 / ATCC 208821 / CBS 10515 / FGSC 9487) OX=235443 GN=CNAG_06839 PE=3 SV=1	CNAG_06839	_KVDGYSSSSSVPTSTSATFPAT[Phospho (STY)]PSR_	0.999994	599612	469506	464955	197369	130555	133333	2.57138	1.33004	1.20691	0.754048	0.36859	0.326836
biosynthetic process	J9VK72	312	S	0.376395	0.0119019	Down	Phosphatidyl-N-methylethanolamine N-methyltransferase OS=Cryptococcus neoformans var. grubii serotype A (strain H99 / ATCC 208821 / CBS 10515 / FGSC 9487) OX=235443 GN=CNAG_06839 PE=3 SV=1	CNAG_06839	_SQGLASGIS[Phospho (STY)]GEE_	1	1.43438e+06	1.36056e+06	1.82585e+06	673161	534110	599762	1.90946	1.19644	1.47123	0.798345	0.468093	0.456374
biosynthetic process	J9VK72	309	S	0.212388	0.000426216	Down	Phosphatidyl-N-methylethanolamine N-methyltransferase OS=Cryptococcus neoformans var. grubii serotype A (strain H99 / ATCC 208821 / CBS 10515 / FGSC 9487) OX=235443 GN=CNAG_06839 PE=3 SV=1	CNAG_06839	_SRS[Phospho (STY)]QGLAS[Phospho (STY)]GIS[Phospho (STY)]GEE_	1	80455.7	133741	153545	26545.6	26189.6	25717.3	1.54292	1.69425	1.78234	0.453527	0.330652	0.281908
biosynthetic process	J9VK72	304	S	0.56097	0.0367084	Down	Phosphatidyl-N-methylethanolamine N-methyltransferase OS=Cryptococcus neoformans var. grubii serotype A (strain H99 / ATCC 208821 / CBS 10515 / FGSC 9487) OX=235443 GN=CNAG_06839 PE=3 SV=1	CNAG_06839	_SRS[Phospho (STY)]QGLASGIS[Phospho (STY)]GEE_	1	3.32827e+06	3.10683e+06	4.27458e+06	2.10504e+06	1.94925e+06	2.2938e+06	1.66958	1.02951	1.29793	0.940749	0.643742	0.657718
biosynthetic process	J9VK72	270	S	4.83945	0.00299404	Up	Phosphatidyl-N-methylethanolamine N-methyltransferase OS=Cryptococcus neoformans var. grubii serotype A (strain H99 / ATCC 208821 / CBS 10515 / FGSC 9487) OX=235443 GN=CNAG_06839 PE=3 SV=1	CNAG_06839	_ASAPNSDADSDS[Phospho (STY)]GS[Phospho (STY)]ASAAPIK_	0.997548	29645.2	31038	42691.5	144028	245142	136538	0.403235	0.278884	0.351491	1.74532	2.19521	1.06158
biosynthetic process	J9VSX3	4	S	1.74711	9.87372e-05	Up	ATP-dependent 6-phosphofructokinase OS=Cryptococcus neoformans var. grubii serotype A (strain H99 / ATCC 208821 / CBS 10515 / FGSC 9487) OX=235443 GN=CNAG_04676 PE=3 SV=1	CNAG_04676	_PDS[Phospho (STY)]PAVSPLPK_	1	5.44848e+06	6343556	5.53351e+06	9.81285e+06	9.96902e+06	1.01432e+07	0.704938	0.728675	0.756015	1.20112	1.31021	1.31419
biosynthetic process	J9VRY9	129	T	1.76839	0.0081641	Up	Transcription elongation factor OS=Cryptococcus neoformans var. grubii serotype A (strain H99 / ATCC 208821 / CBS 10515 / FGSC 9487) OX=235443 GN=CNAG_07679 PE=3 SV=2	CNAG_07679	_AETGSLAATPSASTPASAST[Phospho (STY)]PDVK_	0.99998		86271.9	112613	149494	159826	150260		0.629386	0.792784	1.22827	1.32052	1.22363
biosynthetic process	J9VSW1	430	T	0.222827	0.0352458	Down	Diphthine--ammonia ligase OS=Cryptococcus neoformans var. grubii serotype A (strain H99 / ATCC 208821 / CBS 10515 / FGSC 9487) OX=235443 GN=CNAG_04868 PE=4 SV=2	CNAG_04868	_VEVVGFDDT[Phospho (STY)]PLPS[Phospho (STY)]RPSSSSSDGKGR_	1	603306	406026	491097	87839.8	69858.2	395026	2.58969	1.38478	1.88047	0.208876	0.166196	0.929569
biosynthetic process	J9VXJ9	1528	S	0.31513	0.00143125	Down	glutamate synthase (NADH) OS=Cryptococcus neoformans var. grubii serotype A (strain H99 / ATCC 208821 / CBS 10515 / FGSC 9487) OX=235443 GN=CNAG_04862 PE=3 SV=2	CNAG_04862	_KRQS[Phospho (STY)]VIDLIPSQTASQVDLIATGYDPVLPR_	1	15185.3	12591.6	13141.1	3931.06		3108.92	1.4	1.12489	1.29062	0.431931		0.369656
biosynthetic process	J9VHC1	133	S	3.43228	0.000123475	Up	Large subunit ribosomal protein L28e OS=Cryptococcus neoformans var. grubii serotype A (strain H99 / ATCC 208821 / CBS 10515 / FGSC 9487) OX=235443 GN=CNAG_04068 PE=3 SV=1	CNAG_04068	_TANPPKS[Phospho (STY)]LPAR_	1	28113.9	23924.5	28155.1	70004.3	74878.8	78055	0.557434	0.427126	0.458896	1.66799	1.7192	1.56716
biosynthetic process	J9VHC1	155	S	3.79249	5.88852e-05	Up	Large subunit ribosomal protein L28e OS=Cryptococcus neoformans var. grubii serotype A (strain H99 / ATCC 208821 / CBS 10515 / FGSC 9487) OX=235443 GN=CNAG_04068 PE=3 SV=1	CNAG_04068	_AAAASAEVKEES[Phospho (STY)]E_	1	2.04398e+06	2.0659e+06	2.37307e+06	7.01793e+06	6.1133e+06	6608777	0.468487	0.426356	0.447114	1.93298	1.62253	1.53385
biosynthetic process	J9VSX4	58	S	0.171134	0.00359053	Down	BHLH domain-containing protein OS=Cryptococcus neoformans var. grubii serotype A (strain H99 / ATCC 208821 / CBS 10515 / FGSC 9487) OX=235443 GN=CNAG_01317 PE=4 SV=1	CNAG_01317	_AHS[Phospho (STY)]ILGEEQTFGDLLQAER_	1	40868.1	39533.8	34528.9	18136.5	15066.6	7346.47	2.63274	1.9261	2.33314	0.582778	0.379167	0.217507
biosynthetic process	J9VMP7	304	T	0.383796	0.00706017	Down	RNA helicase OS=Cryptococcus neoformans var. grubii serotype A (strain H99 / ATCC 208821 / CBS 10515 / FGSC 9487) OX=235443 GN=CNAG_00809 PE=3 SV=1	CNAG_00809	_GC[Carbamidomethyl (C)]DLLSAT[Phospho (STY)]PGR_	0.998776	3952.46		4514.32	956.009	1444.36	1160.03	1.42361		1.57283	0.469696	0.687162	0.568173
biosynthetic process	J9VI89	334	S	187.791	1.03148e-06	Up	Probable eukaryotic translation initiation factor 4H OS=Cryptococcus neoformans var. grubii serotype A (strain H99 / ATCC 208821 / CBS 10515 / FGSC 9487) OX=235443 GN=TIF3 PE=1 SV=2	TIF3	_TAGS[Phospho (STY)]PSATANATPAAPASGIFGAAK_	0.997488	9303.01	6796.03	10025.4	1.60216e+06	1.53247e+06	1.45219e+06	0.0116604	0.00887814	0.0122874	2.20037	2.00707	1.95697
biosynthetic process	J9VI89	219	T	0.411255	0.0218131	Down	Probable eukaryotic translation initiation factor 4H OS=Cryptococcus neoformans var. grubii serotype A (strain H99 / ATCC 208821 / CBS 10515 / FGSC 9487) OX=235443 GN=TIF3 PE=1 SV=2	TIF3	_FT[Phospho (STY)]PSAPAAPLSGVR_	1	179977	133509	182063	88845.9	62416.1	38960.9	1.51742	1.1732	1.501	0.820775	0.549877	0.353175
biosynthetic process	J9VL20	178	S	1.53465	0.0221164	Up	Phosphatidate cytidylyltransferase OS=Cryptococcus neoformans var. grubii serotype A (strain H99 / ATCC 208821 / CBS 10515 / FGSC 9487) OX=235443 GN=CNAG_00970 PE=3 SV=1	CNAG_00970	_SSS[Phospho (STY)]PPSSNFSPSLPATLPQPTGNALPANR_	0.955307	331396	328859	436384	571438	553738	637836	0.661632	0.753155	0.950334	1.30305	1.07975	1.24683
biosynthetic process	J9VZC4	45	S	1.52376	0.0391404	Up	dolichyl-diphosphooligosaccharide--protein glycotransferase OS=Cryptococcus neoformans var. grubii serotype A (strain H99 / ATCC 208821 / CBS 10515 / FGSC 9487) OX=235443 GN=CNAG_04364 PE=3 SV=2	CNAG_04364	_QAVIDTPPTPES[Phospho (STY)]PVQVSAPVPSK_	1	588324	731143	835838	1.13988e+06	1.14005e+06	1.15852e+06	0.586719	0.872303	0.922479	1.17328	1.17274	1.28281
biosynthetic process	J9VTF3	45	S	0.247136	0.0170512	Down	glycerol kinase OS=Cryptococcus neoformans var. grubii serotype A (strain H99 / ATCC 208821 / CBS 10515 / FGSC 9487) OX=235443 GN=CNAG_01155 PE=3 SV=2	CNAG_01155	_RPS[Phospho (STY)]ISQPAAR_	0.999594		57501	48082	14693.5		12031.6		1.56272	1.5875	0.406747		0.371785
biosynthetic process	J9VZC4	50	S	0.258738	0.00742995	Down	dolichyl-diphosphooligosaccharide--protein glycotransferase OS=Cryptococcus neoformans var. grubii serotype A (strain H99 / ATCC 208821 / CBS 10515 / FGSC 9487) OX=235443 GN=CNAG_04364 PE=3 SV=2	CNAG_04364	_QAVIDTPPTPESPVQVS[Phospho (STY)]APVPSK_	0.996774		162854	184047	39399.1	67182.1	40260.6		1.83436	1.91772	0.382867	0.652458	0.420883
biosynthetic process	J9VZC4	21	T	2.48422	0.0155212	Up	dolichyl-diphosphooligosaccharide--protein glycotransferase OS=Cryptococcus neoformans var. grubii serotype A (strain H99 / ATCC 208821 / CBS 10515 / FGSC 9487) OX=235443 GN=CNAG_04364 PE=3 SV=2	CNAG_04364	_SPT[Phospho (STY)]PAGT[Phospho (STY)]PTR_	0.999934	12596.6	12012.3	20757.4	42497.1	47664.5	27949	0.429847	0.490385	0.783888	1.49674	1.67772	1.05895
biosynthetic process	J9VIJ6	2	S	0.607079	3.22759e-06	Down	aspartate-semialdehyde dehydrogenase OS=Cryptococcus neoformans var. grubii serotype A (strain H99 / ATCC 208821 / CBS 10515 / FGSC 9487) OX=235443 GN=CNAG_00256 PE=3 SV=1	CNAG_00256	_[Acetyl (Protein N-term)]S[Phospho (STY)]APARPQIK_	1	145185	132776	153319	82353.8	86109.7	86006.7	1.24544	1.21274	1.26086	0.741981	0.759378	0.75639
biosynthetic process	J9VZC4	42	T	3.4558	0.000112098	Up	dolichyl-diphosphooligosaccharide--protein glycotransferase OS=Cryptococcus neoformans var. grubii serotype A (strain H99 / ATCC 208821 / CBS 10515 / FGSC 9487) OX=235443 GN=CNAG_04364 PE=3 SV=2	CNAG_04364	_QAVIDTPPT[Phospho (STY)]PES[Phospho (STY)]PVQVSAPVPSK_	1	185757	186464	195714	682290	634957	722483	0.397385	0.477212	0.463349	1.50647	1.40112	1.71609
biosynthetic process	J9VTF3	55	S	0.182844	0.000599998	Down	glycerol kinase OS=Cryptococcus neoformans var. grubii serotype A (strain H99 / ATCC 208821 / CBS 10515 / FGSC 9487) OX=235443 GN=CNAG_01155 PE=3 SV=2	CNAG_01155	_RPS[Phospho (STY)]EVS[Phospho (STY)]VSR_	1	371335	415655	299558	80860.2	62126.4		1.68357	1.51948	1.33036	0.301085	0.251521
biosynthetic process	J9VTF3	58	S	0.182844	0.000599998	Down	glycerol kinase OS=Cryptococcus neoformans var. grubii serotype A (strain H99 / ATCC 208821 / CBS 10515 / FGSC 9487) OX=235443 GN=CNAG_01155 PE=3 SV=2	CNAG_01155	_RPS[Phospho (STY)]EVS[Phospho (STY)]VSR_	0.999986	371335	415655	299558	80860.2	62126.4		1.68357	1.51948	1.33036	0.301085	0.251521
biosynthetic process	J9VTF3	103	S	0.442592	0.00468441	Down	glycerol kinase OS=Cryptococcus neoformans var. grubii serotype A (strain H99 / ATCC 208821 / CBS 10515 / FGSC 9487) OX=235443 GN=CNAG_01155 PE=3 SV=2	CNAG_01155	_GEYS[Phospho (STY)]GPATPSVLSR_	1	919610	788535	809824	446065	434077	311466	1.65831	1.14652	1.43046	0.660617	0.698976	0.514911
biosynthetic process	J9VIR0	348	S	0.66457	0.0439268	Down	alanine--glyoxylate transaminase OS=Cryptococcus neoformans var. grubii serotype A (strain H99 / ATCC 208821 / CBS 10515 / FGSC 9487) OX=235443 GN=CNAG_07808 PE=3 SV=1	CNAG_07808	_AIVS[Phospho (STY)]EYFR_	0.999074	2334.09	2455.31	3278.95	1826.05	2787.05	2199.39	1.07756	1.1807	1.42672	0.672643	1.00225	0.774037
biosynthetic process	J9VKW5	321	T	0.328615	0.00733139	Down	Pre-mRNA cleavage complex 2 protein Pcf11 OS=Cryptococcus neoformans var. grubii serotype A (strain H99 / ATCC 208821 / CBS 10515 / FGSC 9487) OX=235443 GN=CNAG_00184 PE=4 SV=1	CNAG_00184	_SST[Phospho (STY)]PAMAPASLAPVPSIVPSVPSLPVDVAR_	0.918787	297200	154705	178407	89229.8	84683.1	50532.4	1.94448	1.22106	1.40107	0.600878	0.556536	0.343243
biosynthetic process	J9W323	559	S	2.23654	0.0165677	Up	DNA-binding protein creA OS=Cryptococcus neoformans var. grubii serotype A (strain H99 / ATCC 208821 / CBS 10515 / FGSC 9487) OX=235443 GN=CNAG_06327 PE=4 SV=1	CNAG_06327	_SHPYTHHYSTTPNS[Phospho (STY)]PHFPVAIK_	1	169494	138171	160273	413214	407428	225492	0.663992	0.597108	0.590566	1.67738	1.55091	0.913034
biosynthetic process	J9VIV2	289	S	0.642991	0.00167994	Down	Mediator of RNA polymerase II transcription subunit 6 OS=Cryptococcus neoformans var. grubii serotype A (strain H99 / ATCC 208821 / CBS 10515 / FGSC 9487) OX=235443 GN=MED6 PE=3 SV=1	MED6	_NIS[Phospho (STY)]VPFVPK_	1	34125.4	28826.3	34214.2	21974.9	21812.3	19338.4	1.33586	1.12276	1.19758	0.814856	0.79646	0.739588
biosynthetic process	J9W323	512	S	0.321526	0.0387604	Down	DNA-binding protein creA OS=Cryptococcus neoformans var. grubii serotype A (strain H99 / ATCC 208821 / CBS 10515 / FGSC 9487) OX=235443 GN=CNAG_06327 PE=4 SV=1	CNAG_06327	_ATS[Phospho (STY)]PVHSIS[Phospho (STY)]R_	0.999915	1.14593e+06	922661	1.06181e+06	546890	134706	308860	1.6494	1.465	1.43752	0.815668	0.188401	0.459492
biosynthetic process	J9W323	350	S	0.620111	0.00048734	Down	DNA-binding protein creA OS=Cryptococcus neoformans var. grubii serotype A (strain H99 / ATCC 208821 / CBS 10515 / FGSC 9487) OX=235443 GN=CNAG_06327 PE=4 SV=1	CNAG_06327	_DRS[Phospho (STY)]THNS[Phospho (STY)]SEDLTK_	1	144016	133431	148894	91995.2	92725.6	79334.9	1.23728	1.26456	1.20319	0.81897	0.774076	0.70448
biosynthetic process	J9W323	346	S	0.588608	0.00152256	Down	DNA-binding protein creA OS=Cryptococcus neoformans var. grubii serotype A (strain H99 / ATCC 208821 / CBS 10515 / FGSC 9487) OX=235443 GN=CNAG_06327 PE=4 SV=1	CNAG_06327	_DRS[Phospho (STY)]THNS[Phospho (STY)]SEDLTK_	1	155267	132006	145712	90763.7	89434	74327.3	1.33954	1.25631	1.18241	0.811399	0.749733	0.662785
biosynthetic process	J9VZD0	11	T	2.49972	0.000586759	Up	CDP-diacylglycerol-inositol 3-phosphatidyltransferase OS=Cryptococcus neoformans var. grubii serotype A (strain H99 / ATCC 208821 / CBS 10515 / FGSC 9487) OX=235443 GN=CNAG_05384 PE=3 SV=1	CNAG_05384	_QST[Phospho (STY)]PVPEPEESTSTSTATSIGPAEGELK_	0.961527	96694.9	90009.4	114555	281491	335434	358093	0.506474	0.517603	0.600626	1.17442	1.36433	1.52256
biosynthetic process	J9VKN9	28	T	0.52478	0.000109662	Down	Small subunit ribosomal protein S24e OS=Cryptococcus neoformans var. grubii serotype A (strain H99 / ATCC 208821 / CBS 10515 / FGSC 9487) OX=235443 GN=CNAG_01332 PE=3 SV=1	CNAG_01332	_QFVLT[Phospho (STY)]VFHPTRPNVSR_	1	9587.38	11812.1	10836.4	4196.15	3651.38	4024.01	1.17831	1.31127	1.23786	0.690437	0.635071	0.630576
biosynthetic process	J9VIW1	202	S	0.608347	0.0242003	Down	Autophagy-related protein 3 OS=Cryptococcus neoformans var. grubii serotype A (strain H99 / ATCC 208821 / CBS 10515 / FGSC 9487) OX=235443 GN=CNAG_06892 PE=3 SV=1	CNAG_06892	_IVHPSEAEVNS[Phospho (STY)]TAGK_	0.989776	830343	862683	1.06165e+06	632992	719705	795556	1.08958	1.19592	1.58045	0.667315	0.798757	0.885764
biosynthetic process	J9VZE5	142	T	0.204359	0.0118257	Down	phosphoserine transaminase OS=Cryptococcus neoformans var. grubii serotype A (strain H99 / ATCC 208821 / CBS 10515 / FGSC 9487) OX=235443 GN=CNAG_05398 PE=3 SV=1	CNAG_05398	_LVLPPFPNC[Carbamidomethyl (C)]PGFAT[Phospho (STY)]PR_	1	2157.67	1657.05	2019.6	162.59	554.308	475.818	1.76312	1.53392	1.6823	0.137529	0.471409	0.408633
biosynthetic process	J9VTK7	625	S	0.43749	0.00392097	Down	Glycogen [starch] synthase OS=Cryptococcus neoformans var. grubii serotype A (strain H99 / ATCC 208821 / CBS 10515 / FGSC 9487) OX=235443 GN=CNAG_04621 PE=3 SV=2	CNAG_04621	_VGVPLS[Phospho (STY)]APAS[Phospho (STY)]PR_	1	10694762	9225787	7.56514e+06	4324741	3.83546e+06	3.35308e+06	1.71921	1.21754	1.22029	0.666242	0.631409	0.521013
biosynthetic process	J9W313	115	S	0.53995	0.032007	Down	phosphoglucomutase (alpha-D-glucose-1,6-bisphosphate-dependent) OS=Cryptococcus neoformans var. grubii serotype A (strain H99 / ATCC 208821 / CBS 10515 / FGSC 9487) OX=235443 GN=CNAG_06313 PE=3 SV=2	CNAG_06313	_TDGGILLTAS[Phospho (STY)]HNPGGPDNDFGIK_	1	42199680	28020928	29353348	11576773	15121210	18718026	1.58283	1.11293	1.10686	0.506061	0.689393	0.857772
biosynthetic process	J9VTK7	638	T	0.195623	0.00616078	Down	Glycogen [starch] synthase OS=Cryptococcus neoformans var. grubii serotype A (strain H99 / ATCC 208821 / CBS 10515 / FGSC 9487) OX=235443 GN=CNAG_04621 PE=3 SV=2	CNAG_04621	_TGMMT[Phospho (STY)]PGDYATLTEEMEHLSTQDYMGAK_	1	641157	516157	354516	123198	105585	53504.8	2.2404	1.48069	1.24303	0.41255	0.377831	0.180718
biosynthetic process	J9VEC2	601	T	3.82321	0.00781241	Up	AP-1-like transcription factor yap1 OS=Cryptococcus neoformans var. grubii serotype A (strain H99 / ATCC 208821 / CBS 10515 / FGSC 9487) OX=235443 GN=yap1 PE=3 SV=2	yap1	_TSVSHDS[Phospho (STY)]T[Phospho (STY)]DLQGK_	0.992613	2697.53	4696.48	5651.76	22381.8	31171.5	13248.1	0.23448	0.416206	0.478611	1.46075	1.82751	1.02928
biosynthetic process	J9VEC2	301	T	0.644726	0.00778389	Down	AP-1-like transcription factor yap1 OS=Cryptococcus neoformans var. grubii serotype A (strain H99 / ATCC 208821 / CBS 10515 / FGSC 9487) OX=235443 GN=yap1 PE=3 SV=2	yap1	_STDRT[Phospho (STY)]PPALFSDHFNTYALGVVPVPPPSSSSQPTQK_	0.999659		745522	762030	626604	663545	598571		1.29441	1.26429	0.801217	0.762164	0.911111
biosynthetic process	J9VZH8	431	S	0.116385	1.18524e-05	Down	Transcription initiation factor TFIID subunit 5 OS=Cryptococcus neoformans var. grubii serotype A (strain H99 / ATCC 208821 / CBS 10515 / FGSC 9487) OX=235443 GN=CNAG_05428 PE=3 SV=2	CNAG_05428	_LEPDAERDPSVISPDES[Phospho (STY)]ET[Phospho (STY)]LPPIPAVFR_	0.998788	40233.5	42060.8	42652.3	5490.83	5158.24	4207.74	1.64767	1.86394	1.91126	0.225613	0.222145	0.18338
biosynthetic process	J9VTK7	642	Y	0.198461	0.0145756	Down	Glycogen [starch] synthase OS=Cryptococcus neoformans var. grubii serotype A (strain H99 / ATCC 208821 / CBS 10515 / FGSC 9487) OX=235443 GN=CNAG_04621 PE=3 SV=2	CNAG_04621	_TGMMTPGDY[Phospho (STY)]ATLTEEMEHLSTQDYMGAK_	0.999752	21579.8	19767.3	15849.6	4863.08	4540.65	1395.92	1.98963	1.49622	1.46632	0.429686	0.428726	0.124404
biosynthetic process	J9VMQ4	446	S	0.579785	0.00572838	Down	phosphatidate phosphatase OS=Cryptococcus neoformans var. grubii serotype A (strain H99 / ATCC 208821 / CBS 10515 / FGSC 9487) OX=235443 GN=CNAG_01412 PE=3 SV=1	CNAG_01412	_GQSEPPQFQSQDGLS[Phospho (STY)]RSPDR_	0.978838	75534.2	109635	72086.9	61720.9	70358.7	79186.5	1.1995	1.41044	1.38144	0.719636	0.683336	0.911168
biosynthetic process	J9VL61	352	S	1.65202	0.00401111	Up	PIN domain-containing protein OS=Cryptococcus neoformans var. grubii serotype A (strain H99 / ATCC 208821 / CBS 10515 / FGSC 9487) OX=235443 GN=CNAG_00267 PE=4 SV=1	CNAG_00267	_HAS[Phospho (STY)]PIHAELSSHR_	1	205186	190155	199661	261607	255558	281772	0.895504	0.694	0.747071	1.3855	1.2572	1.21737
biosynthetic process	J9VZB9	154	T	0.29985	0.00249842	Down	Chromosome transmission fidelity protein 18 OS=Cryptococcus neoformans var. grubii serotype A (strain H99 / ATCC 208821 / CBS 10515 / FGSC 9487) OX=235443 GN=CNAG_05374 PE=4 SV=1	CNAG_05374	_VT[Phospho (STY)]LT[Phospho (STY)]PPLDIPSIPLHR_	1	241922	303247	219410	47953.6	55203.4	29497.9	1.4824	1.28387	1.28093	0.42877	0.504775	0.280006
biosynthetic process	J9VSB5	251	S	0.462685	0.0143457	Down	Iron regulator 1 OS=Cryptococcus neoformans var. grubii serotype A (strain H99 / ATCC 208821 / CBS 10515 / FGSC 9487) OX=235443 GN=CNAG_04864 PE=4 SV=2	CNAG_04864	_ALPRQS[Phospho (STY)]PDQR_	1	20579.6	14047.6	12305.6	8099.35	6311.77	9544.21	1.75412	1.32696	1.09205	0.708608	0.495476	0.72676
biosynthetic process	J9VSB5	528	S	0.390986	0.000604554	Down	Iron regulator 1 OS=Cryptococcus neoformans var. grubii serotype A (strain H99 / ATCC 208821 / CBS 10515 / FGSC 9487) OX=235443 GN=CNAG_04864 PE=4 SV=2	CNAG_04864	_SSGAGPVPASQS[Phospho (STY)]R_	1	928039	804583	761603	334077	367107		1.46236	1.40506	1.24949	0.540342	0.532758
biosynthetic process	J9VI89	300	T	1.6157	0.0041836	Up	Probable eukaryotic translation initiation factor 4H OS=Cryptococcus neoformans var. grubii serotype A (strain H99 / ATCC 208821 / CBS 10515 / FGSC 9487) OX=235443 GN=TIF3 PE=1 SV=2	TIF3	_LRT[Phospho (STY)]PTTTSR_	1	85307.3	69354.3	70726.9	122708	113547	105346	0.86992	0.737128	0.705258	1.37109	1.2099	1.155
biosynthetic process	J9VL54	4	T	0.249377	0.0330782	Down	3-keto sterol reductase OS=Cryptococcus neoformans var. grubii serotype A (strain H99 / ATCC 208821 / CBS 10515 / FGSC 9487) OX=235443 GN=CNAG_07437 PE=4 SV=1	CNAG_07437	_MLDT[Phospho (STY)]PSFQQHHDPHR_	0.999861	29382.6	22313.6	22824	14242.6	3338.41	12539.3	2.15632	1.88435	1.62435	0.700492	0.147921	0.564312
biosynthetic process	J9VLP5	36	S	1.54354	0.018715	Up	Small ribosomal subunit protein eS1 OS=Cryptococcus neoformans var. grubii serotype A (strain H99 / ATCC 208821 / CBS 10515 / FGSC 9487) OX=235443 GN=RPS1 PE=3 SV=1	RPS1	_APS[Phospho (STY)]FFENR_	1	24373.5	28399.9	30396.6	31142.1	35833.9	33568	0.727036	0.753803	0.954636	1.10649	1.43328	1.21947
biosynthetic process	J9VY24	51	S	0.633168	0.00362624	Down	Nuclear protein OS=Cryptococcus neoformans var. grubii serotype A (strain H99 / ATCC 208821 / CBS 10515 / FGSC 9487) OX=235443 GN=CNAG_03388 PE=4 SV=2	CNAG_03388	_KQS[Phospho (STY)]EEPLLASAR_	1	1.45586e+06	1.43271e+06	1.47914e+06	862073	767932	820632	1.25762	1.23301	1.15333	0.719828	0.70624	0.881171
biosynthetic process	J9W469	309	S	0.449415	0.00352661	Down	Multifunctional fusion protein OS=Cryptococcus neoformans var. grubii serotype A (strain H99 / ATCC 208821 / CBS 10515 / FGSC 9487) OX=235443 GN=CNAG_05602 PE=3 SV=1	CNAG_05602	_NFHLYHPS[Phospho (STY)]ADIK_	0.999886	2058.55	1640.15	1910.1	2228.69	1599.05	1497.15	1.74229	1.51844	1.53016	0.905539	0.629537	0.61802
biosynthetic process	J9VLI9	33	S	0.548767	0.000389084	Down	Elongation factor 1-gamma OS=Cryptococcus neoformans var. grubii serotype A (strain H99 / ATCC 208821 / CBS 10515 / FGSC 9487) OX=235443 GN=CNAG_00417 PE=4 SV=1	CNAG_00417	_ILSVAALAGVELEHDKS[Phospho (STY)]FTFASEWK_	0.999992	8076.28	7888	7854.87	3660.52	3099.05	3875.09	1.26583	1.27088	1.22274	0.701334	0.619418	0.742307
biosynthetic process	J9VLE2	504	T	0.597526	0.0412213	Down	Lysophospholipid acyltransferase OS=Cryptococcus neoformans var. grubii serotype A (strain H99 / ATCC 208821 / CBS 10515 / FGSC 9487) OX=235443 GN=CNAG_00365 PE=4 SV=2	CNAG_00365	_VSPPSPPVDS[Phospho (STY)]T[Phospho (STY)]PPPPPEDEMDSTDLR_	0.999903	691612	1.26319e+06	755477	748137	859548	822337	1.05398	1.74087	1.14922	0.693487	0.835618	0.827573
biosynthetic process	J9VLG1	590	S	0.44436	0.00371641	Down	Rab-GAP TBC domain-containing protein OS=Cryptococcus neoformans var. grubii serotype A (strain H99 / ATCC 208821 / CBS 10515 / FGSC 9487) OX=235443 GN=CNAG_00387 PE=4 SV=2	CNAG_00387	_SDS[Phospho (STY)]VTSSVSAIQER_	0.9988	27274.4	37061	26552.1	19068.3	16290.4	13907.3	1.36731	1.6	1.35947	0.779528	0.636896	0.506225
biosynthetic process	J9VYF7	52	S	0.0946211	0.00181421	Down	Serine palmitoyltransferase OS=Cryptococcus neoformans var. grubii serotype A (strain H99 / ATCC 208821 / CBS 10515 / FGSC 9487) OX=235443 GN=CNAG_01477 PE=3 SV=1	CNAG_01477	_S[Phospho (STY)]SLLSVLTR_	0.960463	27798.8	21164.7	23762.3	1764.15	1300.59	608.613	1.67436	1.28188	1.42834	0.198581	0.148902	0.0673904
biosynthetic process	J9VP17	23	S	0.328752	0.00651235	Down	Pyruvate carboxylase OS=Cryptococcus neoformans var. grubii serotype A (strain H99 / ATCC 208821 / CBS 10515 / FGSC 9487) OX=235443 GN=CNAG_05907 PE=4 SV=2	CNAG_05907	_TAVGELQTPIEAWVSHLGIDTS[Phospho (STY)]RPGT[Phospho (STY)]PNVPGTPAIPHTITGLR_	0.998369	5.26991e+06	3.0606e+06	3.79557e+06	1.05885e+06	1.41539e+06	1.62749e+06	1.99212	1.16741	1.39951	0.370715	0.52865	0.59943
biosynthetic process	J9VP17	27	T	0.313979	0.00105062	Down	Pyruvate carboxylase OS=Cryptococcus neoformans var. grubii serotype A (strain H99 / ATCC 208821 / CBS 10515 / FGSC 9487) OX=235443 GN=CNAG_05907 PE=4 SV=2	CNAG_05907	_TAVGELQTPIEAWVSHLGIDTS[Phospho (STY)]RPGT[Phospho (STY)]PNVPGTPAIPHTITGLR_	1	9.3108e+06	5.84397e+06	7.2754e+06	2.47651e+06	2.30541e+06	2.49553e+06	1.92262	1.21764	1.46537	0.473627	0.470363	0.502082
biosynthetic process	J9VL75	78	S	1.97805	0.00967591	Up	40S ribosomal protein S6 OS=Cryptococcus neoformans var. grubii serotype A (strain H99 / ATCC 208821 / CBS 10515 / FGSC 9487) OX=235443 GN=CNAG_01152 PE=3 SV=1	CNAG_01152	_LLLS[Phospho (STY)]DGHSC[Carbamidomethyl (C)]YR_	0.999988	916.963	1200.13	1374.41	1883.31	1896.44	1772.86	0.552581	0.637329	0.915863	1.44351	1.35988	1.36192
biosynthetic process	J9VYK4	478	S	0.245952	0.000141268	Down	Alpha-aminoadipate reductase OS=Cryptococcus neoformans var. grubii serotype A (strain H99 / ATCC 208821 / CBS 10515 / FGSC 9487) OX=235443 GN=CNAG_03588 PE=3 SV=1	CNAG_03588	_HYS[Phospho (STY)]LTHFFPWMGK_	1	21820.5	21590.5	17579.3	7479.32	6992.97	5881.17	1.87181	1.87175	1.56156	0.455605	0.478362	0.37084
biosynthetic process	J9VYL9	84	S	0.47617	0.000154863	Down	histidine--tRNA ligase OS=Cryptococcus neoformans var. grubii serotype A (strain H99 / ATCC 208821 / CBS 10515 / FGSC 9487) OX=235443 GN=CNAG_01544 PE=4 SV=2	CNAG_01544	_EGS[Phospho (STY)]ASTSNLLSLK_	0.99999	78394.4	64407.1	69731.3	33900.6	30536.1	28383.9	1.42137	1.26518	1.31196	0.686449	0.617009	0.600517
biosynthetic process	J9VI89	183	T	0.258639	0.000203868	Down	Probable eukaryotic translation initiation factor 4H OS=Cryptococcus neoformans var. grubii serotype A (strain H99 / ATCC 208821 / CBS 10515 / FGSC 9487) OX=235443 GN=TIF3 PE=1 SV=2	TIF3	_RST[Phospho (STY)]PLAS[Phospho (STY)]R_	0.999898	436651	338347	349167	80277.2	89388.2	103321	1.80701	1.45936	1.41295	0.364012	0.386532	0.45971
biosynthetic process	J9VPL2	37	S	0.221052	2.54844e-05	Down	Inositol phospholipid biosynthesis protein Scs3 OS=Cryptococcus neoformans var. grubii serotype A (strain H99 / ATCC 208821 / CBS 10515 / FGSC 9487) OX=235443 GN=CNAG_03156 PE=4 SV=1	CNAG_03156	_RMS[Phospho (STY)]ATSTLQSASISPR_	1	337478	296175	250121	83740.8	88127	90389.8	1.91857	1.8978	1.6007	0.380448	0.389407	0.427598
biosynthetic process	J9VYS6	117	S	5.44133	0.00826768	Up	Cystathionine gamma-synthase OS=Cryptococcus neoformans var. grubii serotype A (strain H99 / ATCC 208821 / CBS 10515 / FGSC 9487) OX=235443 GN=CNAG_01609 PE=4 SV=1	CNAG_01609	_TVEFVIC[Carbamidomethyl (C)]PSS[Phospho (STY)]K_	0.980001	9500.51	7307.79			42798.8	53725.8	0.340278	0.27216			1.48909	1.84339
biosynthetic process	J9VPL2	398	T	2.20171	0.00260504	Up	Inositol phospholipid biosynthesis protein Scs3 OS=Cryptococcus neoformans var. grubii serotype A (strain H99 / ATCC 208821 / CBS 10515 / FGSC 9487) OX=235443 GN=CNAG_03156 PE=4 SV=1	CNAG_03156	_TST[Phospho (STY)]PPDSGPDSR_	1	889606	819808	1.1377e+06	2712867	3.10431e+06	2.6824e+06	0.510807	0.530569	0.735388	1.24484	1.38544	1.28164
biosynthetic process	J9VYU5	86	S	2.60698	0.0433755	Up	Cytoplasmic protein OS=Cryptococcus neoformans var. grubii serotype A (strain H99 / ATCC 208821 / CBS 10515 / FGSC 9487) OX=235443 GN=CNAG_06383 PE=3 SV=1	CNAG_06383	_RAPVPALSFAVC[Carbamidomethyl (C)]PPS[Phospho (STY)]PTK_	1		16844.3	25342.4	66479.3	108695	122238		0.388053	0.501077	0.754131	1.26569	1.45709
biosynthetic process	J9VI93	43	S	0.463963	0.0312286	Down	GATA type zinc finger protein asd-4 OS=Cryptococcus neoformans var. grubii serotype A (strain H99 / ATCC 208821 / CBS 10515 / FGSC 9487) OX=235443 GN=CNAG_00193 PE=4 SV=1	CNAG_00193	_VPERPPS[Phospho (STY)]AASSR_	0.999997	39516.7	33783.2	30053.9	10925	11701.3		1.33297	1.1708	0.97373	0.41904	0.656582
biosynthetic process	J9VSB5	871	S	0.476816	0.00595112	Down	Iron regulator 1 OS=Cryptococcus neoformans var. grubii serotype A (strain H99 / ATCC 208821 / CBS 10515 / FGSC 9487) OX=235443 GN=CNAG_04864 PE=4 SV=2	CNAG_04864	_RVSAVS[Phospho (STY)]PNPATR_	1	617737	624329	702569	381522	361323	278564	1.2584	1.4095	1.49012	0.797759	0.677897	0.506959
biosynthetic process	J9VSB5	868	S	0.254182	0.0102294	Down	Iron regulator 1 OS=Cryptococcus neoformans var. grubii serotype A (strain H99 / ATCC 208821 / CBS 10515 / FGSC 9487) OX=235443 GN=CNAG_04864 PE=4 SV=2	CNAG_04864	_RVS[Phospho (STY)]AVS[Phospho (STY)]PNPATR_	1	315540	269041	316004	130210	65450.6	51142.6	1.66165	1.57014	1.73258	0.703822	0.31743	0.240601
biosynthetic process	J9VZ02	176	T	0.267626	0.00061065	Down	Large subunit ribosomal protein L22 OS=Cryptococcus neoformans var. grubii serotype A (strain H99 / ATCC 208821 / CBS 10515 / FGSC 9487) OX=235443 GN=CNAG_06447 PE=3 SV=1	CNAG_06447	_KAET[Phospho (STY)]IAAIEA_	1	283442	274666	218421	64549.2	58580.3	47023.2	1.68293	1.53305	1.26633	0.455328	0.422909	0.321345
biosynthetic process	J9VZ34	284	S	0.562635	0.000331851	Down	Translation initiation factor eIF-2B subunit gamma OS=Cryptococcus neoformans var. grubii serotype A (strain H99 / ATCC 208821 / CBS 10515 / FGSC 9487) OX=235443 GN=CNAG_04260 PE=4 SV=2	CNAG_04260	_WEPILDPPS[Phospho (STY)]RDPLAEALAR_	1	31721.2	25901.1	27173.6	13266.8	11824	12525.1	1.35306	1.15512	1.20477	0.717689	0.678523	0.692822
biosynthetic process	J9VUI0	550	S	2.07074	0.0277676	Up	1-phosphatidylinositol 4-kinase OS=Cryptococcus neoformans var. grubii serotype A (strain H99 / ATCC 208821 / CBS 10515 / FGSC 9487) OX=235443 GN=CNAG_04335 PE=3 SV=2	CNAG_04335	_TTLT[Phospho (STY)]GGKGS[Phospho (STY)]EEQKR_	0.998641	4517.83	8696.2	3347.67	11057.3	9820.85	11599.9	0.546367	0.953337	0.450674	1.22769	1.35237	1.45867
biosynthetic process	J9VID8	8	T	2.0177	0.0427887	Up	40S ribosomal protein S12 OS=Cryptococcus neoformans var. grubii serotype A (strain H99 / ATCC 208821 / CBS 10515 / FGSC 9487) OX=235443 GN=CNAG_02754 PE=3 SV=1	CNAG_02754	_SDAGS[Phospho (STY)]ET[Phospho (STY)]AS[Phospho (STY)]NHPEVEAQEVEVAAQSGPMSVEDALEQVIK_	0.999998	54954.5	40658.5	43784.2	98940.1	66176.4	49177.1	0.824441	0.610431	0.650781	1.96134	1.29074	0.956138
biosynthetic process	J9VZ65	40	S	1.59558	0.000760299	Up	Porphobilinogen deaminase OS=Cryptococcus neoformans var. grubii serotype A (strain H99 / ATCC 208821 / CBS 10515 / FGSC 9487) OX=235443 GN=CNAG_01721 PE=3 SV=1	CNAG_01721	_KS[Phospho (STY)]NLALVQTGHVADDLR_	1	37579.8	35292.6	39333	46029.7	44283.9	40221.9	0.812065	0.73749	0.848797	1.33314	1.28634	1.20729
biosynthetic process	J9VII8	205	S	0.174191	0.0155523	Down	Translation initiation factor eIF-2B subunit beta OS=Cryptococcus neoformans var. grubii serotype A (strain H99 / ATCC 208821 / CBS 10515 / FGSC 9487) OX=235443 GN=CNAG_05007 PE=3 SV=2	CNAG_05007	_GS[Phospho (STY)]SGMVTPR_	0.880714		96862.4	91971.8	17665.9	17896.1			1.67752	1.84775	0.304941	0.309128
biosynthetic process	J9VII8	210	T	0.306824	2.63542e-05	Down	Translation initiation factor eIF-2B subunit beta OS=Cryptococcus neoformans var. grubii serotype A (strain H99 / ATCC 208821 / CBS 10515 / FGSC 9487) OX=235443 GN=CNAG_05007 PE=3 SV=2	CNAG_05007	_GSSGMVT[Phospho (STY)]PR_	1	251437	211759	205074	74878.6	70831.8	58677.4	1.58062	1.41454	1.58914	0.49854	0.471923	0.43611
biosynthetic process	J9VSB5	840	S	0.612591	0.00106488	Down	Iron regulator 1 OS=Cryptococcus neoformans var. grubii serotype A (strain H99 / ATCC 208821 / CBS 10515 / FGSC 9487) OX=235443 GN=CNAG_04864 PE=4 SV=2	CNAG_04864	_ERPGS[Phospho (STY)]YEDVR_	1	163187	152263	188199	104056	119831	118878	1.16492	1.2046	1.39877	0.762455	0.787831	0.758131
biosynthetic process	J9VPL2	436	S	0.447909	0.00457714	Down	Inositol phospholipid biosynthesis protein Scs3 OS=Cryptococcus neoformans var. grubii serotype A (strain H99 / ATCC 208821 / CBS 10515 / FGSC 9487) OX=235443 GN=CNAG_03156 PE=4 SV=1	CNAG_03156	_RGS[Phospho (STY)]VVDNGIIYEVDGEQDGKGEK_	1	117091	95311.1	106808	78979.6	50332.4	62708.5	1.49223	1.36907	1.5323	0.804365	0.498565	0.665001
biosynthetic process	J9VMQ4	471	S	0.415307	0.00017029	Down	phosphatidate phosphatase OS=Cryptococcus neoformans var. grubii serotype A (strain H99 / ATCC 208821 / CBS 10515 / FGSC 9487) OX=235443 GN=CNAG_01412 PE=3 SV=1	CNAG_01412	_KPLGS[Phospho (STY)]DDEMDEGGSTTIGRPPLGR_	1	37353.3	50293.1	29098.4	23450.7	24493	20452.9	1.5011	1.63735	1.41115	0.691931	0.601983	0.595565
biosynthetic process	J9VGW2	298	S	0.440092	0.00296615	Down	Endoplasmic reticulum protein OS=Cryptococcus neoformans var. grubii serotype A (strain H99 / ATCC 208821 / CBS 10515 / FGSC 9487) OX=235443 GN=CNAG_00469 PE=3 SV=2	CNAG_00469	_TQS[Phospho (STY)]ELQITTR_	1	2652030	2067449	2.28212e+06	1.49716e+06	1.38229e+06	1.03013e+06	1.55886	1.37017	1.44134	0.7701	0.650088	0.503176
biosynthetic process	J9VMX0	130	S	2.00298	4.27773e-06	Up	Phosphopantothenate-cysteine ligase OS=Cryptococcus neoformans var. grubii serotype A (strain H99 / ATCC 208821 / CBS 10515 / FGSC 9487) OX=235443 GN=CNAG_02222 PE=3 SV=1	CNAG_02222	_SSSGDSSIVVS[Phospho (STY)]PDHTK_	1	124273	122447	123612	130467	124583	140913	0.75264	0.752343	0.719046	1.46609	1.46373	1.52486
biosynthetic process	J9VPT1	59	S	0.478775	0.000734528	Down	Nicotinate (Nicotinamide) nucleotide adenylyltransferase OS=Cryptococcus neoformans var. grubii serotype A (strain H99 / ATCC 208821 / CBS 10515 / FGSC 9487) OX=235443 GN=CNAG_07694 PE=3 SV=1	CNAG_07694	_PVLSTNPS[Phospho (STY)]AR_	1	1.41321e+06	1.29764e+06	1.48935e+06	1.07807e+06	870902	864303	1.42614	1.26419	1.62165	0.730785	0.675691	0.657995
biosynthetic process	J9VPT1	55	S	0.346843	0.0022852	Down	Nicotinate (Nicotinamide) nucleotide adenylyltransferase OS=Cryptococcus neoformans var. grubii serotype A (strain H99 / ATCC 208821 / CBS 10515 / FGSC 9487) OX=235443 GN=CNAG_07694 PE=3 SV=1	CNAG_07694	_PVLS[Phospho (STY)]TNPS[Phospho (STY)]AR_	1	371189	362320	384116	251960	159210	135421	1.57861	1.48756	1.76257	0.719774	0.520563	0.434477
biosynthetic process	J9VPT1	25	S	1.98709	0.00240914	Up	Nicotinate (Nicotinamide) nucleotide adenylyltransferase OS=Cryptococcus neoformans var. grubii serotype A (strain H99 / ATCC 208821 / CBS 10515 / FGSC 9487) OX=235443 GN=CNAG_07694 PE=3 SV=1	CNAG_07694	_SPAPVLPAMGLHSFHNDS[Phospho (STY)]PPFGGAATSEMPDIPSLFLEPQQHPR_	0.999982	585347	488227	402286	1610962	1.2469e+06	1.22145e+06	0.745773	0.600506	0.553007	1.37868	1.22137	1.174
biosynthetic process	J9VPT1	20	S	0.027678	0.000145323	Down	Nicotinate (Nicotinamide) nucleotide adenylyltransferase OS=Cryptococcus neoformans var. grubii serotype A (strain H99 / ATCC 208821 / CBS 10515 / FGSC 9487) OX=235443 GN=CNAG_07694 PE=3 SV=1	CNAG_07694	_SPAPVLPAMGLHS[Phospho (STY)]FHNDSPPFGGAATSEMPDIPSLFLEPQQHPR_	0.987843	834691	764019	805556		34395.1	24663	1.99854	1.76601	2.08107		0.063315	0.0445485
biosynthetic process	J9VUE0	314	S	0.656529	0.00646197	Down	Cytochrome c1, heme protein, mitochondrial OS=Cryptococcus neoformans var. grubii serotype A (strain H99 / ATCC 208821 / CBS 10515 / FGSC 9487) OX=235443 GN=CNAG_05909 PE=4 SV=1	CNAG_05909	_IVYEPPKPS[Phospho (STY)]R_	1	46413.2	41124.2	44865.6	29585.6	31830.1	24232.1	1.25327	1.10842	1.25319	0.802138	0.87992	0.691217
biosynthetic process	J9VF99	247	S	1.56473	0.000855565	Up	40S ribosomal protein S4 OS=Cryptococcus neoformans var. grubii serotype A (strain H99 / ATCC 208821 / CBS 10515 / FGSC 9487) OX=235443 GN=CNAG_00640 PE=3 SV=1	CNAG_00640	_LS[Phospho (STY)]IAEER_	1	66500.2	58694.1	70003.3	75503	67632	77281	0.7978	0.760504	0.866049	1.26249	1.1943	1.33666
biosynthetic process	J9VUG0	46	S	1.55862	0.0278247	Up	Uridylate kinase OS=Cryptococcus neoformans var. grubii serotype A (strain H99 / ATCC 208821 / CBS 10515 / FGSC 9487) OX=235443 GN=CNAG_05935 PE=3 SV=1	CNAG_05935	_HADADAEPAAAAAQTQTQTQTT[Phospho (STY)]PTPVS[Phospho (STY)]PETSK_	0.999975	3.43485e+06	2.69045e+06	3348405	5388278	6.30556e+06	5.04292e+06	0.771192	0.639503	0.918508	1.30795	1.30127	1.02113
biosynthetic process	J9VFG4	64	S	2.31476	6.32805e-05	Up	Large subunit ribosomal protein L31e OS=Cryptococcus neoformans var. grubii serotype A (strain H99 / ATCC 208821 / CBS 10515 / FGSC 9487) OX=235443 GN=CNAG_00703 PE=3 SV=1	CNAG_00703	_VS[Phospho (STY)]PGLNQAVWAR_	1	1.07644e+06	1.1219e+06	1.0794e+06	2.2527e+06	2.00251e+06	2.03903e+06	0.63135	0.624455	0.625008	1.58666	1.41674	1.35023
biosynthetic process	J9VUX7	94	T	0.539296	0.0122403	Down	Mitochondrial division protein 1 OS=Cryptococcus neoformans var. grubii serotype A (strain H99 / ATCC 208821 / CBS 10515 / FGSC 9487) OX=235443 GN=CNAG_01867 PE=4 SV=2	CNAG_01867	_LPT[Phospho (STY)]NLPFNK_	1	500116	390466	414854	348321	341405	285364	1.6867	1.08234	1.34939	0.783421	0.77541	0.662225
biosynthetic process	J9VV04	87	S	0.592719	0.000566983	Down	Translation initiation factor 2 subunit 1 OS=Cryptococcus neoformans var. grubii serotype A (strain H99 / ATCC 208821 / CBS 10515 / FGSC 9487) OX=235443 GN=CNAG_07778 PE=3 SV=1	CNAG_07778	_RVS[Phospho (STY)]AEEVVK_	1	297959	269763	234817	148116	152063	137354	1.33177	1.25177	1.14326	0.771203	0.700499	0.737245
biosynthetic process	J9VFH7	487	S	2.18988	0.00350403	Up	Chromatin assembly factor 1 subunit B OS=Cryptococcus neoformans var. grubii serotype A (strain H99 / ATCC 208821 / CBS 10515 / FGSC 9487) OX=235443 GN=CNAG_00718 PE=4 SV=2	CNAG_00718	_S[Phospho (STY)]PIAHLPGHK_	1	161978	163069	121997	497091	460957	493023	0.616501	0.685214	0.458912	1.36343	1.16842	1.32372
biosynthetic process	J9VPP1	608	S	0.608867	0.0229642	Down	Transcription initiation factor TFIIF subunit alpha OS=Cryptococcus neoformans var. grubii serotype A (strain H99 / ATCC 208821 / CBS 10515 / FGSC 9487) OX=235443 GN=CNAG_03017 PE=3 SV=1	CNAG_03017	_ATS[Phospho (STY)]PAVRGS[Phospho (STY)]S[Phospho (STY)]PASGGGAATGGASPASGGPSTR_	1	77820.6	90457.1	92988.1	76508	63680.9	50680.9	1.09417	1.25329	1.47902	0.951681	0.707998	0.670137
biosynthetic process	J9VPP1	607	S	0.608867	0.0229642	Down	Transcription initiation factor TFIIF subunit alpha OS=Cryptococcus neoformans var. grubii serotype A (strain H99 / ATCC 208821 / CBS 10515 / FGSC 9487) OX=235443 GN=CNAG_03017 PE=3 SV=1	CNAG_03017	_ATS[Phospho (STY)]PAVRGS[Phospho (STY)]S[Phospho (STY)]PASGGGAATGGASPASGGPSTR_	1	77820.6	90457.1	92988.1	76508	63680.9	50680.9	1.09417	1.25329	1.47902	0.951681	0.707998	0.670137
biosynthetic process	J9VPP1	601	S	0.443297	0.00190617	Down	Transcription initiation factor TFIIF subunit alpha OS=Cryptococcus neoformans var. grubii serotype A (strain H99 / ATCC 208821 / CBS 10515 / FGSC 9487) OX=235443 GN=CNAG_03017 PE=3 SV=1	CNAG_03017	_ATS[Phospho (STY)]PAVRGS[Phospho (STY)]S[Phospho (STY)]PASGGGAATGGASPASGGPSTR_	0.998648	30989.7	41032.4	34026.7	20612.7	20821.1	14913.7	1.2131	1.58281	1.50681	0.71386	0.644495	0.549031
biosynthetic process	J9VPP1	593	S	0.44706	0.0152388	Down	Transcription initiation factor TFIIF subunit alpha OS=Cryptococcus neoformans var. grubii serotype A (strain H99 / ATCC 208821 / CBS 10515 / FGSC 9487) OX=235443 GN=CNAG_03017 PE=3 SV=1	CNAG_03017	_GPGVTGQS[Phospho (STY)]QPASR_	1	62924.4	76649.8	54343.7	39358.3	44366.1	20713.2	1.34073	1.60936	1.30988	0.741918	0.747496	0.41505
biosynthetic process	J9VV11	1049	S	1.63392	0.0258561	Up	General transcriptional repressor OS=Cryptococcus neoformans var. grubii serotype A (strain H99 / ATCC 208821 / CBS 10515 / FGSC 9487) OX=235443 GN=CNAG_01902 PE=4 SV=2	CNAG_01902	_EASRPPT[Phospho (STY)]PPLPDAPPS[Phospho (STY)]PAAPATAVPLEPSR_	1	146230	136838	197129	238347	169796	221761	0.702543	0.686591	0.947965	1.37313	1.0382	1.4073
biosynthetic process	J9VV11	675	T	0.643333	0.0297409	Down	General transcriptional repressor OS=Cryptococcus neoformans var. grubii serotype A (strain H99 / ATCC 208821 / CBS 10515 / FGSC 9487) OX=235443 GN=CNAG_01902 PE=4 SV=2	CNAG_01902	_VGGRT[Phospho (STY)]PGADPR_	1	601558	495084	432630	315053	216686	260935	1.38173	1.18763	0.994646	0.867752	0.633424	0.79167
biosynthetic process	J9VPL5	392	S	2.02754	0.000654005	Up	MAGE domain-containing protein OS=Cryptococcus neoformans var. grubii serotype A (strain H99 / ATCC 208821 / CBS 10515 / FGSC 9487) OX=235443 GN=CNAG_07681 PE=4 SV=2	CNAG_07681	_AAGGVPLS[Phospho (STY)]GKD_	1	9710.92	10180.9	10623.4	13485.7	17056.5	15476.5	0.678108	0.658692	0.750965	1.24291	1.49476	1.49535
biosynthetic process	J9VFK1	145	S	0.471945	0.000548709	Down	Imidazole glycerol phosphate synthase hisHF OS=Cryptococcus neoformans var. grubii serotype A (strain H99 / ATCC 208821 / CBS 10515 / FGSC 9487) OX=235443 GN=CNAG_00743 PE=3 SV=1	CNAG_00743	_S[Phospho (STY)]VPHMGWNK_	1	33772.1	31975.1	34885.9	17283.6	22040.6	19883.8	1.35767	1.40144	1.48576	0.580187	0.733812	0.689346
biosynthetic process	J9VFK1	273	S	0.539112	0.000301191	Down	Imidazole glycerol phosphate synthase hisHF OS=Cryptococcus neoformans var. grubii serotype A (strain H99 / ATCC 208821 / CBS 10515 / FGSC 9487) OX=235443 GN=CNAG_00743 PE=3 SV=1	CNAG_00743	_TWQPINPS[Phospho (STY)]PLR_	1	69377.7	61721	72008	42869.3	46339.6	47116	1.31339	1.27389	1.44416	0.677666	0.726525	0.769205
biosynthetic process	J9VRA2	781	S	0.636839	0.000643974	Down	pH-response regulator protein palA/RIM20 OS=Cryptococcus neoformans var. grubii serotype A (strain H99 / ATCC 208821 / CBS 10515 / FGSC 9487) OX=235443 GN=CNAG_03582 PE=4 SV=1	CNAG_03582	_YQSPPPQSFQPTFSPSPAQFQPS[Phospho (STY)]VPPSFSPSVVR_	0.99963	30039.9	27464	27927	18799.9	18681.7	16557.2	1.277	1.21371	1.17211	0.804392	0.811029	0.717211
biosynthetic process	J9VV79	68	S	0.637475	0.000604437	Down	Nuclear protein OS=Cryptococcus neoformans var. grubii serotype A (strain H99 / ATCC 208821 / CBS 10515 / FGSC 9487) OX=235443 GN=CNAG_04895 PE=4 SV=2	CNAG_04895	_NEPLATPSASTPNSHPTDSHEIVAMS[Phospho (STY)]PEEDDEGHDS[Phospho (STY)]AR_	1	54824	55862.5	62488.8	52787.4	48888.7	46265.6	1.2829	1.19326	1.31001	0.851939	0.809579	0.752074
biosynthetic process	J9VV79	273	S	0.619415	0.0042846	Down	Nuclear protein OS=Cryptococcus neoformans var. grubii serotype A (strain H99 / ATCC 208821 / CBS 10515 / FGSC 9487) OX=235443 GN=CNAG_04895 PE=4 SV=2	CNAG_04895	_RTS[Phospho (STY)]LNISSTPDHAK_	0.999987	1.73614e+06	1.50772e+06	1.53205e+06	1.35969e+06	1.2521e+06	1.37363e+06	1.48902	1.1804	1.17717	0.804288	0.759947	0.818399
biosynthetic process	J9VPH1	206	S	0.343264	0.00203459	Down	Activating transcription factor OS=Cryptococcus neoformans var. grubii serotype A (strain H99 / ATCC 208821 / CBS 10515 / FGSC 9487) OX=235443 GN=CNAG_04090 PE=4 SV=1	CNAG_04090	_SNEGNAEGGFES[Phospho (STY)]SGFR_	0.972943	68463.8	54689.4	76473	21283.5	15292.4	20334	1.42397	1.23434	1.62238	0.586159	0.37793	0.505317
biosynthetic process	J9VD88	4	S	1.94303	0.000325494	Up	40S ribosomal protein S3 OS=Cryptococcus neoformans var. grubii serotype A (strain H99 / ATCC 208821 / CBS 10515 / FGSC 9487) OX=235443 GN=CNAG_00116 PE=3 SV=1	CNAG_00116	_[Acetyl (Protein N-term)]SAS[Phospho (STY)]QIISK_	1	50390.1	47229.9	53187.2	68105.6	68616.1	79092	0.739067	0.661611	0.743102	1.27802	1.40388	1.48353
biosynthetic process	J9VPF2	31	S	1.82628	0.000691585	Up	Small subunit ribosomal protein S10e OS=Cryptococcus neoformans var. grubii serotype A (strain H99 / ATCC 208821 / CBS 10515 / FGSC 9487) OX=235443 GN=CNAG_05814 PE=3 SV=1	CNAG_05814	_DFNRPS[Phospho (STY)]HPDLPAVR_	1	97006.1	90505.9	109016	126213	143873	125662	0.732689	0.711748	0.779574	1.34223	1.49409	1.22536
biosynthetic process	J9VVA3	13	S	2.0378	0.0189091	Up	40S ribosomal protein S27 OS=Cryptococcus neoformans var. grubii serotype A (strain H99 / ATCC 208821 / CBS 10515 / FGSC 9487) OX=235443 GN=CNAG_03303 PE=3 SV=1	CNAG_03303	_VLAIDLINRPAS[Phospho (STY)]VQAR_	1	11373.2	7322.95	6536.9	8820.54	12016.8	12311	0.943878	0.634865	0.550962	1.17756	1.66764	1.49471
biosynthetic process	J9VVB2	219	T	0.316266	0.000213998	Down	Adenylate kinase OS=Cryptococcus neoformans var. grubii serotype A (strain H99 / ATCC 208821 / CBS 10515 / FGSC 9487) OX=235443 GN=ADK1 PE=3 SV=1	ADK1	_SDDNVGT[Phospho (STY)]LR_	1	51783.8	39315.2	47626.6	10518.7	10885.3	12996.6	1.5712	1.26668	1.44572	0.426777	0.416871	0.51111
biosynthetic process	J9VVB2	245	T	1.70998	0.000119495	Up	Adenylate kinase OS=Cryptococcus neoformans var. grubii serotype A (strain H99 / ATCC 208821 / CBS 10515 / FGSC 9487) OX=235443 GN=ADK1 PE=3 SV=1	ADK1	_GTGVWT[Phospho (STY)]PVDAAQSPK_	1	457252	406242	472234	557560	642492	594767	0.76725	0.723827	0.792746	1.25104	1.36072	1.29353
biosynthetic process	J9VUD6	132	T	3.41817	0.0472018	Up	Small subunit ribosomal protein S14 OS=Cryptococcus neoformans var. grubii serotype A (strain H99 / ATCC 208821 / CBS 10515 / FGSC 9487) OX=235443 GN=CNAG_05904 PE=3 SV=1	CNAG_05904	_IEDVT[Phospho (STY)]PTPSDSTR_	0.998399	11797.7		14659.9	31659.9	31727.7		0.443663		0.533393	1.67524	1.66451
biosynthetic process	J9VT96	24	Y	0.452836	0.0237535	Down	Large subunit ribosomal protein L18-A OS=Cryptococcus neoformans var. grubii serotype A (strain H99 / ATCC 208821 / CBS 10515 / FGSC 9487) OX=235443 GN=CNAG_01224 PE=3 SV=1	CNAG_01224	_SAPKSEDPY[Phospho (STY)]LLLLVK_	0.999829	553.353	866.939	614.041	319.24	234.699		1.05613	1.46634	1.18741	0.665002	0.45498
biosynthetic process	J9VF80	1982	S	0.568827	0.000705256	Down	Carbamoyl-phosphate synthase, large subunit OS=Cryptococcus neoformans var. grubii serotype A (strain H99 / ATCC 208821 / CBS 10515 / FGSC 9487) OX=235443 GN=CNAG_07373 PE=3 SV=1	CNAG_07373	_RPS[Phospho (STY)]VTALMS[Phospho (STY)]PISEK_	1	252866	330565	178463	159906	126094	134135	1.35347	1.28223	1.15737	0.755453	0.666237	0.735916
biosynthetic process	J9VF80	1974	S	0.295706	0.00473833	Down	Carbamoyl-phosphate synthase, large subunit OS=Cryptococcus neoformans var. grubii serotype A (strain H99 / ATCC 208821 / CBS 10515 / FGSC 9487) OX=235443 GN=CNAG_07373 PE=3 SV=1	CNAG_07373	_GS[Phospho (STY)]FALQK_	1	173026	194980	87691.1	33110.8	47991.8	46601.1	1.87643	1.53236	1.15224	0.316939	0.513764	0.518018
biosynthetic process	J9VQJ6	120	S	0.343074	0.00632585	Down	Eukaryotic translation initiation factor 3 subunit J OS=Cryptococcus neoformans var. grubii serotype A (strain H99 / ATCC 208821 / CBS 10515 / FGSC 9487) OX=235443 GN=HCR1 PE=3 SV=1	HCR1	_EKEQEADLAVAS[Phospho (STY)]DLMGAIDVGDEGDALK_	1	13647.4	17928.1	9216.69	5840.81	4314.29	7505.83	1.6189	1.85244	1.24108	0.589722	0.375198	0.651793
biosynthetic process	J9VQY1	24	S	0.638959	0.000279075	Down	Translation initiation factor eIF-2B subunit delta OS=Cryptococcus neoformans var. grubii serotype A (strain H99 / ATCC 208821 / CBS 10515 / FGSC 9487) OX=235443 GN=CNAG_03448 PE=3 SV=1	CNAG_03448	_QKPQQPPS[Phospho (STY)]GELK_	1	65706.9	60912.8	58171.5	38067.3	36565.7	33750.9	1.26502	1.23008	1.1311	0.797655	0.759814	0.759525
biosynthetic process	J9VE30	395	S	1.50607	0.0168564	Up	choline-phosphate cytidylyltransferase OS=Cryptococcus neoformans var. grubii serotype A (strain H99 / ATCC 208821 / CBS 10515 / FGSC 9487) OX=235443 GN=CNAG_00424 PE=3 SV=1	CNAG_00424	_TPAIS[Phospho (STY)]TSDLLER_	0.9923	8230.74	9939.78	8546.62	14216.4	12772.9		0.803407	0.941527	0.774606	1.32546	1.20428
biosynthetic process	J9VQD6	183	S	0.526689	0.00191239	Down	Protein NRD1 OS=Cryptococcus neoformans var. grubii serotype A (strain H99 / ATCC 208821 / CBS 10515 / FGSC 9487) OX=235443 GN=CNAG_01308 PE=4 SV=1	CNAG_01308	_KLS[Phospho (STY)]SLASGEPK_	0.999954	166549	138120	172608	76227	71672.3	75116.2	1.21414	1.18046	1.47733	0.74185	0.618305	0.679143
biosynthetic process	J9VTH3	410	S	3.75782	4.5445e-07	Up	Pyruvate decarboxylase OS=Cryptococcus neoformans var. grubii serotype A (strain H99 / ATCC 208821 / CBS 10515 / FGSC 9487) OX=235443 GN=CNAG_04659 PE=3 SV=1	CNAG_04659	_SVDS[Phospho (STY)]PVVPDPK_	1	4404810	4.10197e+06	4604576	11324172	12475497	12134743	0.475028	0.454508	0.457357	1.69887	1.79618	1.71664
biosynthetic process	J9VTH3	151	T	1.68408	0.00022467	Up	Pyruvate decarboxylase OS=Cryptococcus neoformans var. grubii serotype A (strain H99 / ATCC 208821 / CBS 10515 / FGSC 9487) OX=235443 GN=CNAG_04659 PE=3 SV=1	CNAG_04659	_T[Phospho (STY)]PTSWTEAFDK_	1	446259	407174	476688	546374	565963	518226	0.79724	0.747375	0.784349	1.35785	1.34986	1.21445
biosynthetic process	J9VQZ9	544	T	0.662751	0.022861	Down	Elongation factor 3 OS=Cryptococcus neoformans var. grubii serotype A (strain H99 / ATCC 208821 / CBS 10515 / FGSC 9487) OX=235443 GN=CNAG_01117 PE=3 SV=2	CNAG_01117	_LLATPDEIKST[Phospho (STY)]LESVGFDEVK_	0.99894	27704.1	27700.9	20374.2	18490.9		15825.6	1.32293	1.08036	1.06411	0.792502		0.739513
biosynthetic process	J9VTV3	464	S	1.51129	0.00801821	Up	homocitrate synthase OS=Cryptococcus neoformans var. grubii serotype A (strain H99 / ATCC 208821 / CBS 10515 / FGSC 9487) OX=235443 GN=CNAG_00992 PE=3 SV=1	CNAG_00992	_HMPS[Phospho (STY)]RDNSPSGR_	1	1.6075e+06	2.08425e+06	1.77645e+06	4.73986e+06	4.16302e+06	4.41965e+06	0.647728	0.867975	0.765378	1.17106	1.12356	1.15275
biosynthetic process	J9VTV3	468	S	1.51209	0.00800515	Up	homocitrate synthase OS=Cryptococcus neoformans var. grubii serotype A (strain H99 / ATCC 208821 / CBS 10515 / FGSC 9487) OX=235443 GN=CNAG_00992 PE=3 SV=1	CNAG_00992	_HMPS[Phospho (STY)]RDNS[Phospho (STY)]PSGR_	1	1.60434e+06	2.08061e+06	1.77376e+06	4.73562e+06	4.15886e+06	4.41214e+06	0.647331	0.867633	0.765253	1.1716	1.12396	1.15235
biosynthetic process	J9VEH8	47	T	0.374479	0.00803352	Down	DNA helicase OS=Cryptococcus neoformans var. grubii serotype A (strain H99 / ATCC 208821 / CBS 10515 / FGSC 9487) OX=235443 GN=CNAG_00612 PE=3 SV=1	CNAG_00612	_RGTVT[Phospho (STY)]PTASGSGSGTK_	0.962062	4346.48	3533.98	2378.67	2076.22	4292.82	1768.18	2.04193	1.43169	1.63414	0.50193	0.877095	0.533727
biosynthetic process	J9VTF4	301	T	3.29224	1.9199e-05	Up	Spermidine synthase OS=Cryptococcus neoformans var. grubii serotype A (strain H99 / ATCC 208821 / CBS 10515 / FGSC 9487) OX=235443 GN=CNAG_03476 PE=3 SV=1	CNAG_03476	_FSGARPT[Phospho (STY)]PTTTK_	0.999997	241592	260993	237221	352071	352808	377209	0.580637	0.612207	0.567402	1.78937	1.91417	2.09161
biosynthetic process	J9VU11	397	S	0.385737	0.012335	Down	Translation initiation factor 5 OS=Cryptococcus neoformans var. grubii serotype A (strain H99 / ATCC 208821 / CBS 10515 / FGSC 9487) OX=235443 GN=CNAG_01709 PE=3 SV=1	CNAG_01709	_WLEEAEDES[Phospho (STY)]DS[Phospho (STY)]DDE_	1	6915.11	8565.16		20788.6	13494.9	20902.5	1.76433	2.13056		0.839737	0.57441	0.839458
biosynthetic process	J9VEK7	420	S	0.604991	0.0198326	Down	sphingolipid 4-desaturase OS=Cryptococcus neoformans var. grubii serotype A (strain H99 / ATCC 208821 / CBS 10515 / FGSC 9487) OX=235443 GN=CNAG_00644 PE=3 SV=1	CNAG_00644	_GYAS[Phospho (STY)]DRDEQIK_	1	461618	411240	541509	277747	229981	197374	1.19255	1.04297	1.42019	0.859021	0.744541	0.608105
biosynthetic process	J9VTE3	94	S	1.72291	0.0272466	Up	Small subunit ribosomal protein S17 OS=Cryptococcus neoformans var. grubii serotype A (strain H99 / ATCC 208821 / CBS 10515 / FGSC 9487) OX=235443 GN=CNAG_01170 PE=3 SV=1	CNAG_01170	_KDQYVPEVSALAAS[Phospho (STY)]EESPLEVDAETK_	1	107270	75666.2	129038	137172	137760	115686	0.795677	0.55172	0.953388	1.36523	1.38972	1.20909
biosynthetic process	J9VPB2	2	S	0.542069	0.00324942	Down	F-box and WD-40 domain-containing protein MET30 OS=Cryptococcus neoformans var. grubii serotype A (strain H99 / ATCC 208821 / CBS 10515 / FGSC 9487) OX=235443 GN=CNAG_05773 PE=4 SV=1	CNAG_05773	_S[Phospho (STY)]PSAPPNMTAFPR_	0.999753	465644	428231	507863	414998	404405	391046	1.44803	1.24739	1.50735	0.788825	0.841852	0.647514
biosynthetic process	J9VX38	191	T	0.602769	0.00482367	Down	Probable phosphatase HAD1 OS=Cryptococcus neoformans var. grubii serotype A (strain H99 / ATCC 208821 / CBS 10515 / FGSC 9487) OX=235443 GN=HAD1 PE=1 SV=1	HAD1	_AIPIAGLPT[Phospho (STY)]PK_	1	86732.4	131393	100688	85897.2	96167.1	103536	1.14126	1.46136	1.32124	0.724335	0.773004	0.867839
biosynthetic process	J9VU49	618	S	0.426903	0.040941	Down	Lysine--tRNA ligase OS=Cryptococcus neoformans var. grubii serotype A (strain H99 / ATCC 208821 / CBS 10515 / FGSC 9487) OX=235443 GN=CNAG_04179 PE=3 SV=2	CNAG_04179	_PVVANSVEAVAPS[Phospho (STY)]VTATEAAK_	0.99331	18561.6	15026.6	19831.2		5799.24	3231.59	1.20567	0.929295	1.32454		0.630989	0.353594
biosynthetic process	J9VX38	376	S	0.359542	1.55041e-05	Down	Probable phosphatase HAD1 OS=Cryptococcus neoformans var. grubii serotype A (strain H99 / ATCC 208821 / CBS 10515 / FGSC 9487) OX=235443 GN=HAD1 PE=1 SV=1	HAD1	_RAS[Phospho (STY)]QSGQAGVTLDAFR_	1	1.31388e+06	1.73766e+06	1.43063e+06	824597	812951	766652	1.51741	1.69627	1.64768	0.610305	0.573542	0.564013
biosynthetic process	J9VX38	315	S	0.578802	0.0310069	Down	Probable phosphatase HAD1 OS=Cryptococcus neoformans var. grubii serotype A (strain H99 / ATCC 208821 / CBS 10515 / FGSC 9487) OX=235443 GN=HAD1 PE=1 SV=1	HAD1	_SNS[Phospho (STY)]FSGVGQDRPSVR_	1	9833809	11897334	7218782	10067402	6718885	8042211	1.45429	1.48718	1.06462	0.954124	0.606987	0.757614
biosynthetic process	J9VTB3	309	Y	3.66309	0.0396055	Up	Pyruvate dehydrogenase E1 component subunit alpha OS=Cryptococcus neoformans var. grubii serotype A (strain H99 / ATCC 208821 / CBS 10515 / FGSC 9487) OX=235443 GN=CNAG_07660 PE=4 SV=1	CNAG_07660	_Y[Phospho (STY)]GGHSM[Oxidation (M)]SDPGTTYR_	0.999999	18439.6	6515.26	12419.7	41771.3	33211.4		0.746166	0.275445	0.498202	2.13902	1.57245
biosynthetic process	J9VTB3	313	S	4.37988	0.000150789	Up	Pyruvate dehydrogenase E1 component subunit alpha OS=Cryptococcus neoformans var. grubii serotype A (strain H99 / ATCC 208821 / CBS 10515 / FGSC 9487) OX=235443 GN=CNAG_07660 PE=4 SV=1	CNAG_07660	_YGGHS[Phospho (STY)]MSDPGTTYR_	1	13409116	10137440	12627693	37631236	52796344	42720076	0.432069	0.341273	0.403354	1.53446	1.99051	1.62883
biosynthetic process	J9VR29	33	T	1.52594	0.00479081	Up	Protein phosphatase methylesterase 1 OS=Cryptococcus neoformans var. grubii serotype A (strain H99 / ATCC 208821 / CBS 10515 / FGSC 9487) OX=235443 GN=CNAG_04152 PE=3 SV=1	CNAG_04152	_APWADEPELVEET[Phospho (STY)]DEEDEQLDNIGELKPITVGPSK_	1	42347.1	48405.1	43163.5	67430.4	59977.3	45959.5	0.759168	0.834895	0.816677	1.30163	1.31179	1.06521
biosynthetic process	J9VQ48	519	S	2.05809	8.42142e-05	Up	Pantothenate kinase OS=Cryptococcus neoformans var. grubii serotype A (strain H99 / ATCC 208821 / CBS 10515 / FGSC 9487) OX=235443 GN=CNAG_02866 PE=4 SV=1	CNAG_02866	_NVGELDENGS[Phospho (STY)]PLQK_	1	43526.6	49570.3	45994.3	123342	95953.9	113814	0.600336	0.663683	0.645492	1.34047	1.22618	1.36329
biosynthetic process	J9VQ48	167	S	0.559466	0.00151041	Down	Pantothenate kinase OS=Cryptococcus neoformans var. grubii serotype A (strain H99 / ATCC 208821 / CBS 10515 / FGSC 9487) OX=235443 GN=CNAG_02866 PE=4 SV=1	CNAG_02866	_SRNS[Phospho (STY)]IHNPLPPPLPGGLLNFAR_	1	806898	695820	711132	483429	492404	457138	1.44102	1.20628	1.29226	0.680287	0.814753	0.70901
biosynthetic process	J9VQ45	9	T	0.654895	0.00305919	Down	Uridine kinase OS=Cryptococcus neoformans var. grubii serotype A (strain H99 / ATCC 208821 / CBS 10515 / FGSC 9487) OX=235443 GN=CNAG_03367 PE=3 SV=1	CNAG_03367	_[Acetyl (Protein N-term)]MEQTAGHRT[Phospho (STY)]PR_	1	1.1401e+06	1.01868e+06	1.23857e+06	588042	522600	477004	1.15522	1.07533	1.27025	0.805879	0.789392	0.697387
biosynthetic process	J9VU89	95	S	2.10456	0.0348943	Up	Small subunit ribosomal protein S20 OS=Cryptococcus neoformans var. grubii serotype A (strain H99 / ATCC 208821 / CBS 10515 / FGSC 9487) OX=235443 GN=CNAG_01628 PE=3 SV=1	CNAG_01628	_LIDLNSS[Phospho (STY)]ADVVK_	0.999883	8161.87	5536.94	9035.78	12166.5	11034		0.78955	0.520884	0.847559	1.65073	1.37703
biosynthetic process	J9VDR3	50	T	0.218123	0.00161523	Down	Large subunit ribosomal protein L9e OS=Cryptococcus neoformans var. grubii serotype A (strain H99 / ATCC 208821 / CBS 10515 / FGSC 9487) OX=235443 GN=CNAG_00034 PE=3 SV=1	CNAG_00034	_NVGHIQMDIQLIKT[Phospho (STY)]PK_	1	72967.8	65127.9	68133.9	16760.4	8129.15	13233.8	1.71305	1.51709	1.44371	0.444961	0.225498	0.349015
biosynthetic process	J9VR33	100	S	0.31299	0.0151313	Down	60S ribosomal protein L36 OS=Cryptococcus neoformans var. grubii serotype A (strain H99 / ATCC 208821 / CBS 10515 / FGSC 9487) OX=235443 GN=CNAG_03510 PE=3 SV=1	CNAG_03510	_KIEELS[Phospho (STY)]AVIVEQR_	1	4696.22	3552.75	5995.66	1251.35	1391.92		1.35716	0.929007	1.66907	0.38905	0.43625
biosynthetic process	J9VTA4	101	S	0.511789	0.000756945	Down	Large subunit ribosomal protein L12 OS=Cryptococcus neoformans var. grubii serotype A (strain H99 / ATCC 208821 / CBS 10515 / FGSC 9487) OX=235443 GN=CNAG_01480 PE=3 SV=1	CNAG_01480	_NIKHS[Phospho (STY)]GNIPLDQIYDIAR_	1	50336.2	42607.6	45413.2	18487	17222.9	21335.1	1.38396	1.24265	1.20838	0.646423	0.590596	0.725681
biosynthetic process	J9VF76	2	S	2.09647	0.00581888	Up	Cytosine deaminase OS=Cryptococcus neoformans var. grubii serotype A (strain H99 / ATCC 208821 / CBS 10515 / FGSC 9487) OX=235443 GN=CNAG_00613 PE=4 SV=1	CNAG_00613	_S[Phospho (STY)]PVEGSPAKPEDYPHFMSVAHEQALK_	0.996828	4777.85	3745.94		8068.17	8328.01	6669.33	0.671845	0.59244		1.38875	1.44367	1.14338
biosynthetic process	J9VX38	403	S	0.385017	0.00571816	Down	Probable phosphatase HAD1 OS=Cryptococcus neoformans var. grubii serotype A (strain H99 / ATCC 208821 / CBS 10515 / FGSC 9487) OX=235443 GN=HAD1 PE=1 SV=1	HAD1	_RAQS[Phospho (STY)]QGEMSQDE_	1	285815	309327	350096	204752	216179	128500	1.52082	1.39121	1.85771	0.698199	0.702682	0.435551
biosynthetic process	J9VMX0	105	S	0.331022	3.11454e-06	Down	Phosphopantothenate-cysteine ligase OS=Cryptococcus neoformans var. grubii serotype A (strain H99 / ATCC 208821 / CBS 10515 / FGSC 9487) OX=235443 GN=CNAG_02222 PE=3 SV=1	CNAG_02222	_HYS[Phospho (STY)]HSLNPFLDLLSVVR_	0.977113	33840.2	33698.3	36153.2	6265.76	6026.58	5986.19	1.28762	1.30082	1.32125	0.442361	0.444852	0.406978
biosynthetic process	J9VVD7	21	S	0.249443	0.00353526	Down	Oxysterol-binding protein OS=Cryptococcus neoformans var. grubii serotype A (strain H99 / ATCC 208821 / CBS 10515 / FGSC 9487) OX=235443 GN=CNAG_02139 PE=3 SV=2	CNAG_02139	_S[Phospho (STY)]SVVSPTGTPTR_	0.996868	420243	523070	450208	125533		92188.4	1.25458	1.65885	1.2828	0.403998		0.293815
biosynthetic process	J9VT67	1265	T	0.412908	0.0143921	Down	3-hydroxy-3-methylglutaryl coenzyme A reductase OS=Cryptococcus neoformans var. grubii serotype A (strain H99 / ATCC 208821 / CBS 10515 / FGSC 9487) OX=235443 GN=CNAG_06534 PE=3 SV=1	CNAG_06534	_HNRS[Phospho (STY)]TPAT[Phospho (STY)]PGAVT[Phospho (STY)]PFGGITPLR_	1	478208	440272	502974	74173.3	57458.7	34194.7	1.15154	1.06172	1.23078	0.62289	0.502396	0.296789
biosynthetic process	J9VRJ9	10	S	0.404469	0.000420498	Down	Adenosylhomocysteinase OS=Cryptococcus neoformans var. grubii serotype A (strain H99 / ATCC 208821 / CBS 10515 / FGSC 9487) OX=235443 GN=CNAG_00886 PE=3 SV=2	CNAG_00886	_VADIS[Phospho (STY)]LAAFGR_	1	26966.5	19905.8	24115	10821.3	10073.9	9511.96	1.63227	1.25147	1.43792	0.599993	0.603207	0.544771
biosynthetic process	J9VTL4	181	Y	5.03441	0.000779946	Up	Alcohol dehydrogenase, propanol-preferring OS=Cryptococcus neoformans var. grubii serotype A (strain H99 / ATCC 208821 / CBS 10515 / FGSC 9487) OX=235443 GN=CNAG_07745 PE=4 SV=2	CNAG_07745	_GY[Phospho (STY)]EMNC[Carbamidomethyl (C)]PNVK_	1	4835.9	2630.75	2792.35	18116.8	17697.2	17276	0.452436	0.267925	0.262441	1.71654	1.63869	1.5926
biosynthetic process	J9VNA4	584	S	0.0823354	0.000103332	Down	Calcineurin-like phosphoesterase domain-containing protein OS=Cryptococcus neoformans var. grubii serotype A (strain H99 / ATCC 208821 / CBS 10515 / FGSC 9487) OX=235443 GN=CNAG_06647 PE=4 SV=2	CNAG_06647	_RVS[Phospho (STY)]S[Phospho (STY)]ANLSTLITTNVAPPSLSITSPGTPR_	1	117389	85627.9	93686.2		14214.4	11876.6	2.2633	1.79986	1.93662		0.169576	0.159753
biosynthetic process	J9VNA4	476	S	0.586388	0.000770724	Down	Calcineurin-like phosphoesterase domain-containing protein OS=Cryptococcus neoformans var. grubii serotype A (strain H99 / ATCC 208821 / CBS 10515 / FGSC 9487) OX=235443 GN=CNAG_06647 PE=4 SV=2	CNAG_06647	_YNS[Phospho (STY)]TPAEYPPGSR_	1	1.48584e+06	1.3755e+06	1.59377e+06	1.51467e+06	1381567	1.33629e+06	1.27729	1.28911	1.46893	0.829967	0.734876	0.801429
biosynthetic process	J9VNA4	453	S	0.0266109	0.00587427	Down	Calcineurin-like phosphoesterase domain-containing protein OS=Cryptococcus neoformans var. grubii serotype A (strain H99 / ATCC 208821 / CBS 10515 / FGSC 9487) OX=235443 GN=CNAG_06647 PE=4 SV=2	CNAG_06647	_SSS[Phospho (STY)]HLPLSAPSAIPSSTLPR_	0.83104	179703	156868	203046	2035.02	20623	1531.16	2.38038	2.26535	2.88363	0.0171823	0.169031	0.01415
biosynthetic process	J9VRN8	106	S	0.500527	0.000103827	Down	N-acetyl-gamma-glutamyl-phosphate reductase OS=Cryptococcus neoformans var. grubii serotype A (strain H99 / ATCC 208821 / CBS 10515 / FGSC 9487) OX=235443 GN=CNAG_05753 PE=3 SV=1	CNAG_05753	_AS[Phospho (STY)]PGGVLPEAK_	1	46073.2	48550.4	51220	23335.3	22826.3	26660	1.23307	1.39464	1.36922	0.647138	0.655508	0.697926
biosynthetic process	J9VT26	157	S	0.603973	0.0113751	Down	DNA replication licensing factor MCM2 OS=Cryptococcus neoformans var. grubii serotype A (strain H99 / ATCC 208821 / CBS 10515 / FGSC 9487) OX=235443 GN=CNAG_03341 PE=3 SV=1	CNAG_03341	_DHMPAFLQS[Phospho (STY)]DDDEAEAFGDDPLAGINVR_	1	624532	672992	440289	414123	434817	287468	1.44616	1.17316	1.16307	0.884475	0.751011	0.648972
biosynthetic process	J9VN72	116	S	1.51396	0.000939308	Up	Origin recognition complex subunit 2 OS=Cryptococcus neoformans var. grubii serotype A (strain H99 / ATCC 208821 / CBS 10515 / FGSC 9487) OX=235443 GN=CNAG_07162 PE=3 SV=1	CNAG_07162	_KPGS[Phospho (STY)]IT[Phospho (STY)]PTSR_	1	124278	157335	127004	186473	215811	194345	0.740294	0.819413	0.835049	1.15914	1.27775	1.18867
biosynthetic process	J9VT26	23	S	1.71961	0.0383378	Up	DNA replication licensing factor MCM2 OS=Cryptococcus neoformans var. grubii serotype A (strain H99 / ATCC 208821 / CBS 10515 / FGSC 9487) OX=235443 GN=CNAG_03341 PE=3 SV=1	CNAG_03341	_SRS[Phospho (STY)]PTAGPSGLR_	0.999482	42458.8	41462.4	36744.6	53702.2	92076.2	82629.6	0.80953	0.595118	0.799214	0.944389	1.30945	1.53594
biosynthetic process	J9VT26	3	S	0.642548	0.0124777	Down	DNA replication licensing factor MCM2 OS=Cryptococcus neoformans var. grubii serotype A (strain H99 / ATCC 208821 / CBS 10515 / FGSC 9487) OX=235443 GN=CNAG_03341 PE=3 SV=1	CNAG_03341	_PS[Phospho (STY)]PSVPPSSQQRPK_	0.999989	276328	467681	290361	208273	252600	242173	1.05853	1.34869	1.26888	0.735877	0.721754	0.904439
biosynthetic process	J9VN09	24	S	0.273279	0.000574323	Down	DNA repair and recombination protein RAD52 OS=Cryptococcus neoformans var. grubii serotype A (strain H99 / ATCC 208821 / CBS 10515 / FGSC 9487) OX=235443 GN=CNAG_06724 PE=3 SV=2	CNAG_06724	_SFS[Phospho (STY)]APALSNR_	0.999984	19276	13939	20351.8	6043.99	6180.73	5135.97	1.46447	1.83739	1.7888	0.43041	0.393587	0.567175
biosynthetic process	J9VN60	132	S	0.243777	0.000451598	Down	Eukaryotic translation initiation factor 3 subunit G OS=Cryptococcus neoformans var. grubii serotype A (strain H99 / ATCC 208821 / CBS 10515 / FGSC 9487) OX=235443 GN=TIF35 PE=3 SV=1	TIF35	_LC[Carbamidomethyl (C)]S[Phospho (STY)]GQHYTAR_	1	30110.4	32441.1	31691.2	5444.82	7969.86	7421.5	1.68306	1.50298	1.51863	0.290531	0.418263	0.438099
biosynthetic process	J9VRT0	4	S	0.488488	0.00341679	Down	Nicotinate phosphoribosyltransferase OS=Cryptococcus neoformans var. grubii serotype A (strain H99 / ATCC 208821 / CBS 10515 / FGSC 9487) OX=235443 GN=CNAG_05120 PE=3 SV=1	CNAG_05120	_PDS[Phospho (STY)]LHLPIDDVHVPFSILDTDLYK_	1	77506.4	52491.5	66646.4	30422.7	31407.6	27868.4	1.57295	1.11294	1.29843	0.686817	0.67993	0.579539
biosynthetic process	J9VN57	430	S	2.02673	0.0426699	Up	Autophagy-related protein 4 OS=Cryptococcus neoformans var. grubii serotype A (strain H99 / ATCC 208821 / CBS 10515 / FGSC 9487) OX=235443 GN=CNAG_02662 PE=3 SV=1	CNAG_02662	_NTALPPTAQPQPSTQQHTQASNQTTS[Phospho (STY)]PSK_	0.955079	23617.8	39787.2	36432.5	98476.1	104077		0.467966	0.691428	0.824248	1.3532	1.327
biosynthetic process	J9VWL3	2	S	0.163382	0.00397205	Down	Phosphatidylinositol glycan, class S OS=Cryptococcus neoformans var. grubii serotype A (strain H99 / ATCC 208821 / CBS 10515 / FGSC 9487) OX=235443 GN=CNAG_05775 PE=3 SV=2	CNAG_05775	_S[Phospho (STY)]IC[Carbamidomethyl (C)]APHPAPR_	1	34096.1	28371.4	30492.2	6688.34	4533.3	11840.6	2.11436	2.18635	1.86748	0.265632	0.188767	0.553374
biosynthetic process	J9VT16	456	S	1.62271	0.000586007	Up	ChAPs family protein OS=Cryptococcus neoformans var. grubii serotype A (strain H99 / ATCC 208821 / CBS 10515 / FGSC 9487) OX=235443 GN=CNAG_03325 PE=4 SV=2	CNAG_03325	_RNS[Phospho (STY)]S[Phospho (STY)]EGVNTPSDIPTIR_	1	293296	279155	313390	594628	523975	568989	0.749125	0.701491	0.79768	1.25352	1.25517	1.13964
biosynthetic process	J9VN41	109	T	0.428201	0.0175804	Down	Eukaryotic translation initiation factor 5B OS=Cryptococcus neoformans var. grubii serotype A (strain H99 / ATCC 208821 / CBS 10515 / FGSC 9487) OX=235443 GN=CNAG_03606 PE=3 SV=1	CNAG_03606	_IADLDDEADEAEPSPAIDT[Phospho (STY)]KPNLDDEWPEEDVKPK_	0.987593	12235.9	16444.6	21331.1	5887.36	12457.3	9379.95	1.10293	1.34565	1.95306	0.472662	0.689947	0.722173
biosynthetic process	J9VGS7	116	S	1.54971	0.00587049	Up	S-adenosylmethionine synthase OS=Cryptococcus neoformans var. grubii serotype A (strain H99 / ATCC 208821 / CBS 10515 / FGSC 9487) OX=235443 GN=CNAG_00418 PE=3 SV=1	CNAG_00418	_TC[Carbamidomethyl (C)]NVLVAIEQQS[Phospho (STY)]PDIAQGLDHGALEK_	1	14894.5	12625.5	15032.3	16052.1	18509.7	18707.8	0.833761	0.741724	0.834523	1.0782	1.29271	1.36389
biosynthetic process	J9VMZ2	394	S	0.609374	0.0013111	Down	UTP--glucose-1-phosphate uridylyltransferase OS=Cryptococcus neoformans var. grubii serotype A (strain H99 / ATCC 208821 / CBS 10515 / FGSC 9487) OX=235443 GN=CNAG_02748 PE=3 SV=1	CNAG_02748	_SC[Carbamidomethyl (C)]S[Phospho (STY)]DLLLIK_	0.99999	8903.36	8095.83	8301.28	3830.01	3226.26	3535.79	1.23904	1.20849	1.12305	0.803073	0.668519	0.704227
biosynthetic process	J9VMZ2	20	S	0.216536	0.00010359	Down	UTP--glucose-1-phosphate uridylyltransferase OS=Cryptococcus neoformans var. grubii serotype A (strain H99 / ATCC 208821 / CBS 10515 / FGSC 9487) OX=235443 GN=CNAG_02748 PE=3 SV=1	CNAG_02748	_GHS[Phospho (STY)]AVDFK_	1	174840	139485	154665	26570.4	20129.1	22924.1	1.62143	1.38751	1.39435	0.371261	0.277949	0.304261
biosynthetic process	J9VKM2	359	S	0.447187	0.000445549	Down	DNA replication regulator DPB11 OS=Cryptococcus neoformans var. grubii serotype A (strain H99 / ATCC 208821 / CBS 10515 / FGSC 9487) OX=235443 GN=CNAG_03659 PE=4 SV=2	CNAG_03659	_SSMVHLS[Phospho (STY)]R_	0.999999	49123.1	45718.6	40295.8	27450.9	20670.9	23421.6	1.38259	1.57374	1.32679	0.700454	0.577464	0.637439
biosynthetic process	J9VMY2	357	T	0.634872	0.0294383	Down	Eukaryotic translation initiation factor 3 subunit A OS=Cryptococcus neoformans var. grubii serotype A (strain H99 / ATCC 208821 / CBS 10515 / FGSC 9487) OX=235443 GN=TIF32 PE=3 SV=1	TIF32	_LVALLNLPKT[Phospho (STY)]PTR_	0.999716	5196.07	4989.14	3927.74	2268.87	1869.02	2938.34	1.3184	1.23263	1.01911	0.688015	0.641976	0.936592
biosynthetic process	J9VRU7	10	S	0.213676	0.0454529	Down	GDP-mannose transporter OS=Cryptococcus neoformans var. grubii serotype A (strain H99 / ATCC 208821 / CBS 10515 / FGSC 9487) OX=235443 GN=CNAG_05817 PE=3 SV=1	CNAG_05817	_PFVPTPS[Phospho (STY)]IS[Phospho (STY)]RPATPSALDYGKDEASSTLLR_	0.999952	918446	415848	221762	176008	150754	233036	3.69161	1.6206	0.81035	0.490165	0.274651	0.54343
biosynthetic process	J9VRU7	12	S	0.390887	0.0143946	Down	GDP-mannose transporter OS=Cryptococcus neoformans var. grubii serotype A (strain H99 / ATCC 208821 / CBS 10515 / FGSC 9487) OX=235443 GN=CNAG_05817 PE=3 SV=1	CNAG_05817	_PFVPTPSIS[Phospho (STY)]RPAT[Phospho (STY)]PSALDYGKDEASSTLLR_	1	7.43947e+06	6.33415e+06	8.65952e+06	5.96836e+06	4.35451e+06	3.92451e+06	1.72486	1.4239	1.82528	0.95877	0.457615	0.527906
biosynthetic process	J9VRU7	30	T	0.278899	0.00248682	Down	GDP-mannose transporter OS=Cryptococcus neoformans var. grubii serotype A (strain H99 / ATCC 208821 / CBS 10515 / FGSC 9487) OX=235443 GN=CNAG_05817 PE=3 SV=1	CNAG_05817	_PATPSALDYGKDEASST[Phospho (STY)]LLR_	0.90324	51454.7	49617.1	64158.1		27456.2	29149.9	1.64384	1.5369	1.86342		0.397579	0.540294
biosynthetic process	J9VXM5	11	S	0.151217	0.00382202	Down	Chitin synthase 3 OS=Cryptococcus neoformans var. grubii serotype A (strain H99 / ATCC 208821 / CBS 10515 / FGSC 9487) OX=235443 GN=CHS3 PE=1 SV=1	CHS3	_[Acetyl (Protein N-term)]SRPHLQQNVS[Phospho (STY)]FQDTKPPSR_	1	245167	313955	245368	78213.9	62032.9	27402.2	2.22581	1.95985	1.75394	0.432901	0.318136	0.147134
biosynthetic process	J9VWQ4	135	S	0.572152	0.0171213	Down	Eukaryotic peptide chain release factor GTP-binding subunit OS=Cryptococcus neoformans var. grubii serotype A (strain H99 / ATCC 208821 / CBS 10515 / FGSC 9487) OX=235443 GN=CNAG_05826 PE=3 SV=1	CNAG_05826	_AAPSLS[Phospho (STY)]IGGGAPK_	0.999795	54150.2	45761.4	59155.2	18139	23589.8	29151.8	1.22466	1.14327	1.32029	0.542075	0.685718	0.882432
biosynthetic process	J9VWQ4	160	S	0.499706	0.0116467	Down	Eukaryotic peptide chain release factor GTP-binding subunit OS=Cryptococcus neoformans var. grubii serotype A (strain H99 / ATCC 208821 / CBS 10515 / FGSC 9487) OX=235443 GN=CNAG_05826 PE=3 SV=1	CNAG_05826	_AAPSLS[Phospho (STY)]IGGAK_	0.999058	27888.3	22115.1	25712.8		8503.96	11171.5	1.267	1.10987	1.15283		0.496568	0.679306
biosynthetic process	J9VWQ4	241	S	1.51755	0.0283572	Up	Eukaryotic peptide chain release factor GTP-binding subunit OS=Cryptococcus neoformans var. grubii serotype A (strain H99 / ATCC 208821 / CBS 10515 / FGSC 9487) OX=235443 GN=CNAG_05826 PE=3 SV=1	CNAG_05826	_VVAAETSAAS[Phospho (STY)]PAK_	1	77631.1	90925.5	100968	99247.5	96387.8	124336	0.684858	0.886099	0.879038	1.15695	1.09293	1.46812
biosynthetic process	J9VW74	268	S	0.596765	0.0163493	Down	Methylenetetrahydrofolate dehydrogenase (NAD ) OS=Cryptococcus neoformans var. grubii serotype A (strain H99 / ATCC 208821 / CBS 10515 / FGSC 9487) OX=235443 GN=CNAG_06645 PE=4 SV=1	CNAG_06645	_SSAS[Phospho (STY)]PHHITTPLPDMTLHK_	0.999924	602406	543239	615381	390700	366391	258229	1.2645	1.20737	1.27	0.864228	0.805836	0.56295
biosynthetic process	J9VRH2	14	S	0.385082	0.00187146	Down	Cell wall chitin catabolism-related protein OS=Cryptococcus neoformans var. grubii serotype A (strain H99 / ATCC 208821 / CBS 10515 / FGSC 9487) OX=235443 GN=CNAG_04321 PE=4 SV=1	CNAG_04321	_RLS[Phospho (STY)]IATNSPK_	1	56445.9	65839.2	69600.3	37342.7	28591.1	28180.9	1.39397	1.42156	1.77913	0.719961	0.528911	0.520447
biosynthetic process	J9VW66	549	S	2.01344	1.6627e-05	Up	General negative regulator of transcription subunit OS=Cryptococcus neoformans var. grubii serotype A (strain H99 / ATCC 208821 / CBS 10515 / FGSC 9487) OX=235443 GN=CNAG_06635 PE=3 SV=2	CNAG_06635	_RRS[Phospho (STY)]DDANELHAALEDSFANAPQQMDAEPPR_	1	165174	199773	157959	332154	330680	325121	0.669455	0.661299	0.684601	1.42563	1.31088	1.32129
biosynthetic process	J9VWU8	47	S	0.579402	0.000107405	Down	Phosphotransferase OS=Cryptococcus neoformans var. grubii serotype A (strain H99 / ATCC 208821 / CBS 10515 / FGSC 9487) OX=235443 GN=CNAG_05480 PE=3 SV=2	CNAG_05480	_KAS[Phospho (STY)]IPAQVDPER_	1	25257718	23083914	22853988	15703169	15325393	15077378	1.35654	1.22484	1.276	0.744269	0.771012	0.719699
biosynthetic process	J9VT67	1260	T	0.557285	0.0113473	Down	3-hydroxy-3-methylglutaryl coenzyme A reductase OS=Cryptococcus neoformans var. grubii serotype A (strain H99 / ATCC 208821 / CBS 10515 / FGSC 9487) OX=235443 GN=CNAG_06534 PE=3 SV=1	CNAG_06534	_HNRS[Phospho (STY)]TPAT[Phospho (STY)]PGAVTPFGGITPLR_	1	928503	911778	1.06384e+06	192319	143009	121741	1.05586	1.03834	1.22934	0.762688	0.590491	0.498983
biosynthetic process	J9VT67	396	S	0.512857	0.000291715	Down	3-hydroxy-3-methylglutaryl coenzyme A reductase OS=Cryptococcus neoformans var. grubii serotype A (strain H99 / ATCC 208821 / CBS 10515 / FGSC 9487) OX=235443 GN=CNAG_06534 PE=3 SV=1	CNAG_06534	_AVLQNPDIDPVPSS[Phospho (STY)]PEPSTAGYSGELSK_	0.999995	3.46519e+06	3.29154e+06	3.69162e+06	526054	455473	528035	1.10761	1.05363	1.19909	0.586397	0.528628	0.608344
biosynthetic process	J9VG42	291	T	1.75484	0.0204048	Up	Transcription factor OS=Cryptococcus neoformans var. grubii serotype A (strain H99 / ATCC 208821 / CBS 10515 / FGSC 9487) OX=235443 GN=CNAG_07464 PE=4 SV=2	CNAG_07464	_GNSAVHT[Phospho (STY)]PHGTPR_	1	9462.42	11709.4	10326.5	24973.6	45891.5	26639.3	0.608885	0.548847	0.888928	1.20338	1.30535	1.08283
biosynthetic process	J9VG42	295	T	2.75392	0.01251	Up	Transcription factor OS=Cryptococcus neoformans var. grubii serotype A (strain H99 / ATCC 208821 / CBS 10515 / FGSC 9487) OX=235443 GN=CNAG_07464 PE=4 SV=2	CNAG_07464	_GNSAVHT[Phospho (STY)]PHGT[Phospho (STY)]PR_	1	756.047	1079.82	996.64	3230.32	4659.27	5447.86	0.388125	0.403791	0.68445	1.24182	1.05731	1.76666
biosynthetic process	J9VVD7	22	S	0.430351	0.000931843	Down	Oxysterol-binding protein OS=Cryptococcus neoformans var. grubii serotype A (strain H99 / ATCC 208821 / CBS 10515 / FGSC 9487) OX=235443 GN=CNAG_02139 PE=3 SV=2	CNAG_02139	_RSS[Phospho (STY)]VVSPTGTPTR_	1	2.51662e+06	2.66923e+06	2.76642e+06	1.18584e+06	1.11116e+06	891586	1.30388	1.46912	1.36801	0.662324	0.626605	0.493157
biosynthetic process	J9VVD7	25	S	1.51812	0.00214833	Up	Oxysterol-binding protein OS=Cryptococcus neoformans var. grubii serotype A (strain H99 / ATCC 208821 / CBS 10515 / FGSC 9487) OX=235443 GN=CNAG_02139 PE=3 SV=2	CNAG_02139	_SSVVS[Phospho (STY)]PTGTPTR_	1	1.04356e+07	9426113	11667201	1.34057e+07	1.56858e+07	1.53852e+07	0.792522	0.760461	0.845687	1.09751	1.29658	1.24737
biosynthetic process	J9VVD7	423	S	2.11705	0.000836828	Up	Oxysterol-binding protein OS=Cryptococcus neoformans var. grubii serotype A (strain H99 / ATCC 208821 / CBS 10515 / FGSC 9487) OX=235443 GN=CNAG_02139 PE=3 SV=2	CNAG_02139	_NPLNYES[Phospho (STY)]AK_	1	78104.5	65025.8	79220.1	125266	151858	160493	0.683113	0.604162	0.661305	1.18106	1.44561	1.49856
biosynthetic process	J9VX99	159	S	2.06662	0.0138915	Up	Pyruvate kinase OS=Cryptococcus neoformans var. grubii serotype A (strain H99 / ATCC 208821 / CBS 10515 / FGSC 9487) OX=235443 GN=CNAG_01820 PE=3 SV=2	CNAG_01820	_TGLMKDDTDVPIS[Phospho (STY)]AGHEFWVTTDK_	1	24756.5	34005.6	45523.7	68759.4	59448.9	56497.8	0.476631	0.67582	0.855473	1.54195	1.33636	1.2713
biosynthetic process	J9VP88	172	S	0.225579	5.08516e-05	Down	ATP synthase subunit alpha OS=Cryptococcus neoformans var. grubii serotype A (strain H99 / ATCC 208821 / CBS 10515 / FGSC 9487) OX=235443 GN=CNAG_05750 PE=3 SV=1	CNAG_05750	_RS[Phospho (STY)]VHEPMQTGLK_	1	43362.9	39345.2	45431.6	9221.39	6909.76	8692.88	1.58632	1.47621	1.60429	0.39542	0.303488	0.353828
biosynthetic process	J9VG64	70	S	0.449804	0.0296202	Down	Uncharacterized protein OS=Cryptococcus neoformans var. grubii serotype A (strain H99 / ATCC 208821 / CBS 10515 / FGSC 9487) OX=235443 GN=CNAG_07320 PE=3 SV=1	CNAG_07320	_S[Phospho (STY)]HEVVSPR_	1	18110.1	34565.9	18243.5	9181.05	10604.2	13773	1.15135	1.82556	1.2407	0.481892	0.507945	0.90726
biosynthetic process	J9VG96	512	S	2.06049	0.00359934	Up	3-isopropylmalate dehydratase OS=Cryptococcus neoformans var. grubii serotype A (strain H99 / ATCC 208821 / CBS 10515 / FGSC 9487) OX=235443 GN=CNAG_00237 PE=3 SV=1	CNAG_00237	_S[Phospho (STY)]AEPTEETEEGK_	1	32608.9	25413.8	34120.5	63438.1	78710.4	58958.2	0.685178	0.552894	0.701628	1.2354	1.57877	1.18256
biosynthetic process	J9VVR3	471	T	0.609252	0.0228269	Down	leucine--tRNA ligase OS=Cryptococcus neoformans var. grubii serotype A (strain H99 / ATCC 208821 / CBS 10515 / FGSC 9487) OX=235443 GN=CNAG_06123 PE=4 SV=2	CNAG_06123	_IKPEWAAIDPIPVLKT[Phospho (STY)]PK_	1	2313.97	4056.46	2803.82	1727.92	1618.37	1785.87	0.953319	1.47122	1.25475	0.694989	0.739605	0.807015
biosynthetic process	J9VG96	524	T	2.66502	1.8696e-05	Up	3-isopropylmalate dehydratase OS=Cryptococcus neoformans var. grubii serotype A (strain H99 / ATCC 208821 / CBS 10515 / FGSC 9487) OX=235443 GN=CNAG_00237 PE=3 SV=1	CNAG_00237	_SAEPTEETEEGKT[Phospho (STY)]PVK_	1	515637	533274	607107	1.58834e+06	1.53282e+06	1.56482e+06	0.500983	0.536455	0.577255	1.43025	1.42164	1.45129
biosynthetic process	J9VNZ3	193	S	1.68104	0.00077659	Up	Sulfite reductase (NADPH) hemoprotein, beta-component OS=Cryptococcus neoformans var. grubii serotype A (strain H99 / ATCC 208821 / CBS 10515 / FGSC 9487) OX=235443 GN=CNAG_05070 PE=3 SV=2	CNAG_05070	_LVVNFLPS[Phospho (STY)]PVK_	1	77922	79589.4	67784.9	118222	103680	96350	0.797564	0.779649	0.709884	1.3343	1.33833	1.17206
biosynthetic process	J9VG42	140	S	0.520803	0.0022892	Down	Transcription factor OS=Cryptococcus neoformans var. grubii serotype A (strain H99 / ATCC 208821 / CBS 10515 / FGSC 9487) OX=235443 GN=CNAG_07464 PE=4 SV=2	CNAG_07464	_QYGVEDILRPIIDYVPTSVS[Phospho (STY)]PPPAPK_	1	607823	947667	493707	527182	754713	461696	1.3303	1.51082	1.44552	0.86402	0.730159	0.638314
biosynthetic process	J9VNX3	32	S	0.22221	4.94438e-05	Down	Galactose-1-phosphate uridylyltransferase OS=Cryptococcus neoformans var. grubii serotype A (strain H99 / ATCC 208821 / CBS 10515 / FGSC 9487) OX=235443 GN=CNAG_03875 PE=3 SV=1	CNAG_03875	_HVLVS[Phospho (STY)]PHR_	1	30479.7	26528.4	29379.1	7793.01	7925.44	8608.29	1.94673	1.66447	1.71433	0.347599	0.401275	0.43451
biosynthetic process	J9VGE0	1914	S	0.594548	0.0107605	Down	THO complex subunit 2 OS=Cryptococcus neoformans var. grubii serotype A (strain H99 / ATCC 208821 / CBS 10515 / FGSC 9487) OX=235443 GN=CNAG_03942 PE=3 SV=1	CNAG_03942	_DSTDTAS[Phospho (STY)]NAS[Phospho (STY)]GHGPAR_	1	11627.5	14402.7	14194.8	7227.65	10714.8	6735.86	1.1528	1.11849	1.5543	0.82359	0.72858	0.722325
biosynthetic process	J9VGE0	1917	S	0.654435	0.0124012	Down	THO complex subunit 2 OS=Cryptococcus neoformans var. grubii serotype A (strain H99 / ATCC 208821 / CBS 10515 / FGSC 9487) OX=235443 GN=CNAG_03942 PE=3 SV=1	CNAG_03942	_DSTDTASNAS[Phospho (STY)]GHGPAR_	1	25408.3	28360.7	26747.8	15981.5	22410.5	15496	1.21645	1.06355	1.41432	0.879395	0.73586	0.802435
biosynthetic process	J9VXL5	24	S	2.11436	0.0259775	Up	MSP domain-containing protein OS=Cryptococcus neoformans var. grubii serotype A (strain H99 / ATCC 208821 / CBS 10515 / FGSC 9487) OX=235443 GN=CNAG_01961 PE=3 SV=1	CNAG_01961	_RS[Phospho (STY)]LLIHNPNYHPVAFK_	0.996447	1202.39	881.824	2055.42	3399.38	2975.23	3491.96	0.556395	0.437942	0.887151	1.54172	1.118	1.31842
biosynthetic process	J9VT35	20	T	0.616813	0.00323939	Down	DNA replication complex GINS protein SLD5 OS=Cryptococcus neoformans var. grubii serotype A (strain H99 / ATCC 208821 / CBS 10515 / FGSC 9487) OX=235443 GN=CNAG_03356 PE=3 SV=2	CNAG_03356	_T[Phospho (STY)]PSAAASSFTDR_	0.999418	38307.2	50744.8	36099.6	28221.7	26266.4	24849	1.29017	1.35873	1.07592	0.751937	0.737568	0.808011
biosynthetic process	J9VRF9	276	S	1.50538	0.0186633	Up	Pre-rRNA-processing protein IPI3 OS=Cryptococcus neoformans var. grubii serotype A (strain H99 / ATCC 208821 / CBS 10515 / FGSC 9487) OX=235443 GN=CNAG_06684 PE=3 SV=1	CNAG_06684	_TVLGDHQHHHQHPSALES[Phospho (STY)]PQDEWEAVGGGAEHASASAPIK_	1	1096892	1.02944e+06	1.22725e+06	1.61275e+06	1.39107e+06	1.91725e+06	0.74439	0.776568	0.882353	1.27513	0.997262	1.3455
biosynthetic process	J9VRG6	844	S	2.5651	0.00595556	Up	NAD kinase OS=Cryptococcus neoformans var. grubii serotype A (strain H99 / ATCC 208821 / CBS 10515 / FGSC 9487) OX=235443 GN=CNAG_04316 PE=3 SV=2	CNAG_04316	_TVSQS[Phospho (STY)]TEEAEAER_	0.999945	29215.7	32829	46868.6	111148	133223	130749	0.411178	0.448001	0.730691	1.26685	1.43139	1.37994
biosynthetic process	J9VRG6	893	S	0.250823	0.00062881	Down	NAD kinase OS=Cryptococcus neoformans var. grubii serotype A (strain H99 / ATCC 208821 / CBS 10515 / FGSC 9487) OX=235443 GN=CNAG_04316 PE=3 SV=2	CNAG_04316	_RTPS[Phospho (STY)]NLAEK_	1	128035	109539	81063.1	27940.9	41728.8	35728.6	2.05693	1.70633	1.44261	0.363526	0.511785	0.430437
biosynthetic process	J9VW18	44	T	0.579652	0.00684875	Down	tryptophan--tRNA ligase OS=Cryptococcus neoformans var. grubii serotype A (strain H99 / ATCC 208821 / CBS 10515 / FGSC 9487) OX=235443 GN=CNAG_04604 PE=3 SV=2	CNAG_04604	_SGAMT[Phospho (STY)]PGTIAK_	1	12518897	10589257	10410142	7999688	8142420	6.20165e+06	1.41849	1.23965	1.21325	0.814826	0.817155	0.612082
biosynthetic process	J9VRG6	845	T	1.67083	0.00592981	Up	NAD kinase OS=Cryptococcus neoformans var. grubii serotype A (strain H99 / ATCC 208821 / CBS 10515 / FGSC 9487) OX=235443 GN=CNAG_04316 PE=3 SV=2	CNAG_04316	_TVS[Phospho (STY)]QST[Phospho (STY)]EEAEAER_	0.999998	76331.4	74820.4	88368.9	164055	191345	177852	0.672887	0.639538	0.862929	1.17121	1.28771	1.17572
biosynthetic process	J9VNJ0	245	S	0.657165	0.0323725	Down	glutamine--fructose-6-phosphate transaminase (isomerizing) OS=Cryptococcus neoformans var. grubii serotype A (strain H99 / ATCC 208821 / CBS 10515 / FGSC 9487) OX=235443 GN=CNAG_01164 PE=4 SV=1	CNAG_01164	_VNDVDAS[Phospho (STY)]GLLAVPAAVAEGPGPK_	1	1661.6	1867.39	2293.93	1450.87	1816.8	1454.33	1.09668	1.16202	1.4508	0.722575	0.982064	0.733121
biosynthetic process	J9VGF6	837	S	0.572747	0.000390934	Down	DNA replication licensing factor MCM6 OS=Cryptococcus neoformans var. grubii serotype A (strain H99 / ATCC 208821 / CBS 10515 / FGSC 9487) OX=235443 GN=CNAG_03962 PE=3 SV=1	CNAG_03962	_ETS[Phospho (STY)]VATTQPSK_	0.995963	34172.9	39132.1	26750.9		43596.5	28275.2	1.36917	1.28073	1.26731		0.744841	0.750872
biosynthetic process	J9VW40	142	Y	0.045615	0.00197849	Down	Small subunit ribosomal protein S2 OS=Cryptococcus neoformans var. grubii serotype A (strain H99 / ATCC 208821 / CBS 10515 / FGSC 9487) OX=235443 GN=CNAG_06605 PE=3 SV=1	CNAG_06605	_GY[Phospho (STY)]WGSHIAEPHTVPC[Carbamidomethyl (C)]K_	0.996813	73665	72668.8		1766.4	3523.74	1941.41	1.99343	2.13425		0.0701047	0.142455	0.0698666
biosynthetic process	J9VWU8	551	S	0.244125	8.59607e-05	Down	Phosphotransferase OS=Cryptococcus neoformans var. grubii serotype A (strain H99 / ATCC 208821 / CBS 10515 / FGSC 9487) OX=235443 GN=CNAG_05480 PE=3 SV=2	CNAG_05480	_KDS[Phospho (STY)]GFFVEY_	0.999998	316100	295969	287849	97395	68729.7	80191.8	1.73738	1.60712	1.64469	0.4724	0.353854	0.391729
biosynthetic process	J9VWU8	71	S	1.59233	0.0137772	Up	Phosphotransferase OS=Cryptococcus neoformans var. grubii serotype A (strain H99 / ATCC 208821 / CBS 10515 / FGSC 9487) OX=235443 GN=CNAG_05480 PE=3 SV=2	CNAG_05480	_RGS[Phospho (STY)]GLVMTPGGVQTVYHTR_	1	9.60236e+06	8.84274e+06	8.44568e+06	1.74318e+07	1.73049e+07	1.30388e+07	0.810209	0.737119	0.740803	1.29797	1.36772	0.977781
biosynthetic process	J9VGE0	1535	S	5.43166	0.0309455	Up	THO complex subunit 2 OS=Cryptococcus neoformans var. grubii serotype A (strain H99 / ATCC 208821 / CBS 10515 / FGSC 9487) OX=235443 GN=CNAG_03942 PE=3 SV=1	CNAG_03942	_EQEAGAAPQS[Phospho (STY)]PLVHPIPTRPGVPTR_	1		78404.5	26429.3	291422	386529	127722		0.361687	0.171908	1.9726	1.56126	0.813592
biosynthetic process	J9VIW2	297	S	1.76891	0.000525889	Up	Translation initiation factor 4G OS=Cryptococcus neoformans var. grubii serotype A (strain H99 / ATCC 208821 / CBS 10515 / FGSC 9487) OX=235443 GN=CNAG_00386 PE=4 SV=1	CNAG_00386	_TEQADSAS[Phospho (STY)]EPIK_	0.943614	29691.2	35487.1	31073.1	38466.5	36771.7	38473.1	0.69176	0.826481	0.77623	1.36913	1.29737	1.39222
biosynthetic process	J9VQS7	738	S	0.633943	0.0136352	Down	Nuclear protein OS=Cryptococcus neoformans var. grubii serotype A (strain H99 / ATCC 208821 / CBS 10515 / FGSC 9487) OX=235443 GN=CNAG_07545 PE=4 SV=2	CNAG_07545	_AGS[Phospho (STY)]EPIMGSR_	1	436063	442352	329663	389841	444798	340835	1.53741	1.09046	1.26559	0.762685	0.843886	0.861664
biosynthetic process	J9VIW2	713	S	2.06014	0.000717662	Up	Translation initiation factor 4G OS=Cryptococcus neoformans var. grubii serotype A (strain H99 / ATCC 208821 / CBS 10515 / FGSC 9487) OX=235443 GN=CNAG_00386 PE=4 SV=1	CNAG_00386	_AEDS[Phospho (STY)]GEEKEADLMSDEYYAAQK_	1	109418	123191	128663	177291	156447	164536	0.622714	0.700836	0.785113	1.54143	1.34831	1.45441
biosynthetic process	J9VJ14	65	T	3.68993	0.00718683	Up	Glutamine synthetase OS=Cryptococcus neoformans var. grubii serotype A (strain H99 / ATCC 208821 / CBS 10515 / FGSC 9487) OX=235443 GN=CNAG_00457 PE=3 SV=1	CNAG_00457	_EWNFDGSST[Phospho (STY)]NQAPADNSDVFLRPVAIFK_	0.786936	12479.4	10424.6		49241.4		41753.4	0.45597	0.392568		1.69162		1.43943
biosynthetic process	J9VTL6	462	Y	0.629737	0.0432161	Down	C-22 sterol desaturase OS=Cryptococcus neoformans var. grubii serotype A (strain H99 / ATCC 208821 / CBS 10515 / FGSC 9487) OX=235443 GN=CNAG_06644 PE=3 SV=1	CNAG_06644	_WLPQADGSPPIADSKPQNY[Phospho (STY)]LVWGSGPHK_	0.999711	21379.5	22293.8		6701.91	9475.69	8179.7	1.18247	1.33795		0.649632	0.921066	0.810098
biosynthetic process	J9VKK2	46	S	2.83534	0.000121494	Up	Small subunit ribosomal protein S13e OS=Cryptococcus neoformans var. grubii serotype A (strain H99 / ATCC 208821 / CBS 10515 / FGSC 9487) OX=235443 GN=CNAG_01153 PE=3 SV=1	CNAG_01153	_GLS[Phospho (STY)]PSQIGVILR_	0.99998	18762.2	18199.5	21480	40497.7	43194.1	34566.2	0.551539	0.526478	0.621134	1.61767	1.73859	1.46141
biosynthetic process	J9VK98	93	S	0.516251	0.000377401	Down	Large subunit ribosomal protein L22e OS=Cryptococcus neoformans var. grubii serotype A (strain H99 / ATCC 208821 / CBS 10515 / FGSC 9487) OX=235443 GN=CNAG_06811 PE=3 SV=1	CNAG_06811	_KNS[Phospho (STY)]FENFLR_	1	112449	107326	126339	50138.9	52917.7	44212.1	1.22831	1.22921	1.37936	0.657958	0.713574	0.60926
biosynthetic process	Q56R42	173	Y	0.3424	0.00375735	Down	Mitogen-activated protein kinase HOG1 OS=Cryptococcus neoformans var. grubii serotype A (strain H99 / ATCC 208821 / CBS 10515 / FGSC 9487) OX=235443 GN=HOG1 PE=1 SV=1	HOG1	_IQDPQM[Oxidation (M)]TGY[Phospho (STY)]VSTR_	1	223862	246578	227064	83761	79302.9	48448	1.33064	1.49068	1.52869	0.557368	0.592675	0.3394
biosynthetic process	Q56R42	365	S	1.59129	0.00140186	Up	Mitogen-activated protein kinase HOG1 OS=Cryptococcus neoformans var. grubii serotype A (strain H99 / ATCC 208821 / CBS 10515 / FGSC 9487) OX=235443 GN=HOG1 PE=1 SV=1	HOG1	_VMMYSEILDFHNLGDISQNEAEGPVTGEVPAAPAS[Phospho (STY)]_	1	13565.6	14161.6	12182.2	19988.8	19209.7	16912.9	0.763349	0.810489	0.776434	1.2592	1.35911	1.12165
biosynthetic process	J9VK91	572	S	1.87692	0.00458003	Up	Chromatin-remodeling ATPase INO80 OS=Cryptococcus neoformans var. grubii serotype A (strain H99 / ATCC 208821 / CBS 10515 / FGSC 9487) OX=235443 GN=CNAG_06819 PE=3 SV=2	CNAG_06819	_KLEEPGAES[Phospho (STY)]PR_	1	66281.4	102914	71071.5	220853	482614	244153	0.53806	0.735432	0.574443	1.06584	1.28717	1.11543
biosynthetic process	J9VKK2	29	T	2.95111	0.000416503	Up	Small subunit ribosomal protein S13e OS=Cryptococcus neoformans var. grubii serotype A (strain H99 / ATCC 208821 / CBS 10515 / FGSC 9487) OX=235443 GN=CNAG_01153 PE=3 SV=1	CNAG_01153	_AT[Phospho (STY)]PEEVC[Carbamidomethyl (C)]DQIFK_	1	13742.3	17925.8	17573.6	32095.1	33946.9	37223.5	0.468056	0.600821	0.588787	1.4854	1.58313	1.8234
biosynthetic process	J9VK91	196	S	0.416336	0.000292892	Down	Chromatin-remodeling ATPase INO80 OS=Cryptococcus neoformans var. grubii serotype A (strain H99 / ATCC 208821 / CBS 10515 / FGSC 9487) OX=235443 GN=CNAG_06819 PE=3 SV=2	CNAG_06819	_RPGS[Phospho (STY)]ELMDER_	1	14827.2	21026.4	17237.2	12599.2	20894.9	11851.1	1.45252	1.81323	1.68128	0.733755	0.672505	0.653367
biosynthetic process	J9VZL0	151	S	2.94759	0.00409902	Up	uroporphyrinogen-III synthase OS=Cryptococcus neoformans var. grubii serotype A (strain H99 / ATCC 208821 / CBS 10515 / FGSC 9487) OX=235443 GN=CNAG_01908 PE=3 SV=1	CNAG_01908	_S[Phospho (STY)]AGPLSELVLR_	0.999833	3962.78	2341.47	4122.81	13147	13757.9	11077.1	0.567548	0.339172	0.538055	1.51662	1.56064	1.18135
biosynthetic process	J9VJE2	158	S	0.486746	0.00623634	Down	Lipid particle protein OS=Cryptococcus neoformans var. grubii serotype A (strain H99 / ATCC 208821 / CBS 10515 / FGSC 9487) OX=235443 GN=CNAG_00594 PE=4 SV=1	CNAG_00594	_AEDVPLLAPIPLRPS[Phospho (STY)]LSR_	1	228126	184204	172973	143756	129458	99858.6	1.58656	1.30208	1.35094	0.838145	0.68193	0.543525
biosynthetic process	J9VJE2	131	T	0.65803	0.00149664	Down	Lipid particle protein OS=Cryptococcus neoformans var. grubii serotype A (strain H99 / ATCC 208821 / CBS 10515 / FGSC 9487) OX=235443 GN=CNAG_00594 PE=4 SV=1	CNAG_00594	_GGEVKT[Phospho (STY)]PEYEVDEDVYSR_	1	165859	153651	151774	132497	129605	146711	1.2561	1.18271	1.29081	0.841211	0.74343	0.869563
biosynthetic process	J9VJE2	185	T	0.633672	0.0121711	Down	Lipid particle protein OS=Cryptococcus neoformans var. grubii serotype A (strain H99 / ATCC 208821 / CBS 10515 / FGSC 9487) OX=235443 GN=CNAG_00594 PE=4 SV=1	CNAG_00594	_STT[Phospho (STY)]PSQHLTR_	1	577146	458353	367122	388087	387651	387442	1.49927	1.21019	1.07098	0.845151	0.762721	0.787686
biosynthetic process	J9VZS2	9	T	2.04528	0.0269741	Up	Small subunit ribosomal protein S5 OS=Cryptococcus neoformans var. grubii serotype A (strain H99 / ATCC 208821 / CBS 10515 / FGSC 9487) OX=235443 GN=CNAG_01990 PE=3 SV=1	CNAG_01990	_AAIQALPT[Phospho (STY)]EVQK_	1	1001.03	1612.78	1347.89	2325.96	1372.45	2062.78	0.523208	0.873166	0.696083	1.69215	1.0425	1.545
biosynthetic process	J9W2J0	88	T	0.571515	0.00140456	Down	Elongation factor 1-alpha OS=Cryptococcus neoformans var. grubii serotype A (strain H99 / ATCC 208821 / CBS 10515 / FGSC 9487) OX=235443 GN=CNAG_06125 PE=3 SV=1	CNAG_06125	_YQVT[Phospho (STY)]VIDAPGHR_	0.998671	13580.3	11274.2	11375.6	7345.8	7951.41	7166.36	1.41406	1.29164	1.15889	0.746509	0.782385	0.679781
biosynthetic process	J9VKG0	128	T	0.626576	0.0151164	Down	Hsp71-like protein OS=Cryptococcus neoformans var. grubii serotype A (strain H99 / ATCC 208821 / CBS 10515 / FGSC 9487) OX=235443 GN=CNAG_01404 PE=4 SV=1	CNAG_01404	_SGVTSTAVSGAAT[Phospho (STY)]PAVAEPVPSK_	1	4.28532e+06	4.17502e+06	3.90293e+06	2.39178e+06	1.97467e+06	1.5528e+06	1.30438	1.09251	1.18462	0.866644	0.770444	0.606997
biosynthetic process	J9VW97	474	T	1.61536	0.00612468	Up	DNA-binding protein LIV4 OS=Cryptococcus neoformans var. grubii serotype A (strain H99 / ATCC 208821 / CBS 10515 / FGSC 9487) OX=235443 GN=LIV4 PE=4 SV=2	LIV4	_AEQVHGEERET[Phospho (STY)]PEEGTELVEPSDVPWDIVSK_	1	150608	143146	159261	186057	217023	213331	0.75691	0.681938	0.913616	1.19001	1.33434	1.27572
biosynthetic process	J9VJ14	64	S	0.140134	0.0091547	Down	Glutamine synthetase OS=Cryptococcus neoformans var. grubii serotype A (strain H99 / ATCC 208821 / CBS 10515 / FGSC 9487) OX=235443 GN=CNAG_00457 PE=3 SV=1	CNAG_00457	_EWNFDGSS[Phospho (STY)]TNQAPADNSDVFLRPVAIFK_	0.987464	69816.6	57938.5			9929.78	9278.64	1.97702	1.69096			0.266101	0.247908
biosynthetic process	J9W0I2	835	S	0.545026	0.00119192	Down	Chromosome transmission fidelity protein 4 OS=Cryptococcus neoformans var. grubii serotype A (strain H99 / ATCC 208821 / CBS 10515 / FGSC 9487) OX=235443 GN=CNAG_04662 PE=4 SV=2	CNAG_04662	_S[Phospho (STY)]FAGAGAGVNR_	1	96702.1	87277.2	70513.5	42726.4	50942.3	37597.9	1.37852	1.21373	1.25374	0.726705	0.755293	0.614167
biosynthetic process	J9W0E5	548	S	1.61502	0.00274911	Up	DNA replication licensing factor MCM4 OS=Cryptococcus neoformans var. grubii serotype A (strain H99 / ATCC 208821 / CBS 10515 / FGSC 9487) OX=235443 GN=CNAG_06182 PE=3 SV=1	CNAG_06182	_QDGDAAMDEDLGS[Phospho (STY)]PVR_	1	89671.4	112193	85317.1	122001	136580	131645	0.774692	0.823313	0.744479	1.10193	1.36355	1.31768
biosynthetic process	J9VKD0	28	S	0.183552	0.00423579	Down	serine--tRNA ligase OS=Cryptococcus neoformans var. grubii serotype A (strain H99 / ATCC 208821 / CBS 10515 / FGSC 9487) OX=235443 GN=CNAG_01435 PE=4 SV=1	CNAG_01435	_RGAS[Phospho (STY)]VELVDEVIAIFAEHK_	1	155258	129570	72280.4	26288	15068.4	20640.6	2.1596	1.8252	0.993012	0.377905	0.219854	0.315926
biosynthetic process	J9W009	489	S	1.65353	0.000488947	Up	Folylpolyglutamate synthase OS=Cryptococcus neoformans var. grubii serotype A (strain H99 / ATCC 208821 / CBS 10515 / FGSC 9487) OX=235443 GN=CNAG_05621 PE=3 SV=1	CNAG_05621	_SIDSVLS[Phospho (STY)]PLLR_	1	7150.04	6269.67	5640.97	10237.4	9151.25	8952.56	0.808496	0.770648	0.709117	1.32602	1.19578	1.26191
biosynthetic process	J9VKI4	801	S	0.0611252	0.000136641	Down	Uncharacterized protein OS=Cryptococcus neoformans var. grubii serotype A (strain H99 / ATCC 208821 / CBS 10515 / FGSC 9487) OX=235443 GN=CNAG_01173 PE=3 SV=2	CNAG_01173	_SSGHNHPLMS[Phospho (STY)]PGS[Phospho (STY)]VETALPSTDGGPIR_	1	497995	418348	428589	19090.8	37014.4	33519.5	2.18744	1.95118	1.72784	0.0803095	0.144598	0.133681
biosynthetic process	J9VKI4	225	S	0.205683	0.000350273	Down	Uncharacterized protein OS=Cryptococcus neoformans var. grubii serotype A (strain H99 / ATCC 208821 / CBS 10515 / FGSC 9487) OX=235443 GN=CNAG_01173 PE=3 SV=2	CNAG_01173	_S[Phospho (STY)]FSDLMMGSR_	0.99999	787063	759221	869254	219199	171133	142810	1.68194	1.72273	1.7049	0.448612	0.325249	0.277091
biosynthetic process	J9VTZ1	683	T	2.44597	0.00613158	Up	Acetyl-CoA carboxylase/biotin carboxylase OS=Cryptococcus neoformans var. grubii serotype A (strain H99 / ATCC 208821 / CBS 10515 / FGSC 9487) OX=235443 GN=CNAG_05759 PE=4 SV=2	CNAG_05759	_EEVGAMVLSVDSKTT[Phospho (STY)]LIEDEQDPSQLR_	0.942424	402.169	448.498	349.455	480.642	469.02	662.523	0.702006	0.588603	0.725112	1.28886	1.49165	2.14987
biosynthetic process	J9W0B1	286	S	2.84116	0.00110117	Up	Large subunit ribosomal protein L4e OS=Cryptococcus neoformans var. grubii serotype A (strain H99 / ATCC 208821 / CBS 10515 / FGSC 9487) OX=235443 GN=CNAG_04762 PE=3 SV=1	CNAG_04762	_LINS[Phospho (STY)]DEIQSVVR_	0.999999	2713.92	3682.07	2056.17	7040.09	6716.16	6826.7	0.532279	0.640315	0.443192	1.67393	1.34074	1.57603
biosynthetic process	J9W0B1	336	S	0.167996	0.0158617	Down	Large subunit ribosomal protein L4e OS=Cryptococcus neoformans var. grubii serotype A (strain H99 / ATCC 208821 / CBS 10515 / FGSC 9487) OX=235443 GN=CNAG_04762 PE=3 SV=1	CNAG_04762	_RQELLAS[Phospho (STY)]QR_	1	5502.91	5190.26	5288.17	870.342	276.055	1136.53	1.71576	1.43487	1.812	0.328981	0.0876071	0.417116
biosynthetic process	J9VTZ1	212	T	2.63053	0.000807635	Up	Acetyl-CoA carboxylase/biotin carboxylase OS=Cryptococcus neoformans var. grubii serotype A (strain H99 / ATCC 208821 / CBS 10515 / FGSC 9487) OX=235443 GN=CNAG_05759 PE=4 SV=2	CNAG_05759	_VPC[Carbamidomethyl (C)]MPWSGTGISDTMLSPQGFVT[Phospho (STY)]VPDK_	0.999972	6445.11	9168.21	7376.5	12981.2	11384.8	9396.38	0.557498	0.596247	0.758479	1.72496	1.79424	1.51096
biosynthetic process	J9VZY2	6	T	2.63588	0.00207678	Up	Methylthioribulose-1-phosphate dehydratase OS=Cryptococcus neoformans var. grubii serotype A (strain H99 / ATCC 208821 / CBS 10515 / FGSC 9487) OX=235443 GN=MDE1 PE=3 SV=1	MDE1	_TYT[Phospho (STY)]PEEAEALVHSHDPEHPANLIGDLC[Carbamidomethyl (C)]R_	0.957339	9244.04	7825.17	7654.94	20042.5		21020.8	0.69736	0.596772	0.542435	1.65691		1.5704
biosynthetic process	J9VTZ1	1154	S	0.130921	0.0101881	Down	Acetyl-CoA carboxylase/biotin carboxylase OS=Cryptococcus neoformans var. grubii serotype A (strain H99 / ATCC 208821 / CBS 10515 / FGSC 9487) OX=235443 GN=CNAG_05759 PE=4 SV=2	CNAG_05759	_IAS[Phospho (STY)]MSDLSYVVNTK_	0.996771	67567.9	73910.1	30227.5	8623.04	1630.68	2478.55	1.7984	1.47904	0.956375	0.352581	0.0790781	0.122637
biosynthetic process	J9VTZ1	1145	S	0.45477	0.00107732	Down	Acetyl-CoA carboxylase/biotin carboxylase OS=Cryptococcus neoformans var. grubii serotype A (strain H99 / ATCC 208821 / CBS 10515 / FGSC 9487) OX=235443 GN=CNAG_05759 PE=4 SV=2	CNAG_05759	_VDS[Phospho (STY)]TKDFTR_	1	1.31591e+06	1.5662e+06	840849	335782	271077	311338	1.39186	1.2455	1.05723	0.545607	0.5224	0.612182
biosynthetic process	J9VKH4	228	T	0.601293	0.00109864	Down	Cytoplasmic protein OS=Cryptococcus neoformans var. grubii serotype A (strain H99 / ATCC 208821 / CBS 10515 / FGSC 9487) OX=235443 GN=CNAG_01182 PE=4 SV=1	CNAG_01182	_T[Phospho (STY)]SVAAGFGGYSGDR_	0.909335	33009.7	32150.4	42138.4	17352.4	15872.2	17009.3	1.16341	1.11036	1.35385	0.735428	0.722875	0.722959
biosynthetic process	J9VKH4	262	S	0.546131	0.00114612	Down	Cytoplasmic protein OS=Cryptococcus neoformans var. grubii serotype A (strain H99 / ATCC 208821 / CBS 10515 / FGSC 9487) OX=235443 GN=CNAG_01182 PE=4 SV=1	CNAG_01182	_RPS[Phospho (STY)]EGPQVNLNDPNLR_	1	606151	580852	622832	254006	279560	236546	1.30446	1.2249	1.22186	0.65733	0.777428	0.613905
biosynthetic process	J9VSV4	11	S	0.321824	0.000466932	Down	Glucose-6-phosphate 1-dehydrogenase OS=Cryptococcus neoformans var. grubii serotype A (strain H99 / ATCC 208821 / CBS 10515 / FGSC 9487) OX=235443 GN=CNAG_03245 PE=3 SV=1	CNAG_03245	_SGS[Phospho (STY)]IPSMEASGEALK_	0.999677	889853	769909	667392	242685	246889	213682	1.71733	1.53375	1.22353	0.507258	0.488876	0.443903
biosynthetic process	J9VSV4	14	S	0.568684	0.00372658	Down	Glucose-6-phosphate 1-dehydrogenase OS=Cryptococcus neoformans var. grubii serotype A (strain H99 / ATCC 208821 / CBS 10515 / FGSC 9487) OX=235443 GN=CNAG_03245 PE=3 SV=1	CNAG_03245	_SGS[Phospho (STY)]IPS[Phospho (STY)]MEASGEALK_	0.995642	131007	109018	118672	64054.7	64028.9		1.31165	1.12668	1.12868	0.694584	0.657748
biosynthetic process	J9VKH4	248	S	0.357478	0.000170605	Down	Cytoplasmic protein OS=Cryptococcus neoformans var. grubii serotype A (strain H99 / ATCC 208821 / CBS 10515 / FGSC 9487) OX=235443 GN=CNAG_01182 PE=4 SV=1	CNAG_01182	_GGS[Phospho (STY)]ISGPSGVSGER_	1	40870792	36159040	37580056	11690021	10550227	9811729	1.54724	1.34136	1.29689	0.532167	0.516108	0.447945
biosynthetic process	J9VKH4	21	S	2.69616	0.000494751	Up	Cytoplasmic protein OS=Cryptococcus neoformans var. grubii serotype A (strain H99 / ATCC 208821 / CBS 10515 / FGSC 9487) OX=235443 GN=CNAG_01182 PE=4 SV=1	CNAG_01182	_AVQEQLPS[Phospho (STY)]PDAQGAEHQLSLR_	1	2.42108e+06	2.19415e+06	2.39679e+06	4.27721e+06	4.72507e+06	5.77646e+06	0.616876	0.547823	0.556699	1.3105	1.55572	1.77495
biosynthetic process	J9W0C1	91	S	2.00451	0.00124419	Up	Mannose-6-phosphate isomerase OS=Cryptococcus neoformans var. grubii serotype A (strain H99 / ATCC 208821 / CBS 10515 / FGSC 9487) OX=235443 GN=CNAG_04744 PE=3 SV=1	CNAG_04744	_FS[Phospho (STY)]PPFTGAK_	1	148205	131934	182802	163068	187621	160024	0.69575	0.669973	0.841023	1.43864	1.61598	1.36882
biosynthetic process	J9VZU6	519	S	0.633934	0.0448053	Down	Pre-rRNA-processing protein fhl1 OS=Cryptococcus neoformans var. grubii serotype A (strain H99 / ATCC 208821 / CBS 10515 / FGSC 9487) OX=235443 GN=CNAG_05535 PE=4 SV=1	CNAG_05535	_IKPASES[Phospho (STY)]KPLVK_	0.992025	12799.7	14805.8		9373.94	8022.82	7353.33	1.40886	1.26662		0.994031	0.855229	0.694849
biosynthetic process	J9VVV4	17	S	3.39706	0.00522997	Up	Stearoyl-CoA desaturase (Delta-9 desaturase) OS=Cryptococcus neoformans var. grubii serotype A (strain H99 / ATCC 208821 / CBS 10515 / FGSC 9487) OX=235443 GN=CNAG_04687 PE=3 SV=1	CNAG_04687	_EES[Phospho (STY)]ELVHRRPS[Phospho (STY)]PVDQLDPAFT[Phospho (STY)]PPHT[Phospho (STY)]PEQNPC[Carbamidomethyl (C)]K_	1	834371	432643	477783	1.36535e+06	1.19245e+06	1.52883e+06	0.745306	0.378817	0.398719	1.82018	1.48503	1.86796
biosynthetic process	J9VTZ1	1140	T	0.444932	0.000454887	Down	Acetyl-CoA carboxylase/biotin carboxylase OS=Cryptococcus neoformans var. grubii serotype A (strain H99 / ATCC 208821 / CBS 10515 / FGSC 9487) OX=235443 GN=CNAG_05759 PE=4 SV=2	CNAG_05759	_LGGHQSEPVT[Phospho (STY)]PR_	1	10591061	13940448	7.23345e+06	2972663	2.4906e+06	2203872	1.31852	1.30482	1.07046	0.568518	0.564925	0.510048
biosynthetic process	J9W1H7	235	S	1.73297	0.0018024	Up	pH-response transcription factor pacC/RIM101 OS=Cryptococcus neoformans var. grubii serotype A (strain H99 / ATCC 208821 / CBS 10515 / FGSC 9487) OX=235443 GN=CNAG_05431 PE=4 SV=1	CNAG_05431	_SVS[Phospho (STY)]PTPS[Phospho (STY)]ALALLHK_	0.999958	5563.4	6241.02	5603.1	10916	12357.3	12992.3	0.643748	0.806325	0.696205	1.15974	1.31077	1.24892
biosynthetic process	J9VIW2	223	T	1.89713	0.0253449	Up	Translation initiation factor 4G OS=Cryptococcus neoformans var. grubii serotype A (strain H99 / ATCC 208821 / CBS 10515 / FGSC 9487) OX=235443 GN=CNAG_00386 PE=4 SV=1	CNAG_00386	_VDT[Phospho (STY)]PKKPVFGLPVTVK_	1	138452	153254	138298	238654	178218	128854	0.694126	0.768047	0.74342	1.82787	1.35305	1.00338
biosynthetic process	J9VJV5	99	T	2.09845	0.00151972	Up	Riboflavin kinase OS=Cryptococcus neoformans var. grubii serotype A (strain H99 / ATCC 208821 / CBS 10515 / FGSC 9487) OX=235443 GN=CNAG_02976 PE=3 SV=1	CNAG_02976	_VHPSLSTPLPSALPTPVVSKPST[Phospho (STY)]PGPEGK_	1	1.10923e+06	1.11215e+06	1.13268e+06	3.47454e+06	3057145	2.69228e+06	0.585708	0.66293	0.604592	1.48641	1.30456	1.09793
biosynthetic process	J9W028	668	S	0.424744	0.0014987	Down	Inositol/phosphatidylinositol phosphatase OS=Cryptococcus neoformans var. grubii serotype A (strain H99 / ATCC 208821 / CBS 10515 / FGSC 9487) OX=235443 GN=CNAG_06080 PE=4 SV=1	CNAG_06080	_GMS[Phospho (STY)]FAAIVPLFDR_	1	31380.1	23309.4	19990.4	7277.4	8032.86	8404.45	1.58019	1.28435	1.10031	0.527376	0.576666	0.580004
biosynthetic process	J9W1H7	231	S	2.24483	0.017879	Up	pH-response transcription factor pacC/RIM101 OS=Cryptococcus neoformans var. grubii serotype A (strain H99 / ATCC 208821 / CBS 10515 / FGSC 9487) OX=235443 GN=CNAG_05431 PE=4 SV=1	CNAG_05431	_SVS[Phospho (STY)]PTPSALALLHK_	0.999975	5892.32	7575.69	11490.3	20921.4	24050.1	22458.3	0.396098	0.568614	0.82943	1.29129	1.48205	1.25421
biosynthetic process	J9VIW2	946	S	2.04357	0.0155695	Up	Translation initiation factor 4G OS=Cryptococcus neoformans var. grubii serotype A (strain H99 / ATCC 208821 / CBS 10515 / FGSC 9487) OX=235443 GN=CNAG_00386 PE=4 SV=1	CNAG_00386	_GKPATASNAPSPTSRPS[Phospho (STY)]S[Phospho (STY)]ANMFSALHEAHESESPAER_	0.99994	17437.6		19441.5	28753.7	27369.6	20588.2	0.625797		0.748091	1.57643	1.48743	1.1476
biosynthetic process	J9VJV5	91	T	0.589763	0.0193522	Down	Riboflavin kinase OS=Cryptococcus neoformans var. grubii serotype A (strain H99 / ATCC 208821 / CBS 10515 / FGSC 9487) OX=235443 GN=CNAG_02976 PE=3 SV=1	CNAG_02976	_VHPSLSTPLPSALPT[Phospho (STY)]PVVSKPSTPGPEGK_	0.963536		7830.14	10494.6	7385.43	7754.74	6414.48		1.22675	1.47233	0.830428	0.869759	0.687538
biosynthetic process	J9VMQ4	397	T	2.95775	0.0196374	Up	phosphatidate phosphatase OS=Cryptococcus neoformans var. grubii serotype A (strain H99 / ATCC 208821 / CBS 10515 / FGSC 9487) OX=235443 GN=CNAG_01412 PE=3 SV=1	CNAG_01412	_GDEDEDEDEDDDAHT[Phospho (STY)]PVK_	1	1201.91	4156.92	1424.71	7231.06	10932.7	9115.8	0.262525	0.735569	0.375533	1.15965	1.46046	1.44274
biosynthetic process	J9VIW2	939	S	2.71574	0.00171587	Up	Translation initiation factor 4G OS=Cryptococcus neoformans var. grubii serotype A (strain H99 / ATCC 208821 / CBS 10515 / FGSC 9487) OX=235443 GN=CNAG_00386 PE=4 SV=1	CNAG_00386	_GKPATASNAPS[Phospho (STY)]PTSR_	1	110543	98203.1	94628.9	203260	209521	138128	0.632994	0.562119	0.580991	1.7781	1.81684	1.22849
biosynthetic process	J9VIW2	996	S	1.79931	0.00203523	Up	Translation initiation factor 4G OS=Cryptococcus neoformans var. grubii serotype A (strain H99 / ATCC 208821 / CBS 10515 / FGSC 9487) OX=235443 GN=CNAG_00386 PE=4 SV=1	CNAG_00386	_TKPLAAEDDS[Phospho (STY)]REEGEEAQFEEEAAGTELSEGDIK_	0.999996	67303.2		64480.4	73469.3	85127.1	81829.1	0.737118		0.757195	1.22926	1.41186	1.39198
biosynthetic process	J9VZR6	481	S	0.61889	0.0352887	Down	2-isopropylmalate synthase OS=Cryptococcus neoformans var. grubii serotype A (strain H99 / ATCC 208821 / CBS 10515 / FGSC 9487) OX=235443 GN=CNAG_05496 PE=3 SV=1	CNAG_05496	_SFVTVDLHSSQT[Phospho (STY)]PS[Phospho (STY)]VAGT[Phospho (STY)]PDLSPIR_	1	2.92931e+06	1.97317e+06	2.3413e+06	2.12108e+06	1.49811e+06	2.07212e+06	1.5281	1.09806	1.1857	0.888965	0.613668	0.85649
biosynthetic process	J9VMQ4	984	S	0.515745	0.00477392	Down	phosphatidate phosphatase OS=Cryptococcus neoformans var. grubii serotype A (strain H99 / ATCC 208821 / CBS 10515 / FGSC 9487) OX=235443 GN=CNAG_01412 PE=3 SV=1	CNAG_01412	_DPVPDIPLPDFSPPS[Phospho (STY)]PALS[Phospho (STY)]AR_	0.999996	20169.9	20215.5	13168.8	12768.9	16604.5	10370.8	1.60847	1.30601	1.2673	0.747633	0.80984	0.599261
biosynthetic process	J9VJF1	36	S	0.417995	0.0353964	Down	RING-type domain-containing protein OS=Cryptococcus neoformans var. grubii serotype A (strain H99 / ATCC 208821 / CBS 10515 / FGSC 9487) OX=235443 GN=CNAG_00604 PE=4 SV=2	CNAG_00604	_PLPSALAAQPAAS[Phospho (STY)]DTEQK_	0.869738	46767.4	30885		14583.9		13408.1	1.86905	1.50218		0.660102		0.749053
biosynthetic process	J9VIW2	945	S	2.04357	0.0155695	Up	Translation initiation factor 4G OS=Cryptococcus neoformans var. grubii serotype A (strain H99 / ATCC 208821 / CBS 10515 / FGSC 9487) OX=235443 GN=CNAG_00386 PE=4 SV=1	CNAG_00386	_GKPATASNAPSPTSRPS[Phospho (STY)]S[Phospho (STY)]ANMFSALHEAHESESPAER_	0.999721	17437.6		19441.5	28753.7	27369.6	20588.2	0.625797		0.748091	1.57643	1.48743	1.1476
biosynthetic process	J9VEL7	516	S	1.92669	2.36879e-05	Up	Hsp75-like protein OS=Cryptococcus neoformans var. grubii serotype A (strain H99 / ATCC 208821 / CBS 10515 / FGSC 9487) OX=235443 GN=CNAG_00334 PE=3 SV=1	CNAG_00334	_LSS[Phospho (STY)]EEIQAMIK_	1	238573	257977	253406	378377	369500	347724	0.693009	0.727062	0.723367	1.37803	1.4355	1.31622
biosynthetic process	J9W0N0	411	S	1.76905	0.0082763	Up	Sterol-4alpha-carboxylate 3-dehydrogenase (Decarboxylating) OS=Cryptococcus neoformans var. grubii serotype A (strain H99 / ATCC 208821 / CBS 10515 / FGSC 9487) OX=235443 GN=CNAG_04605 PE=4 SV=1	CNAG_04605	_LLGYS[Phospho (STY)]PVVGMEEGMK_	1	32705.4	26582.1	26991	46812.5	48371.5	36008.9	0.835537	0.694365	0.683734	1.4105	1.43952	1.06602
biosynthetic process	J9VJY9	1305	T	1.95981	0.00478772	Up	CCR4-NOT transcription complex subunit 1 OS=Cryptococcus neoformans var. grubii serotype A (strain H99 / ATCC 208821 / CBS 10515 / FGSC 9487) OX=235443 GN=CNAG_02936 PE=4 SV=1	CNAG_02936	_EIIT[Phospho (STY)]PVIER_	1	12334	15470.1	16900.1	23564.7	23531.4	20279.6	0.568319	0.748679	0.803729	1.41397	1.50325	1.239
biosynthetic process	J9W0K1	306	S	3.21523	6.98384e-05	Up	ATP-citrate synthase OS=Cryptococcus neoformans var. grubii serotype A (strain H99 / ATCC 208821 / CBS 10515 / FGSC 9487) OX=235443 GN=CNAG_04640 PE=3 SV=1	CNAG_04640	_LDASTGAS[Phospho (STY)]LK_	0.999992	8282.71	7059.03	9045.54	15405.9	15876	15785.1	0.56013	0.481527	0.596287	1.67776	1.83941	1.74919
biosynthetic process	J9VIW2	723	S	1.66342	0.00677129	Up	Translation initiation factor 4G OS=Cryptococcus neoformans var. grubii serotype A (strain H99 / ATCC 208821 / CBS 10515 / FGSC 9487) OX=235443 GN=CNAG_00386 PE=4 SV=1	CNAG_00386	_EADLMS[Phospho (STY)]DEYYAAQK_	0.999999	77346.2	68820.2	76331.6	71235.1	82549.9	93613.7	0.805205	0.716174	0.852021	1.13291	1.30138	1.51367
biosynthetic process	J9VMQ4	980	S	0.586293	0.0131554	Down	phosphatidate phosphatase OS=Cryptococcus neoformans var. grubii serotype A (strain H99 / ATCC 208821 / CBS 10515 / FGSC 9487) OX=235443 GN=CNAG_01412 PE=3 SV=1	CNAG_01412	_DPVPDIPLPDFSPPS[Phospho (STY)]PALS[Phospho (STY)]AR_	0.999996	23779.3	24058.2	14860.6	16914.6	22190.2	13652.3	1.53239	1.25599	1.15566	0.800311	0.874569	0.637484
biosynthetic process	J9VJY9	280	S	0.552811	0.000589275	Down	CCR4-NOT transcription complex subunit 1 OS=Cryptococcus neoformans var. grubii serotype A (strain H99 / ATCC 208821 / CBS 10515 / FGSC 9487) OX=235443 GN=CNAG_02936 PE=4 SV=1	CNAG_02936	_AQSPTSGTAS[Phospho (STY)]RPAT[Phospho (STY)]PTNPTSPHSSPLNSLQR_	0.999874	369759	350226	355457	172961	131821	152777	1.24564	1.23919	1.23593	0.758771	0.615679	0.682424
carbohydrate derivative binding	J9VQQ3	1395	S	0.432767	0.00471629	Down	Calcium-transporting ATPase 2 OS=Cryptococcus neoformans var. grubii serotype A (strain H99 / ATCC 208821 / CBS 10515 / FGSC 9487) OX=235443 GN=PMC1 PE=3 SV=1	PMC1	_FGLQPPES[Phospho (STY)]R_	1	52747.8	57327.5	47407.6	111047	100169	93899.7	1.48876	1.76152	2.39053	0.858158	0.830176	0.75282
carbohydrate derivative binding	J9VQQ3	80	Y	0.391503	0.0017873	Down	Calcium-transporting ATPase 2 OS=Cryptococcus neoformans var. grubii serotype A (strain H99 / ATCC 208821 / CBS 10515 / FGSC 9487) OX=235443 GN=PMC1 PE=3 SV=1	PMC1	_LYPPGSGHSPTPSY[Phospho (STY)]SSALTPPSPTLTSSSSVHFSDELPTPSSPNPK_	0.999996	11443	12315.2	9505.75	20511.4	16794.4	20524.8	1.6401	1.92167	2.43413	0.804947	0.706831	0.835635
carbohydrate derivative binding	J9W1R7	596	S	0.613407	0.00856733	Down	protein kinase C OS=Cryptococcus neoformans var. grubii serotype A (strain H99 / ATCC 208821 / CBS 10515 / FGSC 9487) OX=235443 GN=CNAG_01845 PE=3 SV=1	CNAG_01845	_KPVPS[Phospho (STY)]TSTSSSVSTLPSYHSQEAR_	0.986627	30688.2	29809.3	31968.7	26337.8	17892	25520.5	1.25643	1.21241	1.33537	0.864028	0.63201	0.837491
carbohydrate derivative binding	J9W1A7	73	T	0.59358	0.0382866	Down	Dynamin GTPase OS=Cryptococcus neoformans var. grubii serotype A (strain H99 / ATCC 208821 / CBS 10515 / FGSC 9487) OX=235443 GN=CNAG_01655 PE=3 SV=1	CNAG_01655	_RPLILQLIHT[Phospho (STY)]PPR_	1	8984.26	11894.5	15463.5	7483.03	6551.62	7895.14	0.911391	1.29924	1.56136	0.762472	0.68359	0.792913
carbohydrate derivative binding	J9VMH6	689	S	2.35546	0.010176	Up	HAL protein kinase OS=Cryptococcus neoformans var. grubii serotype A (strain H99 / ATCC 208821 / CBS 10515 / FGSC 9487) OX=235443 GN=CNAG_00745 PE=4 SV=1	CNAG_00745	_SGSNISGETAVDTHRGS[Phospho (STY)]PDS[Phospho (STY)]PPR_	0.999993	167691	252727	273953	592555	472970	677910	0.413554	0.662053	0.691748	1.38394	1.16072	1.61827
carbohydrate derivative binding	J9W1A7	587	S	0.272401	0.0269899	Down	Dynamin GTPase OS=Cryptococcus neoformans var. grubii serotype A (strain H99 / ATCC 208821 / CBS 10515 / FGSC 9487) OX=235443 GN=CNAG_01655 PE=3 SV=1	CNAG_01655	_SASAS[Phospho (STY)]VPDIR_	1	65820.9	54243.5	55232.9	19910.4	5901.74	22975.6	1.73634	1.54077	1.45024	0.527562	0.160131	0.600041
carbohydrate derivative binding	J9VX80	356	S	1.90711	0.0344426	Up	vesicle-fusing ATPase OS=Cryptococcus neoformans var. grubii serotype A (strain H99 / ATCC 208821 / CBS 10515 / FGSC 9487) OX=235443 GN=CNAG_04510 PE=3 SV=1	CNAG_04510	_VLS[Phospho (STY)]ATHFK_	1	7651.68	7873.66	4042.67	10120.1	10603.3	10748.4	0.832311	0.850844	0.437184	1.31838	1.36575	1.3596
carbohydrate derivative binding	J9W1A7	583	S	0.377029	6.53902e-05	Down	Dynamin GTPase OS=Cryptococcus neoformans var. grubii serotype A (strain H99 / ATCC 208821 / CBS 10515 / FGSC 9487) OX=235443 GN=CNAG_01655 PE=3 SV=1	CNAG_01655	_S[Phospho (STY)]ASASVPDIR_	0.999974	62980.9	57450.3	66320.8	26362.8	21530	23567.7	1.44183	1.41618	1.51121	0.606208	0.506961	0.534154
carbohydrate derivative binding	J9VMH6	198	S	0.341374	0.00667626	Down	HAL protein kinase OS=Cryptococcus neoformans var. grubii serotype A (strain H99 / ATCC 208821 / CBS 10515 / FGSC 9487) OX=235443 GN=CNAG_00745 PE=4 SV=1	CNAG_00745	_QPS[Phospho (STY)]KHHHPLHDLR_	1	27901.7	33267.4	35112	16930.7	9441.78	8710.31	1.27696	1.61727	1.64532	0.733812	0.430004	0.385866
carbohydrate derivative binding	J9VSQ1	435	S	0.155573	0.0340414	Down	STE/STE11/BCK1 protein kinase OS=Cryptococcus neoformans var. grubii serotype A (strain H99 / ATCC 208821 / CBS 10515 / FGSC 9487) OX=235443 GN=CNAG_04755 PE=4 SV=1	CNAG_04755	_GELS[Phospho (STY)]AS[Phospho (STY)]DWS[Phospho (STY)]DLGHEAEDWSAPGLSR_	1	103344	139011	92363	51185.3	4241.35	5573.61	1.71541	2.14502	1.59655	0.709209	0.0597907	0.079958
carbohydrate derivative binding	J9VSQ1	437	S	0.0473009	0.000128767	Down	STE/STE11/BCK1 protein kinase OS=Cryptococcus neoformans var. grubii serotype A (strain H99 / ATCC 208821 / CBS 10515 / FGSC 9487) OX=235443 GN=CNAG_04755 PE=4 SV=1	CNAG_04755	_GELS[Phospho (STY)]AS[Phospho (STY)]DWS[Phospho (STY)]DLGHEAEDWSAPGLSR_	1	121609	107436	106059	8723.05	4241.35	5573.61	2.25876	1.85505	2.05141	0.135245	0.0669046	0.0894714
carbohydrate derivative binding	J9VYD5	1212	S	4.11123	0.0250785	Up	CMGC/RCK protein kinase OS=Cryptococcus neoformans var. grubii serotype A (strain H99 / ATCC 208821 / CBS 10515 / FGSC 9487) OX=235443 GN=CNAG_06193 PE=4 SV=2	CNAG_06193	_HDSAPTS[Phospho (STY)]PYGHSK_	0.999687	11676.2	11072.7	13100.5	102758	32624.5	97074.5	0.315366	0.333486	0.383155	1.82475	0.603188	1.81488
carbohydrate derivative binding	J9VEH8	47	T	0.374479	0.00803352	Down	DNA helicase OS=Cryptococcus neoformans var. grubii serotype A (strain H99 / ATCC 208821 / CBS 10515 / FGSC 9487) OX=235443 GN=CNAG_00612 PE=3 SV=1	CNAG_00612	_RGTVT[Phospho (STY)]PTASGSGSGTK_	0.962062	4346.48	3533.98	2378.67	2076.22	4292.82	1768.18	2.04193	1.43169	1.63414	0.50193	0.877095	0.533727
carbohydrate derivative binding	J9VMH6	230	S	0.566307	0.0350177	Down	HAL protein kinase OS=Cryptococcus neoformans var. grubii serotype A (strain H99 / ATCC 208821 / CBS 10515 / FGSC 9487) OX=235443 GN=CNAG_00745 PE=4 SV=1	CNAG_00745	_HANDHHHETS[Phospho (STY)]GPS[Phospho (STY)]T[Phospho (STY)]PGSPSMNAATPAIQR_	0.905434	14923.8	19722	17524.8		9005.87	11731.7	1.02552	1.43957	1.23301		0.615833	0.780338
carbohydrate derivative binding	J9VQZ9	544	T	0.662751	0.022861	Down	Elongation factor 3 OS=Cryptococcus neoformans var. grubii serotype A (strain H99 / ATCC 208821 / CBS 10515 / FGSC 9487) OX=235443 GN=CNAG_01117 PE=3 SV=2	CNAG_01117	_LLATPDEIKST[Phospho (STY)]LESVGFDEVK_	0.99894	27704.1	27700.9	20374.2	18490.9		15825.6	1.32293	1.08036	1.06411	0.792502		0.739513
carbohydrate derivative binding	J9VMH6	123	S	0.232034	0.00977193	Down	HAL protein kinase OS=Cryptococcus neoformans var. grubii serotype A (strain H99 / ATCC 208821 / CBS 10515 / FGSC 9487) OX=235443 GN=CNAG_00745 PE=4 SV=1	CNAG_00745	_WDESATS[Phospho (STY)]R_	0.99482	18702.5	22426.2	15729.3	6071.17		3429.58	1.41202	1.79852	1.21591	0.43409		0.250634
carbohydrate derivative binding	J9VMH6	233	S	0.642278	0.0256077	Down	HAL protein kinase OS=Cryptococcus neoformans var. grubii serotype A (strain H99 / ATCC 208821 / CBS 10515 / FGSC 9487) OX=235443 GN=CNAG_00745 PE=4 SV=1	CNAG_00745	_HANDHHHETS[Phospho (STY)]GPS[Phospho (STY)]T[Phospho (STY)]PGSPSMNAATPAIQR_	0.996422	36820.7	33488.8	34848.2	19548.1	21905.3	30065.7	1.25295	1.21048	1.21415	0.629957	0.741762	0.99031
carbohydrate derivative binding	J9VPC3	343	S	0.66237	0.020597	Down	AGC/RSK protein kinase OS=Cryptococcus neoformans var. grubii serotype A (strain H99 / ATCC 208821 / CBS 10515 / FGSC 9487) OX=235443 GN=CNAG_04040 PE=4 SV=1	CNAG_04040	_RVVS[Phospho (STY)]APNTK_	1	34671.8	25829.8	26302.5	27394	24989.2	24773.5	1.47421	1.04072	1.21032	0.881873	0.818996	0.766619
carbohydrate derivative binding	J9VP90	806	S	0.480485	0.00748407	Down	Protein SEY1 OS=Cryptococcus neoformans var. grubii serotype A (strain H99 / ATCC 208821 / CBS 10515 / FGSC 9487) OX=235443 GN=SEY1 PE=3 SV=2	SEY1	_PVTASS[Phospho (STY)]SDGQER_	0.999912	39606.5	26185.7	30351.8	18489.8	14719.3	16893.9	1.74946	1.11093	1.25561	0.710342	0.606119	0.661213
carbohydrate derivative binding	J9VYU9	286	S	0.296483	0.0103235	Down	Large subunit GTPase 1 OS=Cryptococcus neoformans var. grubii serotype A (strain H99 / ATCC 208821 / CBS 10515 / FGSC 9487) OX=235443 GN=CNAG_01634 PE=4 SV=2	CNAG_01634	_QSSEEGEEES[Phospho (STY)]EDEEDETEEEHLTESLR_	0.999948	44795.6	61584.7	64880.5		19371.1	12989.5	1.0296	1.28467	1.72877		0.439072	0.360057
carbohydrate derivative binding	J9VJR8	27	S	1.57491	0.00193392	Up	ATP-dependent RNA helicase prh1 OS=Cryptococcus neoformans var. grubii serotype A (strain H99 / ATCC 208821 / CBS 10515 / FGSC 9487) OX=235443 GN=CNAG_07381 PE=4 SV=2	CNAG_07381	_VSNFNDS[Phospho (STY)]S[Phospho (STY)]DEDETESTPK_	0.999998	31298.1	31919.5	38043.2	45390.3	41008	44523.8	0.740073	0.76796	0.873832	1.2629	1.16393	1.32438
carbohydrate derivative binding	J9W005	1034	S	0.533671	0.00123115	Down	ABC transporter OS=Cryptococcus neoformans var. grubii serotype A (strain H99 / ATCC 208821 / CBS 10515 / FGSC 9487) OX=235443 GN=CNAG_05616 PE=4 SV=2	CNAG_05616	_RAS[Phospho (STY)]YPAAQGTPVHR_	1	364364	366244	273843	208805	187456	170559	1.46197	1.21245	1.28476	0.706241	0.768282	0.638378
carbohydrate derivative binding	J9VSB2	798	T	0.407169	0.00184487	Down	CMGC/DYRK/DYRK2 protein kinase OS=Cryptococcus neoformans var. grubii serotype A (strain H99 / ATCC 208821 / CBS 10515 / FGSC 9487) OX=235443 GN=CNAG_04433 PE=4 SV=2	CNAG_04433	_LT[Phospho (STY)]PSSIPFFR_	1	400487	413487	353798	216902	193748	141389	1.45821	1.49599	1.44443	0.697161	0.631979	0.461847
carbohydrate derivative binding	J9VSB2	387	T	1.73704	0.0218683	Up	CMGC/DYRK/DYRK2 protein kinase OS=Cryptococcus neoformans var. grubii serotype A (strain H99 / ATCC 208821 / CBS 10515 / FGSC 9487) OX=235443 GN=CNAG_04433 PE=4 SV=2	CNAG_04433	_DSRKT[Phospho (STY)]PPNPSR_	0.99999	116755	145277	155802	237745	281205	329083	0.577563	0.714098	0.864187	1.03818	1.24618	1.46043
carbohydrate derivative binding	J9VSB2	1675	S	0.561494	0.00294674	Down	CMGC/DYRK/DYRK2 protein kinase OS=Cryptococcus neoformans var. grubii serotype A (strain H99 / ATCC 208821 / CBS 10515 / FGSC 9487) OX=235443 GN=CNAG_04433 PE=4 SV=2	CNAG_04433	_FLISS[Phospho (STY)]PVPLAPAK_	1	21129.7	22441	20881.2	15403.9	15020.5	11678.8	1.24174	1.31044	1.37595	0.79911	0.790783	0.615728
carbohydrate derivative binding	J9VSB2	1016	S	0.338294	0.00103648	Down	CMGC/DYRK/DYRK2 protein kinase OS=Cryptococcus neoformans var. grubii serotype A (strain H99 / ATCC 208821 / CBS 10515 / FGSC 9487) OX=235443 GN=CNAG_04433 PE=4 SV=2	CNAG_04433	_KIS[Phospho (STY)]NTVSGAAGEQQQQQHR_	1	97812.6	105473	89617.1	49071.4	32390	33666.7	1.50112	1.60841	1.54213	0.664792	0.445312	0.463524
carbohydrate derivative binding	J9VSB2	713	S	0.172036	0.00029411	Down	CMGC/DYRK/DYRK2 protein kinase OS=Cryptococcus neoformans var. grubii serotype A (strain H99 / ATCC 208821 / CBS 10515 / FGSC 9487) OX=235443 GN=CNAG_04433 PE=4 SV=2	CNAG_04433	_KWS[Phospho (STY)]FSSALNLK_	1	51471.7	43380.9	42812.6		9870.91	8371.18	1.7228	1.44278	1.60674		0.295976	0.251364
carbohydrate derivative binding	J9VSB2	682	S	0.654879	0.040278	Down	CMGC/DYRK/DYRK2 protein kinase OS=Cryptococcus neoformans var. grubii serotype A (strain H99 / ATCC 208821 / CBS 10515 / FGSC 9487) OX=235443 GN=CNAG_04433 PE=4 SV=2	CNAG_04433	_EPAS[Phospho (STY)]PISSPSESR_	0.999996	253725	314648	254646	176020	265545	183502	1.09719	1.35201	1.23471	0.671919	1.0287	0.711888
carbohydrate derivative binding	J9VSB2	312	S	2.21118	0.000509509	Up	CMGC/DYRK/DYRK2 protein kinase OS=Cryptococcus neoformans var. grubii serotype A (strain H99 / ATCC 208821 / CBS 10515 / FGSC 9487) OX=235443 GN=CNAG_04433 PE=4 SV=2	CNAG_04433	_MNS[Phospho (STY)]PKS[Phospho (STY)]PVLPQLDSILPPSPGSAR_	1	98767.2	97818	101523	289639	236629	242287	0.579827	0.570611	0.668282	1.50099	1.24448	1.27605
carbohydrate derivative binding	J9VVA4	239	S	1.61544	0.00132779	Up	Hsp90-like protein OS=Cryptococcus neoformans var. grubii serotype A (strain H99 / ATCC 208821 / CBS 10515 / FGSC 9487) OX=235443 GN=CNAG_06150 PE=1 SV=1	CNAG_06150	_IEEVEDEDS[Phospho (STY)]GKK_	1	58014.3	86843.2	60443.6	114669	146241	124214	0.682666	0.788772	0.788791	1.24125	1.13323	1.27679
carbohydrate derivative binding	J9W005	1123	S	0.618173	0.0242579	Down	ABC transporter OS=Cryptococcus neoformans var. grubii serotype A (strain H99 / ATCC 208821 / CBS 10515 / FGSC 9487) OX=235443 GN=CNAG_05616 PE=4 SV=2	CNAG_05616	_SASGLRS[Phospho (STY)]PKPER_	1	338633	377106	349919	275537	243970	185595	1.20566	1.10776	1.45673	0.826957	0.887253	0.616398
carbohydrate derivative binding	J9VXQ9	3	S	0.507909	0.00339447	Down	Chorismate synthase OS=Cryptococcus neoformans var. grubii serotype A (strain H99 / ATCC 208821 / CBS 10515 / FGSC 9487) OX=235443 GN=CNAG_05623 PE=3 SV=1	CNAG_05623	_[Acetyl (Protein N-term)]SS[Phospho (STY)]FGTLYR_	0.982458	17561.8	16277.3	19324.3		8973.55	7624.52	1.15467	1.1746	1.32283		0.665829	0.570794
carbohydrate derivative binding	J9VJR8	28	S	1.57491	0.00193392	Up	ATP-dependent RNA helicase prh1 OS=Cryptococcus neoformans var. grubii serotype A (strain H99 / ATCC 208821 / CBS 10515 / FGSC 9487) OX=235443 GN=CNAG_07381 PE=4 SV=2	CNAG_07381	_VSNFNDS[Phospho (STY)]S[Phospho (STY)]DEDETESTPK_	0.999998	31298.1	31919.5	38043.2	45390.3	41008	44523.8	0.740073	0.76796	0.873832	1.2629	1.16393	1.32438
carbohydrate derivative binding	J9VSB2	309	S	2.24788	0.000441314	Up	CMGC/DYRK/DYRK2 protein kinase OS=Cryptococcus neoformans var. grubii serotype A (strain H99 / ATCC 208821 / CBS 10515 / FGSC 9487) OX=235443 GN=CNAG_04433 PE=4 SV=2	CNAG_04433	_MNS[Phospho (STY)]PKS[Phospho (STY)]PVLPQLDSILPPSPGSAR_	1	97746.8	96108.3	99437.2	289639	236629	242287	0.576439	0.56318	0.65752	1.5078	1.25012	1.28184
carbohydrate derivative binding	J9VED5	362	S	0.305324	0.0104339	Down	CK1/CK1/CK1-G protein kinase OS=Cryptococcus neoformans var. grubii serotype A (strain H99 / ATCC 208821 / CBS 10515 / FGSC 9487) OX=235443 GN=CNAG_00556 PE=3 SV=1	CNAG_00556	_NGS[Phospho (STY)]AANQPSPSKPR_	1	19464.2	10344.5	11453.1	5271.56	5075.86	2988.7	2.17045	1.25337	1.23807	0.584768	0.517056	0.321562
carbohydrate derivative binding	J9VSB2	243	S	2.82497	0.0018686	Up	CMGC/DYRK/DYRK2 protein kinase OS=Cryptococcus neoformans var. grubii serotype A (strain H99 / ATCC 208821 / CBS 10515 / FGSC 9487) OX=235443 GN=CNAG_04433 PE=4 SV=2	CNAG_04433	_STSATQSPPRPVHTTS[Phospho (STY)]PATQPTR_	0.999656	17646.5	13541	18080.9	56884.4	46161.5	59707.9	0.521185	0.397391	0.59877	1.48307	1.22136	1.58203
carbohydrate derivative binding	J9VW35	50	S	1.51839	0.00535866	Up	Vesicular-fusion protein SEC18 OS=Cryptococcus neoformans var. grubii serotype A (strain H99 / ATCC 208821 / CBS 10515 / FGSC 9487) OX=235443 GN=CNAG_06600 PE=3 SV=2	CNAG_06600	_VPDNASYSSLPPPTQQAPPPRQS[Phospho (STY)]PLPSR_	1	397589	361423	418465	691841	547657	587592	0.797144	0.747356	0.831725	1.36553	1.08382	1.15868
carbohydrate derivative binding	J9VSB2	234	S	2.2644	7.42691e-05	Up	CMGC/DYRK/DYRK2 protein kinase OS=Cryptococcus neoformans var. grubii serotype A (strain H99 / ATCC 208821 / CBS 10515 / FGSC 9487) OX=235443 GN=CNAG_04433 PE=4 SV=2	CNAG_04433	_STSATQS[Phospho (STY)]PPRPVHTTSPATQPTR_	0.999999	262789	268429	252157	710689	627933	723833	0.578243	0.586907	0.622136	1.38045	1.2378	1.42887
carbohydrate derivative binding	J9VXP7	224	S	2.63679	0.00465887	Up	Uncharacterized protein OS=Cryptococcus neoformans var. grubii serotype A (strain H99 / ATCC 208821 / CBS 10515 / FGSC 9487) OX=235443 GN=CNAG_05609 PE=4 SV=2	CNAG_05609	_RSS[Phospho (STY)]PLPVPAS[Phospho (STY)]PVASNSK_	1	10595.1	12119	10221.9	23397.7	40365	26173.3	0.589893	0.648125	0.411139	1.35134	1.74532	1.25183
carbohydrate derivative binding	J9VXP7	217	S	2.63679	0.00465887	Up	Uncharacterized protein OS=Cryptococcus neoformans var. grubii serotype A (strain H99 / ATCC 208821 / CBS 10515 / FGSC 9487) OX=235443 GN=CNAG_05609 PE=4 SV=2	CNAG_05609	_RSS[Phospho (STY)]PLPVPAS[Phospho (STY)]PVASNSK_	0.992865	10595.1	12119	10221.9	23397.7	40365	26173.3	0.589893	0.648125	0.411139	1.35134	1.74532	1.25183
carbohydrate derivative binding	J9VXP7	104	S	2.0236	0.0396793	Up	Uncharacterized protein OS=Cryptococcus neoformans var. grubii serotype A (strain H99 / ATCC 208821 / CBS 10515 / FGSC 9487) OX=235443 GN=CNAG_05609 PE=4 SV=2	CNAG_05609	_AIHRHS[Phospho (STY)]PQPLR_	1	48131.8	52883.5	41272.3	85187.8	141020	72920.8	0.745941	0.787257	0.462084	1.36954	1.69729	0.970827
carbohydrate derivative binding	J9VED5	456	S	0.54848	0.00156987	Down	CK1/CK1/CK1-G protein kinase OS=Cryptococcus neoformans var. grubii serotype A (strain H99 / ATCC 208821 / CBS 10515 / FGSC 9487) OX=235443 GN=CNAG_00556 PE=3 SV=1	CNAG_00556	_GGNTAANS[Phospho (STY)]QQLGEGDYHQENK_	1	83535.7	69021.8	95474	50441.2	46335.3	46855.7	1.29852	1.16579	1.4387	0.779996	0.657965	0.702759
carbohydrate derivative binding	J9VQ95	116	S	4.4958	0.000214424	Up	Wee protein kinase OS=Cryptococcus neoformans var. grubii serotype A (strain H99 / ATCC 208821 / CBS 10515 / FGSC 9487) OX=235443 GN=CNAG_03171 PE=4 SV=1	CNAG_03171	_NDPS[Phospho (STY)]PLAGAGAK_	1	14017.7	10907	13279.2	94851.2	86871.8	64749.3	0.389096	0.312067	0.281842	1.52542	1.61277	1.28121
carbohydrate derivative binding	J9VQ95	93	S	5.60492	0.00666848	Up	Wee protein kinase OS=Cryptococcus neoformans var. grubii serotype A (strain H99 / ATCC 208821 / CBS 10515 / FGSC 9487) OX=235443 GN=CNAG_03171 PE=4 SV=1	CNAG_03171	_HKLS[Phospho (STY)]PS[Phospho (STY)]PS[Phospho (STY)]PK_	1	852.628	1152.9	3383.26	14323.8	16009.6	9725.16	0.148246	0.206622	0.449791	1.44294	1.86173	1.20538
carbohydrate derivative binding	J9VMH6	371	T	0.639559	0.0182169	Down	HAL protein kinase OS=Cryptococcus neoformans var. grubii serotype A (strain H99 / ATCC 208821 / CBS 10515 / FGSC 9487) OX=235443 GN=CNAG_00745 PE=4 SV=1	CNAG_00745	_MTPADASGYAT[Phospho (STY)]PK_	1	1.16887e+06	1.25779e+06	1.1148e+06	957623	801009	648852	1.18127	1.35023	1.15352	0.916518	0.805548	0.634724
carbohydrate derivative binding	J9VWZ2	183	S	0.30907	0.0126498	Down	tRNA-specific adenosine deaminase 2 OS=Cryptococcus neoformans var. grubii serotype A (strain H99 / ATCC 208821 / CBS 10515 / FGSC 9487) OX=235443 GN=CNAG_05920 PE=4 SV=2	CNAG_05920	_TDIPPPPS[Phospho (STY)]R_	1	51423.6	45385.1	35688.7	12024.6	10577.1	5827.77	1.55642	1.50306	1.1617	0.58974	0.475398	0.239506
carbohydrate derivative binding	J9VMJ5	310	S	1.52661	0.00682135	Up	Aprataxin OS=Cryptococcus neoformans var. grubii serotype A (strain H99 / ATCC 208821 / CBS 10515 / FGSC 9487) OX=235443 GN=CNAG_02862 PE=4 SV=2	CNAG_02862	_QRNS[Phospho (STY)]DEEIF_	1	52217	51640.6	59342.2	159613	144399	147045	0.684684	0.704788	0.855909	1.23965	1.12305	1.06512
carbohydrate derivative binding	J9VRC6	171	T	0.123308	0.0301666	Down	CAMK/CAMK1 protein kinase OS=Cryptococcus neoformans var. grubii serotype A (strain H99 / ATCC 208821 / CBS 10515 / FGSC 9487) OX=235443 GN=CNAG_04272 PE=3 SV=2	CNAG_04272	_VLDDDKFAILTT[Phospho (STY)]TC[Carbamidomethyl (C)]GTPGYMAPEIFK_	0.999998	2.40936e+06	2.74407e+06	1.95917e+06	44866.6	530517	330032	1.82859	2.07267	1.5023	0.0333194	0.393288	0.239696
carbohydrate derivative binding	J9VNH4	50	S	0.661546	0.041857	Down	CMGC/CK2 protein kinase OS=Cryptococcus neoformans var. grubii serotype A (strain H99 / ATCC 208821 / CBS 10515 / FGSC 9487) OX=235443 GN=CNAG_05694 PE=1 SV=1	CNAG_05694	_GKYS[Phospho (STY)]EVFESIHLPTDSK_	0.999996	11114.2	11835.2	12763.9	7547.85	9689.58	10907.6	1.08638	1.26761	1.33849	0.628234	0.834635	0.979884
carbohydrate derivative binding	J9VWU8	47	S	0.579402	0.000107405	Down	Phosphotransferase OS=Cryptococcus neoformans var. grubii serotype A (strain H99 / ATCC 208821 / CBS 10515 / FGSC 9487) OX=235443 GN=CNAG_05480 PE=3 SV=2	CNAG_05480	_KAS[Phospho (STY)]IPAQVDPER_	1	25257718	23083914	22853988	15703169	15325393	15077378	1.35654	1.22484	1.276	0.744269	0.771012	0.719699
carbohydrate derivative binding	J9VTZ1	1145	S	0.45477	0.00107732	Down	Acetyl-CoA carboxylase/biotin carboxylase OS=Cryptococcus neoformans var. grubii serotype A (strain H99 / ATCC 208821 / CBS 10515 / FGSC 9487) OX=235443 GN=CNAG_05759 PE=4 SV=2	CNAG_05759	_VDS[Phospho (STY)]TKDFTR_	1	1.31591e+06	1.5662e+06	840849	335782	271077	311338	1.39186	1.2455	1.05723	0.545607	0.5224	0.612182
carbohydrate derivative binding	J9VWU8	71	S	1.59233	0.0137772	Up	Phosphotransferase OS=Cryptococcus neoformans var. grubii serotype A (strain H99 / ATCC 208821 / CBS 10515 / FGSC 9487) OX=235443 GN=CNAG_05480 PE=3 SV=2	CNAG_05480	_RGS[Phospho (STY)]GLVMTPGGVQTVYHTR_	1	9.60236e+06	8.84274e+06	8.44568e+06	1.74318e+07	1.73049e+07	1.30388e+07	0.810209	0.737119	0.740803	1.29797	1.36772	0.977781
carbohydrate derivative binding	J9VWU8	551	S	0.244125	8.59607e-05	Down	Phosphotransferase OS=Cryptococcus neoformans var. grubii serotype A (strain H99 / ATCC 208821 / CBS 10515 / FGSC 9487) OX=235443 GN=CNAG_05480 PE=3 SV=2	CNAG_05480	_KDS[Phospho (STY)]GFFVEY_	0.999998	316100	295969	287849	97395	68729.7	80191.8	1.73738	1.60712	1.64469	0.4724	0.353854	0.391729
carbohydrate derivative binding	J9VTZ1	1154	S	0.130921	0.0101881	Down	Acetyl-CoA carboxylase/biotin carboxylase OS=Cryptococcus neoformans var. grubii serotype A (strain H99 / ATCC 208821 / CBS 10515 / FGSC 9487) OX=235443 GN=CNAG_05759 PE=4 SV=2	CNAG_05759	_IAS[Phospho (STY)]MSDLSYVVNTK_	0.996771	67567.9	73910.1	30227.5	8623.04	1630.68	2478.55	1.7984	1.47904	0.956375	0.352581	0.0790781	0.122637
carbohydrate derivative binding	J9VVQ2	249	S	0.534073	0.00227375	Down	AGC/Akt protein kinase OS=Cryptococcus neoformans var. grubii serotype A (strain H99 / ATCC 208821 / CBS 10515 / FGSC 9487) OX=235443 GN=CNAG_06301 PE=4 SV=1	CNAG_06301	_SSS[Phospho (STY)]GLGVGAISR_	1	1.3098e+06	1.1465e+06	1.12064e+06	994853	863392	886552	1.44137	1.36228	1.35112	0.87564	0.657425	0.685888
carbohydrate derivative binding	J9VVQ2	86	S	2.08935	0.00125746	Up	AGC/Akt protein kinase OS=Cryptococcus neoformans var. grubii serotype A (strain H99 / ATCC 208821 / CBS 10515 / FGSC 9487) OX=235443 GN=CNAG_06301 PE=4 SV=1	CNAG_06301	_TSS[Phospho (STY)]PAGGQQPGLR_	1	710905	609747	529267	1.93511e+06	1.85227e+06	1.76811e+06	0.667834	0.618486	0.544742	1.45398	1.20401	1.16774
carbohydrate derivative binding	J9VVQ2	66	S	1.62045	0.00436907	Up	AGC/Akt protein kinase OS=Cryptococcus neoformans var. grubii serotype A (strain H99 / ATCC 208821 / CBS 10515 / FGSC 9487) OX=235443 GN=CNAG_06301 PE=4 SV=1	CNAG_06301	_ASAHPQTDPFDAPQAVTS[Phospho (STY)]PAGLTK_	0.999992	99793.2	80233.4	86681.4	208018	190084	224855	0.780334	0.67742	0.742617	1.301	1.02847	1.23612
carbohydrate derivative binding	J9VNH6	399	S	1.5575	0.00877938	Up	mRNA-decapping enzyme subunit 2 OS=Cryptococcus neoformans var. grubii serotype A (strain H99 / ATCC 208821 / CBS 10515 / FGSC 9487) OX=235443 GN=CNAG_06903 PE=3 SV=2	CNAG_06903	_GSS[Phospho (STY)]ALDQLFTK_	1	79304.5	92698.3	91694.6	128513	163836	127220	0.682597	0.837278	0.820301	1.11916	1.3794	1.14626
carbohydrate derivative binding	J9VRC4	421	T	1.57539	0.00286903	Up	non-specific serine/threonine protein kinase OS=Cryptococcus neoformans var. grubii serotype A (strain H99 / ATCC 208821 / CBS 10515 / FGSC 9487) OX=235443 GN=CNAG_05005 PE=4 SV=1	CNAG_05005	_LST[Phospho (STY)]PPSRPTPTR_	0.967493	178954	181400	150505	315420	334914	288270	0.770695	0.723553	0.809063	1.07888	1.33368	1.21604
carbohydrate derivative binding	J9VRC4	689	S	2.65517	7.07738e-05	Up	non-specific serine/threonine protein kinase OS=Cryptococcus neoformans var. grubii serotype A (strain H99 / ATCC 208821 / CBS 10515 / FGSC 9487) OX=235443 GN=CNAG_05005 PE=4 SV=1	CNAG_05005	_FGVS[Phospho (STY)]PGSLQTGALAR_	1	15847.2	16864.4	11669.6	47818.6	48587.7	40142.1	0.546753	0.538893	0.502555	1.31033	1.55004	1.35658
carbohydrate derivative binding	J9VRC4	629	S	1.80696	0.00498338	Up	non-specific serine/threonine protein kinase OS=Cryptococcus neoformans var. grubii serotype A (strain H99 / ATCC 208821 / CBS 10515 / FGSC 9487) OX=235443 GN=CNAG_05005 PE=4 SV=1	CNAG_05005	_NDPTLGQVSYS[Phospho (STY)]PPFALSSTPPFAMQVPR_	0.999903	44054.2	38448.1	30288.2	81754.5	89820.6	65624.8	0.785741	0.635125	0.674304	1.15811	1.48131	1.14648
carbohydrate derivative binding	J9VP88	172	S	0.225579	5.08516e-05	Down	ATP synthase subunit alpha OS=Cryptococcus neoformans var. grubii serotype A (strain H99 / ATCC 208821 / CBS 10515 / FGSC 9487) OX=235443 GN=CNAG_05750 PE=3 SV=1	CNAG_05750	_RS[Phospho (STY)]VHEPMQTGLK_	1	43362.9	39345.2	45431.6	9221.39	6909.76	8692.88	1.58632	1.47621	1.60429	0.39542	0.303488	0.353828
carbohydrate derivative binding	J9VTZ1	212	T	2.63053	0.000807635	Up	Acetyl-CoA carboxylase/biotin carboxylase OS=Cryptococcus neoformans var. grubii serotype A (strain H99 / ATCC 208821 / CBS 10515 / FGSC 9487) OX=235443 GN=CNAG_05759 PE=4 SV=2	CNAG_05759	_VPC[Carbamidomethyl (C)]MPWSGTGISDTMLSPQGFVT[Phospho (STY)]VPDK_	0.999972	6445.11	9168.21	7376.5	12981.2	11384.8	9396.38	0.557498	0.596247	0.758479	1.72496	1.79424	1.51096
carbohydrate derivative binding	J9VTZ1	683	T	2.44597	0.00613158	Up	Acetyl-CoA carboxylase/biotin carboxylase OS=Cryptococcus neoformans var. grubii serotype A (strain H99 / ATCC 208821 / CBS 10515 / FGSC 9487) OX=235443 GN=CNAG_05759 PE=4 SV=2	CNAG_05759	_EEVGAMVLSVDSKTT[Phospho (STY)]LIEDEQDPSQLR_	0.942424	402.169	448.498	349.455	480.642	469.02	662.523	0.702006	0.588603	0.725112	1.28886	1.49165	2.14987
carbohydrate derivative binding	J9VTZ1	1140	T	0.444932	0.000454887	Down	Acetyl-CoA carboxylase/biotin carboxylase OS=Cryptococcus neoformans var. grubii serotype A (strain H99 / ATCC 208821 / CBS 10515 / FGSC 9487) OX=235443 GN=CNAG_05759 PE=4 SV=2	CNAG_05759	_LGGHQSEPVT[Phospho (STY)]PR_	1	10591061	13940448	7.23345e+06	2972663	2.4906e+06	2203872	1.31852	1.30482	1.07046	0.568518	0.564925	0.510048
carbohydrate derivative binding	J9VPA2	39	S	2.00596	0.00409603	Up	ABC multidrug transporter AFR2 OS=Cryptococcus neoformans var. grubii serotype A (strain H99 / ATCC 208821 / CBS 10515 / FGSC 9487) OX=235443 GN=AFR2 PE=1 SV=1	AFR2	_AHFTDTHPS[Phospho (STY)]DDLPAQTEEHR_	0.991396	5444.03	4560.77		6659.86		5951.36	0.747642	0.701646		1.40792		1.49929
carbohydrate derivative binding	J9VVB2	245	T	1.70998	0.000119495	Up	Adenylate kinase OS=Cryptococcus neoformans var. grubii serotype A (strain H99 / ATCC 208821 / CBS 10515 / FGSC 9487) OX=235443 GN=ADK1 PE=3 SV=1	ADK1	_GTGVWT[Phospho (STY)]PVDAAQSPK_	1	457252	406242	472234	557560	642492	594767	0.76725	0.723827	0.792746	1.25104	1.36072	1.29353
carbohydrate derivative binding	J9VVB2	219	T	0.316266	0.000213998	Down	Adenylate kinase OS=Cryptococcus neoformans var. grubii serotype A (strain H99 / ATCC 208821 / CBS 10515 / FGSC 9487) OX=235443 GN=ADK1 PE=3 SV=1	ADK1	_SDDNVGT[Phospho (STY)]LR_	1	51783.8	39315.2	47626.6	10518.7	10885.3	12996.6	1.5712	1.26668	1.44572	0.426777	0.416871	0.51111
carbohydrate derivative binding	J9VH22	214	T	2.05163	0.00273277	Up	NAD(P)H:quinone oxidoreductase, type IV OS=Cryptococcus neoformans var. grubii serotype A (strain H99 / ATCC 208821 / CBS 10515 / FGSC 9487) OX=235443 GN=CNAG_03948 PE=3 SV=2	CNAG_03948	_GRSVVAAPAT[Phospho (STY)]ITAAASQIPQEVSEK_	0.999969	21493.2	20596	25178.2	53015.1		55322	0.636677	0.685536	0.781677	1.46522		1.41238
carbohydrate derivative binding	J9VRC4	983	S	0.664839	0.00249316	Down	non-specific serine/threonine protein kinase OS=Cryptococcus neoformans var. grubii serotype A (strain H99 / ATCC 208821 / CBS 10515 / FGSC 9487) OX=235443 GN=CNAG_05005 PE=4 SV=1	CNAG_05005	_LAESS[Phospho (STY)]GMTTR_	0.999878	58104.6	64098.4	47678.7	43686.5	44057.6	43114.6	1.20605	1.23224	1.23529	0.720193	0.845582	0.876572
carbohydrate derivative binding	J9VMH6	77	Y	0.602021	0.0190513	Down	HAL protein kinase OS=Cryptococcus neoformans var. grubii serotype A (strain H99 / ATCC 208821 / CBS 10515 / FGSC 9487) OX=235443 GN=CNAG_00745 PE=4 SV=1	CNAG_00745	_QMRY[Phospho (STY)]SDDDESTLNTVDVEQPVGAMHHR_	1	127061	126986	176061	102936	93079.3	78633.7	1.08391	1.15069	1.53778	0.831598	0.790148	0.649305
carbohydrate derivative binding	J9VR43	694	S	0.256174	0.0184997	Down	CAMK/CAMKL/PASK protein kinase OS=Cryptococcus neoformans var. grubii serotype A (strain H99 / ATCC 208821 / CBS 10515 / FGSC 9487) OX=235443 GN=CNAG_01062 PE=4 SV=2	CNAG_01062	_PGDAIPPKS[Phospho (STY)]PR_	1	225083	241677	419896	98070.1	61284.4	139089	1.47774	1.20529	2.61371	0.491151	0.248527	0.617205
carbohydrate derivative binding	J9VSX3	8	S	1.74556	0.000502138	Up	ATP-dependent 6-phosphofructokinase OS=Cryptococcus neoformans var. grubii serotype A (strain H99 / ATCC 208821 / CBS 10515 / FGSC 9487) OX=235443 GN=CNAG_04676 PE=3 SV=1	CNAG_04676	_PDSPAVS[Phospho (STY)]PLPK_	1	1.09627e+06	1.32053e+06	1.21076e+06	2.04993e+06	2.07819e+06	2.13845e+06	0.677365	0.724401	0.789984	1.19829	1.30437	1.32317
carbohydrate derivative binding	J9VIW8	117	S	0.501787	0.00149277	Down	AGC/PKA protein kinase OS=Cryptococcus neoformans var. grubii serotype A (strain H99 / ATCC 208821 / CBS 10515 / FGSC 9487) OX=235443 GN=CNAG_00396 PE=4 SV=1	CNAG_00396	_QVQSPVS[Phospho (STY)]R_	1	70162.3	61863.4	54398.8	30398.9	24144.5	28090.4	1.46918	1.28372	1.15862	0.718169	0.591294	0.653287
carbohydrate derivative binding	J9VIW8	95	T	0.628901	0.00987484	Down	AGC/PKA protein kinase OS=Cryptococcus neoformans var. grubii serotype A (strain H99 / ATCC 208821 / CBS 10515 / FGSC 9487) OX=235443 GN=CNAG_00396 PE=4 SV=1	CNAG_00396	_APIVGPSTSTSLSTVPVQDGTLPLT[Phospho (STY)]PGAQGMLAGTTDGHR_	0.999999	101475	86230.5	97189.4	60769.2	51512	45849.2	1.29046	1.08672	1.25716	0.871907	0.766148	0.647584
carbohydrate derivative binding	J9VDT9	95	S	2.36117	0.00363784	Up	Ran-binding protein 1 OS=Cryptococcus neoformans var. grubii serotype A (strain H99 / ATCC 208821 / CBS 10515 / FGSC 9487) OX=235443 GN=CNAG_00065 PE=4 SV=1	CNAG_00065	_VC[Carbamidomethyl (C)]ANHILS[Phospho (STY)]PDMK_	1	3861.94	5526.96	5006.45	13763.1	16920.8	11053.1	0.465847	0.606908	0.63819	1.42652	1.52043	1.09287
carbohydrate derivative binding	J9VPU4	353	T	0.641401	0.0271273	Down	non-specific serine/threonine protein kinase OS=Cryptococcus neoformans var. grubii serotype A (strain H99 / ATCC 208821 / CBS 10515 / FGSC 9487) OX=235443 GN=CNAG_02962 PE=3 SV=2	CNAG_02962	_QLSTSSSNPTPMATHEPSLAST[Phospho (STY)]PLGR_	0.991375	332316	411780	387222	332409	287770	231201	1.20428	1.142	1.39423	0.917868	0.857822	0.623479
carbohydrate derivative binding	J9VWQ4	241	S	1.51755	0.0283572	Up	Eukaryotic peptide chain release factor GTP-binding subunit OS=Cryptococcus neoformans var. grubii serotype A (strain H99 / ATCC 208821 / CBS 10515 / FGSC 9487) OX=235443 GN=CNAG_05826 PE=3 SV=1	CNAG_05826	_VVAAETSAAS[Phospho (STY)]PAK_	1	77631.1	90925.5	100968	99247.5	96387.8	124336	0.684858	0.886099	0.879038	1.15695	1.09293	1.46812
carbohydrate derivative binding	J9VWQ4	160	S	0.499706	0.0116467	Down	Eukaryotic peptide chain release factor GTP-binding subunit OS=Cryptococcus neoformans var. grubii serotype A (strain H99 / ATCC 208821 / CBS 10515 / FGSC 9487) OX=235443 GN=CNAG_05826 PE=3 SV=1	CNAG_05826	_AAPSLS[Phospho (STY)]IGGAK_	0.999058	27888.3	22115.1	25712.8		8503.96	11171.5	1.267	1.10987	1.15283		0.496568	0.679306
carbohydrate derivative binding	J9VPU4	318	S	0.340392	0.000866021	Down	non-specific serine/threonine protein kinase OS=Cryptococcus neoformans var. grubii serotype A (strain H99 / ATCC 208821 / CBS 10515 / FGSC 9487) OX=235443 GN=CNAG_02962 PE=3 SV=2	CNAG_02962	_TGWQTGMQS[Phospho (STY)]GR_	1	96757.5	104164	84798.9	39342.7	42222.2	32307.1	1.7398	1.43338	1.51497	0.539027	0.624498	0.432283
carbohydrate derivative binding	J9VWQ4	135	S	0.572152	0.0171213	Down	Eukaryotic peptide chain release factor GTP-binding subunit OS=Cryptococcus neoformans var. grubii serotype A (strain H99 / ATCC 208821 / CBS 10515 / FGSC 9487) OX=235443 GN=CNAG_05826 PE=3 SV=1	CNAG_05826	_AAPSLS[Phospho (STY)]IGGGAPK_	0.999795	54150.2	45761.4	59155.2	18139	23589.8	29151.8	1.22466	1.14327	1.32029	0.542075	0.685718	0.882432
carbohydrate derivative binding	J9VPU4	163	S	5.77704e-05	0.0112345	Down	non-specific serine/threonine protein kinase OS=Cryptococcus neoformans var. grubii serotype A (strain H99 / ATCC 208821 / CBS 10515 / FGSC 9487) OX=235443 GN=CNAG_02962 PE=3 SV=2	CNAG_02962	_RSPPTTQSGPIGSS[Phospho (STY)]RPLS[Phospho (STY)]PPPSR_	0.966595	743489		856566	1	81.9325	94.0934	2.78191		3.18441	2.85102e-06	0.000252174	0.000261989
carbohydrate derivative binding	J9VPU4	42	S	0.466007	0.0418298	Down	non-specific serine/threonine protein kinase OS=Cryptococcus neoformans var. grubii serotype A (strain H99 / ATCC 208821 / CBS 10515 / FGSC 9487) OX=235443 GN=CNAG_02962 PE=3 SV=2	CNAG_02962	_EAFLDDS[Phospho (STY)]PRR_	1	157547	142248	136862	95477.7	96121.5	47973.6	1.67397	1.15667	1.44484	0.772987	0.840107	0.379312
carbohydrate derivative binding	J9VR43	216	S	0.116135	0.00184184	Down	CAMK/CAMKL/PASK protein kinase OS=Cryptococcus neoformans var. grubii serotype A (strain H99 / ATCC 208821 / CBS 10515 / FGSC 9487) OX=235443 GN=CNAG_01062 PE=4 SV=2	CNAG_01062	_YYHHLHSHPS[Phospho (STY)]SR_	0.960629	10271.4	8883.95		1347.33	1831.85	1191.93	2.83075	1.85985		0.28325	0.31184	0.222026
carbohydrate derivative binding	J9VGS7	116	S	1.54971	0.00587049	Up	S-adenosylmethionine synthase OS=Cryptococcus neoformans var. grubii serotype A (strain H99 / ATCC 208821 / CBS 10515 / FGSC 9487) OX=235443 GN=CNAG_00418 PE=3 SV=1	CNAG_00418	_TC[Carbamidomethyl (C)]NVLVAIEQQS[Phospho (STY)]PDIAQGLDHGALEK_	1	14894.5	12625.5	15032.3	16052.1	18509.7	18707.8	0.833761	0.741724	0.834523	1.0782	1.29271	1.36389
carbohydrate derivative binding	J9VDA1	437	S	0.297333	0.00119665	Down	Aurora kinase OS=Cryptococcus neoformans var. grubii serotype A (strain H99 / ATCC 208821 / CBS 10515 / FGSC 9487) OX=235443 GN=CNAG_00130 PE=3 SV=2	CNAG_00130	_PMPS[Phospho (STY)]ES[Phospho (STY)]PMYSPLLASIR_	1	68910.1	61870.3	72940.2	24878.4	18482	15342.3	1.52134	1.3892	1.67631	0.57622	0.430948	0.356658
carbohydrate derivative binding	J9VN41	109	T	0.428201	0.0175804	Down	Eukaryotic translation initiation factor 5B OS=Cryptococcus neoformans var. grubii serotype A (strain H99 / ATCC 208821 / CBS 10515 / FGSC 9487) OX=235443 GN=CNAG_03606 PE=3 SV=1	CNAG_03606	_IADLDDEADEAEPSPAIDT[Phospho (STY)]KPNLDDEWPEEDVKPK_	0.987593	12235.9	16444.6	21331.1	5887.36	12457.3	9379.95	1.10293	1.34565	1.95306	0.472662	0.689947	0.722173
carbohydrate derivative binding	J9VGM5	863	S	0.653926	0.0185163	Down	CAMKK/ELM protein kinase OS=Cryptococcus neoformans var. grubii serotype A (strain H99 / ATCC 208821 / CBS 10515 / FGSC 9487) OX=235443 GN=CNAG_03791 PE=4 SV=1	CNAG_03791	_QS[Phospho (STY)]LEHIETGSR_	1	80089.5	80358.6	91444.5	69840.4	51132.5	68396	1.1692	1.10669	1.40814	0.88519	0.675659	0.848232
carbohydrate derivative binding	J9VGM5	858	S	0.650884	0.00202546	Down	CAMKK/ELM protein kinase OS=Cryptococcus neoformans var. grubii serotype A (strain H99 / ATCC 208821 / CBS 10515 / FGSC 9487) OX=235443 GN=CNAG_03791 PE=4 SV=1	CNAG_03791	_MSLDGS[Phospho (STY)]LPR_	1	46457.9	53367.5	47482.3	33000.8	38084.5	38238.3	1.16617	1.26374	1.2572	0.719184	0.865295	0.815397
carbohydrate derivative binding	J9VGM5	854	S	0.399393	0.00204593	Down	CAMKK/ELM protein kinase OS=Cryptococcus neoformans var. grubii serotype A (strain H99 / ATCC 208821 / CBS 10515 / FGSC 9487) OX=235443 GN=CNAG_03791 PE=4 SV=1	CNAG_03791	_MS[Phospho (STY)]LDGS[Phospho (STY)]LPR_	1	24969.6	33516.6	28131.9	11035.6	15362.5	12908.7	1.27735	1.61747	1.518	0.490129	0.71134	0.560983
carbohydrate derivative binding	J9VGM5	784	S	0.458942	0.000607656	Down	CAMKK/ELM protein kinase OS=Cryptococcus neoformans var. grubii serotype A (strain H99 / ATCC 208821 / CBS 10515 / FGSC 9487) OX=235443 GN=CNAG_03791 PE=4 SV=1	CNAG_03791	_RKS[Phospho (STY)]IEAEMEGR_	1	96698	101771	98075.2	59325.2	43676.2	52829.6	1.37698	1.36714	1.47314	0.733443	0.562953	0.639085
carbohydrate derivative binding	J9VGM5	762	S	0.290332	0.000747757	Down	CAMKK/ELM protein kinase OS=Cryptococcus neoformans var. grubii serotype A (strain H99 / ATCC 208821 / CBS 10515 / FGSC 9487) OX=235443 GN=CNAG_03791 PE=4 SV=1	CNAG_03791	_PATSSVS[Phospho (STY)]LDKFK_	1	25904.4	27613.5	34180.6	11179	9222.24	8826.92	1.42715	1.43515	1.98632	0.534705	0.459886	0.41312
carbohydrate derivative binding	J9W435	570	S	0.512476	0.00707042	Down	non-specific serine/threonine protein kinase OS=Cryptococcus neoformans var. grubii serotype A (strain H99 / ATCC 208821 / CBS 10515 / FGSC 9487) OX=235443 GN=CNAG_05558 PE=4 SV=2	CNAG_05558	_SPAIES[Phospho (STY)]PRPR_	1	26690	25030.7	26350.3	24484.3	19535.3	20142.6	1.54187	1.12969	1.65037	0.821671	0.711059	0.682155
carbohydrate derivative binding	J9VGM5	74	S	0.149084	0.000327591	Down	CAMKK/ELM protein kinase OS=Cryptococcus neoformans var. grubii serotype A (strain H99 / ATCC 208821 / CBS 10515 / FGSC 9487) OX=235443 GN=CNAG_03791 PE=4 SV=1	CNAG_03791	_RGS[Phospho (STY)]AQTGTEYSFK_	1	40828.8	37506.1	29542.2	6119.12	5920.71		1.82774	1.58391	1.39497	0.237822	0.239904
carbohydrate derivative binding	J9VSX3	4	S	1.74711	9.87372e-05	Up	ATP-dependent 6-phosphofructokinase OS=Cryptococcus neoformans var. grubii serotype A (strain H99 / ATCC 208821 / CBS 10515 / FGSC 9487) OX=235443 GN=CNAG_04676 PE=3 SV=1	CNAG_04676	_PDS[Phospho (STY)]PAVSPLPK_	1	5.44848e+06	6343556	5.53351e+06	9.81285e+06	9.96902e+06	1.01432e+07	0.704938	0.728675	0.756015	1.20112	1.31021	1.31419
carbohydrate derivative binding	J9VDA1	458	S	1.79354	0.00063845	Up	Aurora kinase OS=Cryptococcus neoformans var. grubii serotype A (strain H99 / ATCC 208821 / CBS 10515 / FGSC 9487) OX=235443 GN=CNAG_00130 PE=3 SV=2	CNAG_00130	_S[Phospho (STY)]PGVGALK_	1	1353631	1.37451e+06	1.12791e+06	2.28447e+06	2.29788e+06	2.10578e+06	0.743763	0.768105	0.645139	1.31686	1.3335	1.21832
carbohydrate derivative binding	J9VGM5	732	S	0.0741465	0.0242591	Down	CAMKK/ELM protein kinase OS=Cryptococcus neoformans var. grubii serotype A (strain H99 / ATCC 208821 / CBS 10515 / FGSC 9487) OX=235443 GN=CNAG_03791 PE=4 SV=1	CNAG_03791	_RLS[Phospho (STY)]SHLVPQAK_	1	382686	411408	377027	3408.08	50575	44616.8	1.94153	1.96903	2.01766	0.0150116	0.232249	0.192296
carbohydrate derivative binding	J9VSX3	26	T	1.58119	0.000106501	Up	ATP-dependent 6-phosphofructokinase OS=Cryptococcus neoformans var. grubii serotype A (strain H99 / ATCC 208821 / CBS 10515 / FGSC 9487) OX=235443 GN=CNAG_04676 PE=3 SV=1	CNAG_04676	_DPEGITEQLQSVST[Phospho (STY)]PPPPPQVQK_	1	2.03063e+06	2308559	2.0368e+06	3.52609e+06	3.33332e+06	3.12615e+06	0.758733	0.765817	0.803637	1.24643	1.26516	1.16971
carbohydrate derivative binding	J9VL88	86	S	1.99741	0.000247488	Up	Heat shock protein OS=Cryptococcus neoformans var. grubii serotype A (strain H99 / ATCC 208821 / CBS 10515 / FGSC 9487) OX=235443 GN=CNAG_07347 PE=3 SV=1	CNAG_07347	_LPVVDPPPS[Phospho (STY)]PPLPLSNSFNAVIR_	1	71670.1	69498.6	61027.9	172545	158294	134485	0.693565	0.614365	0.646712	1.40117	1.29828	1.20478
carbohydrate derivative binding	J9VL65	713	S	0.373992	0.0175396	Down	NAK protein kinase OS=Cryptococcus neoformans var. grubii serotype A (strain H99 / ATCC 208821 / CBS 10515 / FGSC 9487) OX=235443 GN=CNAG_03843 PE=4 SV=2	CNAG_03843	_S[Phospho (STY)]TQVTGTAFR_	0.998766	236169	164712	149058	74013.2	55985.2		1.62213	1.29469	1.03007	0.568129	0.41594
carbohydrate derivative binding	J9VL65	455	S	1.61449	0.0160575	Up	NAK protein kinase OS=Cryptococcus neoformans var. grubii serotype A (strain H99 / ATCC 208821 / CBS 10515 / FGSC 9487) OX=235443 GN=CNAG_03843 PE=4 SV=2	CNAG_03843	_WQQS[Phospho (STY)]PVQAQQKPQMTSSSANTR_	1	16142.9	12936.5	12837	25011.2	21250.8	18231.1	0.850184	0.779699	0.68021	1.47211	1.21061	1.0469
carbohydrate derivative binding	J9VZD0	11	T	2.49972	0.000586759	Up	CDP-diacylglycerol-inositol 3-phosphatidyltransferase OS=Cryptococcus neoformans var. grubii serotype A (strain H99 / ATCC 208821 / CBS 10515 / FGSC 9487) OX=235443 GN=CNAG_05384 PE=3 SV=1	CNAG_05384	_QST[Phospho (STY)]PVPEPEESTSTSTATSIGPAEGELK_	0.961527	96694.9	90009.4	114555	281491	335434	358093	0.506474	0.517603	0.600626	1.17442	1.36433	1.52256
carbohydrate derivative binding	J9VYL9	84	S	0.47617	0.000154863	Down	histidine--tRNA ligase OS=Cryptococcus neoformans var. grubii serotype A (strain H99 / ATCC 208821 / CBS 10515 / FGSC 9487) OX=235443 GN=CNAG_01544 PE=4 SV=2	CNAG_01544	_EGS[Phospho (STY)]ASTSNLLSLK_	0.99999	78394.4	64407.1	69731.3	33900.6	30536.1	28383.9	1.42137	1.26518	1.31196	0.686449	0.617009	0.600517
carbohydrate derivative binding	J9VL65	953	S	1.58504	0.000555486	Up	NAK protein kinase OS=Cryptococcus neoformans var. grubii serotype A (strain H99 / ATCC 208821 / CBS 10515 / FGSC 9487) OX=235443 GN=CNAG_03843 PE=4 SV=2	CNAG_03843	_SSVLS[Phospho (STY)]PPLR_	1	47722.7	45447.4	44583.2	66880.3	69793.9	72400.6	0.771121	0.8404	0.724797	1.20774	1.21986	1.27556
carbohydrate derivative binding	J9W2J0	88	T	0.571515	0.00140456	Down	Elongation factor 1-alpha OS=Cryptococcus neoformans var. grubii serotype A (strain H99 / ATCC 208821 / CBS 10515 / FGSC 9487) OX=235443 GN=CNAG_06125 PE=3 SV=1	CNAG_06125	_YQVT[Phospho (STY)]VIDAPGHR_	0.998671	13580.3	11274.2	11375.6	7345.8	7951.41	7166.36	1.41406	1.29164	1.15889	0.746509	0.782385	0.679781
catalytic activity, acting on a protein	J9VFR6	1129	S	1.69819	0.00186434	Up	CCR4-NOT transcriptional complex subunit CAF120 OS=Cryptococcus neoformans var. grubii serotype A (strain H99 / ATCC 208821 / CBS 10515 / FGSC 9487) OX=235443 GN=CNAG_00777 PE=4 SV=2	CNAG_00777	_S[Phospho (STY)]VS[Phospho (STY)]PPQEEIR_	1	1.46795e+06	1.46188e+06	1.71974e+06	4.06865e+06	4187394	4327558	0.728089	0.661266	0.71894	1.12386	1.10289	1.35352
catalytic activity, acting on a protein	J9VPU4	163	S	5.77704e-05	0.0112345	Down	non-specific serine/threonine protein kinase OS=Cryptococcus neoformans var. grubii serotype A (strain H99 / ATCC 208821 / CBS 10515 / FGSC 9487) OX=235443 GN=CNAG_02962 PE=3 SV=2	CNAG_02962	_RSPPTTQSGPIGSS[Phospho (STY)]RPLS[Phospho (STY)]PPPSR_	0.966595	743489		856566	1	81.9325	94.0934	2.78191		3.18441	2.85102e-06	0.000252174	0.000261989
catalytic activity, acting on a protein	J9VGU0	120	S	0.661558	0.0145478	Down	Arginine N-methyltransferase 2 OS=Cryptococcus neoformans var. grubii serotype A (strain H99 / ATCC 208821 / CBS 10515 / FGSC 9487) OX=235443 GN=CNAG_00434 PE=3 SV=1	CNAG_00434	_SEMLHHALSGTLS[Phospho (STY)]PDATNSIVLR_	1	239453	253438	195539	187793	182768	197260	1.20896	1.23601	1.29518	0.669036	0.919828	0.885463
catalytic activity, acting on a protein	J9VI41	618	S	1.9953	0.0174571	Up	Protein arginine N-methyltransferase OS=Cryptococcus neoformans var. grubii serotype A (strain H99 / ATCC 208821 / CBS 10515 / FGSC 9487) OX=235443 GN=CNAG_02829 PE=3 SV=1	CNAG_02829	_LYQETHS[Phospho (STY)]PTR_	1	4953.47	4896.02	8567.24	13028.8	14896.5	16128.2	0.508311	0.564183	0.870568	1.14811	1.23495	1.49394
catalytic activity, acting on a protein	J9VN27	247	T	1.64592	0.0373374	Up	Vacuolar protein sorting-associated protein 27 OS=Cryptococcus neoformans var. grubii serotype A (strain H99 / ATCC 208821 / CBS 10515 / FGSC 9487) OX=235443 GN=CNAG_02167 PE=3 SV=2	CNAG_02167	_VDAPAPAVPGRT[Phospho (STY)]PR_	1	938.881	1343.48	888.804	2462.95	2942.59	2395.82	0.597196	0.951436	0.623575	1.07396	1.38204	1.11929
catalytic activity, acting on a protein	J9VSB2	309	S	2.24788	0.000441314	Up	CMGC/DYRK/DYRK2 protein kinase OS=Cryptococcus neoformans var. grubii serotype A (strain H99 / ATCC 208821 / CBS 10515 / FGSC 9487) OX=235443 GN=CNAG_04433 PE=4 SV=2	CNAG_04433	_MNS[Phospho (STY)]PKS[Phospho (STY)]PVLPQLDSILPPSPGSAR_	1	97746.8	96108.3	99437.2	289639	236629	242287	0.576439	0.56318	0.65752	1.5078	1.25012	1.28184
catalytic activity, acting on a protein	J9VI41	71	S	2.11892	0.0149666	Up	Protein arginine N-methyltransferase OS=Cryptococcus neoformans var. grubii serotype A (strain H99 / ATCC 208821 / CBS 10515 / FGSC 9487) OX=235443 GN=CNAG_02829 PE=3 SV=1	CNAG_02829	_LC[Carbamidomethyl (C)]LRPIEEEGLS[Phospho (STY)]EEELERR_	1	2019.5	1726.17	3398.51	5220.48	6867.88	6077.51	0.5115	0.490953	0.852376	1.13545	1.4053	1.38948
catalytic activity, acting on a protein	J9VYD5	1212	S	4.11123	0.0250785	Up	CMGC/RCK protein kinase OS=Cryptococcus neoformans var. grubii serotype A (strain H99 / ATCC 208821 / CBS 10515 / FGSC 9487) OX=235443 GN=CNAG_06193 PE=4 SV=2	CNAG_06193	_HDSAPTS[Phospho (STY)]PYGHSK_	0.999687	11676.2	11072.7	13100.5	102758	32624.5	97074.5	0.315366	0.333486	0.383155	1.82475	0.603188	1.81488
catalytic activity, acting on a protein	J9VJJ7	724	T	0.649597	0.00173526	Down	histone deacetylase OS=Cryptococcus neoformans var. grubii serotype A (strain H99 / ATCC 208821 / CBS 10515 / FGSC 9487) OX=235443 GN=CNAG_00660 PE=4 SV=2	CNAG_00660	_TPPSETVTYNPAVT[Phospho (STY)]PTELLHHFSGGH_	1	38731.5	32138.7	33997.4	20013	19184.8	21824.2	1.31691	1.12731	1.14979	0.793202	0.731985	0.809468
catalytic activity, acting on a protein	J9VSQ1	437	S	0.0473009	0.000128767	Down	STE/STE11/BCK1 protein kinase OS=Cryptococcus neoformans var. grubii serotype A (strain H99 / ATCC 208821 / CBS 10515 / FGSC 9487) OX=235443 GN=CNAG_04755 PE=4 SV=1	CNAG_04755	_GELS[Phospho (STY)]AS[Phospho (STY)]DWS[Phospho (STY)]DLGHEAEDWSAPGLSR_	1	121609	107436	106059	8723.05	4241.35	5573.61	2.25876	1.85505	2.05141	0.135245	0.0669046	0.0894714
catalytic activity, acting on a protein	J9VSQ1	435	S	0.155573	0.0340414	Down	STE/STE11/BCK1 protein kinase OS=Cryptococcus neoformans var. grubii serotype A (strain H99 / ATCC 208821 / CBS 10515 / FGSC 9487) OX=235443 GN=CNAG_04755 PE=4 SV=1	CNAG_04755	_GELS[Phospho (STY)]AS[Phospho (STY)]DWS[Phospho (STY)]DLGHEAEDWSAPGLSR_	1	103344	139011	92363	51185.3	4241.35	5573.61	1.71541	2.14502	1.59655	0.709209	0.0597907	0.079958
catalytic activity, acting on a protein	J9VYG0	672	S	1.82436	0.0355722	Up	E3 SUMO-protein ligase PIAS1 OS=Cryptococcus neoformans var. grubii serotype A (strain H99 / ATCC 208821 / CBS 10515 / FGSC 9487) OX=235443 GN=CNAG_06223 PE=3 SV=1	CNAG_06223	_ETTSNVIRSPSTS[Phospho (STY)]SWPGLSTAGIGGVSGR_	0.869331		17907.2	21900	24525.8	36763.2	24561.4		0.666043	0.748548	1.10286	1.61457	1.15366
catalytic activity, acting on a protein	J9VPU4	318	S	0.340392	0.000866021	Down	non-specific serine/threonine protein kinase OS=Cryptococcus neoformans var. grubii serotype A (strain H99 / ATCC 208821 / CBS 10515 / FGSC 9487) OX=235443 GN=CNAG_02962 PE=3 SV=2	CNAG_02962	_TGWQTGMQS[Phospho (STY)]GR_	1	96757.5	104164	84798.9	39342.7	42222.2	32307.1	1.7398	1.43338	1.51497	0.539027	0.624498	0.432283
catalytic activity, acting on a protein	J9VL65	455	S	1.61449	0.0160575	Up	NAK protein kinase OS=Cryptococcus neoformans var. grubii serotype A (strain H99 / ATCC 208821 / CBS 10515 / FGSC 9487) OX=235443 GN=CNAG_03843 PE=4 SV=2	CNAG_03843	_WQQS[Phospho (STY)]PVQAQQKPQMTSSSANTR_	1	16142.9	12936.5	12837	25011.2	21250.8	18231.1	0.850184	0.779699	0.68021	1.47211	1.21061	1.0469
catalytic activity, acting on a protein	J9VED5	362	S	0.305324	0.0104339	Down	CK1/CK1/CK1-G protein kinase OS=Cryptococcus neoformans var. grubii serotype A (strain H99 / ATCC 208821 / CBS 10515 / FGSC 9487) OX=235443 GN=CNAG_00556 PE=3 SV=1	CNAG_00556	_NGS[Phospho (STY)]AANQPSPSKPR_	1	19464.2	10344.5	11453.1	5271.56	5075.86	2988.7	2.17045	1.25337	1.23807	0.584768	0.517056	0.321562
catalytic activity, acting on a protein	J9VRC4	629	S	1.80696	0.00498338	Up	non-specific serine/threonine protein kinase OS=Cryptococcus neoformans var. grubii serotype A (strain H99 / ATCC 208821 / CBS 10515 / FGSC 9487) OX=235443 GN=CNAG_05005 PE=4 SV=1	CNAG_05005	_NDPTLGQVSYS[Phospho (STY)]PPFALSSTPPFAMQVPR_	0.999903	44054.2	38448.1	30288.2	81754.5	89820.6	65624.8	0.785741	0.635125	0.674304	1.15811	1.48131	1.14648
catalytic activity, acting on a protein	J9VPU4	42	S	0.466007	0.0418298	Down	non-specific serine/threonine protein kinase OS=Cryptococcus neoformans var. grubii serotype A (strain H99 / ATCC 208821 / CBS 10515 / FGSC 9487) OX=235443 GN=CNAG_02962 PE=3 SV=2	CNAG_02962	_EAFLDDS[Phospho (STY)]PRR_	1	157547	142248	136862	95477.7	96121.5	47973.6	1.67397	1.15667	1.44484	0.772987	0.840107	0.379312
catalytic activity, acting on a protein	J9VED5	456	S	0.54848	0.00156987	Down	CK1/CK1/CK1-G protein kinase OS=Cryptococcus neoformans var. grubii serotype A (strain H99 / ATCC 208821 / CBS 10515 / FGSC 9487) OX=235443 GN=CNAG_00556 PE=3 SV=1	CNAG_00556	_GGNTAANS[Phospho (STY)]QQLGEGDYHQENK_	1	83535.7	69021.8	95474	50441.2	46335.3	46855.7	1.29852	1.16579	1.4387	0.779996	0.657965	0.702759
catalytic activity, acting on a protein	J9VS13	26	S	0.27643	6.05956e-05	Down	Sentrin/sumo-specific protease OS=Cryptococcus neoformans var. grubii serotype A (strain H99 / ATCC 208821 / CBS 10515 / FGSC 9487) OX=235443 GN=CNAG_05230 PE=3 SV=2	CNAG_05230	_IVS[Phospho (STY)]YTRPK_	1	96400.7	100099	86836.7	26760.8	24807.6	21158.9	1.50214	1.50115	1.6081	0.457464	0.449042	0.368218
catalytic activity, acting on a protein	J9VS13	11	S	0.525843	0.0207105	Down	Sentrin/sumo-specific protease OS=Cryptococcus neoformans var. grubii serotype A (strain H99 / ATCC 208821 / CBS 10515 / FGSC 9487) OX=235443 GN=CNAG_05230 PE=3 SV=2	CNAG_05230	_S[Phospho (STY)]SDLQFPNPK_	0.999861	70415.4	81311.7	78863.6	43635.7	31941.1		1.06337	1.18177	1.41538	0.722916	0.560324
catalytic activity, acting on a protein	J9VFR6	1650	S	0.395769	0.00192652	Down	CCR4-NOT transcriptional complex subunit CAF120 OS=Cryptococcus neoformans var. grubii serotype A (strain H99 / ATCC 208821 / CBS 10515 / FGSC 9487) OX=235443 GN=CNAG_00777 PE=4 SV=2	CNAG_00777	_NRGS[Phospho (STY)]SGEDLSQR_	0.998488	23405.4	17411.4	22536.7	15002.2	12891	12472.4	1.92884	1.3086	1.56541	0.688532	0.564133	0.648155
catalytic activity, acting on a protein	J9VVQ2	249	S	0.534073	0.00227375	Down	AGC/Akt protein kinase OS=Cryptococcus neoformans var. grubii serotype A (strain H99 / ATCC 208821 / CBS 10515 / FGSC 9487) OX=235443 GN=CNAG_06301 PE=4 SV=1	CNAG_06301	_SSS[Phospho (STY)]GLGVGAISR_	1	1.3098e+06	1.1465e+06	1.12064e+06	994853	863392	886552	1.44137	1.36228	1.35112	0.87564	0.657425	0.685888
catalytic activity, acting on a protein	J9VG82	190	S	0.560245	0.00269616	Down	26S proteasome regulatory subunit N11 OS=Cryptococcus neoformans var. grubii serotype A (strain H99 / ATCC 208821 / CBS 10515 / FGSC 9487) OX=235443 GN=CNAG_07028 PE=4 SV=1	CNAG_07028	_QTTSNIGHLNKPS[Phospho (STY)]IQALIHGLNR_	0.999993	3309.45	3618.01	3330.01		1499.74	1601.54	1.16535	1.24905	1.06845		0.630466	0.670366
catalytic activity, acting on a protein	J9VTB5	378	T	0.549399	0.00419694	Down	Dual specificity phosphatase 12 OS=Cryptococcus neoformans var. grubii serotype A (strain H99 / ATCC 208821 / CBS 10515 / FGSC 9487) OX=235443 GN=CNAG_01203 PE=1 SV=2	CNAG_01203	_T[Phospho (STY)]PSGASISSQR_	1	248408	279312	253075	178856	157170	164947	1.16202	1.55151	1.26992	0.760857	0.653068	0.77458
catalytic activity, acting on a protein	J9VTB5	612	T	0.400029	0.00312975	Down	Dual specificity phosphatase 12 OS=Cryptococcus neoformans var. grubii serotype A (strain H99 / ATCC 208821 / CBS 10515 / FGSC 9487) OX=235443 GN=CNAG_01203 PE=1 SV=2	CNAG_01203	_FSSLAMT[Phospho (STY)]PKDEKEETK_	1	348273	300264	266816	177808	147464	103361	1.55376	1.59068	1.27689	0.721384	0.584372	0.462906
catalytic activity, acting on a protein	J9VFR6	733	T	0.452799	0.0471043	Down	CCR4-NOT transcriptional complex subunit CAF120 OS=Cryptococcus neoformans var. grubii serotype A (strain H99 / ATCC 208821 / CBS 10515 / FGSC 9487) OX=235443 GN=CNAG_00777 PE=4 SV=2	CNAG_00777	_SLT[Phospho (STY)]PITER_	1	111034	82393.1	67555.2	47237.6	59645.8	82623.7	2.10674	1.42573	1.08036	0.499151	0.600965	0.988569
catalytic activity, acting on a protein	J9VGM5	858	S	0.650884	0.00202546	Down	CAMKK/ELM protein kinase OS=Cryptococcus neoformans var. grubii serotype A (strain H99 / ATCC 208821 / CBS 10515 / FGSC 9487) OX=235443 GN=CNAG_03791 PE=4 SV=1	CNAG_03791	_MSLDGS[Phospho (STY)]LPR_	1	46457.9	53367.5	47482.3	33000.8	38084.5	38238.3	1.16617	1.26374	1.2572	0.719184	0.865295	0.815397
catalytic activity, acting on a protein	T2BP03	968	S	3.43352	0.0129866	Up	ubiquitinyl hydrolase 1 OS=Cryptococcus neoformans var. grubii serotype A (strain H99 / ATCC 208821 / CBS 10515 / FGSC 9487) OX=235443 GN=CNAG_05650 PE=3 SV=1	CNAG_05650	_IFDVS[Phospho (STY)]PSGR_	0.998902	6881.48	7329.47	2539.77	19020.6	23417	23489.9	0.580577	0.491086	0.224185	1.2414	1.5815	1.62641
catalytic activity, acting on a protein	J9VKK7	39	S	1.78288	0.0306936	Up	FK506-binding protein OS=Cryptococcus neoformans var. grubii serotype A (strain H99 / ATCC 208821 / CBS 10515 / FGSC 9487) OX=235443 GN=CNAG_01148 PE=3 SV=2	CNAG_01148	_RDFQITNAALGEELRS[Phospho (STY)]K_	1	13302.4		11180	4178.89	8178.66		0.710226		0.693164	1.30187	1.2002
catalytic activity, acting on a protein	J9VSB2	312	S	2.21118	0.000509509	Up	CMGC/DYRK/DYRK2 protein kinase OS=Cryptococcus neoformans var. grubii serotype A (strain H99 / ATCC 208821 / CBS 10515 / FGSC 9487) OX=235443 GN=CNAG_04433 PE=4 SV=2	CNAG_04433	_MNS[Phospho (STY)]PKS[Phospho (STY)]PVLPQLDSILPPSPGSAR_	1	98767.2	97818	101523	289639	236629	242287	0.579827	0.570611	0.668282	1.50099	1.24448	1.27605
catalytic activity, acting on a protein	J9VQ95	116	S	4.4958	0.000214424	Up	Wee protein kinase OS=Cryptococcus neoformans var. grubii serotype A (strain H99 / ATCC 208821 / CBS 10515 / FGSC 9487) OX=235443 GN=CNAG_03171 PE=4 SV=1	CNAG_03171	_NDPS[Phospho (STY)]PLAGAGAK_	1	14017.7	10907	13279.2	94851.2	86871.8	64749.3	0.389096	0.312067	0.281842	1.52542	1.61277	1.28121
catalytic activity, acting on a protein	J9VQ95	93	S	5.60492	0.00666848	Up	Wee protein kinase OS=Cryptococcus neoformans var. grubii serotype A (strain H99 / ATCC 208821 / CBS 10515 / FGSC 9487) OX=235443 GN=CNAG_03171 PE=4 SV=1	CNAG_03171	_HKLS[Phospho (STY)]PS[Phospho (STY)]PS[Phospho (STY)]PK_	1	852.628	1152.9	3383.26	14323.8	16009.6	9725.16	0.148246	0.206622	0.449791	1.44294	1.86173	1.20538
catalytic activity, acting on a protein	J9VNH7	396	S	1.62986	0.00575185	Up	Nuclear envelope-endoplasmic reticulum network protein OS=Cryptococcus neoformans var. grubii serotype A (strain H99 / ATCC 208821 / CBS 10515 / FGSC 9487) OX=235443 GN=CNAG_01178 PE=4 SV=1	CNAG_01178	_SVTFDPSIPPASPDSS[Phospho (STY)]DIAPSSIKPHK_	0.978355	417921	528396	442123	880364	1.05415e+06		0.766075	0.844528	0.803584	1.20962	1.41358
catalytic activity, acting on a protein	J9VSH5	538	S	0.166979	0.000133736	Down	IKS protein kinase OS=Cryptococcus neoformans var. grubii serotype A (strain H99 / ATCC 208821 / CBS 10515 / FGSC 9487) OX=235443 GN=CNAG_06809 PE=4 SV=1	CNAG_06809	_RNS[Phospho (STY)]VVVNDGHLNADATASNNVLLPFFPSPK_	1	91755	77024.2	111412	16784.7	14613.6	12119.8	2.03308	1.42786	1.61498	0.258851	0.321346	0.267374
catalytic activity, acting on a protein	J9VSB2	798	T	0.407169	0.00184487	Down	CMGC/DYRK/DYRK2 protein kinase OS=Cryptococcus neoformans var. grubii serotype A (strain H99 / ATCC 208821 / CBS 10515 / FGSC 9487) OX=235443 GN=CNAG_04433 PE=4 SV=2	CNAG_04433	_LT[Phospho (STY)]PSSIPFFR_	1	400487	413487	353798	216902	193748	141389	1.45821	1.49599	1.44443	0.697161	0.631979	0.461847
catalytic activity, acting on a protein	J9VT53	22	T	0.484318	0.03556	Down	Cytoplasmic protein OS=Cryptococcus neoformans var. grubii serotype A (strain H99 / ATCC 208821 / CBS 10515 / FGSC 9487) OX=235443 GN=CNAG_03376 PE=4 SV=2	CNAG_03376	_DRPNHIALPTGSSTPPGT[Phospho (STY)]ISTNPSSPR_	0.989776	36084.9	28155	37965	12055.6	15437	22402.7	1.24594	1.12702	1.72351	0.445036	0.64014	0.898819
catalytic activity, acting on a protein	J9VNH7	559	S	2.31423	0.00591718	Up	Nuclear envelope-endoplasmic reticulum network protein OS=Cryptococcus neoformans var. grubii serotype A (strain H99 / ATCC 208821 / CBS 10515 / FGSC 9487) OX=235443 GN=CNAG_01178 PE=4 SV=1	CNAG_01178	_GAVVEKPAAIPAINPSS[Phospho (STY)]PHTAGNIVER_	1		72112.1	77162.5	201927	253503	213653		0.467998	0.569476	1.12658	1.38033	1.09453
catalytic activity, acting on a protein	J9VJX2	697	S	0.198387	0.00415002	Down	PAN2-PAN3 deadenylation complex catalytic subunit PAN2 OS=Cryptococcus neoformans var. grubii serotype A (strain H99 / ATCC 208821 / CBS 10515 / FGSC 9487) OX=235443 GN=PAN2 PE=3 SV=1	PAN2	_LS[Phospho (STY)]FSDILR_	0.996309	1457.39	1437.96	1407.08	320.359	111.99	186.855	1.43826	1.45255	1.6229	0.4451	0.166071	0.284293
catalytic activity, acting on a protein	J9VPU4	353	T	0.641401	0.0271273	Down	non-specific serine/threonine protein kinase OS=Cryptococcus neoformans var. grubii serotype A (strain H99 / ATCC 208821 / CBS 10515 / FGSC 9487) OX=235443 GN=CNAG_02962 PE=3 SV=2	CNAG_02962	_QLSTSSSNPTPMATHEPSLAST[Phospho (STY)]PLGR_	0.991375	332316	411780	387222	332409	287770	231201	1.20428	1.142	1.39423	0.917868	0.857822	0.623479
catalytic activity, acting on a protein	J9VVQ2	86	S	2.08935	0.00125746	Up	AGC/Akt protein kinase OS=Cryptococcus neoformans var. grubii serotype A (strain H99 / ATCC 208821 / CBS 10515 / FGSC 9487) OX=235443 GN=CNAG_06301 PE=4 SV=1	CNAG_06301	_TSS[Phospho (STY)]PAGGQQPGLR_	1	710905	609747	529267	1.93511e+06	1.85227e+06	1.76811e+06	0.667834	0.618486	0.544742	1.45398	1.20401	1.16774
catalytic activity, acting on a protein	J9VLX8	307	S	0.576068	0.000360789	Down	STE/STE7/MKK protein kinase OS=Cryptococcus neoformans var. grubii serotype A (strain H99 / ATCC 208821 / CBS 10515 / FGSC 9487) OX=235443 GN=CNAG_02357 PE=4 SV=2	CNAG_02357	_QS[Phospho (STY)]LDLPR_	1	27460.3	26600.2	27078.1	26726.6	26984.9	22639.2	1.33714	1.38625	1.34588	0.798322	0.83525	0.710609
catalytic activity, acting on a protein	J9VWK9	326	S	1.55426	0.000181087	Up	proteasome endopeptidase complex OS=Cryptococcus neoformans var. grubii serotype A (strain H99 / ATCC 208821 / CBS 10515 / FGSC 9487) OX=235443 GN=CNAG_05770 PE=4 SV=1	CNAG_05770	_EAAAGS[Phospho (STY)]PMAVEA_	1	91990.6	95367.6	90783.2	155965	124567	147796	0.814973	0.803892	0.734325	1.22835	1.22136	1.20776
catalytic activity, acting on a protein	J9VNR6	860	S	0.457235	0.0239671	Down	CCR4-NOT transcription complex subunit 4 OS=Cryptococcus neoformans var. grubii serotype A (strain H99 / ATCC 208821 / CBS 10515 / FGSC 9487) OX=235443 GN=CNAG_03839 PE=4 SV=1	CNAG_03839	_GQS[Phospho (STY)]PAPLTAHGYR_	1	64726.2	58667.4	41295.5	15909.3	17841.8		1.33125	1.28519	0.870176	0.502182	0.560622
catalytic activity, acting on a protein	J9VNR6	670	S	0.473765	0.0114348	Down	CCR4-NOT transcription complex subunit 4 OS=Cryptococcus neoformans var. grubii serotype A (strain H99 / ATCC 208821 / CBS 10515 / FGSC 9487) OX=235443 GN=CNAG_03839 PE=4 SV=1	CNAG_03839	_S[Phospho (STY)]VADLNLR_	1	90547.6	94583.1	95577.6	37281.4	31297.8	21642.1	1.19557	1.33016	1.29294	0.755477	0.631341	0.42234
catalytic activity, acting on a protein	J9VWM1	484	S	1.76617	0.00511659	Up	CAMK/CAMK1/CAMK1-CMK protein kinase OS=Cryptococcus neoformans var. grubii serotype A (strain H99 / ATCC 208821 / CBS 10515 / FGSC 9487) OX=235443 GN=CNAG_05439 PE=3 SV=2	CNAG_05439	_GIMGKLS[Phospho (STY)]L_	1	5039.97	4245.76	4773.41	12936.8	13295	13333.2	0.644493	0.584433	0.824202	1.16794	1.24979	1.20844
catalytic activity, acting on a protein	J9VSB2	713	S	0.172036	0.00029411	Down	CMGC/DYRK/DYRK2 protein kinase OS=Cryptococcus neoformans var. grubii serotype A (strain H99 / ATCC 208821 / CBS 10515 / FGSC 9487) OX=235443 GN=CNAG_04433 PE=4 SV=2	CNAG_04433	_KWS[Phospho (STY)]FSSALNLK_	1	51471.7	43380.9	42812.6		9870.91	8371.18	1.7228	1.44278	1.60674		0.295976	0.251364
catalytic activity, acting on a protein	J9VE53	631	S	1.56239	0.014845	Up	Ubiquitin carboxyl-terminal hydrolase Ubp16 OS=Cryptococcus neoformans var. grubii serotype A (strain H99 / ATCC 208821 / CBS 10515 / FGSC 9487) OX=235443 GN=CNAG_00455 PE=4 SV=2	CNAG_00455	_PAIHAAAPVEASSFYTS[Phospho (STY)]PIAR_	0.999999	31439.2	32926.9	42737.2	52580.5	45173.5	41549.8	0.71276	0.766094	0.90841	1.43336	1.21267	1.0838
catalytic activity, acting on a protein	J9W123	285	S	3.6392	0.000166995	Up	Biotin-[acetyl-CoA-carboxylase] ligase OS=Cryptococcus neoformans var. grubii serotype A (strain H99 / ATCC 208821 / CBS 10515 / FGSC 9487) OX=235443 GN=CNAG_01565 PE=4 SV=1	CNAG_01565	_SLVDS[Phospho (STY)]DKEDPALLLHPTHPSPLFFLSHPNLPQLPEAAVNKPELR_	0.99344		45689.6	49358.2	248408	227836	228484		0.349402	0.343974	1.37009	1.20613	1.20879
catalytic activity, acting on a protein	J9VLX8	294	S	1.50277	0.00424695	Up	STE/STE7/MKK protein kinase OS=Cryptococcus neoformans var. grubii serotype A (strain H99 / ATCC 208821 / CBS 10515 / FGSC 9487) OX=235443 GN=CNAG_02357 PE=4 SV=2	CNAG_02357	_ES[Phospho (STY)]PSASLC[Carbamidomethyl (C)]GGSAR_	1	737943	781945	844171	1.79366e+06	2.00246e+06	1998660	0.693614	0.786604	0.809921	1.03418	1.19641	1.21096
catalytic activity, acting on a protein	J9VGM5	74	S	0.149084	0.000327591	Down	CAMKK/ELM protein kinase OS=Cryptococcus neoformans var. grubii serotype A (strain H99 / ATCC 208821 / CBS 10515 / FGSC 9487) OX=235443 GN=CNAG_03791 PE=4 SV=1	CNAG_03791	_RGS[Phospho (STY)]AQTGTEYSFK_	1	40828.8	37506.1	29542.2	6119.12	5920.71		1.82774	1.58391	1.39497	0.237822	0.239904
catalytic activity, acting on a protein	J9VGM5	732	S	0.0741465	0.0242591	Down	CAMKK/ELM protein kinase OS=Cryptococcus neoformans var. grubii serotype A (strain H99 / ATCC 208821 / CBS 10515 / FGSC 9487) OX=235443 GN=CNAG_03791 PE=4 SV=1	CNAG_03791	_RLS[Phospho (STY)]SHLVPQAK_	1	382686	411408	377027	3408.08	50575	44616.8	1.94153	1.96903	2.01766	0.0150116	0.232249	0.192296
catalytic activity, acting on a protein	J9VGM5	762	S	0.290332	0.000747757	Down	CAMKK/ELM protein kinase OS=Cryptococcus neoformans var. grubii serotype A (strain H99 / ATCC 208821 / CBS 10515 / FGSC 9487) OX=235443 GN=CNAG_03791 PE=4 SV=1	CNAG_03791	_PATSSVS[Phospho (STY)]LDKFK_	1	25904.4	27613.5	34180.6	11179	9222.24	8826.92	1.42715	1.43515	1.98632	0.534705	0.459886	0.41312
catalytic activity, acting on a protein	J9VHK4	2035	S	2.57397	0.0241834	Up	AGC protein kinase OS=Cryptococcus neoformans var. grubii serotype A (strain H99 / ATCC 208821 / CBS 10515 / FGSC 9487) OX=235443 GN=CNAG_03024 PE=4 SV=2	CNAG_03024	_VHS[Phospho (STY)]PDVPPPAPSSR_	1	17379.4	18361.2	14068.4	50500.7	64915.9	64677.4	0.612095	0.658838	0.356839	0.963592	1.39834	1.82791
catalytic activity, acting on a protein	J9VHK4	592	S	4.02448	0.0139519	Up	AGC protein kinase OS=Cryptococcus neoformans var. grubii serotype A (strain H99 / ATCC 208821 / CBS 10515 / FGSC 9487) OX=235443 GN=CNAG_03024 PE=4 SV=2	CNAG_03024	_SDSASVATSPS[Phospho (STY)]R_	0.98986	6283.98	3258.41	6973.46		37470.4	20342.2	0.570463	0.301364	0.455916		2.08046	1.48186
catalytic activity, acting on a protein	J9VHK4	320	S	2.03534	0.0112633	Up	AGC protein kinase OS=Cryptococcus neoformans var. grubii serotype A (strain H99 / ATCC 208821 / CBS 10515 / FGSC 9487) OX=235443 GN=CNAG_03024 PE=4 SV=2	CNAG_03024	_TSSVSIS[Phospho (STY)]PAK_	1	14726.6	14269.5	13160.3	43559.8	49431.4	31181.8	0.716907	0.70772	0.461392	1.14883	1.47177	1.21809
catalytic activity, acting on a protein	J9VGM5	784	S	0.458942	0.000607656	Down	CAMKK/ELM protein kinase OS=Cryptococcus neoformans var. grubii serotype A (strain H99 / ATCC 208821 / CBS 10515 / FGSC 9487) OX=235443 GN=CNAG_03791 PE=4 SV=1	CNAG_03791	_RKS[Phospho (STY)]IEAEMEGR_	1	96698	101771	98075.2	59325.2	43676.2	52829.6	1.37698	1.36714	1.47314	0.733443	0.562953	0.639085
catalytic activity, acting on a protein	J9VWL3	2	S	0.163382	0.00397205	Down	Phosphatidylinositol glycan, class S OS=Cryptococcus neoformans var. grubii serotype A (strain H99 / ATCC 208821 / CBS 10515 / FGSC 9487) OX=235443 GN=CNAG_05775 PE=3 SV=2	CNAG_05775	_S[Phospho (STY)]IC[Carbamidomethyl (C)]APHPAPR_	1	34096.1	28371.4	30492.2	6688.34	4533.3	11840.6	2.11436	2.18635	1.86748	0.265632	0.188767	0.553374
catalytic activity, acting on a protein	J9VGM5	854	S	0.399393	0.00204593	Down	CAMKK/ELM protein kinase OS=Cryptococcus neoformans var. grubii serotype A (strain H99 / ATCC 208821 / CBS 10515 / FGSC 9487) OX=235443 GN=CNAG_03791 PE=4 SV=1	CNAG_03791	_MS[Phospho (STY)]LDGS[Phospho (STY)]LPR_	1	24969.6	33516.6	28131.9	11035.6	15362.5	12908.7	1.27735	1.61747	1.518	0.490129	0.71134	0.560983
catalytic activity, acting on a protein	J9VJJ2	1424	S	0.133061	0.0104543	Down	STE/STE11/CDC15 protein kinase OS=Cryptococcus neoformans var. grubii serotype A (strain H99 / ATCC 208821 / CBS 10515 / FGSC 9487) OX=235443 GN=CNAG_06845 PE=4 SV=2	CNAG_06845	_TLS[Phospho (STY)]ENVATDVLHPAPPVAPLPSIVSR_	0.997924	84948.3	112905	68983.6	92275.6	56703	37480.1	1.75997	4.96253	4.95085	0.821059	0.37666	0.355546
catalytic activity, acting on a protein	J9VL01	34	S	0.4838	0.0462851	Down	Histone-lysine N-methyltransferase, H3 lysine-4 specific OS=Cryptococcus neoformans var. grubii serotype A (strain H99 / ATCC 208821 / CBS 10515 / FGSC 9487) OX=235443 GN=CNAG_01243 PE=4 SV=2	CNAG_01243	_GLAS[Phospho (STY)]PSAFR_	1	72919.5	68837.9	55352.5	46589.1	37197.3	16424.4	1.11876	1.83602	1.17905	0.693836	0.873623	0.432487
catalytic activity, acting on a protein	J9VLX8	265	S	0.19092	0.00327252	Down	STE/STE7/MKK protein kinase OS=Cryptococcus neoformans var. grubii serotype A (strain H99 / ATCC 208821 / CBS 10515 / FGSC 9487) OX=235443 GN=CNAG_02357 PE=4 SV=2	CNAG_02357	_AGS[Phospho (STY)]LMSDSSR_	0.999733	120947	111385	105487	31759.5	53090	20445	2.09317	2.06309	1.86349	0.337166	0.584042	0.228082
catalytic activity, acting on a protein	J9VLX8	254	S	0.584704	0.00646105	Down	STE/STE7/MKK protein kinase OS=Cryptococcus neoformans var. grubii serotype A (strain H99 / ATCC 208821 / CBS 10515 / FGSC 9487) OX=235443 GN=CNAG_02357 PE=4 SV=2	CNAG_02357	_FETES[Phospho (STY)]DRGGAR_	1	31803.4	28352.6	26984.3	33892	23704.1	25729.2	1.43074	1.3651	1.23912	0.93529	0.677849	0.746121
catalytic activity, acting on a protein	J9VR32	104	T	11.6099	0.00105103	Up	rRNA 2'-O-methyltransferase fibrillarin OS=Cryptococcus neoformans var. grubii serotype A (strain H99 / ATCC 208821 / CBS 10515 / FGSC 9487) OX=235443 GN=CNAG_06919 PE=3 SV=1	CNAG_06919	_NMT[Phospho (STY)]PGESVYGEK_	1	20289.2	10783.9	32822.9	224358	269952	219212	0.151001	0.0884996	0.240308	1.7692	2.12466	1.67665
catalytic activity, acting on a protein	J9VJ52	65	S	0.42118	0.00268647	Down	Methionine aminopeptidase OS=Cryptococcus neoformans var. grubii serotype A (strain H99 / ATCC 208821 / CBS 10515 / FGSC 9487) OX=235443 GN=CNAG_03926 PE=3 SV=2	CNAG_03926	_PVYPLS[Phospho (STY)]PK_	1	24363.6	21742.3	23482.1	8467.07	11301.5	7776.92	1.43754	1.38497	1.35726	0.5312	0.746235	0.483
catalytic activity, acting on a protein	J9W0E6	254	Y	0.572823	0.0165917	Down	Protein bir1 OS=Cryptococcus neoformans var. grubii serotype A (strain H99 / ATCC 208821 / CBS 10515 / FGSC 9487) OX=235443 GN=CNAG_04708 PE=4 SV=1	CNAG_04708	_GTAIAPPEPSEPENAEY[Phospho (STY)]HSDAAEKT[Phospho (STY)]DVEK_	1		382694	391551	352949	357857	464265		1.26677	1.49204	0.750281	0.709622	0.910559
catalytic activity, acting on a protein	J9VRC4	421	T	1.57539	0.00286903	Up	non-specific serine/threonine protein kinase OS=Cryptococcus neoformans var. grubii serotype A (strain H99 / ATCC 208821 / CBS 10515 / FGSC 9487) OX=235443 GN=CNAG_05005 PE=4 SV=1	CNAG_05005	_LST[Phospho (STY)]PPSRPTPTR_	0.967493	178954	181400	150505	315420	334914	288270	0.770695	0.723553	0.809063	1.07888	1.33368	1.21604
catalytic activity, acting on a protein	J9VT74	1429	S	0.636302	0.0368872	Down	HECT-type E3 ubiquitin transferase OS=Cryptococcus neoformans var. grubii serotype A (strain H99 / ATCC 208821 / CBS 10515 / FGSC 9487) OX=235443 GN=CNAG_01251 PE=3 SV=1	CNAG_01251	_EVAAESSSAIAPS[Phospho (STY)]PLPSTFEPSVSSTSK_	0.997404	28878	26738.3	22030.7		43570.3	35661	1.49506	1.17591	1.32899		0.747274	0.949518
catalytic activity, acting on a protein	J9VT74	715	S	0.516307	0.000640261	Down	HECT-type E3 ubiquitin transferase OS=Cryptococcus neoformans var. grubii serotype A (strain H99 / ATCC 208821 / CBS 10515 / FGSC 9487) OX=235443 GN=CNAG_01251 PE=3 SV=1	CNAG_01251	_DSSDRS[Phospho (STY)]PSDLISALQANR_	0.983941	32266.2	41432.3	25780.3	26567.1	51548	35122.5	1.47837	1.61259	1.37634	0.696433	0.782428	0.827634
catalytic activity, acting on a protein	J9VSB2	682	S	0.654879	0.040278	Down	CMGC/DYRK/DYRK2 protein kinase OS=Cryptococcus neoformans var. grubii serotype A (strain H99 / ATCC 208821 / CBS 10515 / FGSC 9487) OX=235443 GN=CNAG_04433 PE=4 SV=2	CNAG_04433	_EPAS[Phospho (STY)]PISSPSESR_	0.999996	253725	314648	254646	176020	265545	183502	1.09719	1.35201	1.23471	0.671919	1.0287	0.711888
catalytic activity, acting on a protein	J9VS24	245	S	0.66286	0.0293913	Down	Ubiquitin-activating enzyme E1-like OS=Cryptococcus neoformans var. grubii serotype A (strain H99 / ATCC 208821 / CBS 10515 / FGSC 9487) OX=235443 GN=CNAG_05896 PE=3 SV=1	CNAG_05896	_KS[Phospho (STY)]LSEEDGPR_	0.998981	4306.26	4537.16	2928.43	2954.15	2004.76	2568.15	1.31918	1.2418	1.01509	0.907281	0.653114	0.810041
catalytic activity, acting on a protein	J9VR66	381	S	0.0975985	0.0261118	Down	RING-type domain-containing protein OS=Cryptococcus neoformans var. grubii serotype A (strain H99 / ATCC 208821 / CBS 10515 / FGSC 9487) OX=235443 GN=CNAG_03543 PE=4 SV=1	CNAG_03543	_AQRS[Phospho (STY)]EEDVDFR_	1	15036.8	11305	14994.5	171.028	1691.91	2635.44	2.18545	1.03052	2.53513	0.0315678	0.190444	0.339286
catalytic activity, acting on a protein	J9VHI5	526	S	0.321671	0.0111695	Down	PP2Cc protein phosphatase OS=Cryptococcus neoformans var. grubii serotype A (strain H99 / ATCC 208821 / CBS 10515 / FGSC 9487) OX=235443 GN=CNAG_03052 PE=3 SV=2	CNAG_03052	_S[Phospho (STY)]EPQEDAYSDAVK_	0.999788	12549.5	18861.3	17794.8	4537.46		6688.13	1.09784	1.54926	1.54968	0.367399		0.532587
catalytic activity, acting on a protein	J9VNW9	878	S	2.23338	0.0217702	Up	Vacuolar membrane protein OS=Cryptococcus neoformans var. grubii serotype A (strain H99 / ATCC 208821 / CBS 10515 / FGSC 9487) OX=235443 GN=CNAG_01016 PE=4 SV=2	CNAG_01016	_SMYIPPVAESVTSHS[Phospho (STY)]PLQDYFNLR_	0.995816		48918.4	52085.9		93610.6	82008		0.606186	0.693704		1.50207	1.40108
catalytic activity, acting on a protein	J9W1R7	596	S	0.613407	0.00856733	Down	protein kinase C OS=Cryptococcus neoformans var. grubii serotype A (strain H99 / ATCC 208821 / CBS 10515 / FGSC 9487) OX=235443 GN=CNAG_01845 PE=3 SV=1	CNAG_01845	_KPVPS[Phospho (STY)]TSTSSSVSTLPSYHSQEAR_	0.986627	30688.2	29809.3	31968.7	26337.8	17892	25520.5	1.25643	1.21241	1.33537	0.864028	0.63201	0.837491
catalytic activity, acting on a protein	J9W0E6	262	T	0.572823	0.0165917	Down	Protein bir1 OS=Cryptococcus neoformans var. grubii serotype A (strain H99 / ATCC 208821 / CBS 10515 / FGSC 9487) OX=235443 GN=CNAG_04708 PE=4 SV=1	CNAG_04708	_GTAIAPPEPSEPENAEY[Phospho (STY)]HSDAAEKT[Phospho (STY)]DVEK_	0.999994		382694	391551	352949	357857	464265		1.26677	1.49204	0.750281	0.709622	0.910559
catalytic activity, acting on a protein	T2BQ21	26	S	0.522485	0.000731582	Down	CMGC/CDK/CDK5 protein kinase OS=Cryptococcus neoformans var. grubii serotype A (strain H99 / ATCC 208821 / CBS 10515 / FGSC 9487) OX=235443 GN=CNAG_08022 PE=3 SV=1	CNAG_08022	_TTS[Phospho (STY)]EIVALK_	1	37131.7	30785.4	35036.7	17411.6	19660.5	16347.8	1.43431	1.24358	1.25978	0.70211	0.73723	0.618033
catalytic activity, acting on a protein	J9VR29	33	T	1.52594	0.00479081	Up	Protein phosphatase methylesterase 1 OS=Cryptococcus neoformans var. grubii serotype A (strain H99 / ATCC 208821 / CBS 10515 / FGSC 9487) OX=235443 GN=CNAG_04152 PE=3 SV=1	CNAG_04152	_APWADEPELVEET[Phospho (STY)]DEEDEQLDNIGELKPITVGPSK_	1	42347.1	48405.1	43163.5	67430.4	59977.3	45959.5	0.759168	0.834895	0.816677	1.30163	1.31179	1.06521
catalytic activity, acting on a protein	J9VN57	430	S	2.02673	0.0426699	Up	Autophagy-related protein 4 OS=Cryptococcus neoformans var. grubii serotype A (strain H99 / ATCC 208821 / CBS 10515 / FGSC 9487) OX=235443 GN=CNAG_02662 PE=3 SV=1	CNAG_02662	_NTALPPTAQPQPSTQQHTQASNQTTS[Phospho (STY)]PSK_	0.955079	23617.8	39787.2	36432.5	98476.1	104077		0.467966	0.691428	0.824248	1.3532	1.327
catalytic activity, acting on a protein	J9VRC4	689	S	2.65517	7.07738e-05	Up	non-specific serine/threonine protein kinase OS=Cryptococcus neoformans var. grubii serotype A (strain H99 / ATCC 208821 / CBS 10515 / FGSC 9487) OX=235443 GN=CNAG_05005 PE=4 SV=1	CNAG_05005	_FGVS[Phospho (STY)]PGSLQTGALAR_	1	15847.2	16864.4	11669.6	47818.6	48587.7	40142.1	0.546753	0.538893	0.502555	1.31033	1.55004	1.35658
catalytic activity, acting on a protein	J9VEQ9	750	S	0.226121	0.0101251	Down	STE/STE20/YSK protein kinase OS=Cryptococcus neoformans var. grubii serotype A (strain H99 / ATCC 208821 / CBS 10515 / FGSC 9487) OX=235443 GN=CNAG_00405 PE=4 SV=2	CNAG_00405	_SGS[Phospho (STY)]KAEDGHPVGLR_	0.999515	94720.3	76987.4	55205	21236.5	10788.9	12817	2.05225	1.79354	0.960448	0.535893	0.25865	0.292248
catalytic activity, acting on a protein	J9VRC4	983	S	0.664839	0.00249316	Down	non-specific serine/threonine protein kinase OS=Cryptococcus neoformans var. grubii serotype A (strain H99 / ATCC 208821 / CBS 10515 / FGSC 9487) OX=235443 GN=CNAG_05005 PE=4 SV=1	CNAG_05005	_LAESS[Phospho (STY)]GMTTR_	0.999878	58104.6	64098.4	47678.7	43686.5	44057.6	43114.6	1.20605	1.23224	1.23529	0.720193	0.845582	0.876572
catalytic activity, acting on a protein	J9VTL3	1517	S	0.227474	0.0128602	Down	E3 ubiquitin-protein ligase MARCH6 OS=Cryptococcus neoformans var. grubii serotype A (strain H99 / ATCC 208821 / CBS 10515 / FGSC 9487) OX=235443 GN=CNAG_06639 PE=4 SV=1	CNAG_06639	_LGSGGAGPGS[Phospho (STY)]IGGNAEK_	0.998074	16357.7	20114	18336.9	14471.2	17464.5	9153.35	2.02104	3.78283	2.65299	1.07886	0.444248	0.4006
catalytic activity, acting on a protein	J9VDE9	404	S	0.650441	0.0120585	Down	Glutamate carboxypeptidase OS=Cryptococcus neoformans var. grubii serotype A (strain H99 / ATCC 208821 / CBS 10515 / FGSC 9487) OX=235443 GN=CNAG_00176 PE=3 SV=1	CNAG_00176	_ATES[Phospho (STY)]VYGQVPDYTR_	0.988136	125076	119179	145818	70739.7	49594.8	59268.4	1.11021	1.10038	1.29182	0.877454	0.653959	0.746698
catalytic activity, acting on a protein	J9VFR6	903	S	0.268043	0.00145702	Down	CCR4-NOT transcriptional complex subunit CAF120 OS=Cryptococcus neoformans var. grubii serotype A (strain H99 / ATCC 208821 / CBS 10515 / FGSC 9487) OX=235443 GN=CNAG_00777 PE=4 SV=2	CNAG_00777	_PSPHM[Oxidation (M)]QPAPPLPTEPEQPDSDEGLPHPS[Phospho (STY)]ILAFPIAHGQK_	0.999932	30297	26710.4	31093.6	11001.1	11076.7	15329	2.06332	1.65898	1.78482	0.417248	0.400585	0.658311
catalytic activity, acting on a protein	J9VMK9	126	S	0.613082	0.0165734	Down	Histone demethylase JARID1 OS=Cryptococcus neoformans var. grubii serotype A (strain H99 / ATCC 208821 / CBS 10515 / FGSC 9487) OX=235443 GN=CNAG_07411 PE=4 SV=1	CNAG_07411	_S[Phospho (STY)]TSSPSAPHYLR_	0.947072	16425.6	17860	12597.3	9786.72	10227.1	8235.1	1.27021	1.0188	1.51187	0.828223	0.776485	0.725547
catalytic activity, acting on a protein	J9VL65	953	S	1.58504	0.000555486	Up	NAK protein kinase OS=Cryptococcus neoformans var. grubii serotype A (strain H99 / ATCC 208821 / CBS 10515 / FGSC 9487) OX=235443 GN=CNAG_03843 PE=4 SV=2	CNAG_03843	_SSVLS[Phospho (STY)]PPLR_	1	47722.7	45447.4	44583.2	66880.3	69793.9	72400.6	0.771121	0.8404	0.724797	1.20774	1.21986	1.27556
catalytic activity, acting on a protein	J9VPC3	343	S	0.66237	0.020597	Down	AGC/RSK protein kinase OS=Cryptococcus neoformans var. grubii serotype A (strain H99 / ATCC 208821 / CBS 10515 / FGSC 9487) OX=235443 GN=CNAG_04040 PE=4 SV=1	CNAG_04040	_RVVS[Phospho (STY)]APNTK_	1	34671.8	25829.8	26302.5	27394	24989.2	24773.5	1.47421	1.04072	1.21032	0.881873	0.818996	0.766619
catalytic activity, acting on a protein	J9VN27	655	S	2.04016	0.00538097	Up	Vacuolar protein sorting-associated protein 27 OS=Cryptococcus neoformans var. grubii serotype A (strain H99 / ATCC 208821 / CBS 10515 / FGSC 9487) OX=235443 GN=CNAG_02167 PE=3 SV=2	CNAG_02167	_S[Phospho (STY)]GHEQEHAAPQSQPQPQPMVSAK_	1	24228.7	22962.3	29540.7	68432.9	76618.3	87922.4	0.546004	0.576131	0.734279	1.0572	1.27491	1.45528
catalytic activity, acting on a protein	J9VL65	713	S	0.373992	0.0175396	Down	NAK protein kinase OS=Cryptococcus neoformans var. grubii serotype A (strain H99 / ATCC 208821 / CBS 10515 / FGSC 9487) OX=235443 GN=CNAG_03843 PE=4 SV=2	CNAG_03843	_S[Phospho (STY)]TQVTGTAFR_	0.998766	236169	164712	149058	74013.2	55985.2		1.62213	1.29469	1.03007	0.568129	0.41594
catalytic activity, acting on a protein	J9VIW8	117	S	0.501787	0.00149277	Down	AGC/PKA protein kinase OS=Cryptococcus neoformans var. grubii serotype A (strain H99 / ATCC 208821 / CBS 10515 / FGSC 9487) OX=235443 GN=CNAG_00396 PE=4 SV=1	CNAG_00396	_QVQSPVS[Phospho (STY)]R_	1	70162.3	61863.4	54398.8	30398.9	24144.5	28090.4	1.46918	1.28372	1.15862	0.718169	0.591294	0.653287
catalytic activity, acting on a protein	J9W1P3	475	S	1.52279	0.0390764	Up	E3 ubiquitin-protein ligase synoviolin OS=Cryptococcus neoformans var. grubii serotype A (strain H99 / ATCC 208821 / CBS 10515 / FGSC 9487) OX=235443 GN=CNAG_05469 PE=4 SV=2	CNAG_05469	_LSSS[Phospho (STY)]PTPFTLR_	0.998862	69106.4	67804.3	89951.3	102862	106230		0.750765	0.738902	0.977479	1.19633	1.30831
catalytic activity, acting on a protein	J9W0D3	396	T	0.606461	0.00375412	Down	HECT-type E3 ubiquitin transferase OS=Cryptococcus neoformans var. grubii serotype A (strain H99 / ATCC 208821 / CBS 10515 / FGSC 9487) OX=235443 GN=CNAG_04724 PE=4 SV=2	CNAG_04724	_RIT[Phospho (STY)]LPQTIC[Carbamidomethyl (C)]SK_	0.999994	5488.21	5930.88	6124.6	3289.53	3178.51	3173.3	1.1052	1.19722	1.40577	0.732685	0.810805	0.705382
catalytic activity, acting on a protein	J9VDA1	437	S	0.297333	0.00119665	Down	Aurora kinase OS=Cryptococcus neoformans var. grubii serotype A (strain H99 / ATCC 208821 / CBS 10515 / FGSC 9487) OX=235443 GN=CNAG_00130 PE=3 SV=2	CNAG_00130	_PMPS[Phospho (STY)]ES[Phospho (STY)]PMYSPLLASIR_	1	68910.1	61870.3	72940.2	24878.4	18482	15342.3	1.52134	1.3892	1.67631	0.57622	0.430948	0.356658
catalytic activity, acting on a protein	J9VLN6	24	S	1.595	0.00458892	Up	Leucine carboxyl methyltransferase 1 OS=Cryptococcus neoformans var. grubii serotype A (strain H99 / ATCC 208821 / CBS 10515 / FGSC 9487) OX=235443 GN=CNAG_03994 PE=3 SV=2	CNAG_03994	_KHS[Phospho (STY)]PPAPAQHADDAVR_	1	2.11612e+06	1.81603e+06	2354893	4.15933e+06	3.73188e+06	3.89328e+06	0.741509	0.662252	0.86692	1.27046	1.16526	1.18602
catalytic activity, acting on a protein	J9VVW6	9	S	0.115256	0.0015379	Down	Osomolarity two-component system, phosphorelay intermediate protein YPD1 OS=Cryptococcus neoformans var. grubii serotype A (strain H99 / ATCC 208821 / CBS 10515 / FGSC 9487) OX=235443 GN=CNAG_06151 PE=4 SV=1	CNAG_06151	_PDQARS[Phospho (STY)]PS[Phospho (STY)]APATTSNISDR_	0.99614		60543.9	82070.7	8286.08	10406.7	12269.3		1.84757	2.8171	0.236032	0.255847	0.314572
catalytic activity, acting on a protein	J9VV93	63	S	2.58612	0.00278382	Up	Methionine aminopeptidase 2 OS=Cryptococcus neoformans var. grubii serotype A (strain H99 / ATCC 208821 / CBS 10515 / FGSC 9487) OX=235443 GN=CNAG_03289 PE=3 SV=2	CNAG_03289	_S[Phospho (STY)]ATVIQSEPPR_	0.998318	25538	30957	31258.9	79546.1	66351.1	103584	0.465272	0.59183	0.581329	1.35301	1.14696	1.73721
catalytic activity, acting on a protein	J9VVW6	7	S	5.55583	0.000600904	Up	Osomolarity two-component system, phosphorelay intermediate protein YPD1 OS=Cryptococcus neoformans var. grubii serotype A (strain H99 / ATCC 208821 / CBS 10515 / FGSC 9487) OX=235443 GN=CNAG_06151 PE=4 SV=1	CNAG_06151	_PDQARS[Phospho (STY)]PS[Phospho (STY)]APATTSNISDR_	0.999684	16485.3	14950.3	23120.3	114482	147571	115166	0.251625	0.220087	0.382845	1.57316	1.75019	1.42443
catalytic activity, acting on a protein	J9VDA1	458	S	1.79354	0.00063845	Up	Aurora kinase OS=Cryptococcus neoformans var. grubii serotype A (strain H99 / ATCC 208821 / CBS 10515 / FGSC 9487) OX=235443 GN=CNAG_00130 PE=3 SV=2	CNAG_00130	_S[Phospho (STY)]PGVGALK_	1	1353631	1.37451e+06	1.12791e+06	2.28447e+06	2.29788e+06	2.10578e+06	0.743763	0.768105	0.645139	1.31686	1.3335	1.21832
catalytic activity, acting on a protein	J9VSB2	234	S	2.2644	7.42691e-05	Up	CMGC/DYRK/DYRK2 protein kinase OS=Cryptococcus neoformans var. grubii serotype A (strain H99 / ATCC 208821 / CBS 10515 / FGSC 9487) OX=235443 GN=CNAG_04433 PE=4 SV=2	CNAG_04433	_STSATQS[Phospho (STY)]PPRPVHTTSPATQPTR_	0.999999	262789	268429	252157	710689	627933	723833	0.578243	0.586907	0.622136	1.38045	1.2378	1.42887
catalytic activity, acting on a protein	Q56R42	365	S	1.59129	0.00140186	Up	Mitogen-activated protein kinase HOG1 OS=Cryptococcus neoformans var. grubii serotype A (strain H99 / ATCC 208821 / CBS 10515 / FGSC 9487) OX=235443 GN=HOG1 PE=1 SV=1	HOG1	_VMMYSEILDFHNLGDISQNEAEGPVTGEVPAAPAS[Phospho (STY)]_	1	13565.6	14161.6	12182.2	19988.8	19209.7	16912.9	0.763349	0.810489	0.776434	1.2592	1.35911	1.12165
catalytic activity, acting on a protein	J9VGB0	174	S	0.433858	0.00562899	Down	Serine/threonine-protein phosphatase OS=Cryptococcus neoformans var. grubii serotype A (strain H99 / ATCC 208821 / CBS 10515 / FGSC 9487) OX=235443 GN=CNAG_03673 PE=3 SV=1	CNAG_03673	_TES[Phospho (STY)]AAGGFQILDVDNMIQR_	0.999965	23838.2	20197	20161.8	12451.9	10698.4	7531.6	1.58318	1.37564	1.30638	0.74588	0.648735	0.455876
catalytic activity, acting on a protein	J9VMK9	478	S	0.398182	0.00975632	Down	Histone demethylase JARID1 OS=Cryptococcus neoformans var. grubii serotype A (strain H99 / ATCC 208821 / CBS 10515 / FGSC 9487) OX=235443 GN=CNAG_07411 PE=4 SV=1	CNAG_07411	_KALS[Phospho (STY)]EAEYQK_	0.999995	16004.6	19245.7	14498.1	5771.12	9216.89	4932.93	1.33469	1.18392	1.87643	0.526686	0.754654	0.468688
catalytic activity, acting on a protein	J9VSB2	1016	S	0.338294	0.00103648	Down	CMGC/DYRK/DYRK2 protein kinase OS=Cryptococcus neoformans var. grubii serotype A (strain H99 / ATCC 208821 / CBS 10515 / FGSC 9487) OX=235443 GN=CNAG_04433 PE=4 SV=2	CNAG_04433	_KIS[Phospho (STY)]NTVSGAAGEQQQQQHR_	1	97812.6	105473	89617.1	49071.4	32390	33666.7	1.50112	1.60841	1.54213	0.664792	0.445312	0.463524
catalytic activity, acting on a protein	J9VRC6	171	T	0.123308	0.0301666	Down	CAMK/CAMK1 protein kinase OS=Cryptococcus neoformans var. grubii serotype A (strain H99 / ATCC 208821 / CBS 10515 / FGSC 9487) OX=235443 GN=CNAG_04272 PE=3 SV=2	CNAG_04272	_VLDDDKFAILTT[Phospho (STY)]TC[Carbamidomethyl (C)]GTPGYMAPEIFK_	0.999998	2.40936e+06	2.74407e+06	1.95917e+06	44866.6	530517	330032	1.82859	2.07267	1.5023	0.0333194	0.393288	0.239696
catalytic activity, acting on a protein	J9VUC9	17	Y	1.52903	0.0106356	Up	CMGC/CDK/CDC2 protein kinase OS=Cryptococcus neoformans var. grubii serotype A (strain H99 / ATCC 208821 / CBS 10515 / FGSC 9487) OX=235443 GN=CNAG_01664 PE=3 SV=1	CNAG_01664	_VGEGTY[Phospho (STY)]GVVYK_	1	1.71209e+06	1.43978e+06	1.46096e+06	2.23717e+06	2.32734e+06	2.00966e+06	0.94301	0.735903	0.718418	1.29232	1.24051	1.13275
catalytic activity, acting on a protein	J9VUC9	164	T	1.81868	0.000377584	Up	CMGC/CDK/CDC2 protein kinase OS=Cryptococcus neoformans var. grubii serotype A (strain H99 / ATCC 208821 / CBS 10515 / FGSC 9487) OX=235443 GN=CNAG_01664 PE=3 SV=1	CNAG_01664	_TYT[Phospho (STY)]HEVVTLWYR_	1	3.22623e+06	3156395	3550298	5862663	5.71121e+06	5.16309e+06	0.745379	0.676719	0.732314	1.42056	1.27691	1.22071
catalytic activity, acting on a protein	J9VR56	422	S	0.581203	0.00256439	Down	JmjC domain-containing histone demethylation protein 1 OS=Cryptococcus neoformans var. grubii serotype A (strain H99 / ATCC 208821 / CBS 10515 / FGSC 9487) OX=235443 GN=CNAG_03533 PE=3 SV=2	CNAG_03533	_GSDS[Phospho (STY)]REGS[Phospho (STY)]EIRK_	1	4584.92	3427.24	3959.66	2459.36	2006.08	2561.3	1.41056	1.12656	1.25394	0.731381	0.675355	0.796642
catalytic activity, acting on a protein	J9VR56	429	S	2.00193	0.000859779	Up	JmjC domain-containing histone demethylation protein 1 OS=Cryptococcus neoformans var. grubii serotype A (strain H99 / ATCC 208821 / CBS 10515 / FGSC 9487) OX=235443 GN=CNAG_03533 PE=3 SV=2	CNAG_03533	_KEGS[Phospho (STY)]HLPEGDHVR_	1	83614.4	83266.6	99199.9	171096	177007	188758	0.608663	0.647617	0.743305	1.20392	1.40997	1.38914
catalytic activity, acting on a protein	J9VNH4	50	S	0.661546	0.041857	Down	CMGC/CK2 protein kinase OS=Cryptococcus neoformans var. grubii serotype A (strain H99 / ATCC 208821 / CBS 10515 / FGSC 9487) OX=235443 GN=CNAG_05694 PE=1 SV=1	CNAG_05694	_GKYS[Phospho (STY)]EVFESIHLPTDSK_	0.999996	11114.2	11835.2	12763.9	7547.85	9689.58	10907.6	1.08638	1.26761	1.33849	0.628234	0.834635	0.979884
catalytic activity, acting on a protein	J9VSB2	243	S	2.82497	0.0018686	Up	CMGC/DYRK/DYRK2 protein kinase OS=Cryptococcus neoformans var. grubii serotype A (strain H99 / ATCC 208821 / CBS 10515 / FGSC 9487) OX=235443 GN=CNAG_04433 PE=4 SV=2	CNAG_04433	_STSATQSPPRPVHTTS[Phospho (STY)]PATQPTR_	0.999656	17646.5	13541	18080.9	56884.4	46161.5	59707.9	0.521185	0.397391	0.59877	1.48307	1.22136	1.58203
catalytic activity, acting on a protein	J9VR43	694	S	0.256174	0.0184997	Down	CAMK/CAMKL/PASK protein kinase OS=Cryptococcus neoformans var. grubii serotype A (strain H99 / ATCC 208821 / CBS 10515 / FGSC 9487) OX=235443 GN=CNAG_01062 PE=4 SV=2	CNAG_01062	_PGDAIPPKS[Phospho (STY)]PR_	1	225083	241677	419896	98070.1	61284.4	139089	1.47774	1.20529	2.61371	0.491151	0.248527	0.617205
catalytic activity, acting on a protein	J9VR43	216	S	0.116135	0.00184184	Down	CAMK/CAMKL/PASK protein kinase OS=Cryptococcus neoformans var. grubii serotype A (strain H99 / ATCC 208821 / CBS 10515 / FGSC 9487) OX=235443 GN=CNAG_01062 PE=4 SV=2	CNAG_01062	_YYHHLHSHPS[Phospho (STY)]SR_	0.960629	10271.4	8883.95		1347.33	1831.85	1191.93	2.83075	1.85985		0.28325	0.31184	0.222026
catalytic activity, acting on a protein	Q56R42	173	Y	0.3424	0.00375735	Down	Mitogen-activated protein kinase HOG1 OS=Cryptococcus neoformans var. grubii serotype A (strain H99 / ATCC 208821 / CBS 10515 / FGSC 9487) OX=235443 GN=HOG1 PE=1 SV=1	HOG1	_IQDPQM[Oxidation (M)]TGY[Phospho (STY)]VSTR_	1	223862	246578	227064	83761	79302.9	48448	1.33064	1.49068	1.52869	0.557368	0.592675	0.3394
catalytic activity, acting on a protein	J9VLG1	590	S	0.44436	0.00371641	Down	Rab-GAP TBC domain-containing protein OS=Cryptococcus neoformans var. grubii serotype A (strain H99 / ATCC 208821 / CBS 10515 / FGSC 9487) OX=235443 GN=CNAG_00387 PE=4 SV=2	CNAG_00387	_SDS[Phospho (STY)]VTSSVSAIQER_	0.9988	27274.4	37061	26552.1	19068.3	16290.4	13907.3	1.36731	1.6	1.35947	0.779528	0.636896	0.506225
catalytic activity, acting on a protein	J9VY24	51	S	0.633168	0.00362624	Down	Nuclear protein OS=Cryptococcus neoformans var. grubii serotype A (strain H99 / ATCC 208821 / CBS 10515 / FGSC 9487) OX=235443 GN=CNAG_03388 PE=4 SV=2	CNAG_03388	_KQS[Phospho (STY)]EEPLLASAR_	1	1.45586e+06	1.43271e+06	1.47914e+06	862073	767932	820632	1.25762	1.23301	1.15333	0.719828	0.70624	0.881171
catalytic activity, acting on a protein	J9W435	570	S	0.512476	0.00707042	Down	non-specific serine/threonine protein kinase OS=Cryptococcus neoformans var. grubii serotype A (strain H99 / ATCC 208821 / CBS 10515 / FGSC 9487) OX=235443 GN=CNAG_05558 PE=4 SV=2	CNAG_05558	_SPAIES[Phospho (STY)]PRPR_	1	26690	25030.7	26350.3	24484.3	19535.3	20142.6	1.54187	1.12969	1.65037	0.821671	0.711059	0.682155
catalytic activity, acting on a protein	J9VIW8	95	T	0.628901	0.00987484	Down	AGC/PKA protein kinase OS=Cryptococcus neoformans var. grubii serotype A (strain H99 / ATCC 208821 / CBS 10515 / FGSC 9487) OX=235443 GN=CNAG_00396 PE=4 SV=1	CNAG_00396	_APIVGPSTSTSLSTVPVQDGTLPLT[Phospho (STY)]PGAQGMLAGTTDGHR_	0.999999	101475	86230.5	97189.4	60769.2	51512	45849.2	1.29046	1.08672	1.25716	0.871907	0.766148	0.647584
catalytic activity, acting on a protein	J9VSB2	1675	S	0.561494	0.00294674	Down	CMGC/DYRK/DYRK2 protein kinase OS=Cryptococcus neoformans var. grubii serotype A (strain H99 / ATCC 208821 / CBS 10515 / FGSC 9487) OX=235443 GN=CNAG_04433 PE=4 SV=2	CNAG_04433	_FLISS[Phospho (STY)]PVPLAPAK_	1	21129.7	22441	20881.2	15403.9	15020.5	11678.8	1.24174	1.31044	1.37595	0.79911	0.790783	0.615728
catalytic activity, acting on a protein	J9VSB2	387	T	1.73704	0.0218683	Up	CMGC/DYRK/DYRK2 protein kinase OS=Cryptococcus neoformans var. grubii serotype A (strain H99 / ATCC 208821 / CBS 10515 / FGSC 9487) OX=235443 GN=CNAG_04433 PE=4 SV=2	CNAG_04433	_DSRKT[Phospho (STY)]PPNPSR_	0.99999	116755	145277	155802	237745	281205	329083	0.577563	0.714098	0.864187	1.03818	1.24618	1.46043
catalytic activity, acting on a protein	J9VGB0	50	S	1.83086	0.000532346	Up	Serine/threonine-protein phosphatase OS=Cryptococcus neoformans var. grubii serotype A (strain H99 / ATCC 208821 / CBS 10515 / FGSC 9487) OX=235443 GN=CNAG_03673 PE=3 SV=1	CNAG_03673	_DAAAGHPPPPDALS[Phospho (STY)]PAK_	1	15762.3	12881.6	15289.5	29703.6	30820.1	27897.8	0.750424	0.628954	0.71017	1.27547	1.33972	1.21048
catalytic activity, acting on a protein	J9VJF1	36	S	0.417995	0.0353964	Down	RING-type domain-containing protein OS=Cryptococcus neoformans var. grubii serotype A (strain H99 / ATCC 208821 / CBS 10515 / FGSC 9487) OX=235443 GN=CNAG_00604 PE=4 SV=2	CNAG_00604	_PLPSALAAQPAAS[Phospho (STY)]DTEQK_	0.869738	46767.4	30885		14583.9		13408.1	1.86905	1.50218		0.660102		0.749053
catalytic activity, acting on a protein	J9VMH6	123	S	0.232034	0.00977193	Down	HAL protein kinase OS=Cryptococcus neoformans var. grubii serotype A (strain H99 / ATCC 208821 / CBS 10515 / FGSC 9487) OX=235443 GN=CNAG_00745 PE=4 SV=1	CNAG_00745	_WDESATS[Phospho (STY)]R_	0.99482	18702.5	22426.2	15729.3	6071.17		3429.58	1.41202	1.79852	1.21591	0.43409		0.250634
catalytic activity, acting on a protein	J9VSA2	388	T	0.408545	0.00267081	Down	non-specific serine/threonine protein kinase OS=Cryptococcus neoformans var. grubii serotype A (strain H99 / ATCC 208821 / CBS 10515 / FGSC 9487) OX=235443 GN=CNAG_05970 PE=3 SV=1	CNAG_05970	_NAQPPALPAPPSAASSQPTT[Phospho (STY)]PGAGVMASR_	0.999892	77557.1	65686.3	86818	39105.1	38643.7		1.45211	1.23787	1.47893	0.616071	0.519387
catalytic activity, acting on a protein	H6VMG0	105	S	0.512195	0.0322211	Down	Protein-tyrosine-phosphatase OS=Cryptococcus neoformans var. grubii serotype A (strain H99 / ATCC 208821 / CBS 10515 / FGSC 9487) OX=235443 GN=PTP2 PE=2 SV=1	PTP2	_NSPHLGS[Phospho (STY)]PFER_	1	94262.2	57281.9	68464.6	59432.5	56047.2	34560.8	1.74682	1.15259	1.24927	0.842676	0.788128	0.494132
catalytic activity, acting on a protein	J9VMH6	233	S	0.642278	0.0256077	Down	HAL protein kinase OS=Cryptococcus neoformans var. grubii serotype A (strain H99 / ATCC 208821 / CBS 10515 / FGSC 9487) OX=235443 GN=CNAG_00745 PE=4 SV=1	CNAG_00745	_HANDHHHETS[Phospho (STY)]GPS[Phospho (STY)]T[Phospho (STY)]PGSPSMNAATPAIQR_	0.996422	36820.7	33488.8	34848.2	19548.1	21905.3	30065.7	1.25295	1.21048	1.21415	0.629957	0.741762	0.99031
catalytic activity, acting on a protein	J9VMH6	230	S	0.566307	0.0350177	Down	HAL protein kinase OS=Cryptococcus neoformans var. grubii serotype A (strain H99 / ATCC 208821 / CBS 10515 / FGSC 9487) OX=235443 GN=CNAG_00745 PE=4 SV=1	CNAG_00745	_HANDHHHETS[Phospho (STY)]GPS[Phospho (STY)]T[Phospho (STY)]PGSPSMNAATPAIQR_	0.905434	14923.8	19722	17524.8		9005.87	11731.7	1.02552	1.43957	1.23301		0.615833	0.780338
catalytic activity, acting on a protein	H6VMG0	992	S	0.591713	0.00145591	Down	Protein-tyrosine-phosphatase OS=Cryptococcus neoformans var. grubii serotype A (strain H99 / ATCC 208821 / CBS 10515 / FGSC 9487) OX=235443 GN=PTP2 PE=2 SV=1	PTP2	_RPS[Phospho (STY)]LASVQTSSDR_	1	55548.1	48394.1	51754.8	36549.5	41374.2	45047.2	1.36695	1.29307	1.25405	0.688162	0.772583	0.855262
catalytic activity, acting on a protein	J9VMH6	198	S	0.341374	0.00667626	Down	HAL protein kinase OS=Cryptococcus neoformans var. grubii serotype A (strain H99 / ATCC 208821 / CBS 10515 / FGSC 9487) OX=235443 GN=CNAG_00745 PE=4 SV=1	CNAG_00745	_QPS[Phospho (STY)]KHHHPLHDLR_	1	27901.7	33267.4	35112	16930.7	9441.78	8710.31	1.27696	1.61727	1.64532	0.733812	0.430004	0.385866
catalytic activity, acting on a protein	J9VX34	660	S	1.55875	0.0370244	Up	RING-type domain-containing protein OS=Cryptococcus neoformans var. grubii serotype A (strain H99 / ATCC 208821 / CBS 10515 / FGSC 9487) OX=235443 GN=CNAG_01739 PE=4 SV=2	CNAG_01739	_QSS[Phospho (STY)]DDFQPVLLAHLTSR_	0.961332	1831.68	1371.34	2063.91	3468.09	2552.95	1820.89	0.794564	0.653426	0.883578	1.44502	1.20869	0.980626
catalytic activity, acting on a protein	J9VTB5	328	S	0.422392	5.83345e-05	Down	Dual specificity phosphatase 12 OS=Cryptococcus neoformans var. grubii serotype A (strain H99 / ATCC 208821 / CBS 10515 / FGSC 9487) OX=235443 GN=CNAG_01203 PE=1 SV=2	CNAG_01203	_YPAS[Phospho (STY)]PSPSNPPTPK_	1	483066	455313	506484	254926	235736	219833	1.34383	1.50406	1.51142	0.644917	0.582512	0.613909
catalytic activity, acting on a protein	J9VFR6	238	S	0.505917	0.00223831	Down	CCR4-NOT transcriptional complex subunit CAF120 OS=Cryptococcus neoformans var. grubii serotype A (strain H99 / ATCC 208821 / CBS 10515 / FGSC 9487) OX=235443 GN=CNAG_00777 PE=4 SV=2	CNAG_00777	_RGS[Phospho (STY)]TLGNPPQPDQAGPADAGHVDMDR_	1	104980	112901	92570.7	85434	93051	75619.3	1.58942	1.55891	1.1813	0.720364	0.748114	0.721959
catalytic activity, acting on a protein	J9W0E6	535	S	0.216907	1.03847e-05	Down	Protein bir1 OS=Cryptococcus neoformans var. grubii serotype A (strain H99 / ATCC 208821 / CBS 10515 / FGSC 9487) OX=235443 GN=CNAG_04708 PE=4 SV=1	CNAG_04708	_SKPLPSLPPSPLPPS[Phospho (STY)]VKSPIPSSR_	0.978712	141435	146792		49786.2		53701.6	1.94116	1.93442		0.421331		0.419307
catalytic activity, acting on a protein	J9VTB5	418	S	0.121269	0.0152318	Down	Dual specificity phosphatase 12 OS=Cryptococcus neoformans var. grubii serotype A (strain H99 / ATCC 208821 / CBS 10515 / FGSC 9487) OX=235443 GN=CNAG_01203 PE=1 SV=2	CNAG_01203	_RGS[Phospho (STY)]QVS[Phospho (STY)]DVINPLTGLPGALSR_	1	16178.2	14362	11672.7	4442.19	1093.94	535.065	2.00902	2.11781	1.55491	0.501651	0.120667	0.066701
catalytic activity, acting on a protein	J9VVQ2	66	S	1.62045	0.00436907	Up	AGC/Akt protein kinase OS=Cryptococcus neoformans var. grubii serotype A (strain H99 / ATCC 208821 / CBS 10515 / FGSC 9487) OX=235443 GN=CNAG_06301 PE=4 SV=1	CNAG_06301	_ASAHPQTDPFDAPQAVTS[Phospho (STY)]PAGLTK_	0.999992	99793.2	80233.4	86681.4	208018	190084	224855	0.780334	0.67742	0.742617	1.301	1.02847	1.23612
catalytic activity, acting on a protein	J9VTB5	607	S	0.263201	0.00140803	Down	Dual specificity phosphatase 12 OS=Cryptococcus neoformans var. grubii serotype A (strain H99 / ATCC 208821 / CBS 10515 / FGSC 9487) OX=235443 GN=CNAG_01203 PE=1 SV=2	CNAG_01203	_RFS[Phospho (STY)]SLAMTPK_	0.99995	18217.6	23495.1	22489.6	7363.32	7814.55	4831.51	1.29711	1.98646	1.7177	0.476772	0.494231	0.345335
catalytic activity, acting on a protein	J9VNG1	1061	S	0.375634	0.00441181	Down	Cytoplasmic protein OS=Cryptococcus neoformans var. grubii serotype A (strain H99 / ATCC 208821 / CBS 10515 / FGSC 9487) OX=235443 GN=CNAG_06888 PE=3 SV=2	CNAG_06888	_GTPS[Phospho (STY)]VGWPSER_	0.973664	27093.2	26851.2	31734.9		12418.6	11356	1.1615	1.371	1.61862		0.509018	0.530518
catalytic activity, acting on a protein	J9VTB5	374	S	0.173914	0.0020649	Down	Dual specificity phosphatase 12 OS=Cryptococcus neoformans var. grubii serotype A (strain H99 / ATCC 208821 / CBS 10515 / FGSC 9487) OX=235443 GN=CNAG_01203 PE=1 SV=2	CNAG_01203	_EHMMDHILDQAPPVPAS[Phospho (STY)]RPR_	1	18287.6	17231.2	13159.4	4519.62	2146.33	3165.14	1.87409	2.09684	1.4466	0.421198	0.195375	0.32561
catalytic activity, acting on a protein	J9VPD8	294	S	0.662623	0.0165869	Down	Cytochrome b-c1 complex subunit 2, mitochondrial OS=Cryptococcus neoformans var. grubii serotype A (strain H99 / ATCC 208821 / CBS 10515 / FGSC 9487) OX=235443 GN=QCR2 PE=1 SV=1	QCR2	_WTPGAS[Phospho (STY)]PLAQAADK_	0.999914	37998.9	32207.2	45997.9	21906.7	29248.1	23259.8	1.16781	1.05612	1.36072	0.722452	0.910572	0.742249
catalytic activity, acting on a protein	J9VGM5	863	S	0.653926	0.0185163	Down	CAMKK/ELM protein kinase OS=Cryptococcus neoformans var. grubii serotype A (strain H99 / ATCC 208821 / CBS 10515 / FGSC 9487) OX=235443 GN=CNAG_03791 PE=4 SV=1	CNAG_03791	_QS[Phospho (STY)]LEHIETGSR_	1	80089.5	80358.6	91444.5	69840.4	51132.5	68396	1.1692	1.10669	1.40814	0.88519	0.675659	0.848232
catalytic activity, acting on a protein	J9VMH6	77	Y	0.602021	0.0190513	Down	HAL protein kinase OS=Cryptococcus neoformans var. grubii serotype A (strain H99 / ATCC 208821 / CBS 10515 / FGSC 9487) OX=235443 GN=CNAG_00745 PE=4 SV=1	CNAG_00745	_QMRY[Phospho (STY)]SDDDESTLNTVDVEQPVGAMHHR_	1	127061	126986	176061	102936	93079.3	78633.7	1.08391	1.15069	1.53778	0.831598	0.790148	0.649305
catalytic activity, acting on a protein	J9VEZ9	781	Y	0.401661	0.0193988	Down	Ubiquitin carboxyl-terminal hydrolase 8 OS=Cryptococcus neoformans var. grubii serotype A (strain H99 / ATCC 208821 / CBS 10515 / FGSC 9487) OX=235443 GN=CNAG_00757 PE=4 SV=2	CNAG_00757	_TGSTY[Phospho (STY)]SSHGAIAAPPQASIHPGPGAR_	0.9999	22918.5	23193.8	18335	8265.86	16313.9	7866.85	1.5294	1.74038	1.23526	0.475784	0.904533	0.429182
catalytic activity, acting on a protein	J9VEZ9	139	S	0.549575	0.0022422	Down	Ubiquitin carboxyl-terminal hydrolase 8 OS=Cryptococcus neoformans var. grubii serotype A (strain H99 / ATCC 208821 / CBS 10515 / FGSC 9487) OX=235443 GN=CNAG_00757 PE=4 SV=2	CNAG_00757	_S[Phospho (STY)]GPEITSIGNIR_	1	854523	656671	782774	580908	506719	474177	1.43299	1.23824	1.32525	0.840261	0.706025	0.65008
catalytic activity, acting on a protein	J9VQB7	33	S	0.40278	0.000851745	Down	Ubiquitin carboxyl-terminal hydrolase 4/11/15 OS=Cryptococcus neoformans var. grubii serotype A (strain H99 / ATCC 208821 / CBS 10515 / FGSC 9487) OX=235443 GN=CNAG_07717 PE=4 SV=1	CNAG_07717	_AAS[Phospho (STY)]EDPFPSSSDSGR_	1	368139	410389	360203	254272	338699	276272	1.60541	1.58986	1.84692	0.772195	0.568146	0.690555
catalytic activity, acting on a protein	J9VMH6	689	S	2.35546	0.010176	Up	HAL protein kinase OS=Cryptococcus neoformans var. grubii serotype A (strain H99 / ATCC 208821 / CBS 10515 / FGSC 9487) OX=235443 GN=CNAG_00745 PE=4 SV=1	CNAG_00745	_SGSNISGETAVDTHRGS[Phospho (STY)]PDS[Phospho (STY)]PPR_	0.999993	167691	252727	273953	592555	472970	677910	0.413554	0.662053	0.691748	1.38394	1.16072	1.61827
catalytic activity, acting on a protein	J9VMH6	371	T	0.639559	0.0182169	Down	HAL protein kinase OS=Cryptococcus neoformans var. grubii serotype A (strain H99 / ATCC 208821 / CBS 10515 / FGSC 9487) OX=235443 GN=CNAG_00745 PE=4 SV=1	CNAG_00745	_MTPADASGYAT[Phospho (STY)]PK_	1	1.16887e+06	1.25779e+06	1.1148e+06	957623	801009	648852	1.18127	1.35023	1.15352	0.916518	0.805548	0.634724
catalytic complex	J9VS43	165	S	2.09312	0.0123337	Up	Zinc-finger protein OS=Cryptococcus neoformans var. grubii serotype A (strain H99 / ATCC 208821 / CBS 10515 / FGSC 9487) OX=235443 GN=CNAG_04352 PE=4 SV=1	CNAG_04352	_S[Phospho (STY)]LLLTHIR_	0.999998	671.04	1004.12		2439.43	3535.89	2330.37	0.44306	0.588875		1.11042	1.18539	0.94414
catalytic complex	J9W411	373	S	1.79105	0.00154031	Up	Glycogen storage control protein OS=Cryptococcus neoformans var. grubii serotype A (strain H99 / ATCC 208821 / CBS 10515 / FGSC 9487) OX=235443 GN=CNAG_05524 PE=4 SV=1	CNAG_05524	_S[Phospho (STY)]DASEWGEFEGR_	0.999967	126127	141099	156796	186470	209594	214832	0.648568	0.772628	0.797451	1.23147	1.32383	1.41842
catalytic complex	J9VPP1	608	S	0.608867	0.0229642	Down	Transcription initiation factor TFIIF subunit alpha OS=Cryptococcus neoformans var. grubii serotype A (strain H99 / ATCC 208821 / CBS 10515 / FGSC 9487) OX=235443 GN=CNAG_03017 PE=3 SV=1	CNAG_03017	_ATS[Phospho (STY)]PAVRGS[Phospho (STY)]S[Phospho (STY)]PASGGGAATGGASPASGGPSTR_	1	77820.6	90457.1	92988.1	76508	63680.9	50680.9	1.09417	1.25329	1.47902	0.951681	0.707998	0.670137
catalytic complex	J9VRC4	629	S	1.80696	0.00498338	Up	non-specific serine/threonine protein kinase OS=Cryptococcus neoformans var. grubii serotype A (strain H99 / ATCC 208821 / CBS 10515 / FGSC 9487) OX=235443 GN=CNAG_05005 PE=4 SV=1	CNAG_05005	_NDPTLGQVSYS[Phospho (STY)]PPFALSSTPPFAMQVPR_	0.999903	44054.2	38448.1	30288.2	81754.5	89820.6	65624.8	0.785741	0.635125	0.674304	1.15811	1.48131	1.14648
catalytic complex	J9VXJ4	301	S	0.32547	0.00082086	Down	DNA damage-binding protein 1 OS=Cryptococcus neoformans var. grubii serotype A (strain H99 / ATCC 208821 / CBS 10515 / FGSC 9487) OX=235443 GN=CNAG_03173 PE=4 SV=1	CNAG_03173	_RMS[Phospho (STY)]AVSGPTSSPR_	1	32080.3	28538.2	27911.4	11907	7490.52	10211.3	1.52616	1.43145	1.61179	0.518061	0.387769	0.581371
catalytic complex	J9VJZ1	41	S	2.63145	6.42672e-05	Up	Alpha,alpha-trehalose-phosphate synthase (UDP-forming) OS=Cryptococcus neoformans var. grubii serotype A (strain H99 / ATCC 208821 / CBS 10515 / FGSC 9487) OX=235443 GN=CNAG_05292 PE=4 SV=2	CNAG_05292	_TSDAPS[Phospho (STY)]PTTSSSGPK_	1	8706732	8021214	9.04131e+06	1.74079e+07	1.78119e+07	1.50525e+07	0.588731	0.564984	0.616166	1.56196	1.6798	1.41559
catalytic complex	J9VNP3	78	T	0.591542	0.0012024	Down	Small nuclear ribonucleoprotein Sm D2 OS=Cryptococcus neoformans var. grubii serotype A (strain H99 / ATCC 208821 / CBS 10515 / FGSC 9487) OX=235443 GN=CNAG_03814 PE=3 SV=1	CNAG_03814	_EMWTET[Phospho (STY)]PK_	0.765855	25307.8	28755	27622.2	12288.5	14625.7	13854.5	1.1754	1.2494	1.26585	0.64326	0.777304	0.762615
catalytic complex	J9VJZ1	283	S	0.166641	0.000142666	Down	Alpha,alpha-trehalose-phosphate synthase (UDP-forming) OS=Cryptococcus neoformans var. grubii serotype A (strain H99 / ATCC 208821 / CBS 10515 / FGSC 9487) OX=235443 GN=CNAG_05292 PE=4 SV=2	CNAG_05292	_GMS[Phospho (STY)]TFQK_	1	1.1415e+06	1.01468e+06	1.01307e+06	160437	131656	100649	1.64777	1.52574	1.47389	0.307317	0.265061	0.202068
catalytic complex	J9VUC9	17	Y	1.52903	0.0106356	Up	CMGC/CDK/CDC2 protein kinase OS=Cryptococcus neoformans var. grubii serotype A (strain H99 / ATCC 208821 / CBS 10515 / FGSC 9487) OX=235443 GN=CNAG_01664 PE=3 SV=1	CNAG_01664	_VGEGTY[Phospho (STY)]GVVYK_	1	1.71209e+06	1.43978e+06	1.46096e+06	2.23717e+06	2.32734e+06	2.00966e+06	0.94301	0.735903	0.718418	1.29232	1.24051	1.13275
catalytic complex	J9VJZ1	284	T	0.108082	0.000318203	Down	Alpha,alpha-trehalose-phosphate synthase (UDP-forming) OS=Cryptococcus neoformans var. grubii serotype A (strain H99 / ATCC 208821 / CBS 10515 / FGSC 9487) OX=235443 GN=CNAG_05292 PE=4 SV=2	CNAG_05292	_GMST[Phospho (STY)]FQK_	1	506835	480926	571386	57011.3	28125.6	40471.4	1.54683	1.52893	1.75756	0.230887	0.119718	0.171788
catalytic complex	J9VNP4	523	S	1.96816	0.0303525	Up	Nitrogen regulatory protein areA GATA-like domain-containing protein OS=Cryptococcus neoformans var. grubii serotype A (strain H99 / ATCC 208821 / CBS 10515 / FGSC 9487) OX=235443 GN=CNAG_05767 PE=4 SV=1	CNAG_05767	_GTSSGSASSKS[Phospho (STY)]PTEIAASHSSSR_	0.999973	11758.2	17219.7	19818.1	42554.5	33022.5	46546.6	0.477969	0.718846	0.765793	1.16083	1.03521	1.66668
catalytic complex	J9VK91	196	S	0.416336	0.000292892	Down	Chromatin-remodeling ATPase INO80 OS=Cryptococcus neoformans var. grubii serotype A (strain H99 / ATCC 208821 / CBS 10515 / FGSC 9487) OX=235443 GN=CNAG_06819 PE=3 SV=2	CNAG_06819	_RPGS[Phospho (STY)]ELMDER_	1	14827.2	21026.4	17237.2	12599.2	20894.9	11851.1	1.45252	1.81323	1.68128	0.733755	0.672505	0.653367
catalytic complex	J9VXL1	16	T	0.584302	0.00052619	Down	Transitional endoplasmic reticulum ATPase OS=Cryptococcus neoformans var. grubii serotype A (strain H99 / ATCC 208821 / CBS 10515 / FGSC 9487) OX=235443 GN=CNAG_04851 PE=4 SV=1	CNAG_04851	_AVQDDSTAT[Phospho (STY)]AILR_	1	23630.2	32993.7	25802.4	15373.1	19134.5	17620.1	1.22292	1.25765	1.34915	0.685506	0.755006	0.797201
catalytic complex	J9VXJ4	309	S	1.63997	0.00171723	Up	DNA damage-binding protein 1 OS=Cryptococcus neoformans var. grubii serotype A (strain H99 / ATCC 208821 / CBS 10515 / FGSC 9487) OX=235443 GN=CNAG_03173 PE=4 SV=1	CNAG_03173	_MSAVSGPTSS[Phospho (STY)]PR_	0.999775	593196	668785	520601	1.06138e+06	1.03218e+06	895468	0.698694	0.830544	0.74432	1.14334	1.32295	1.26227
catalytic complex	J9VXL1	69	T	0.288355	0.00232809	Down	Transitional endoplasmic reticulum ATPase OS=Cryptococcus neoformans var. grubii serotype A (strain H99 / ATCC 208821 / CBS 10515 / FGSC 9487) OX=235443 GN=CNAG_04851 PE=4 SV=1	CNAG_04851	_RRDT[Phospho (STY)]VLIC[Carbamidomethyl (C)]LSQDDIEEGK_	1	34617.5	40686.7	32583	11313.2	15616	7391.81	1.69511	1.46741	1.612	0.477316	0.583009	0.316433
catalytic complex	J9W1G2	29	T	1.91052	0.00371946	Up	Pre-mRNA-processing protein 45 OS=Cryptococcus neoformans var. grubii serotype A (strain H99 / ATCC 208821 / CBS 10515 / FGSC 9487) OX=235443 GN=CNAG_05416 PE=3 SV=1	CNAG_05416	_ALPAPLHTSTTEYEEAPAPLPAT[Phospho (STY)]PGPQLPK_	1	343182	315028	431197	504320	489631	529474	0.674232	0.618398	0.87798	1.31332	1.4167	1.41697
catalytic complex	J9VNK5	62	S	0.204402	2.50729e-05	Down	Association with the SNF1 complex (ASC) domain-containing protein OS=Cryptococcus neoformans var. grubii serotype A (strain H99 / ATCC 208821 / CBS 10515 / FGSC 9487) OX=235443 GN=CNAG_06553 PE=3 SV=1	CNAG_06553	_S[Phospho (STY)]LELPDLNK_	1	519104	506805	582953	84073.4	79051.8	73667.8	1.41884	1.49757	1.58882	0.324522	0.327521	0.268833
catalytic complex	J9VMD1	379	S	0.271444	0.0010203	Down	Anaphase-promoting complex subunit 1 OS=Cryptococcus neoformans var. grubii serotype A (strain H99 / ATCC 208821 / CBS 10515 / FGSC 9487) OX=235443 GN=CNAG_02183 PE=3 SV=2	CNAG_02183	_NTSS[Phospho (STY)]FGPTAGDR_	0.999975	69454.4	72996.6	65663.5	10323.5	7478.63	11123.4	1.37423	1.29277	1.33152	0.383139	0.262716	0.439519
catalytic complex	J9VSX3	4	S	1.74711	9.87372e-05	Up	ATP-dependent 6-phosphofructokinase OS=Cryptococcus neoformans var. grubii serotype A (strain H99 / ATCC 208821 / CBS 10515 / FGSC 9487) OX=235443 GN=CNAG_04676 PE=3 SV=1	CNAG_04676	_PDS[Phospho (STY)]PAVSPLPK_	1	5.44848e+06	6343556	5.53351e+06	9.81285e+06	9.96902e+06	1.01432e+07	0.704938	0.728675	0.756015	1.20112	1.31021	1.31419
catalytic complex	J9VMH9	155	S	0.343136	0.00022543	Down	Uncharacterized protein OS=Cryptococcus neoformans var. grubii serotype A (strain H99 / ATCC 208821 / CBS 10515 / FGSC 9487) OX=235443 GN=CNAG_02400 PE=4 SV=2	CNAG_02400	_LTNPQPAPAANADVGS[Phospho (STY)]SSNTDTGR_	0.999287	31533.1	28979	28742.4		9006.69	9649.03	1.37492	1.31317	1.25796		0.428553	0.474136
catalytic complex	J9VKI8	480	T	1.71971	0.00354037	Up	H/ACA ribonucleoprotein complex subunit CBF5 OS=Cryptococcus neoformans var. grubii serotype A (strain H99 / ATCC 208821 / CBS 10515 / FGSC 9487) OX=235443 GN=CNAG_01168 PE=3 SV=1	CNAG_01168	_TEDGAEREET[Phospho (STY)]AEER_	1	4234.39	4865.7	5514.5	6617.1	5528.95	6542.84	0.665411	0.749104	0.880748	1.35189	1.22272	1.37257
catalytic complex	J9VT84	52	S	0.56404	0.00125777	Down	mRNA-capping enzyme subunit beta OS=Cryptococcus neoformans var. grubii serotype A (strain H99 / ATCC 208821 / CBS 10515 / FGSC 9487) OX=235443 GN=CNAG_06549 PE=3 SV=1	CNAG_06549	_MSSTHES[Phospho (STY)]DPPEQINTTHSGNHAPR_	1	175153	169720	197454	75759.8	64860.4	78542.6	1.11946	1.25428	1.29684	0.722194	0.616579	0.73158
catalytic complex	J9VWP6	207	T	0.384738	0.00160657	Down	mRNA cap guanine-N7 methyltransferase OS=Cryptococcus neoformans var. grubii serotype A (strain H99 / ATCC 208821 / CBS 10515 / FGSC 9487) OX=235443 GN=CNAG_01631 PE=3 SV=2	CNAG_01631	_APPEPT[Phospho (STY)]PTPR_	1	251239	255411	203705	120154	136442	108785	1.69764	1.70198	1.24367	0.59551	0.666189	0.524754
catalytic complex	J9VT84	19	S	0.269033	0.00478973	Down	mRNA-capping enzyme subunit beta OS=Cryptococcus neoformans var. grubii serotype A (strain H99 / ATCC 208821 / CBS 10515 / FGSC 9487) OX=235443 GN=CNAG_06549 PE=3 SV=1	CNAG_06549	_[Acetyl (Protein N-term)]TTYIPIHDRPPHYANLPS[Phospho (STY)]PPSNSGQLRPLR_	1	2.00002e+06	1.87819e+06	2.27525e+06	592084	302118	287442	1.32703	1.44098	1.55134	0.585944	0.298155	0.277948
catalytic complex	J9VK91	572	S	1.87692	0.00458003	Up	Chromatin-remodeling ATPase INO80 OS=Cryptococcus neoformans var. grubii serotype A (strain H99 / ATCC 208821 / CBS 10515 / FGSC 9487) OX=235443 GN=CNAG_06819 PE=3 SV=2	CNAG_06819	_KLEEPGAES[Phospho (STY)]PR_	1	66281.4	102914	71071.5	220853	482614	244153	0.53806	0.735432	0.574443	1.06584	1.28717	1.11543
catalytic complex	J9VVF9	209	S	3.238	0.000748874	Up	N-acetyltransferase 5 OS=Cryptococcus neoformans var. grubii serotype A (strain H99 / ATCC 208821 / CBS 10515 / FGSC 9487) OX=235443 GN=CNAG_03379 PE=4 SV=1	CNAG_03379	_DILVS[Phospho (STY)]PDQVWA_	1	1291.49	881.268	1377.27	4549.65	3816.74	4528.58	0.500964	0.379216	0.492874	1.57705	1.23294	1.63596
catalytic complex	J9VU59	498	S	0.52786	0.00138227	Down	Succinate dehydrogenase [ubiquinone] flavoprotein subunit, mitochondrial OS=Cryptococcus neoformans var. grubii serotype A (strain H99 / ATCC 208821 / CBS 10515 / FGSC 9487) OX=235443 GN=CNAG_04189 PE=3 SV=1	CNAG_04189	_NASGPLPTS[Phospho (STY)]QIR_	0.988945	7666.41	7715.01		5197.38	5002.76	5849.02	1.40547	1.46587		0.745794	0.710436	0.817274
catalytic complex	J9VIV2	289	S	0.642991	0.00167994	Down	Mediator of RNA polymerase II transcription subunit 6 OS=Cryptococcus neoformans var. grubii serotype A (strain H99 / ATCC 208821 / CBS 10515 / FGSC 9487) OX=235443 GN=MED6 PE=3 SV=1	MED6	_NIS[Phospho (STY)]VPFVPK_	1	34125.4	28826.3	34214.2	21974.9	21812.3	19338.4	1.33586	1.12276	1.19758	0.814856	0.79646	0.739588
catalytic complex	J9VXJ4	465	S	1.73373	0.00243899	Up	DNA damage-binding protein 1 OS=Cryptococcus neoformans var. grubii serotype A (strain H99 / ATCC 208821 / CBS 10515 / FGSC 9487) OX=235443 GN=CNAG_03173 PE=4 SV=1	CNAG_03173	_EVIS[Phospho (STY)]PIGDQLDKWEVLYEIGK_	1	9303.38	7722.28	7340.67	15124.2	15985.3	12088.3	0.773888	0.677282	0.741205	1.15061	1.44697	1.20342
catalytic complex	J9VWP6	306	S	0.46077	0.016609	Down	mRNA cap guanine-N7 methyltransferase OS=Cryptococcus neoformans var. grubii serotype A (strain H99 / ATCC 208821 / CBS 10515 / FGSC 9487) OX=235443 GN=CNAG_01631 PE=3 SV=2	CNAG_01631	_VLS[Phospho (STY)]GPVAGQAYTGK_	1	62953.2	52416.5	70104.2	44047.9	30952.3		1.46399	1.2021	1.47302	0.751336	0.520117
catalytic complex	J9VRC4	689	S	2.65517	7.07738e-05	Up	non-specific serine/threonine protein kinase OS=Cryptococcus neoformans var. grubii serotype A (strain H99 / ATCC 208821 / CBS 10515 / FGSC 9487) OX=235443 GN=CNAG_05005 PE=4 SV=1	CNAG_05005	_FGVS[Phospho (STY)]PGSLQTGALAR_	1	15847.2	16864.4	11669.6	47818.6	48587.7	40142.1	0.546753	0.538893	0.502555	1.31033	1.55004	1.35658
catalytic complex	J9VX34	660	S	1.55875	0.0370244	Up	RING-type domain-containing protein OS=Cryptococcus neoformans var. grubii serotype A (strain H99 / ATCC 208821 / CBS 10515 / FGSC 9487) OX=235443 GN=CNAG_01739 PE=4 SV=2	CNAG_01739	_QSS[Phospho (STY)]DDFQPVLLAHLTSR_	0.961332	1831.68	1371.34	2063.91	3468.09	2552.95	1820.89	0.794564	0.653426	0.883578	1.44502	1.20869	0.980626
catalytic complex	J9VWP6	63	T	0.449399	0.0160855	Down	mRNA cap guanine-N7 methyltransferase OS=Cryptococcus neoformans var. grubii serotype A (strain H99 / ATCC 208821 / CBS 10515 / FGSC 9487) OX=235443 GN=CNAG_01631 PE=3 SV=2	CNAG_01631	_QGT[Phospho (STY)]LS[Phospho (STY)]PVLSAR_	0.999996	32255.2	43634.3	27030.9	24102.8	20712.8	17038.7	1.4229	1.89827	1.07741	0.779888	0.660241	0.536587
catalytic complex	J9VNK5	46	S	4.17703	0.00233414	Up	Association with the SNF1 complex (ASC) domain-containing protein OS=Cryptococcus neoformans var. grubii serotype A (strain H99 / ATCC 208821 / CBS 10515 / FGSC 9487) OX=235443 GN=CNAG_06553 PE=3 SV=1	CNAG_06553	_RHVS[Phospho (STY)]PQS[Phospho (STY)]SNPTS[Phospho (STY)]PSGGRPGSGS[Phospho (STY)]PR_	1	333063	432452	542930	980244	1.26098e+06	1.72993e+06	0.31824	0.446717	0.51729	1.32272	1.82635	2.2069
catalytic complex	J9VF22	76	S	0.36074	0.00572408	Down	U6 snRNA-associated Sm-like protein LSm3 OS=Cryptococcus neoformans var. grubii serotype A (strain H99 / ATCC 208821 / CBS 10515 / FGSC 9487) OX=235443 GN=LSM3 PE=3 SV=1	LSM3	_S[Phospho (STY)]AEMLFVR_	1	17501.3	18456.6	16848.5	5963.17	7519.58	5956.2	1.13919	1.88249	1.51781	0.479409	0.682453	0.475714
catalytic complex	J9W0D3	396	T	0.606461	0.00375412	Down	HECT-type E3 ubiquitin transferase OS=Cryptococcus neoformans var. grubii serotype A (strain H99 / ATCC 208821 / CBS 10515 / FGSC 9487) OX=235443 GN=CNAG_04724 PE=4 SV=2	CNAG_04724	_RIT[Phospho (STY)]LPQTIC[Carbamidomethyl (C)]SK_	0.999994	5488.21	5930.88	6124.6	3289.53	3178.51	3173.3	1.1052	1.19722	1.40577	0.732685	0.810805	0.705382
catalytic complex	J9W1P3	475	S	1.52279	0.0390764	Up	E3 ubiquitin-protein ligase synoviolin OS=Cryptococcus neoformans var. grubii serotype A (strain H99 / ATCC 208821 / CBS 10515 / FGSC 9487) OX=235443 GN=CNAG_05469 PE=4 SV=2	CNAG_05469	_LSSS[Phospho (STY)]PTPFTLR_	0.998862	69106.4	67804.3	89951.3	102862	106230		0.750765	0.738902	0.977479	1.19633	1.30831
catalytic complex	J9VWP6	112	T	0.317036	0.00122137	Down	mRNA cap guanine-N7 methyltransferase OS=Cryptococcus neoformans var. grubii serotype A (strain H99 / ATCC 208821 / CBS 10515 / FGSC 9487) OX=235443 GN=CNAG_01631 PE=3 SV=2	CNAG_01631	_HTST[Phospho (STY)]PGNPSSSYAPR_	0.999928	69393.2	68119.2	56292	30240.6	29284.7	22526.4	1.82852	1.77014	1.34022	0.584471	0.557586	0.423744
catalytic complex	J9VNK5	54	S	29.1953	0.000290405	Up	Association with the SNF1 complex (ASC) domain-containing protein OS=Cryptococcus neoformans var. grubii serotype A (strain H99 / ATCC 208821 / CBS 10515 / FGSC 9487) OX=235443 GN=CNAG_06553 PE=3 SV=1	CNAG_06553	_RHVS[Phospho (STY)]PQSSNPT[Phospho (STY)]S[Phospho (STY)]PSGGRPGS[Phospho (STY)]GS[Phospho (STY)]PR_	0.999974		42463.9	33753.5	766401	920408	754139		0.0766695	0.0562105	1.80759	2.33005	1.68156
catalytic complex	J9W028	668	S	0.424744	0.0014987	Down	Inositol/phosphatidylinositol phosphatase OS=Cryptococcus neoformans var. grubii serotype A (strain H99 / ATCC 208821 / CBS 10515 / FGSC 9487) OX=235443 GN=CNAG_06080 PE=4 SV=1	CNAG_06080	_GMS[Phospho (STY)]FAAIVPLFDR_	1	31380.1	23309.4	19990.4	7277.4	8032.86	8404.45	1.58019	1.28435	1.10031	0.527376	0.576666	0.580004
catalytic complex	J9VHA2	429	S	1.6752	0.00154553	Up	53 kDa brg1-associated factor b OS=Cryptococcus neoformans var. grubii serotype A (strain H99 / ATCC 208821 / CBS 10515 / FGSC 9487) OX=235443 GN=CNAG_04048 PE=3 SV=1	CNAG_04048	_VHS[Phospho (STY)]PTIPFER_	1	128317	127924	149663	134092	149833	143763	0.722952	0.786811	0.871668	1.23015	1.40947	1.34976
catalytic complex	J9VUE0	314	S	0.656529	0.00646197	Down	Cytochrome c1, heme protein, mitochondrial OS=Cryptococcus neoformans var. grubii serotype A (strain H99 / ATCC 208821 / CBS 10515 / FGSC 9487) OX=235443 GN=CNAG_05909 PE=4 SV=1	CNAG_05909	_IVYEPPKPS[Phospho (STY)]R_	1	46413.2	41124.2	44865.6	29585.6	31830.1	24232.1	1.25327	1.10842	1.25319	0.802138	0.87992	0.691217
catalytic complex	J9VSX3	26	T	1.58119	0.000106501	Up	ATP-dependent 6-phosphofructokinase OS=Cryptococcus neoformans var. grubii serotype A (strain H99 / ATCC 208821 / CBS 10515 / FGSC 9487) OX=235443 GN=CNAG_04676 PE=3 SV=1	CNAG_04676	_DPEGITEQLQSVST[Phospho (STY)]PPPPPQVQK_	1	2.03063e+06	2308559	2.0368e+06	3.52609e+06	3.33332e+06	3.12615e+06	0.758733	0.765817	0.803637	1.24643	1.26516	1.16971
catalytic complex	J9VVV9	593	S	1.72607	0.00375486	Up	Enhancer of polycomb-like protein OS=Cryptococcus neoformans var. grubii serotype A (strain H99 / ATCC 208821 / CBS 10515 / FGSC 9487) OX=235443 GN=CNAG_06364 PE=3 SV=1	CNAG_06364	_S[Phospho (STY)]IDEVEEEMR_	1	14303.9	13860.6	17741	17935.9	16415.5	18373.5	0.749385	0.684405	0.893335	1.32808	1.23728	1.45142
catalytic complex	J9VEZ9	139	S	0.549575	0.0022422	Down	Ubiquitin carboxyl-terminal hydrolase 8 OS=Cryptococcus neoformans var. grubii serotype A (strain H99 / ATCC 208821 / CBS 10515 / FGSC 9487) OX=235443 GN=CNAG_00757 PE=4 SV=2	CNAG_00757	_S[Phospho (STY)]GPEITSIGNIR_	1	854523	656671	782774	580908	506719	474177	1.43299	1.23824	1.32525	0.840261	0.706025	0.65008
catalytic complex	J9VMF4	1599	S	1.52688	0.00171476	Up	Uncharacterized protein OS=Cryptococcus neoformans var. grubii serotype A (strain H99 / ATCC 208821 / CBS 10515 / FGSC 9487) OX=235443 GN=CNAG_00740 PE=3 SV=1	CNAG_00740	_SAKPDEVGMPFPISKPPS[Phospho (STY)]DNNIEK_	1	95628.2	81542.9	97428.9	106696	117116	114519	0.803079	0.778477	0.848091	1.11499	1.30119	1.29359
catalytic complex	J9VSX3	8	S	1.74556	0.000502138	Up	ATP-dependent 6-phosphofructokinase OS=Cryptococcus neoformans var. grubii serotype A (strain H99 / ATCC 208821 / CBS 10515 / FGSC 9487) OX=235443 GN=CNAG_04676 PE=3 SV=1	CNAG_04676	_PDSPAVS[Phospho (STY)]PLPK_	1	1.09627e+06	1.32053e+06	1.21076e+06	2.04993e+06	2.07819e+06	2.13845e+06	0.677365	0.724401	0.789984	1.19829	1.30437	1.32317
catalytic complex	J9VMF4	1571	S	0.417835	0.0200869	Down	Uncharacterized protein OS=Cryptococcus neoformans var. grubii serotype A (strain H99 / ATCC 208821 / CBS 10515 / FGSC 9487) OX=235443 GN=CNAG_00740 PE=3 SV=1	CNAG_00740	_S[Phospho (STY)]HNDVDERPPK_	1	1827.35	1449.5	1712.75	830.875	543.299	327.967	1.40561	1.26751	1.36559	0.795303	0.552884	0.33933
catalytic complex	J9VMF4	935	S	0.321146	0.000234248	Down	Uncharacterized protein OS=Cryptococcus neoformans var. grubii serotype A (strain H99 / ATCC 208821 / CBS 10515 / FGSC 9487) OX=235443 GN=CNAG_00740 PE=3 SV=1	CNAG_00740	_RQS[Phospho (STY)]ASGFSLPIK_	1	1113458	1.05495e+06	1.25395e+06	297405	338242	254683	1.32895	1.43138	1.55131	0.441709	0.53409	0.408868
catalytic complex	J9VJV1	885	T	1.78154	0.00453043	Up	Paired amphipathic helix protein Sin3a OS=Cryptococcus neoformans var. grubii serotype A (strain H99 / ATCC 208821 / CBS 10515 / FGSC 9487) OX=235443 GN=CNAG_02981 PE=4 SV=2	CNAG_02981	_ADT[Phospho (STY)]PLPVPADPEEVAEAVEKDK_	1	73504.1	78797.1	55182	112385	120411	82667.3	0.787455	0.737964	0.672003	1.41362	1.41542	1.08576
catalytic complex	J9VEZ9	781	Y	0.401661	0.0193988	Down	Ubiquitin carboxyl-terminal hydrolase 8 OS=Cryptococcus neoformans var. grubii serotype A (strain H99 / ATCC 208821 / CBS 10515 / FGSC 9487) OX=235443 GN=CNAG_00757 PE=4 SV=2	CNAG_00757	_TGSTY[Phospho (STY)]SSHGAIAAPPQASIHPGPGAR_	0.9999	22918.5	23193.8	18335	8265.86	16313.9	7866.85	1.5294	1.74038	1.23526	0.475784	0.904533	0.429182
catalytic complex	J9VNK5	38	S	1.74098	0.0256999	Up	Association with the SNF1 complex (ASC) domain-containing protein OS=Cryptococcus neoformans var. grubii serotype A (strain H99 / ATCC 208821 / CBS 10515 / FGSC 9487) OX=235443 GN=CNAG_06553 PE=3 SV=1	CNAG_06553	_RHVS[Phospho (STY)]PQSSNPTSPSGGRPGSGSPR_	1	825132	1.03667e+06	1.20824e+06	1.12128e+06	1.4833e+06	1.23832e+06	0.60213	0.817847	0.879186	1.15555	1.64076	1.2065
catalytic complex	J9VPP1	593	S	0.44706	0.0152388	Down	Transcription initiation factor TFIIF subunit alpha OS=Cryptococcus neoformans var. grubii serotype A (strain H99 / ATCC 208821 / CBS 10515 / FGSC 9487) OX=235443 GN=CNAG_03017 PE=3 SV=1	CNAG_03017	_GPGVTGQS[Phospho (STY)]QPASR_	1	62924.4	76649.8	54343.7	39358.3	44366.1	20713.2	1.34073	1.60936	1.30988	0.741918	0.747496	0.41505
catalytic complex	J9VWZ2	183	S	0.30907	0.0126498	Down	tRNA-specific adenosine deaminase 2 OS=Cryptococcus neoformans var. grubii serotype A (strain H99 / ATCC 208821 / CBS 10515 / FGSC 9487) OX=235443 GN=CNAG_05920 PE=4 SV=2	CNAG_05920	_TDIPPPPS[Phospho (STY)]R_	1	51423.6	45385.1	35688.7	12024.6	10577.1	5827.77	1.55642	1.50306	1.1617	0.58974	0.475398	0.239506
catalytic complex	J9VPP1	601	S	0.443297	0.00190617	Down	Transcription initiation factor TFIIF subunit alpha OS=Cryptococcus neoformans var. grubii serotype A (strain H99 / ATCC 208821 / CBS 10515 / FGSC 9487) OX=235443 GN=CNAG_03017 PE=3 SV=1	CNAG_03017	_ATS[Phospho (STY)]PAVRGS[Phospho (STY)]S[Phospho (STY)]PASGGGAATGGASPASGGPSTR_	0.998648	30989.7	41032.4	34026.7	20612.7	20821.1	14913.7	1.2131	1.58281	1.50681	0.71386	0.644495	0.549031
catalytic complex	J9VPP1	607	S	0.608867	0.0229642	Down	Transcription initiation factor TFIIF subunit alpha OS=Cryptococcus neoformans var. grubii serotype A (strain H99 / ATCC 208821 / CBS 10515 / FGSC 9487) OX=235443 GN=CNAG_03017 PE=3 SV=1	CNAG_03017	_ATS[Phospho (STY)]PAVRGS[Phospho (STY)]S[Phospho (STY)]PASGGGAATGGASPASGGPSTR_	1	77820.6	90457.1	92988.1	76508	63680.9	50680.9	1.09417	1.25329	1.47902	0.951681	0.707998	0.670137
catalytic complex	J9VUC9	164	T	1.81868	0.000377584	Up	CMGC/CDK/CDC2 protein kinase OS=Cryptococcus neoformans var. grubii serotype A (strain H99 / ATCC 208821 / CBS 10515 / FGSC 9487) OX=235443 GN=CNAG_01664 PE=3 SV=1	CNAG_01664	_TYT[Phospho (STY)]HEVVTLWYR_	1	3.22623e+06	3156395	3550298	5862663	5.71121e+06	5.16309e+06	0.745379	0.676719	0.732314	1.42056	1.27691	1.22071
catalytic complex	J9W411	36	S	0.522336	0.00781257	Down	Glycogen storage control protein OS=Cryptococcus neoformans var. grubii serotype A (strain H99 / ATCC 208821 / CBS 10515 / FGSC 9487) OX=235443 GN=CNAG_05524 PE=4 SV=1	CNAG_05524	_TDQHPSEAGPS[Phospho (STY)]R_	1	17152.9	11333.5	12161.6	5166.17	5684.59	6175.5	1.58274	1.11361	1.1099	0.612218	0.64428	0.731646
catalytic complex	J9VS24	245	S	0.66286	0.0293913	Down	Ubiquitin-activating enzyme E1-like OS=Cryptococcus neoformans var. grubii serotype A (strain H99 / ATCC 208821 / CBS 10515 / FGSC 9487) OX=235443 GN=CNAG_05896 PE=3 SV=1	CNAG_05896	_KS[Phospho (STY)]LSEEDGPR_	0.998981	4306.26	4537.16	2928.43	2954.15	2004.76	2568.15	1.31918	1.2418	1.01509	0.907281	0.653114	0.810041
catalytic complex	J9W134	260	T	0.304093	0.00208471	Down	Protein ORM1 OS=Cryptococcus neoformans var. grubii serotype A (strain H99 / ATCC 208821 / CBS 10515 / FGSC 9487) OX=235443 GN=CNAG_06455 PE=4 SV=1	CNAG_06455	_FHFAVNSDVPQT[Phospho (STY)]PVQSRPPS[Phospho (STY)]PTR_	1	1.54643e+06	1.41512e+06	1.72918e+06	555690	468276	370239	1.39773	1.51159	1.70495	0.537447	0.534679	0.331043
catalytic complex	J9VM65	223	S	0.514308	0.0154852	Down	Chromatin structure-remodeling complex subunit SFH1 OS=Cryptococcus neoformans var. grubii serotype A (strain H99 / ATCC 208821 / CBS 10515 / FGSC 9487) OX=235443 GN=CNAG_03003 PE=3 SV=1	CNAG_03003	_RES[Phospho (STY)]AAPLVVGGLEHQAAMR_	1	35844.9	40619.7	30100.1	25164	21695.5	13475.9	1.33232	1.38428	1.29227	0.866128	0.71016	0.485506
catalytic complex	J9VXY1	531	S	0.461032	0.00413346	Down	DIS3-like exonuclease 2 OS=Cryptococcus neoformans var. grubii serotype A (strain H99 / ATCC 208821 / CBS 10515 / FGSC 9487) OX=235443 GN=CNAG_03345 PE=3 SV=2	CNAG_03345	_HGVTESVS[Phospho (STY)]ER_	1	139593	151759	119369	75223	64253	48856.5	1.37404	1.4771	1.24638	0.737647	0.663556	0.487887
catalytic complex	J9VXY1	496	S	1.63961	0.00322943	Up	DIS3-like exonuclease 2 OS=Cryptococcus neoformans var. grubii serotype A (strain H99 / ATCC 208821 / CBS 10515 / FGSC 9487) OX=235443 GN=CNAG_03345 PE=3 SV=2	CNAG_03345	_AAAEAAHPQNQPVFEEES[Phospho (STY)]PELQPHTVGTSGR_	1	1.7285e+06	1.92405e+06	2103429	3.12103e+06	2.97806e+06	3.32976e+06	0.671211	0.738803	0.866452	1.2074	1.21332	1.3118
catalytic complex	J9VXY1	149	S	0.602568	0.00461886	Down	DIS3-like exonuclease 2 OS=Cryptococcus neoformans var. grubii serotype A (strain H99 / ATCC 208821 / CBS 10515 / FGSC 9487) OX=235443 GN=CNAG_03345 PE=3 SV=2	CNAG_03345	_KPHPINTNESS[Phospho (STY)]R_	0.984723	25978.2	31696.1	26055.1	19324.5	16017	14920.4	1.14323	1.37928	1.2163	0.847216	0.739529	0.666142
catalytic complex	J9VPD8	294	S	0.662623	0.0165869	Down	Cytochrome b-c1 complex subunit 2, mitochondrial OS=Cryptococcus neoformans var. grubii serotype A (strain H99 / ATCC 208821 / CBS 10515 / FGSC 9487) OX=235443 GN=QCR2 PE=1 SV=1	QCR2	_WTPGAS[Phospho (STY)]PLAQAADK_	0.999914	37998.9	32207.2	45997.9	21906.7	29248.1	23259.8	1.16781	1.05612	1.36072	0.722452	0.910572	0.742249
catalytic complex	J9W494	120	T	1.70815	0.00892856	Up	Serine/threonine-protein phosphatase 2A 56 kDa regulatory subunit OS=Cryptococcus neoformans var. grubii serotype A (strain H99 / ATCC 208821 / CBS 10515 / FGSC 9487) OX=235443 GN=CNAG_05634 PE=3 SV=1	CNAG_05634	_SLGADGQPT[Phospho (STY)]PPK_	1	92293.6	112757	99527.1	190442	356943	204508	0.644806	0.668556	0.781437	1.07512	1.42767	1.07544
catalytic complex	J9VZC4	45	S	1.52376	0.0391404	Up	dolichyl-diphosphooligosaccharide--protein glycotransferase OS=Cryptococcus neoformans var. grubii serotype A (strain H99 / ATCC 208821 / CBS 10515 / FGSC 9487) OX=235443 GN=CNAG_04364 PE=3 SV=2	CNAG_04364	_QAVIDTPPTPES[Phospho (STY)]PVQVSAPVPSK_	1	588324	731143	835838	1.13988e+06	1.14005e+06	1.15852e+06	0.586719	0.872303	0.922479	1.17328	1.17274	1.28281
catalytic complex	J9VZC4	50	S	0.258738	0.00742995	Down	dolichyl-diphosphooligosaccharide--protein glycotransferase OS=Cryptococcus neoformans var. grubii serotype A (strain H99 / ATCC 208821 / CBS 10515 / FGSC 9487) OX=235443 GN=CNAG_04364 PE=3 SV=2	CNAG_04364	_QAVIDTPPTPESPVQVS[Phospho (STY)]APVPSK_	0.996774		162854	184047	39399.1	67182.1	40260.6		1.83436	1.91772	0.382867	0.652458	0.420883
catalytic complex	J9VDY5	596	T	2.31947	0.000501999	Up	Splicing factor 3A subunit 1 OS=Cryptococcus neoformans var. grubii serotype A (strain H99 / ATCC 208821 / CBS 10515 / FGSC 9487) OX=235443 GN=CNAG_00111 PE=4 SV=1	CNAG_00111	_EYISTPYDPSFGGT[Phospho (STY)]PPPPPGSAPSIHPSR_	1	1.47265e+06	1421816	1.56704e+06	3.23661e+06	2.81268e+06	2427962	0.601348	0.622073	0.657958	1.63531	1.47305	1.25545
catalytic complex	J9VZC4	21	T	2.48422	0.0155212	Up	dolichyl-diphosphooligosaccharide--protein glycotransferase OS=Cryptococcus neoformans var. grubii serotype A (strain H99 / ATCC 208821 / CBS 10515 / FGSC 9487) OX=235443 GN=CNAG_04364 PE=3 SV=2	CNAG_04364	_SPT[Phospho (STY)]PAGT[Phospho (STY)]PTR_	0.999934	12596.6	12012.3	20757.4	42497.1	47664.5	27949	0.429847	0.490385	0.783888	1.49674	1.67772	1.05895
catalytic complex	J9VZH8	431	S	0.116385	1.18524e-05	Down	Transcription initiation factor TFIID subunit 5 OS=Cryptococcus neoformans var. grubii serotype A (strain H99 / ATCC 208821 / CBS 10515 / FGSC 9487) OX=235443 GN=CNAG_05428 PE=3 SV=2	CNAG_05428	_LEPDAERDPSVISPDES[Phospho (STY)]ET[Phospho (STY)]LPPIPAVFR_	0.998788	40233.5	42060.8	42652.3	5490.83	5158.24	4207.74	1.64767	1.86394	1.91126	0.225613	0.222145	0.18338
catalytic complex	J9VTL3	1517	S	0.227474	0.0128602	Down	E3 ubiquitin-protein ligase MARCH6 OS=Cryptococcus neoformans var. grubii serotype A (strain H99 / ATCC 208821 / CBS 10515 / FGSC 9487) OX=235443 GN=CNAG_06639 PE=4 SV=1	CNAG_06639	_LGSGGAGPGS[Phospho (STY)]IGGNAEK_	0.998074	16357.7	20114	18336.9	14471.2	17464.5	9153.35	2.02104	3.78283	2.65299	1.07886	0.444248	0.4006
catalytic complex	J9VK87	304	S	0.428321	0.00284585	Down	Uncharacterized protein OS=Cryptococcus neoformans var. grubii serotype A (strain H99 / ATCC 208821 / CBS 10515 / FGSC 9487) OX=235443 GN=CNAG_06824 PE=4 SV=1	CNAG_06824	_SAS[Phospho (STY)]VGASAGAGAGTR_	0.962514	248603	240282	220960		84887.9	74539.7	1.27784	1.2646	1.11155		0.573338	0.470048
catalytic complex	J9VWL3	2	S	0.163382	0.00397205	Down	Phosphatidylinositol glycan, class S OS=Cryptococcus neoformans var. grubii serotype A (strain H99 / ATCC 208821 / CBS 10515 / FGSC 9487) OX=235443 GN=CNAG_05775 PE=3 SV=2	CNAG_05775	_S[Phospho (STY)]IC[Carbamidomethyl (C)]APHPAPR_	1	34096.1	28371.4	30492.2	6688.34	4533.3	11840.6	2.11436	2.18635	1.86748	0.265632	0.188767	0.553374
catalytic complex	J9VK87	333	Y	1.52847	0.0260806	Up	Uncharacterized protein OS=Cryptococcus neoformans var. grubii serotype A (strain H99 / ATCC 208821 / CBS 10515 / FGSC 9487) OX=235443 GN=CNAG_06824 PE=4 SV=1	CNAG_06824	_MEPPSDEDDY[Phospho (STY)]FHQQQQQPSLPNPNPASDSGTGTNTQTQTLPNPR_	1	220262	235659	295934	345639	296213	260716	0.713839	0.781998	0.93864	1.423	1.26142	1.03661
catalytic complex	J9VSD3	446	S	0.410686	0.00269695	Down	Inositolphosphorylceramide synthase OS=Cryptococcus neoformans var. grubii serotype A (strain H99 / ATCC 208821 / CBS 10515 / FGSC 9487) OX=235443 GN=CNAG_04453 PE=4 SV=1	CNAG_04453	_SVS[Phospho (STY)]WGETK_	0.999853	51686.3	48869.5	44568.5	35922.5	22899.5	26166.1	1.71504	1.6248	1.25449	0.750464	0.579474	0.556889
catalytic complex	J9VXX5	7	S	0.280159	2.28698e-06	Down	Dolichyl-phosphate-mannose--protein mannosyltransferase OS=Cryptococcus neoformans var. grubii serotype A (strain H99 / ATCC 208821 / CBS 10515 / FGSC 9487) OX=235443 GN=CNAG_04763 PE=3 SV=2	CNAG_04763	_GVPS[Phospho (STY)]PPATR_	1	4793192	4281351	4670027	1.41317e+06	1558164	1.48142e+06	1.71723	1.6111	1.5593	0.443977	0.460227	0.465111
catalytic complex	J9VNH7	559	S	2.31423	0.00591718	Up	Nuclear envelope-endoplasmic reticulum network protein OS=Cryptococcus neoformans var. grubii serotype A (strain H99 / ATCC 208821 / CBS 10515 / FGSC 9487) OX=235443 GN=CNAG_01178 PE=4 SV=1	CNAG_01178	_GAVVEKPAAIPAINPSS[Phospho (STY)]PHTAGNIVER_	1		72112.1	77162.5	201927	253503	213653		0.467998	0.569476	1.12658	1.38033	1.09453
catalytic complex	J9VJS1	110	S	0.411717	0.01647	Down	DNA repair protein RAD7 OS=Cryptococcus neoformans var. grubii serotype A (strain H99 / ATCC 208821 / CBS 10515 / FGSC 9487) OX=235443 GN=CNAG_05198 PE=4 SV=1	CNAG_05198	_AAS[Phospho (STY)]IDS[Phospho (STY)]DDLDADDTPVVDHNVR_	1	276030	279432	277116	269838	137169	113979	1.61083	1.51783	1.49065	0.914595	0.58278	0.404473
catalytic complex	J9VNH7	396	S	1.62986	0.00575185	Up	Nuclear envelope-endoplasmic reticulum network protein OS=Cryptococcus neoformans var. grubii serotype A (strain H99 / ATCC 208821 / CBS 10515 / FGSC 9487) OX=235443 GN=CNAG_01178 PE=4 SV=1	CNAG_01178	_SVTFDPSIPPASPDSS[Phospho (STY)]DIAPSSIKPHK_	0.978355	417921	528396	442123	880364	1.05415e+06		0.766075	0.844528	0.803584	1.20962	1.41358
catalytic complex	J9VXY1	684	S	0.606984	0.030241	Down	DIS3-like exonuclease 2 OS=Cryptococcus neoformans var. grubii serotype A (strain H99 / ATCC 208821 / CBS 10515 / FGSC 9487) OX=235443 GN=CNAG_03345 PE=3 SV=2	CNAG_03345	_RHS[Phospho (STY)]VNVLNK_	1	20278.3	27280.9	19886	17042.6	12884.2	10833.2	1.10506	1.47005	1.14954	0.925234	0.736646	0.598924
catalytic complex	J9VK04	199	S	0.625118	0.00869749	Down	Autophagy-related protein 13 OS=Cryptococcus neoformans var. grubii serotype A (strain H99 / ATCC 208821 / CBS 10515 / FGSC 9487) OX=235443 GN=CNAG_00778 PE=3 SV=1	CNAG_00778	_AQSSEPGDTSSS[Phospho (STY)]QIAPHTAYR_	0.9854	169655	168669	179507		180059	194992	1.23698	1.34185	1.44338		0.781354	0.89488
catalytic complex	J9W0H1	34	S	0.409056	0.000808388	Down	Protein phosphatase 2 (Formerly 2A), regulatory subunit A OS=Cryptococcus neoformans var. grubii serotype A (strain H99 / ATCC 208821 / CBS 10515 / FGSC 9487) OX=235443 GN=CNAG_07914 PE=4 SV=2	CNAG_07914	_RLS[Phospho (STY)]TIALALGPSR_	0.999216	17624.4	19858	16882.8	7002.78	9029.31	7472.87	1.48892	1.42824	1.40311	0.489498	0.685932	0.591804
catalytic complex	J9VT67	1265	T	0.412908	0.0143921	Down	3-hydroxy-3-methylglutaryl coenzyme A reductase OS=Cryptococcus neoformans var. grubii serotype A (strain H99 / ATCC 208821 / CBS 10515 / FGSC 9487) OX=235443 GN=CNAG_06534 PE=3 SV=1	CNAG_06534	_HNRS[Phospho (STY)]TPAT[Phospho (STY)]PGAVT[Phospho (STY)]PFGGITPLR_	1	478208	440272	502974	74173.3	57458.7	34194.7	1.15154	1.06172	1.23078	0.62289	0.502396	0.296789
catalytic complex	J9VP16	153	T	1.93781	0.000135545	Up	Protein phosphatase PP2A regulatory subunit B OS=Cryptococcus neoformans var. grubii serotype A (strain H99 / ATCC 208821 / CBS 10515 / FGSC 9487) OX=235443 GN=CNAG_06696 PE=3 SV=1	CNAG_06696	_MTT[Phospho (STY)]HDSITAAVPR_	1	806779	814658	751335	1.2974e+06	1.34003e+06	1.26094e+06	0.722301	0.647705	0.733291	1.29774	1.41046	1.3676
catalytic complex	J9VPB2	2	S	0.542069	0.00324942	Down	F-box and WD-40 domain-containing protein MET30 OS=Cryptococcus neoformans var. grubii serotype A (strain H99 / ATCC 208821 / CBS 10515 / FGSC 9487) OX=235443 GN=CNAG_05773 PE=4 SV=1	CNAG_05773	_S[Phospho (STY)]PSAPPNMTAFPR_	0.999753	465644	428231	507863	414998	404405	391046	1.44803	1.24739	1.50735	0.788825	0.841852	0.647514
catalytic complex	J9VYF7	52	S	0.0946211	0.00181421	Down	Serine palmitoyltransferase OS=Cryptococcus neoformans var. grubii serotype A (strain H99 / ATCC 208821 / CBS 10515 / FGSC 9487) OX=235443 GN=CNAG_01477 PE=3 SV=1	CNAG_01477	_S[Phospho (STY)]SLLSVLTR_	0.960463	27798.8	21164.7	23762.3	1764.15	1300.59	608.613	1.67436	1.28188	1.42834	0.198581	0.148902	0.0673904
catalytic complex	J9VK50	251	S	2.5133	0.000933779	Up	Uncharacterized protein OS=Cryptococcus neoformans var. grubii serotype A (strain H99 / ATCC 208821 / CBS 10515 / FGSC 9487) OX=235443 GN=CNAG_02875 PE=4 SV=1	CNAG_02875	_AIS[Phospho (STY)]PPPPSLK_	0.999962	14742	15711.9	20864.1	34218.3	37555.3	36434.9	0.521486	0.548146	0.704427	1.34591	1.59581	1.51703
catalytic complex	J9VPA9	268	S	0.655074	0.00846052	Down	Nitrogen regulatory protein areA GATA-like domain-containing protein OS=Cryptococcus neoformans var. grubii serotype A (strain H99 / ATCC 208821 / CBS 10515 / FGSC 9487) OX=235443 GN=CNAG_05768 PE=4 SV=1	CNAG_05768	_GPEVLEMKPSS[Phospho (STY)]HER_	1	422443	382037	409193	353441	298118	270907	1.19329	1.29635	1.20069	0.946143	0.751471	0.719824
catalytic complex	J9VLC8	588	S	0.561144	0.00555902	Down	SCF-associated factor 1 OS=Cryptococcus neoformans var. grubii serotype A (strain H99 / ATCC 208821 / CBS 10515 / FGSC 9487) OX=235443 GN=CNAG_07482 PE=4 SV=2	CNAG_07482	_VADES[Phospho (STY)]AAQS[Phospho (STY)]PIHR_	1	57615.3	44903.7	49508.9	30338.8	36029.7	26824.9	1.45066	1.19221	1.24773	0.698199	0.85435	0.630637
catalytic complex	J9VVD6	774	S	0.604677	0.000607051	Down	MYND-type domain-containing protein OS=Cryptococcus neoformans var. grubii serotype A (strain H99 / ATCC 208821 / CBS 10515 / FGSC 9487) OX=235443 GN=CNAG_03348 PE=3 SV=1	CNAG_03348	_VGLEMGLS[Phospho (STY)]PEVVTR_	0.999999	67261.8	65009.1	61151.2	29303.1	32559.7	25886.9	1.22848	1.2218	1.15869	0.716778	0.793041	0.672437
catalytic complex	J9VPA9	220	S	2.13973	0.00777381	Up	Nitrogen regulatory protein areA GATA-like domain-containing protein OS=Cryptococcus neoformans var. grubii serotype A (strain H99 / ATCC 208821 / CBS 10515 / FGSC 9487) OX=235443 GN=CNAG_05768 PE=4 SV=1	CNAG_05768	_EELPIDSPLS[Phospho (STY)]PSESQHSTNKK_	1	438514	442040	435917	990631	907795	1.37621e+06	0.576333	0.697896	0.595138	1.23386	1.06469	1.70139
catalytic complex	J9VVD6	348	S	0.444174	0.0116021	Down	MYND-type domain-containing protein OS=Cryptococcus neoformans var. grubii serotype A (strain H99 / ATCC 208821 / CBS 10515 / FGSC 9487) OX=235443 GN=CNAG_03348 PE=3 SV=1	CNAG_03348	_ITS[Phospho (STY)]ESNLVTGNQGHRPPNINIGPSR_	0.998762	189825	194864	243151	79952.1		58503.1	1.0601	1.11983	1.40874	0.597992		0.46467
catalytic complex	J9VY45	578	S	0.552533	0.00400312	Down	Transcriptional adapter 3 OS=Cryptococcus neoformans var. grubii serotype A (strain H99 / ATCC 208821 / CBS 10515 / FGSC 9487) OX=235443 GN=CNAG_04674 PE=3 SV=1	CNAG_04674	_KYGLS[Phospho (STY)]PK_	1	175911	175115	162194	104215	101431	108712	1.56272	1.24081	1.14733	0.75469	0.680734	0.747556
catalytic complex	J9VY45	254	S	8.4573	0.000112767	Up	Transcriptional adapter 3 OS=Cryptococcus neoformans var. grubii serotype A (strain H99 / ATCC 208821 / CBS 10515 / FGSC 9487) OX=235443 GN=CNAG_04674 PE=3 SV=1	CNAG_04674	_RPSVDAT[Phospho (STY)]HS[Phospho (STY)]PASSSTPLPGAHIDFALPAQPSRPLVPTR_	0.999984	18841.9	20849.9	20606.1	226420	154961	177151	0.223847	0.197571	0.194933	2.19276	1.39081	1.6291
catalytic complex	J9W134	270	T	0.458419	0.0213466	Down	Protein ORM1 OS=Cryptococcus neoformans var. grubii serotype A (strain H99 / ATCC 208821 / CBS 10515 / FGSC 9487) OX=235443 GN=CNAG_06455 PE=4 SV=1	CNAG_06455	_FHFAVNSDVPQTPVQS[Phospho (STY)]RPPS[Phospho (STY)]PT[Phospho (STY)]R_	0.999969		429918	387498	207798	200428	166275		1.67297	1.39187	0.732161	0.833701	0.541614
catalytic complex	J9VLG1	590	S	0.44436	0.00371641	Down	Rab-GAP TBC domain-containing protein OS=Cryptococcus neoformans var. grubii serotype A (strain H99 / ATCC 208821 / CBS 10515 / FGSC 9487) OX=235443 GN=CNAG_00387 PE=4 SV=2	CNAG_00387	_SDS[Phospho (STY)]VTSSVSAIQER_	0.9988	27274.4	37061	26552.1	19068.3	16290.4	13907.3	1.36731	1.6	1.35947	0.779528	0.636896	0.506225
catalytic complex	J9VXZ5	725	S	0.535234	0.0155983	Down	Uncharacterized protein OS=Cryptococcus neoformans var. grubii serotype A (strain H99 / ATCC 208821 / CBS 10515 / FGSC 9487) OX=235443 GN=CNAG_04740 PE=4 SV=2	CNAG_04740	_VSGYPGKS[Phospho (STY)]PGEER_	1	894450	1.02023e+06	890720	850308	673928	624248	1.04151	1.61216	1.51893	0.832821	0.734537	0.665964
catalytic complex	J9VY24	51	S	0.633168	0.00362624	Down	Nuclear protein OS=Cryptococcus neoformans var. grubii serotype A (strain H99 / ATCC 208821 / CBS 10515 / FGSC 9487) OX=235443 GN=CNAG_03388 PE=4 SV=2	CNAG_03388	_KQS[Phospho (STY)]EEPLLASAR_	1	1.45586e+06	1.43271e+06	1.47914e+06	862073	767932	820632	1.25762	1.23301	1.15333	0.719828	0.70624	0.881171
catalytic complex	J9VG82	190	S	0.560245	0.00269616	Down	26S proteasome regulatory subunit N11 OS=Cryptococcus neoformans var. grubii serotype A (strain H99 / ATCC 208821 / CBS 10515 / FGSC 9487) OX=235443 GN=CNAG_07028 PE=4 SV=1	CNAG_07028	_QTTSNIGHLNKPS[Phospho (STY)]IQALIHGLNR_	0.999993	3309.45	3618.01	3330.01		1499.74	1601.54	1.16535	1.24905	1.06845		0.630466	0.670366
catalytic complex	J9VY09	315	S	0.659298	0.0149807	Down	Succinate--CoA ligase [ADP-forming] subunit alpha, mitochondrial OS=Cryptococcus neoformans var. grubii serotype A (strain H99 / ATCC 208821 / CBS 10515 / FGSC 9487) OX=235443 GN=CNAG_03375 PE=3 SV=1	CNAG_03375	_S[Phospho (STY)]PAQIGDLMLK_	1	29919.8	30651.9	35186.8	17640.2	18465.6	21404.9	1.09329	1.20628	1.29391	0.71817	0.711582	0.93942
catalytic complex	J9VT67	396	S	0.512857	0.000291715	Down	3-hydroxy-3-methylglutaryl coenzyme A reductase OS=Cryptococcus neoformans var. grubii serotype A (strain H99 / ATCC 208821 / CBS 10515 / FGSC 9487) OX=235443 GN=CNAG_06534 PE=3 SV=1	CNAG_06534	_AVLQNPDIDPVPSS[Phospho (STY)]PEPSTAGYSGELSK_	0.999995	3.46519e+06	3.29154e+06	3.69162e+06	526054	455473	528035	1.10761	1.05363	1.19909	0.586397	0.528628	0.608344
catalytic complex	J9VT67	1260	T	0.557285	0.0113473	Down	3-hydroxy-3-methylglutaryl coenzyme A reductase OS=Cryptococcus neoformans var. grubii serotype A (strain H99 / ATCC 208821 / CBS 10515 / FGSC 9487) OX=235443 GN=CNAG_06534 PE=3 SV=1	CNAG_06534	_HNRS[Phospho (STY)]TPAT[Phospho (STY)]PGAVTPFGGITPLR_	1	928503	911778	1.06384e+06	192319	143009	121741	1.05586	1.03834	1.22934	0.762688	0.590491	0.498983
catalytic complex	J9VDY5	589	Y	2.26664	0.00651324	Up	Splicing factor 3A subunit 1 OS=Cryptococcus neoformans var. grubii serotype A (strain H99 / ATCC 208821 / CBS 10515 / FGSC 9487) OX=235443 GN=CNAG_00111 PE=4 SV=1	CNAG_00111	_EYISTPY[Phospho (STY)]DPSFGGTPPPPPGSAPSIHPSR_	0.999966	153753	179726	183894		347547	286909	0.587726	0.736093	0.722785		1.70386	1.38875
catalytic complex	J9VEH8	47	T	0.374479	0.00803352	Down	DNA helicase OS=Cryptococcus neoformans var. grubii serotype A (strain H99 / ATCC 208821 / CBS 10515 / FGSC 9487) OX=235443 GN=CNAG_00612 PE=3 SV=1	CNAG_00612	_RGTVT[Phospho (STY)]PTASGSGSGTK_	0.962062	4346.48	3533.98	2378.67	2076.22	4292.82	1768.18	2.04193	1.43169	1.63414	0.50193	0.877095	0.533727
catalytic complex	J9VZC4	42	T	3.4558	0.000112098	Up	dolichyl-diphosphooligosaccharide--protein glycotransferase OS=Cryptococcus neoformans var. grubii serotype A (strain H99 / ATCC 208821 / CBS 10515 / FGSC 9487) OX=235443 GN=CNAG_04364 PE=3 SV=2	CNAG_04364	_QAVIDTPPT[Phospho (STY)]PES[Phospho (STY)]PVQVSAPVPSK_	1	185757	186464	195714	682290	634957	722483	0.397385	0.477212	0.463349	1.50647	1.40112	1.71609
catalytic complex	J9VWK9	326	S	1.55426	0.000181087	Up	proteasome endopeptidase complex OS=Cryptococcus neoformans var. grubii serotype A (strain H99 / ATCC 208821 / CBS 10515 / FGSC 9487) OX=235443 GN=CNAG_05770 PE=4 SV=1	CNAG_05770	_EAAAGS[Phospho (STY)]PMAVEA_	1	91990.6	95367.6	90783.2	155965	124567	147796	0.814973	0.803892	0.734325	1.22835	1.22136	1.20776
catalytic complex	J9VVE2	275	S	1.80088	0.000832873	Up	Chromatin remodeling-related protein OS=Cryptococcus neoformans var. grubii serotype A (strain H99 / ATCC 208821 / CBS 10515 / FGSC 9487) OX=235443 GN=CNAG_02134 PE=4 SV=1	CNAG_02134	_ITKPVS[Phospho (STY)]AEDATK_	1	45575.3	52348.9	47998	90115.7	94646.5	99102.8	0.693394	0.666359	0.766639	1.15801	1.29976	1.3716
catalytic complex	J9VRC4	421	T	1.57539	0.00286903	Up	non-specific serine/threonine protein kinase OS=Cryptococcus neoformans var. grubii serotype A (strain H99 / ATCC 208821 / CBS 10515 / FGSC 9487) OX=235443 GN=CNAG_05005 PE=4 SV=1	CNAG_05005	_LST[Phospho (STY)]PPSRPTPTR_	0.967493	178954	181400	150505	315420	334914	288270	0.770695	0.723553	0.809063	1.07888	1.33368	1.21604
catalytic complex	J9VTB3	309	Y	3.66309	0.0396055	Up	Pyruvate dehydrogenase E1 component subunit alpha OS=Cryptococcus neoformans var. grubii serotype A (strain H99 / ATCC 208821 / CBS 10515 / FGSC 9487) OX=235443 GN=CNAG_07660 PE=4 SV=1	CNAG_07660	_Y[Phospho (STY)]GGHSM[Oxidation (M)]SDPGTTYR_	0.999999	18439.6	6515.26	12419.7	41771.3	33211.4		0.746166	0.275445	0.498202	2.13902	1.57245
catalytic complex	J9VN49	112	T	0.499909	0.00370015	Down	Pre-mRNA-splicing factor ISY1 OS=Cryptococcus neoformans var. grubii serotype A (strain H99 / ATCC 208821 / CBS 10515 / FGSC 9487) OX=235443 GN=CNAG_01271 PE=3 SV=1	CNAG_01271	_AAGVMT[Phospho (STY)]DDEGR_	1	38712.8	29678.4	34357.1	16391.2	12721.8	14579.6	1.48743	1.06202	1.35237	0.714153	0.597933	0.638463
catalytic complex	J9VIW1	202	S	0.608347	0.0242003	Down	Autophagy-related protein 3 OS=Cryptococcus neoformans var. grubii serotype A (strain H99 / ATCC 208821 / CBS 10515 / FGSC 9487) OX=235443 GN=CNAG_06892 PE=3 SV=1	CNAG_06892	_IVHPSEAEVNS[Phospho (STY)]TAGK_	0.989776	830343	862683	1.06165e+06	632992	719705	795556	1.08958	1.19592	1.58045	0.667315	0.798757	0.885764
catalytic complex	J9VVE2	70	T	0.395233	0.0280333	Down	Chromatin remodeling-related protein OS=Cryptococcus neoformans var. grubii serotype A (strain H99 / ATCC 208821 / CBS 10515 / FGSC 9487) OX=235443 GN=CNAG_02134 PE=4 SV=1	CNAG_02134	_EREPHYGGEIANISVPVDNGEPSAT[Phospho (STY)]PR_	0.999084	212520	392841	212136		89576.3	132382	1.11408	1.72299	1.16748		0.423855	0.6313
catalytic complex	J9VI13	25	S	0.599113	0.00313495	Down	tRNA (guanine-N(7)-)-methyltransferase OS=Cryptococcus neoformans var. grubii serotype A (strain H99 / ATCC 208821 / CBS 10515 / FGSC 9487) OX=235443 GN=TRM8 PE=3 SV=2	TRM8	_TREESEMEAGPSTASPGASAS[Phospho (STY)]LAPAPPAGEVQLLK_	0.999694	515936	543505	528945	271070	278058	293732	1.19545	1.33555	1.18864	0.841062	0.656467	0.730954
catalytic complex	J9VEP5	114	T	0.201825	0.0076619	Down	Proteasome subunit beta OS=Cryptococcus neoformans var. grubii serotype A (strain H99 / ATCC 208821 / CBS 10515 / FGSC 9487) OX=235443 GN=CNAG_00385 PE=3 SV=1	CNAG_00385	_FGPFFLEPVVAGLPT[Phospho (STY)]PTSLEPHPK_	1	16798.8	10578.3	13299.4		3895.59	2029.24	1.786	1.20061	1.47392		0.38071	0.219456
catalytic complex	J9W134	2	S	0.340333	0.0159263	Down	Protein ORM1 OS=Cryptococcus neoformans var. grubii serotype A (strain H99 / ATCC 208821 / CBS 10515 / FGSC 9487) OX=235443 GN=CNAG_06455 PE=4 SV=1	CNAG_06455	_S[Phospho (STY)]PPSVTLTVPPHSPTR_	0.999996	410922	188314	412051	93922.7	125964	110124	1.68494	0.91255	1.84311	0.412102	0.652479	0.4467
catalytic complex	J9VIK6	175	S	0.50885	0.00528397	Down	INO80 complex subunit C OS=Cryptococcus neoformans var. grubii serotype A (strain H99 / ATCC 208821 / CBS 10515 / FGSC 9487) OX=235443 GN=CNAG_00271 PE=4 SV=2	CNAG_00271	_ERPDTQAPNDHS[Phospho (STY)]EDGRPK_	1	16772.4	14892.3	14491.1	10640.6	8998.8	7293.41	1.53743	1.30228	1.23108	0.819848	0.680035	0.571537
catalytic complex	J9VT83	43	S	0.643918	0.0150812	Down	Enzyme regulator OS=Cryptococcus neoformans var. grubii serotype A (strain H99 / ATCC 208821 / CBS 10515 / FGSC 9487) OX=235443 GN=CNAG_01241 PE=4 SV=2	CNAG_01241	_LGPTEVVQLPAS[Phospho (STY)]DS[Phospho (STY)]EPDDDDRDNQEIDAGR_	1	722308	653876	611144	402642	272108	293487	1.28431	1.15837	1.09395	0.913001	0.659378	0.704925
catalytic complex	J9VHT8	313	S	2.48077	0.00931079	Up	26S proteasome regulatory subunit N8 OS=Cryptococcus neoformans var. grubii serotype A (strain H99 / ATCC 208821 / CBS 10515 / FGSC 9487) OX=235443 GN=CNAG_00046 PE=3 SV=1	CNAG_00046	_IQNAQQDIEDAKS[Phospho (STY)]PAEK_	1	11681	16242.4	17098.8	41050.3	27228.7	43115.5	0.466691	0.651791	0.608311	1.60674	1.01111	1.66593
catalytic complex	J9VS98	105	S	0.496066	0.0043423	Down	Dynein intermediate chain, cytosolic OS=Cryptococcus neoformans var. grubii serotype A (strain H99 / ATCC 208821 / CBS 10515 / FGSC 9487) OX=235443 GN=CNAG_04407 PE=4 SV=1	CNAG_04407	_VSRLS[Phospho (STY)]NDGS[Phospho (STY)]LSR_	0.999506	14636	19395.6	12526.4	9244.37	10148.3	9236.78	1.19513	1.72073	1.24507	0.657051	0.719593	0.687451
catalytic complex	J9VRC4	983	S	0.664839	0.00249316	Down	non-specific serine/threonine protein kinase OS=Cryptococcus neoformans var. grubii serotype A (strain H99 / ATCC 208821 / CBS 10515 / FGSC 9487) OX=235443 GN=CNAG_05005 PE=4 SV=1	CNAG_05005	_LAESS[Phospho (STY)]GMTTR_	0.999878	58104.6	64098.4	47678.7	43686.5	44057.6	43114.6	1.20605	1.23224	1.23529	0.720193	0.845582	0.876572
catalytic complex	T2BQ21	26	S	0.522485	0.000731582	Down	CMGC/CDK/CDK5 protein kinase OS=Cryptococcus neoformans var. grubii serotype A (strain H99 / ATCC 208821 / CBS 10515 / FGSC 9487) OX=235443 GN=CNAG_08022 PE=3 SV=1	CNAG_08022	_TTS[Phospho (STY)]EIVALK_	1	37131.7	30785.4	35036.7	17411.6	19660.5	16347.8	1.43431	1.24358	1.25978	0.70211	0.73723	0.618033
catalytic complex	J9VK04	777	S	0.260089	0.00130682	Down	Autophagy-related protein 13 OS=Cryptococcus neoformans var. grubii serotype A (strain H99 / ATCC 208821 / CBS 10515 / FGSC 9487) OX=235443 GN=CNAG_00778 PE=3 SV=1	CNAG_00778	_MAGS[Phospho (STY)]LGEMAIPSR_	1	61257.9	59270.1	45978.7	28546.1	23573.6		1.82409	1.92573	1.5099	0.494213	0.417782
catalytic complex	J9VTB3	313	S	4.37988	0.000150789	Up	Pyruvate dehydrogenase E1 component subunit alpha OS=Cryptococcus neoformans var. grubii serotype A (strain H99 / ATCC 208821 / CBS 10515 / FGSC 9487) OX=235443 GN=CNAG_07660 PE=4 SV=1	CNAG_07660	_YGGHS[Phospho (STY)]MSDPGTTYR_	1	13409116	10137440	12627693	37631236	52796344	42720076	0.432069	0.341273	0.403354	1.53446	1.99051	1.62883
catalytic complex	J9W134	14	S	0.40152	0.0392553	Down	Protein ORM1 OS=Cryptococcus neoformans var. grubii serotype A (strain H99 / ATCC 208821 / CBS 10515 / FGSC 9487) OX=235443 GN=CNAG_06455 PE=4 SV=1	CNAG_06455	_SPPSVTLTVPPHS[Phospho (STY)]PTR_	0.999998	336672	284426	238416	62067.2	160482	106573	1.55778	1.55532	1.2034	0.307307	0.938043	0.487817
catalytic complex	J9VL01	34	S	0.4838	0.0462851	Down	Histone-lysine N-methyltransferase, H3 lysine-4 specific OS=Cryptococcus neoformans var. grubii serotype A (strain H99 / ATCC 208821 / CBS 10515 / FGSC 9487) OX=235443 GN=CNAG_01243 PE=4 SV=2	CNAG_01243	_GLAS[Phospho (STY)]PSAFR_	1	72919.5	68837.9	55352.5	46589.1	37197.3	16424.4	1.11876	1.83602	1.17905	0.693836	0.873623	0.432487
cell periphery	J9VL90	152	S	4.05945	0.00239509	Up	ADF-H domain-containing protein OS=Cryptococcus neoformans var. grubii serotype A (strain H99 / ATCC 208821 / CBS 10515 / FGSC 9487) OX=235443 GN=CNAG_03864 PE=3 SV=2	CNAG_03864	_HDWFATSISDLTPSALTAHLNHLSSPPPLSAS[Phospho (STY)]EAALAEVR_	0.992835	3953.44	3044.02	2876.64		12455.6	14588.6	0.533492	0.432101	0.376697		1.65507	1.97756
cell periphery	J9VG35	178	S	1.75701	0.00434458	Up	Uncharacterized protein OS=Cryptococcus neoformans var. grubii serotype A (strain H99 / ATCC 208821 / CBS 10515 / FGSC 9487) OX=235443 GN=CNAG_03836 PE=4 SV=1	CNAG_03836	_AQTGTTTSSSSTSYLLGSS[Phospho (STY)]PPSGIANR_	0.999707	256674	256346	286066	449216	387086	392088	0.708558	0.689461	0.826881	1.51063	1.22493	1.17361
cell periphery	J9VQD7	326	S	1.5998	0.0053919	Up	Universal stress protein OS=Cryptococcus neoformans var. grubii serotype A (strain H99 / ATCC 208821 / CBS 10515 / FGSC 9487) OX=235443 GN=CNAG_03228 PE=4 SV=1	CNAG_03228	_GQYAAIVGPDGLTLS[Phospho (STY)]R_	0.999276	9371.77	8400.59	9604.25	9277.1	7409.91	7385.62	0.893973	0.757188	0.824617	1.5075	1.1949	1.25834
cell periphery	J9VT28	687	S	0.376761	0.00295212	Down	RalA-binding protein 1 OS=Cryptococcus neoformans var. grubii serotype A (strain H99 / ATCC 208821 / CBS 10515 / FGSC 9487) OX=235443 GN=CNAG_04832 PE=4 SV=1	CNAG_04832	_RKPS[Phospho (STY)]QLLK_	1	19311.4	22529.2	17948.5	7160.3	8875.25	5579.07	1.44887	1.70928	1.16823	0.542901	0.639384	0.447728
cell periphery	J9VQD7	77	S	0.347547	0.0469072	Down	Universal stress protein OS=Cryptococcus neoformans var. grubii serotype A (strain H99 / ATCC 208821 / CBS 10515 / FGSC 9487) OX=235443 GN=CNAG_03228 PE=4 SV=1	CNAG_03228	_SHS[Phospho (STY)]GSAGYTNTTNLPSAMSHHGQFPR_	1	2.94458e+06	3.52202e+06	3.86845e+06	779678	249960	917870	1.17657	1.32977	1.39128	0.530703	0.168841	0.655063
cell periphery	J9VL86	1095	S	2.21618	1.10101e-05	Up	Endoplasmic reticulum protein OS=Cryptococcus neoformans var. grubii serotype A (strain H99 / ATCC 208821 / CBS 10515 / FGSC 9487) OX=235443 GN=CNAG_01142 PE=4 SV=2	CNAG_01142	_SAFDS[Phospho (STY)]PSKPK_	0.999962	74394	70528.3	69615.3	147823	144365	140024	0.634039	0.624232	0.643437	1.34147	1.47732	1.39572
cell periphery	J9VJI7	110	S	1.75145	0.0080427	Up	GRAM domain-containing protein OS=Cryptococcus neoformans var. grubii serotype A (strain H99 / ATCC 208821 / CBS 10515 / FGSC 9487) OX=235443 GN=CNAG_00650 PE=3 SV=2	CNAG_00650	_PAPLQVPDS[Phospho (STY)]GPR_	1	14333	15537.1	10629.9	27349.7	30925.9	30109.5	0.747678	0.799904	0.569395	1.12119	1.33847	1.24812
cell periphery	J9VPA2	39	S	2.00596	0.00409603	Up	ABC multidrug transporter AFR2 OS=Cryptococcus neoformans var. grubii serotype A (strain H99 / ATCC 208821 / CBS 10515 / FGSC 9487) OX=235443 GN=AFR2 PE=1 SV=1	AFR2	_AHFTDTHPS[Phospho (STY)]DDLPAQTEEHR_	0.991396	5444.03	4560.77		6659.86		5951.36	0.747642	0.701646		1.40792		1.49929
cell periphery	J9VJI7	137	S	1.63809	0.0312625	Up	GRAM domain-containing protein OS=Cryptococcus neoformans var. grubii serotype A (strain H99 / ATCC 208821 / CBS 10515 / FGSC 9487) OX=235443 GN=CNAG_00650 PE=3 SV=2	CNAG_00650	_LTLTQEGSNS[Phospho (STY)]PHSVS[Phospho (STY)]DHS[Phospho (STY)]PIHDYHR_	1	128293	178092	203215	313902	344413	386915	0.554753	0.760034	0.902319	1.0667	1.23563	1.3295
cell periphery	J9VJI7	37	S	0.611452	0.0230081	Down	GRAM domain-containing protein OS=Cryptococcus neoformans var. grubii serotype A (strain H99 / ATCC 208821 / CBS 10515 / FGSC 9487) OX=235443 GN=CNAG_00650 PE=3 SV=2	CNAG_00650	_SSSTLADNDAPPTS[Phospho (STY)]QQAPSPSPQR_	0.936248	74791.8		78150.8	51373.8	65850.7	59387.8	1.27153		1.36431	0.686375	0.928842	0.802312
cell periphery	J9VU81	629	S	2.92085	0.0116772	Up	Signal transducer OS=Cryptococcus neoformans var. grubii serotype A (strain H99 / ATCC 208821 / CBS 10515 / FGSC 9487) OX=235443 GN=CNAG_04213 PE=4 SV=2	CNAG_04213	_RQAS[Phospho (STY)]ADS[Phospho (STY)]SFSVR_	0.999996	5038.22	9164.32	9603.19	20539.9	23332.9	24649.9	0.307355	0.552149	0.693411	1.29716	1.54615	1.69252
cell periphery	J9VN81	327	S	2.44947	0.00822516	Up	PH domain-containing protein OS=Cryptococcus neoformans var. grubii serotype A (strain H99 / ATCC 208821 / CBS 10515 / FGSC 9487) OX=235443 GN=CNAG_03655 PE=4 SV=1	CNAG_03655	_DKS[Phospho (STY)]DLLGELNHER_	1	13268.6	20780.5	12998.3	36738.8	71992.8	38875.4	0.481787	0.728389	0.42557	1.13906	1.57438	1.29326
cell periphery	J9VQN0	512	T	0.437694	0.00976591	Down	Protein EFR3 OS=Cryptococcus neoformans var. grubii serotype A (strain H99 / ATCC 208821 / CBS 10515 / FGSC 9487) OX=235443 GN=CNAG_02092 PE=3 SV=1	CNAG_02092	_VET[Phospho (STY)]PLFTPLSEHPR_	1	441683	482406	435659	137832	230306	145108	1.28504	1.4706	1.31489	0.459817	0.820652	0.50118
cell periphery	J9VSM1	184	T	1.83554	0.00108211	Up	WH2 domain-containing protein OS=Cryptococcus neoformans var. grubii serotype A (strain H99 / ATCC 208821 / CBS 10515 / FGSC 9487) OX=235443 GN=CNAG_02201 PE=4 SV=2	CNAG_02201	_HVPAPPARAT[Phospho (STY)]PPAPPAPPAPSR_	0.999999	57224.4	43833.1	47536.7	81316.6	86919.8	75112.2	0.821903	0.667715	0.663178	1.35767	1.27761	1.31627
cell periphery	J9VXL5	24	S	2.11436	0.0259775	Up	MSP domain-containing protein OS=Cryptococcus neoformans var. grubii serotype A (strain H99 / ATCC 208821 / CBS 10515 / FGSC 9487) OX=235443 GN=CNAG_01961 PE=3 SV=1	CNAG_01961	_RS[Phospho (STY)]LLIHNPNYHPVAFK_	0.996447	1202.39	881.824	2055.42	3399.38	2975.23	3491.96	0.556395	0.437942	0.887151	1.54172	1.118	1.31842
cell periphery	J9VJE2	131	T	0.65803	0.00149664	Down	Lipid particle protein OS=Cryptococcus neoformans var. grubii serotype A (strain H99 / ATCC 208821 / CBS 10515 / FGSC 9487) OX=235443 GN=CNAG_00594 PE=4 SV=1	CNAG_00594	_GGEVKT[Phospho (STY)]PEYEVDEDVYSR_	1	165859	153651	151774	132497	129605	146711	1.2561	1.18271	1.29081	0.841211	0.74343	0.869563
cell periphery	J9VQZ2	423	S	1.55791	0.0403854	Up	UBA/TS-N domain-containing protein OS=Cryptococcus neoformans var. grubii serotype A (strain H99 / ATCC 208821 / CBS 10515 / FGSC 9487) OX=235443 GN=CNAG_02568 PE=4 SV=2	CNAG_02568	_DLFDLFADEPPAS[Phospho (STY)]KAAS[Phospho (STY)]PAPQAPAQAQAPTR_	1	8566.16	11195.7	9217.33	18970.2	16517.7	12414.4	0.671825	0.810462	0.854695	1.49389	1.17759	0.969317
cell periphery	J9VU81	632	S	2.92085	0.0116772	Up	Signal transducer OS=Cryptococcus neoformans var. grubii serotype A (strain H99 / ATCC 208821 / CBS 10515 / FGSC 9487) OX=235443 GN=CNAG_04213 PE=4 SV=2	CNAG_04213	_RQAS[Phospho (STY)]ADS[Phospho (STY)]SFSVR_	0.999296	5038.22	9164.32	9603.19	20539.9	23332.9	24649.9	0.307355	0.552149	0.693411	1.29716	1.54615	1.69252
cell periphery	J9VJE2	158	S	0.486746	0.00623634	Down	Lipid particle protein OS=Cryptococcus neoformans var. grubii serotype A (strain H99 / ATCC 208821 / CBS 10515 / FGSC 9487) OX=235443 GN=CNAG_00594 PE=4 SV=1	CNAG_00594	_AEDVPLLAPIPLRPS[Phospho (STY)]LSR_	1	228126	184204	172973	143756	129458	99858.6	1.58656	1.30208	1.35094	0.838145	0.68193	0.543525
cell periphery	J9W1P9	1270	S	0.114749	0.00802306	Down	Transmembrane protein OS=Cryptococcus neoformans var. grubii serotype A (strain H99 / ATCC 208821 / CBS 10515 / FGSC 9487) OX=235443 GN=CNAG_01824 PE=4 SV=2	CNAG_01824	_HNT[Phospho (STY)]SS[Phospho (STY)]FVSAGR_	1	952195	1.1156e+06	1.03561e+06	44877.4	38330.5	168737	1.4681	1.57001	1.76211	0.0863567	0.0866934	0.377771
cell periphery	J9VKJ5	297	S	0.54562	0.00760071	Down	Vacuolar protein OS=Cryptococcus neoformans var. grubii serotype A (strain H99 / ATCC 208821 / CBS 10515 / FGSC 9487) OX=235443 GN=CNAG_00078 PE=4 SV=2	CNAG_00078	_IPHAGS[Phospho (STY)]SSS[Phospho (STY)]LRR_	0.999985	804027	1.04909e+06	955071	643219	671603	442138	1.15178	1.47262	1.324	0.801982	0.768988	0.583354
cell periphery	J9VSM0	302	S	0.5191	0.000997111	Down	ENTH domain-containing protein OS=Cryptococcus neoformans var. grubii serotype A (strain H99 / ATCC 208821 / CBS 10515 / FGSC 9487) OX=235443 GN=CNAG_03155 PE=4 SV=1	CNAG_03155	_SLGVVEGGS[Phospho (STY)]R_	1	652176	528843	572145	272099	256763	234059	1.41355	1.16781	1.26163	0.726545	0.661602	0.60675
cell periphery	J9VKJ5	275	S	0.564418	0.0296932	Down	Vacuolar protein OS=Cryptococcus neoformans var. grubii serotype A (strain H99 / ATCC 208821 / CBS 10515 / FGSC 9487) OX=235443 GN=CNAG_00078 PE=4 SV=2	CNAG_00078	_RSS[Phospho (STY)]LVDDILEVSTTEGNAR_	0.995993	297477	303563	224179	227563	158762	144703	1.43439	1.43431	1.04607	0.955044	0.611886	0.64264
cell periphery	J9VSM0	306	S	0.491386	0.00731859	Down	ENTH domain-containing protein OS=Cryptococcus neoformans var. grubii serotype A (strain H99 / ATCC 208821 / CBS 10515 / FGSC 9487) OX=235443 GN=CNAG_03155 PE=4 SV=1	CNAG_03155	_SLGVVEGGS[Phospho (STY)]RRPS[Phospho (STY)]DAEPTR_	1	28929	31684.8	31110.3	11263.5	16454.2	10195	1.21696	1.35798	1.33146	0.58372	0.822883	0.512945
cell periphery	J9VL90	23	S	1.71412	0.00015921	Up	ADF-H domain-containing protein OS=Cryptococcus neoformans var. grubii serotype A (strain H99 / ATCC 208821 / CBS 10515 / FGSC 9487) OX=235443 GN=CNAG_03864 PE=3 SV=2	CNAG_03864	_VPDDLTAAFTAALAS[Phospho (STY)]PDDTR_	1	35616.4	32295.9	32513.6	56202.3	60668.7	56376.8	0.778023	0.74212	0.689223	1.24502	1.30499	1.23711
cell periphery	J9W1P9	1269	S	2.15238	0.0410369	Up	Transmembrane protein OS=Cryptococcus neoformans var. grubii serotype A (strain H99 / ATCC 208821 / CBS 10515 / FGSC 9487) OX=235443 GN=CNAG_01824 PE=4 SV=2	CNAG_01824	_HNT[Phospho (STY)]S[Phospho (STY)]S[Phospho (STY)]FVSAGR_	0.990655		51206.5	64687.7	95550	70875.5	108923		0.515024	0.78663	1.31404	1.14564	1.7428
cell periphery	J9VSM0	328	S	1.725	0.000417894	Up	ENTH domain-containing protein OS=Cryptococcus neoformans var. grubii serotype A (strain H99 / ATCC 208821 / CBS 10515 / FGSC 9487) OX=235443 GN=CNAG_03155 PE=4 SV=1	CNAG_03155	_AAS[Phospho (STY)]PAPEVKPQAPAGASK_	1	33587.1	32244.6	32756.8	42042.2	50693.1	50196	0.758387	0.74178	0.752488	1.16948	1.36077	1.35558
cell periphery	J9W1P9	1268	T	0.160404	0.00463406	Down	Transmembrane protein OS=Cryptococcus neoformans var. grubii serotype A (strain H99 / ATCC 208821 / CBS 10515 / FGSC 9487) OX=235443 GN=CNAG_01824 PE=4 SV=2	CNAG_01824	_HNT[Phospho (STY)]SS[Phospho (STY)]FVSAGR_	1	1.01408e+06	1.17983e+06	1.08584e+06	95550	70875.5	209630	1.43502	1.52394	1.69573	0.168754	0.147127	0.430749
cell periphery	J9VJ27	1179	T	1.92552	0.00379713	Up	Myosin-1 OS=Cryptococcus neoformans var. grubii serotype A (strain H99 / ATCC 208821 / CBS 10515 / FGSC 9487) OX=235443 GN=CNAG_05172 PE=3 SV=2	CNAG_05172	_NAASATPSAGST[Phospho (STY)]PPASR_	0.94707	531314	630531	482669	816033	948432		0.741185	0.66149	0.801589	1.34796	1.48161
cell periphery	J9VQD7	285	S	24.7012	0.010872	Up	Universal stress protein OS=Cryptococcus neoformans var. grubii serotype A (strain H99 / ATCC 208821 / CBS 10515 / FGSC 9487) OX=235443 GN=CNAG_03228 PE=4 SV=1	CNAG_03228	_FC[Carbamidomethyl (C)]VSHS[Phospho (STY)]PVPVIVVRPER_	0.997206		435.762	920.198	12925.2	10361.5	3589.12		0.0596489	0.119986	3.18964	2.53747	0.928666
cell periphery	J9W2H8	323	T	0.417614	0.0162026	Down	Rho guanyl-nucleotide exchange factor OS=Cryptococcus neoformans var. grubii serotype A (strain H99 / ATCC 208821 / CBS 10515 / FGSC 9487) OX=235443 GN=CNAG_07903 PE=4 SV=2	CNAG_07903	_AGDVHGGAIT[Phospho (STY)]PR_	1	225486	200447	122207	108849	82683.7	70833.2	1.77754	1.58394	0.983102	0.721689	0.605746	0.486923
cell periphery	J9VK72	270	S	4.83945	0.00299404	Up	Phosphatidyl-N-methylethanolamine N-methyltransferase OS=Cryptococcus neoformans var. grubii serotype A (strain H99 / ATCC 208821 / CBS 10515 / FGSC 9487) OX=235443 GN=CNAG_06839 PE=3 SV=1	CNAG_06839	_ASAPNSDADSDS[Phospho (STY)]GS[Phospho (STY)]ASAAPIK_	0.997548	29645.2	31038	42691.5	144028	245142	136538	0.403235	0.278884	0.351491	1.74532	2.19521	1.06158
cell periphery	J9VK72	304	S	0.56097	0.0367084	Down	Phosphatidyl-N-methylethanolamine N-methyltransferase OS=Cryptococcus neoformans var. grubii serotype A (strain H99 / ATCC 208821 / CBS 10515 / FGSC 9487) OX=235443 GN=CNAG_06839 PE=3 SV=1	CNAG_06839	_SRS[Phospho (STY)]QGLASGIS[Phospho (STY)]GEE_	1	3.32827e+06	3.10683e+06	4.27458e+06	2.10504e+06	1.94925e+06	2.2938e+06	1.66958	1.02951	1.29793	0.940749	0.643742	0.657718
cell periphery	J9VH22	214	T	2.05163	0.00273277	Up	NAD(P)H:quinone oxidoreductase, type IV OS=Cryptococcus neoformans var. grubii serotype A (strain H99 / ATCC 208821 / CBS 10515 / FGSC 9487) OX=235443 GN=CNAG_03948 PE=3 SV=2	CNAG_03948	_GRSVVAAPAT[Phospho (STY)]ITAAASQIPQEVSEK_	0.999969	21493.2	20596	25178.2	53015.1		55322	0.636677	0.685536	0.781677	1.46522		1.41238
cell periphery	J9VK72	309	S	0.212388	0.000426216	Down	Phosphatidyl-N-methylethanolamine N-methyltransferase OS=Cryptococcus neoformans var. grubii serotype A (strain H99 / ATCC 208821 / CBS 10515 / FGSC 9487) OX=235443 GN=CNAG_06839 PE=3 SV=1	CNAG_06839	_SRS[Phospho (STY)]QGLAS[Phospho (STY)]GIS[Phospho (STY)]GEE_	1	80455.7	133741	153545	26545.6	26189.6	25717.3	1.54292	1.69425	1.78234	0.453527	0.330652	0.281908
cell periphery	J9W0F7	662	S	0.55136	0.00250734	Down	Uncharacterized protein OS=Cryptococcus neoformans var. grubii serotype A (strain H99 / ATCC 208821 / CBS 10515 / FGSC 9487) OX=235443 GN=CNAG_04693 PE=3 SV=2	CNAG_04693	_RQS[Phospho (STY)]EPAPIQR_	1	2437.29	2240.51	2022.75	1396.32	1406.72	1240.67	1.38919	1.33827	1.20276	0.81397	0.729884	0.623112
cell periphery	J9VPC3	343	S	0.66237	0.020597	Down	AGC/RSK protein kinase OS=Cryptococcus neoformans var. grubii serotype A (strain H99 / ATCC 208821 / CBS 10515 / FGSC 9487) OX=235443 GN=CNAG_04040 PE=4 SV=1	CNAG_04040	_RVVS[Phospho (STY)]APNTK_	1	34671.8	25829.8	26302.5	27394	24989.2	24773.5	1.47421	1.04072	1.21032	0.881873	0.818996	0.766619
cell periphery	J9VK72	312	S	0.376395	0.0119019	Down	Phosphatidyl-N-methylethanolamine N-methyltransferase OS=Cryptococcus neoformans var. grubii serotype A (strain H99 / ATCC 208821 / CBS 10515 / FGSC 9487) OX=235443 GN=CNAG_06839 PE=3 SV=1	CNAG_06839	_SQGLASGIS[Phospho (STY)]GEE_	1	1.43438e+06	1.36056e+06	1.82585e+06	673161	534110	599762	1.90946	1.19644	1.47123	0.798345	0.468093	0.456374
cell periphery	J9VK72	245	T	0.283747	0.0226635	Down	Phosphatidyl-N-methylethanolamine N-methyltransferase OS=Cryptococcus neoformans var. grubii serotype A (strain H99 / ATCC 208821 / CBS 10515 / FGSC 9487) OX=235443 GN=CNAG_06839 PE=3 SV=1	CNAG_06839	_KVDGYSSSSSVPTSTSATFPAT[Phospho (STY)]PSR_	0.999994	599612	469506	464955	197369	130555	133333	2.57138	1.33004	1.20691	0.754048	0.36859	0.326836
cell periphery	J9VJE2	185	T	0.633672	0.0121711	Down	Lipid particle protein OS=Cryptococcus neoformans var. grubii serotype A (strain H99 / ATCC 208821 / CBS 10515 / FGSC 9487) OX=235443 GN=CNAG_00594 PE=4 SV=1	CNAG_00594	_STT[Phospho (STY)]PSQHLTR_	1	577146	458353	367122	388087	387651	387442	1.49927	1.21019	1.07098	0.845151	0.762721	0.787686
cell periphery	J9VTL4	181	Y	5.03441	0.000779946	Up	Alcohol dehydrogenase, propanol-preferring OS=Cryptococcus neoformans var. grubii serotype A (strain H99 / ATCC 208821 / CBS 10515 / FGSC 9487) OX=235443 GN=CNAG_07745 PE=4 SV=2	CNAG_07745	_GY[Phospho (STY)]EMNC[Carbamidomethyl (C)]PNVK_	1	4835.9	2630.75	2792.35	18116.8	17697.2	17276	0.452436	0.267925	0.262441	1.71654	1.63869	1.5926
cell periphery	J9VT28	1085	S	0.210547	0.00115203	Down	RalA-binding protein 1 OS=Cryptococcus neoformans var. grubii serotype A (strain H99 / ATCC 208821 / CBS 10515 / FGSC 9487) OX=235443 GN=CNAG_04832 PE=4 SV=1	CNAG_04832	_KRS[Phospho (STY)]S[Phospho (STY)]LSC[Carbamidomethyl (C)]QAGEVDAMLGLSGSHLK_	0.999072	20135.9	11116.9	20343.3	3108.51	3535.62	3539.42	1.9906	1.11135	1.74469	0.310557	0.335619	0.374269
cell periphery	J9VL90	314	S	3.06884	0.000280292	Up	ADF-H domain-containing protein OS=Cryptococcus neoformans var. grubii serotype A (strain H99 / ATCC 208821 / CBS 10515 / FGSC 9487) OX=235443 GN=CNAG_03864 PE=3 SV=2	CNAG_03864	_VDSEEPEPGAS[Phospho (STY)]PTQEATAEDVGK_	0.969701		14188.4	14517	47516.5	43240.9	42593.9		0.458824	0.43307	1.48133	1.30895	1.31534
cell periphery	J9VPD8	294	S	0.662623	0.0165869	Down	Cytochrome b-c1 complex subunit 2, mitochondrial OS=Cryptococcus neoformans var. grubii serotype A (strain H99 / ATCC 208821 / CBS 10515 / FGSC 9487) OX=235443 GN=QCR2 PE=1 SV=1	QCR2	_WTPGAS[Phospho (STY)]PLAQAADK_	0.999914	37998.9	32207.2	45997.9	21906.7	29248.1	23259.8	1.16781	1.05612	1.36072	0.722452	0.910572	0.742249
cell periphery	J9VHM5	221	T	0.171804	0.00301897	Down	AMP-activated protein kinase glycogen-binding domain-containing protein OS=Cryptococcus neoformans var. grubii serotype A (strain H99 / ATCC 208821 / CBS 10515 / FGSC 9487) OX=235443 GN=CNAG_02994 PE=4 SV=2	CNAG_02994	_APVESAT[Phospho (STY)]PFDNK_	0.999999	257772	199824	223573		27886.9	41291.6	1.66391	1.34078	1.24986		0.190002	0.297296
cell periphery	J9VGM5	732	S	0.0741465	0.0242591	Down	CAMKK/ELM protein kinase OS=Cryptococcus neoformans var. grubii serotype A (strain H99 / ATCC 208821 / CBS 10515 / FGSC 9487) OX=235443 GN=CNAG_03791 PE=4 SV=1	CNAG_03791	_RLS[Phospho (STY)]SHLVPQAK_	1	382686	411408	377027	3408.08	50575	44616.8	1.94153	1.96903	2.01766	0.0150116	0.232249	0.192296
cell periphery	J9VIH3	19	S	1.77895	0.000532819	Up	Chloride channel protein OS=Cryptococcus neoformans var. grubii serotype A (strain H99 / ATCC 208821 / CBS 10515 / FGSC 9487) OX=235443 GN=CNAG_02702 PE=3 SV=2	CNAG_02702	_IC[Carbamidomethyl (C)]GQAFRS[Phospho (STY)]PRS[Phospho (STY)]PQGNPLER_	1	77235.5	91730.5	83198.9	111816	94982.6	111588	0.699327	0.801412	0.765052	1.33516	1.25391	1.44167
cell periphery	J9VGM5	762	S	0.290332	0.000747757	Down	CAMKK/ELM protein kinase OS=Cryptococcus neoformans var. grubii serotype A (strain H99 / ATCC 208821 / CBS 10515 / FGSC 9487) OX=235443 GN=CNAG_03791 PE=4 SV=1	CNAG_03791	_PATSSVS[Phospho (STY)]LDKFK_	1	25904.4	27613.5	34180.6	11179	9222.24	8826.92	1.42715	1.43515	1.98632	0.534705	0.459886	0.41312
cell periphery	J9VGM5	784	S	0.458942	0.000607656	Down	CAMKK/ELM protein kinase OS=Cryptococcus neoformans var. grubii serotype A (strain H99 / ATCC 208821 / CBS 10515 / FGSC 9487) OX=235443 GN=CNAG_03791 PE=4 SV=1	CNAG_03791	_RKS[Phospho (STY)]IEAEMEGR_	1	96698	101771	98075.2	59325.2	43676.2	52829.6	1.37698	1.36714	1.47314	0.733443	0.562953	0.639085
cell periphery	J9VQZ2	463	S	0.578385	0.00967409	Down	UBA/TS-N domain-containing protein OS=Cryptococcus neoformans var. grubii serotype A (strain H99 / ATCC 208821 / CBS 10515 / FGSC 9487) OX=235443 GN=CNAG_02568 PE=4 SV=2	CNAG_02568	_S[Phospho (STY)]ISQQPQPQAPQTSFLPQPPPPPAR_	0.984261	459987	511736	502290	342622	283444	282298	1.1642	1.19547	1.50304	0.870712	0.652114	0.711308
cell periphery	J9VGM5	854	S	0.399393	0.00204593	Down	CAMKK/ELM protein kinase OS=Cryptococcus neoformans var. grubii serotype A (strain H99 / ATCC 208821 / CBS 10515 / FGSC 9487) OX=235443 GN=CNAG_03791 PE=4 SV=1	CNAG_03791	_MS[Phospho (STY)]LDGS[Phospho (STY)]LPR_	1	24969.6	33516.6	28131.9	11035.6	15362.5	12908.7	1.27735	1.61747	1.518	0.490129	0.71134	0.560983
cell periphery	J9VGM5	858	S	0.650884	0.00202546	Down	CAMKK/ELM protein kinase OS=Cryptococcus neoformans var. grubii serotype A (strain H99 / ATCC 208821 / CBS 10515 / FGSC 9487) OX=235443 GN=CNAG_03791 PE=4 SV=1	CNAG_03791	_MSLDGS[Phospho (STY)]LPR_	1	46457.9	53367.5	47482.3	33000.8	38084.5	38238.3	1.16617	1.26374	1.2572	0.719184	0.865295	0.815397
cell periphery	J9VS98	105	S	0.496066	0.0043423	Down	Dynein intermediate chain, cytosolic OS=Cryptococcus neoformans var. grubii serotype A (strain H99 / ATCC 208821 / CBS 10515 / FGSC 9487) OX=235443 GN=CNAG_04407 PE=4 SV=1	CNAG_04407	_VSRLS[Phospho (STY)]NDGS[Phospho (STY)]LSR_	0.999506	14636	19395.6	12526.4	9244.37	10148.3	9236.78	1.19513	1.72073	1.24507	0.657051	0.719593	0.687451
cell periphery	J9VQZ2	427	S	2.09778	0.000131195	Up	UBA/TS-N domain-containing protein OS=Cryptococcus neoformans var. grubii serotype A (strain H99 / ATCC 208821 / CBS 10515 / FGSC 9487) OX=235443 GN=CNAG_02568 PE=4 SV=2	CNAG_02568	_AAS[Phospho (STY)]PAPQAPAQAQAPTR_	1	92405.6	110296	89228.4	195940	233959	220281	0.591409	0.651571	0.675194	1.25919	1.36115	1.40358
cell periphery	J9VGM5	863	S	0.653926	0.0185163	Down	CAMKK/ELM protein kinase OS=Cryptococcus neoformans var. grubii serotype A (strain H99 / ATCC 208821 / CBS 10515 / FGSC 9487) OX=235443 GN=CNAG_03791 PE=4 SV=1	CNAG_03791	_QS[Phospho (STY)]LEHIETGSR_	1	80089.5	80358.6	91444.5	69840.4	51132.5	68396	1.1692	1.10669	1.40814	0.88519	0.675659	0.848232
cell periphery	J9VGM5	74	S	0.149084	0.000327591	Down	CAMKK/ELM protein kinase OS=Cryptococcus neoformans var. grubii serotype A (strain H99 / ATCC 208821 / CBS 10515 / FGSC 9487) OX=235443 GN=CNAG_03791 PE=4 SV=1	CNAG_03791	_RGS[Phospho (STY)]AQTGTEYSFK_	1	40828.8	37506.1	29542.2	6119.12	5920.71		1.82774	1.58391	1.39497	0.237822	0.239904
cell periphery	J9VHM5	219	S	0.624219	0.00333137	Down	AMP-activated protein kinase glycogen-binding domain-containing protein OS=Cryptococcus neoformans var. grubii serotype A (strain H99 / ATCC 208821 / CBS 10515 / FGSC 9487) OX=235443 GN=CNAG_02994 PE=4 SV=2	CNAG_02994	_APVES[Phospho (STY)]ATPFDNK_	1	99486.5	99088.2	103082	52803.5	50915.6	59504.8	1.24383	1.28775	1.11617	0.775267	0.671909	0.829815
cell periphery	J9VNV3	106	S	0.378953	0.00610859	Down	GTPase activating protein OS=Cryptococcus neoformans var. grubii serotype A (strain H99 / ATCC 208821 / CBS 10515 / FGSC 9487) OX=235443 GN=CNAG_05838 PE=4 SV=2	CNAG_05838	_RMS[Phospho (STY)]VGLGTPGGLAVMGGAGQR_	1	190148	242179	211092	71028.1	70737	56001.1	1.13761	1.87192	1.26649	0.530969	0.452637	0.636806
cell periphery	J9VSN1	968	T	0.450164	0.000787453	Down	PH and SEC7 domain-containing protein OS=Cryptococcus neoformans var. grubii serotype A (strain H99 / ATCC 208821 / CBS 10515 / FGSC 9487) OX=235443 GN=CNAG_01408 PE=4 SV=1	CNAG_01408	_AKT[Phospho (STY)]PIQPVQAAR_	1	197954	196965	184175	139534	108106	110917	1.5855	1.29294	1.53274	0.743565	0.621559	0.620631
cell periphery	J9VQD7	62	S	0.144703	0.000114525	Down	Universal stress protein OS=Cryptococcus neoformans var. grubii serotype A (strain H99 / ATCC 208821 / CBS 10515 / FGSC 9487) OX=235443 GN=CNAG_03228 PE=4 SV=1	CNAG_03228	_VS[Phospho (STY)]VQLPEHPPSHQR_	1	469677	493298	475830	37092.2	31183.4	45621.5	1.48454	1.47331	1.35373	0.199719	0.166622	0.257556
cell periphery	J9VHX0	742	S	0.273861	0.00151147	Down	Solute carrier family 26 (Sodium-independent sulfate anion transporter), member 11 OS=Cryptococcus neoformans var. grubii serotype A (strain H99 / ATCC 208821 / CBS 10515 / FGSC 9487) OX=235443 GN=CNAG_00077 PE=3 SV=1	CNAG_00077	_EGAALEVAPAVIENLENAAS[Phospho (STY)]PGIER_	1	147495	115418	115045	18856.7	13959.6	10812	1.46936	1.22966	1.12163	0.451321	0.324935	0.270076
cell periphery	J9VMC0	275	S	3.02634	0.000748392	Up	Cytoplasmic protein OS=Cryptococcus neoformans var. grubii serotype A (strain H99 / ATCC 208821 / CBS 10515 / FGSC 9487) OX=235443 GN=CNAG_02943 PE=4 SV=2	CNAG_02943	_S[Phospho (STY)]DHLLDPETPLR_	1	61819.6	60267.4	84996.2	175437	243102	159687	0.414021	0.507579	0.601308	1.64605	1.58134	1.38143
cell periphery	J9VYF2	127	S	0.377044	0.00225134	Down	Endoplasmic reticulum protein OS=Cryptococcus neoformans var. grubii serotype A (strain H99 / ATCC 208821 / CBS 10515 / FGSC 9487) OX=235443 GN=CNAG_01472 PE=3 SV=2	CNAG_01472	_AS[Phospho (STY)]ITMAYAK_	0.999998	97026.9	88974.7	91390.1	40432.7	40572.5	40890.1	1.57187	1.47952	1.56234	0.536326	0.743745	0.459508
cell periphery	J9VYF2	44	S	0.139369	0.00081611	Down	Endoplasmic reticulum protein OS=Cryptococcus neoformans var. grubii serotype A (strain H99 / ATCC 208821 / CBS 10515 / FGSC 9487) OX=235443 GN=CNAG_01472 PE=3 SV=2	CNAG_01472	_NLS[Phospho (STY)]DMLFGK_	1	57007.1	52608.1	51239	10268.1	8702.8	6849.78	1.97539	1.87114	1.8736	0.291331	0.341232	0.164646
cell periphery	J9VKD3	17	S	2.83291	0.0347873	Up	Spore wall assembly-associated protein OS=Cryptococcus neoformans var. grubii serotype A (strain H99 / ATCC 208821 / CBS 10515 / FGSC 9487) OX=235443 GN=CNAG_01234 PE=4 SV=2	CNAG_01234	_HYPNQNS[Phospho (STY)]PPPLLKPSPAIVK_	1	3031.57	7217.05	8789.52	19666.3	16094.6	19445.6	0.234826	0.517999	0.832039	1.50189	1.39699	1.59089
cell periphery	J9VSN1	432	S	0.661317	0.0454234	Down	PH and SEC7 domain-containing protein OS=Cryptococcus neoformans var. grubii serotype A (strain H99 / ATCC 208821 / CBS 10515 / FGSC 9487) OX=235443 GN=CNAG_01408 PE=4 SV=1	CNAG_01408	_GSS[Phospho (STY)]PLHVR_	1	512359	437878	340333	369737	354964	442611	1.56551	1.09654	1.08049	0.751643	0.778573	0.944792
cell periphery	J9VLF3	1024	S	0.117605	0.00220566	Down	WD-repeat protein mip1 OS=Cryptococcus neoformans var. grubii serotype A (strain H99 / ATCC 208821 / CBS 10515 / FGSC 9487) OX=235443 GN=CNAG_01063 PE=3 SV=2	CNAG_01063	_SS[Phospho (STY)]LGILPSR_	0.812749	52574	64639.2		8364.22	6443.61	4077.55	1.95102	2.07582		0.290072	0.254515	0.165777
cell periphery	J9VYF2	85	T	0.380349	0.00890512	Down	Endoplasmic reticulum protein OS=Cryptococcus neoformans var. grubii serotype A (strain H99 / ATCC 208821 / CBS 10515 / FGSC 9487) OX=235443 GN=CNAG_01472 PE=3 SV=2	CNAG_01472	_RNFT[Phospho (STY)]ASLDQVAEAEAQNR_	1	93827.6	101821	94637.4	49211.4	43206.4	34943.3	1.45321	1.61871	1.54673	0.624076	0.757207	0.375417
cell periphery	J9VQN0	736	S	0.106896	0.00124375	Down	Protein EFR3 OS=Cryptococcus neoformans var. grubii serotype A (strain H99 / ATCC 208821 / CBS 10515 / FGSC 9487) OX=235443 GN=CNAG_02092 PE=3 SV=1	CNAG_02092	_LQS[Phospho (STY)]YTHLSSFDNVATPLDFAVALR_	1	2.09166e+06	1.61694e+06	1.31108e+06	209526	166697	89012.5	2.07809	1.68323	1.35126	0.238692	0.202838	0.104984
cell periphery	J9VU20	640	S	0.549727	8.32074e-05	Down	Oxysterol-binding protein OS=Cryptococcus neoformans var. grubii serotype A (strain H99 / ATCC 208821 / CBS 10515 / FGSC 9487) OX=235443 GN=CNAG_04151 PE=3 SV=2	CNAG_04151	_AS[Phospho (STY)]IDQGILEPPPTTGTGETLSSPFK_	1	629312	627088	593245	248661	217748	237606	1.25255	1.17518	1.25318	0.670669	0.641476	0.711352
cell periphery	J9VQZ2	844	S	1.67317	0.00179792	Up	UBA/TS-N domain-containing protein OS=Cryptococcus neoformans var. grubii serotype A (strain H99 / ATCC 208821 / CBS 10515 / FGSC 9487) OX=235443 GN=CNAG_02568 PE=4 SV=2	CNAG_02568	_SPGS[Phospho (STY)]PLGGIK_	1	926258	1.12697e+06	986805	1.6808e+06	1.90648e+06	1.82974e+06	0.660396	0.741644	0.83184	1.20328	1.23561	1.29877
cell periphery	J9VT28	373	S	0.371972	9.28583e-05	Down	RalA-binding protein 1 OS=Cryptococcus neoformans var. grubii serotype A (strain H99 / ATCC 208821 / CBS 10515 / FGSC 9487) OX=235443 GN=CNAG_04832 PE=4 SV=1	CNAG_04832	_RQQS[Phospho (STY)]YSAEPPR_	1	635900	681656	666456	235786	229479	233141	1.44784	1.56947	1.3164	0.542532	0.501698	0.567791
cell periphery	J9VL82	43	S	0.565103	0.000277175	Down	Actin-related protein 2/3 complex subunit 4 OS=Cryptococcus neoformans var. grubii serotype A (strain H99 / ATCC 208821 / CBS 10515 / FGSC 9487) OX=235443 GN=CNAG_01147 PE=3 SV=1	CNAG_01147	_HNKPEVEC[Carbamidomethyl (C)]GTS[Phospho (STY)]PEVVLHPLIISR_	0.999943	179978	188912	200938	121633	95645.2	115367	1.25116	1.25652	1.33932	0.78348	0.678356	0.712115
cell periphery	J9VU81	550	S	2.10204	0.0107221	Up	Signal transducer OS=Cryptococcus neoformans var. grubii serotype A (strain H99 / ATCC 208821 / CBS 10515 / FGSC 9487) OX=235443 GN=CNAG_04213 PE=4 SV=2	CNAG_04213	_TPQLHAPDLPNMSFSLSDPDFAVILSNMDQS[Phospho (STY)]PR_	1	1676	2140.03	2508.03	4862.8	4389.41	3912.7	0.484377	0.610833	0.857937	1.45488	1.37796	1.27274
cell periphery	J9VEL7	516	S	1.92669	2.36879e-05	Up	Hsp75-like protein OS=Cryptococcus neoformans var. grubii serotype A (strain H99 / ATCC 208821 / CBS 10515 / FGSC 9487) OX=235443 GN=CNAG_00334 PE=3 SV=1	CNAG_00334	_LSS[Phospho (STY)]EEIQAMIK_	1	238573	257977	253406	378377	369500	347724	0.693009	0.727062	0.723367	1.37803	1.4355	1.31622
cell periphery	J9VQZ2	232	S	2.86038	0.000977143	Up	UBA/TS-N domain-containing protein OS=Cryptococcus neoformans var. grubii serotype A (strain H99 / ATCC 208821 / CBS 10515 / FGSC 9487) OX=235443 GN=CNAG_02568 PE=4 SV=2	CNAG_02568	_PAPPPAPIS[Phospho (STY)]PVVR_	1	58189.7	65964.3	72248.4	185913	219421	199692	0.437797	0.458087	0.642675	1.40448	1.50065	1.49574
cell periphery	J9VME1	147	S	0.148316	6.9809e-05	Down	ABC multidrug transporter AFR1 OS=Cryptococcus neoformans var. grubii serotype A (strain H99 / ATCC 208821 / CBS 10515 / FGSC 9487) OX=235443 GN=AFR1 PE=1 SV=1	AFR1	_VVS[Phospho (STY)]RLT[Phospho (STY)]QDDAEK_	1	148497	149672	160408	56152.3	36599	44369.4	2.25806	2.14282	2.54936	0.40699	0.287953	0.335889
cell periphery	J9VN63	906	S	0.396288	0.00741144	Down	TPR-like protein OS=Cryptococcus neoformans var. grubii serotype A (strain H99 / ATCC 208821 / CBS 10515 / FGSC 9487) OX=235443 GN=CNAG_07530 PE=4 SV=1	CNAG_07530	_SLS[Phospho (STY)]LSLR_	1	26155	26431.5	17548.4	12248.2	9362.48	7182.36	1.5545	1.60262	1.16284	0.703204	0.595412	0.413331
cell periphery	J9VQN0	516	T	0.336799	0.00132475	Down	Protein EFR3 OS=Cryptococcus neoformans var. grubii serotype A (strain H99 / ATCC 208821 / CBS 10515 / FGSC 9487) OX=235443 GN=CNAG_02092 PE=3 SV=1	CNAG_02092	_VET[Phospho (STY)]PLFT[Phospho (STY)]PLS[Phospho (STY)]EHPRPLAHR_	1	532256	649532	657368	226253	162341	151541	1.21904	1.55873	1.56186	0.594178	0.455377	0.412025
cell periphery	J9VL90	316	T	2.132	0.0236253	Up	ADF-H domain-containing protein OS=Cryptococcus neoformans var. grubii serotype A (strain H99 / ATCC 208821 / CBS 10515 / FGSC 9487) OX=235443 GN=CNAG_03864 PE=3 SV=2	CNAG_03864	_VDSEEPEPGASPT[Phospho (STY)]QEATAEDVGK_	0.999306	18534.5	11840.9	24594.1	35054.3	34057.8	47652.7	0.645205	0.4336	0.830811	1.23748	1.16744	1.66637
cell periphery	J9VLB9	425	S	1.61251	0.00138964	Up	Catalase OS=Cryptococcus neoformans var. grubii serotype A (strain H99 / ATCC 208821 / CBS 10515 / FGSC 9487) OX=235443 GN=CNAG_04981 PE=3 SV=1	CNAG_04981	_HENLPLTS[Phospho (STY)]PK_	1	12009239	11586230	13637581	11800451	13615794	12822563	0.746719	0.800867	0.875823	1.2085	1.38184	1.31744
cell periphery	J9VEZ2	35	S	1.61057	0.00015417	Up	C2 domain-containing protein OS=Cryptococcus neoformans var. grubii serotype A (strain H99 / ATCC 208821 / CBS 10515 / FGSC 9487) OX=235443 GN=CNAG_00522 PE=4 SV=2	CNAG_00522	_SGIGGDGHAAPQSGS[Phospho (STY)]PDAHGAR_	1	466509	499516	479877	664677	580357	565137	0.766091	0.773067	0.829113	1.32179	1.2735	1.21898
cell periphery	J9VHM5	469	S	0.395836	0.0123412	Down	AMP-activated protein kinase glycogen-binding domain-containing protein OS=Cryptococcus neoformans var. grubii serotype A (strain H99 / ATCC 208821 / CBS 10515 / FGSC 9487) OX=235443 GN=CNAG_02994 PE=4 SV=2	CNAG_02994	_TSYPADGSS[Phospho (STY)]NLGHTTSTTDNK_	0.992327	423018	395161	408970	159529	92286.7	166299	1.49438	1.45108	1.25124	0.66181	0.344116	0.655278
cell periphery	J9VQZ2	545	T	1.96482	0.00410859	Up	UBA/TS-N domain-containing protein OS=Cryptococcus neoformans var. grubii serotype A (strain H99 / ATCC 208821 / CBS 10515 / FGSC 9487) OX=235443 GN=CNAG_02568 PE=4 SV=2	CNAG_02568	_GGDLLSDDAETSST[Phospho (STY)]PVPDHSAELGNK_	0.997855	207887	198163	185938	423591	412009		0.731703	0.643785	0.773769	1.49704	1.31823
cell periphery	J9VJI7	218	S	0.655542	0.000398724	Down	GRAM domain-containing protein OS=Cryptococcus neoformans var. grubii serotype A (strain H99 / ATCC 208821 / CBS 10515 / FGSC 9487) OX=235443 GN=CNAG_00650 PE=3 SV=2	CNAG_00650	_DRPSSFASSQHDPS[Phospho (STY)]AHGQHGIRS[Phospho (STY)]R_	1	1.97054e+06	2.21057e+06	1.88991e+06	1.73376e+06	1.58415e+06	1.65774e+06	1.19932	1.32783	1.18113	0.829251	0.799936	0.801752
cell periphery	J9VJI7	307	S	0.000498932	0.0150571	Down	GRAM domain-containing protein OS=Cryptococcus neoformans var. grubii serotype A (strain H99 / ATCC 208821 / CBS 10515 / FGSC 9487) OX=235443 GN=CNAG_00650 PE=3 SV=2	CNAG_00650	_RS[Phospho (STY)]PYLTR_	0.956047	1940.53	1314.64		1	1		2.67036	1.78545		0.00108143	0.00114172
cell periphery	J9VMZ2	394	S	0.609374	0.0013111	Down	UTP--glucose-1-phosphate uridylyltransferase OS=Cryptococcus neoformans var. grubii serotype A (strain H99 / ATCC 208821 / CBS 10515 / FGSC 9487) OX=235443 GN=CNAG_02748 PE=3 SV=1	CNAG_02748	_SC[Carbamidomethyl (C)]S[Phospho (STY)]DLLLIK_	0.99999	8903.36	8095.83	8301.28	3830.01	3226.26	3535.79	1.23904	1.20849	1.12305	0.803073	0.668519	0.704227
cell periphery	J9VJD9	465	T	4.26165	0.0370202	Up	Coronin OS=Cryptococcus neoformans var. grubii serotype A (strain H99 / ATCC 208821 / CBS 10515 / FGSC 9487) OX=235443 GN=CNAG_05301 PE=3 SV=2	CNAG_05301	_SAPVYTPSPPAAPT[Phospho (STY)]QAPAPAAADVPIAVK_	1	30353	25006.4	79134	183501	161791		0.306629	0.258731	0.761662	2.02672	1.74348
cell periphery	J9VMZ2	20	S	0.216536	0.00010359	Down	UTP--glucose-1-phosphate uridylyltransferase OS=Cryptococcus neoformans var. grubii serotype A (strain H99 / ATCC 208821 / CBS 10515 / FGSC 9487) OX=235443 GN=CNAG_02748 PE=3 SV=1	CNAG_02748	_GHS[Phospho (STY)]AVDFK_	1	174840	139485	154665	26570.4	20129.1	22924.1	1.62143	1.38751	1.39435	0.371261	0.277949	0.304261
cell periphery	J9VME1	150	T	0.299826	8.41894e-05	Down	ABC multidrug transporter AFR1 OS=Cryptococcus neoformans var. grubii serotype A (strain H99 / ATCC 208821 / CBS 10515 / FGSC 9487) OX=235443 GN=AFR1 PE=1 SV=1	AFR1	_VVSRLT[Phospho (STY)]QDDAEK_	1	234967	238670	253752	167441	127436	143810	1.82526	1.74559	2.06022	0.619979	0.512203	0.55616
cell periphery	J9VVY9	785	S	1.74249	0.00831622	Up	GDP/GTP exchange factor Sec2 N-terminal domain-containing protein OS=Cryptococcus neoformans var. grubii serotype A (strain H99 / ATCC 208821 / CBS 10515 / FGSC 9487) OX=235443 GN=CNAG_04639 PE=4 SV=1	CNAG_04639	_TEETKS[Phospho (STY)]EELNEK_	1	8881.85	10844.4	6118.26	16255.8	33512.2	19465.2	0.792652	0.730318	0.540111	1.17537	1.20222	1.21732
cell periphery	J9VHM5	399	S	2.47406	0.015325	Up	AMP-activated protein kinase glycogen-binding domain-containing protein OS=Cryptococcus neoformans var. grubii serotype A (strain H99 / ATCC 208821 / CBS 10515 / FGSC 9487) OX=235443 GN=CNAG_02994 PE=4 SV=2	CNAG_02994	_GINVAS[Phospho (STY)]LEK_	1	4326.85	2667.13	6185.45	9453.48	7557.31	10524.5	0.617672	0.395772	0.764726	1.58479	1.13872	1.67579
cell periphery	J9VQZ2	243	T	2.87439	0.000305886	Up	UBA/TS-N domain-containing protein OS=Cryptococcus neoformans var. grubii serotype A (strain H99 / ATCC 208821 / CBS 10515 / FGSC 9487) OX=235443 GN=CNAG_02568 PE=4 SV=2	CNAG_02568	_NNTGPAT[Phospho (STY)]PLR_	1	63986.9	76840.9	56030.1	219467	212667	165253	0.485767	0.538444	0.502915	1.67295	1.46762	1.24898
cell periphery	J9VRA2	781	S	0.636839	0.000643974	Down	pH-response regulator protein palA/RIM20 OS=Cryptococcus neoformans var. grubii serotype A (strain H99 / ATCC 208821 / CBS 10515 / FGSC 9487) OX=235443 GN=CNAG_03582 PE=4 SV=1	CNAG_03582	_YQSPPPQSFQPTFSPSPAQFQPS[Phospho (STY)]VPPSFSPSVVR_	0.99963	30039.9	27464	27927	18799.9	18681.7	16557.2	1.277	1.21371	1.17211	0.804392	0.811029	0.717211
cell periphery	J9VIF9	487	S	1.57076	0.00404684	Up	Syntaxin-binding protein 1 OS=Cryptococcus neoformans var. grubii serotype A (strain H99 / ATCC 208821 / CBS 10515 / FGSC 9487) OX=235443 GN=CNAG_07800 PE=3 SV=1	CNAG_07800	_LSLS[Phospho (STY)]EQDMVNNLVHLGVK_	1	21872.5	21142.5	21628.9	26446.2	32309.2	26261.2	0.79856	0.810443	0.773426	1.14801	1.43804	1.15618
cell periphery	J9VSV4	14	S	0.568684	0.00372658	Down	Glucose-6-phosphate 1-dehydrogenase OS=Cryptococcus neoformans var. grubii serotype A (strain H99 / ATCC 208821 / CBS 10515 / FGSC 9487) OX=235443 GN=CNAG_03245 PE=3 SV=1	CNAG_03245	_SGS[Phospho (STY)]IPS[Phospho (STY)]MEASGEALK_	0.995642	131007	109018	118672	64054.7	64028.9		1.31165	1.12668	1.12868	0.694584	0.657748
cell periphery	J9VJE7	19	S	0.64581	0.000301158	Down	Anion transporter OS=Cryptococcus neoformans var. grubii serotype A (strain H99 / ATCC 208821 / CBS 10515 / FGSC 9487) OX=235443 GN=CNAG_00599 PE=4 SV=2	CNAG_00599	_SHPPLS[Phospho (STY)]PTLSR_	1	4.63629e+06	4209850	5264576	3.57299e+06	3.80332e+06	3953891	1.22504	1.1809	1.32296	0.778228	0.822089	0.807843
cell periphery	J9VMK1	577	S	0.381829	0.000898536	Down	Arrestin C-terminal-like domain-containing protein OS=Cryptococcus neoformans var. grubii serotype A (strain H99 / ATCC 208821 / CBS 10515 / FGSC 9487) OX=235443 GN=CNAG_02857 PE=4 SV=1	CNAG_02857	_GRS[Phospho (STY)]GDS[Phospho (STY)]T[Phospho (STY)]PEVPPR_	1	1.77206e+06	2.67964e+06	1.48482e+06	1.2224e+06	1.43104e+06	1.40061e+06	1.63937	1.92424	1.38259	0.574895	0.684902	0.628806
cell periphery	J9VMK1	574	S	0.403564	9.03257e-05	Down	Arrestin C-terminal-like domain-containing protein OS=Cryptococcus neoformans var. grubii serotype A (strain H99 / ATCC 208821 / CBS 10515 / FGSC 9487) OX=235443 GN=CNAG_02857 PE=4 SV=1	CNAG_02857	_GRS[Phospho (STY)]GDSTPEVPPR_	1	3.03225e+06	3.79857e+06	3.27183e+06	2.36465e+06	2.27335e+06	2.81155e+06	1.59669	1.55261	1.73408	0.632993	0.619301	0.718464
cell periphery	J9VXX5	7	S	0.280159	2.28698e-06	Down	Dolichyl-phosphate-mannose--protein mannosyltransferase OS=Cryptococcus neoformans var. grubii serotype A (strain H99 / ATCC 208821 / CBS 10515 / FGSC 9487) OX=235443 GN=CNAG_04763 PE=3 SV=2	CNAG_04763	_GVPS[Phospho (STY)]PPATR_	1	4793192	4281351	4670027	1.41317e+06	1558164	1.48142e+06	1.71723	1.6111	1.5593	0.443977	0.460227	0.465111
cell periphery	J9VQ95	116	S	4.4958	0.000214424	Up	Wee protein kinase OS=Cryptococcus neoformans var. grubii serotype A (strain H99 / ATCC 208821 / CBS 10515 / FGSC 9487) OX=235443 GN=CNAG_03171 PE=4 SV=1	CNAG_03171	_NDPS[Phospho (STY)]PLAGAGAK_	1	14017.7	10907	13279.2	94851.2	86871.8	64749.3	0.389096	0.312067	0.281842	1.52542	1.61277	1.28121
cell periphery	J9VMK1	564	S	0.648212	0.00675931	Down	Arrestin C-terminal-like domain-containing protein OS=Cryptococcus neoformans var. grubii serotype A (strain H99 / ATCC 208821 / CBS 10515 / FGSC 9487) OX=235443 GN=CNAG_02857 PE=4 SV=1	CNAG_02857	_APS[Phospho (STY)]RPGS[Phospho (STY)]PTR_	1	656816	685580	537994	809312	676535	742417	1.47751	1.1971	1.21812	0.925509	0.787332	0.810474
cell periphery	J9VMK1	560	S	0.452207	0.00184838	Down	Arrestin C-terminal-like domain-containing protein OS=Cryptococcus neoformans var. grubii serotype A (strain H99 / ATCC 208821 / CBS 10515 / FGSC 9487) OX=235443 GN=CNAG_02857 PE=4 SV=1	CNAG_02857	_SINPTPLHS[Phospho (STY)]PHDDT[Phospho (STY)]PPRS[Phospho (STY)]R_	1	602520	715775	588199	603317	411964	559663	1.59956	1.475	1.57172	0.814237	0.565806	0.721039
cell periphery	T2BNT5	436	S	0.378595	0.00498103	Down	Uncharacterized protein OS=Cryptococcus neoformans var. grubii serotype A (strain H99 / ATCC 208821 / CBS 10515 / FGSC 9487) OX=235443 GN=CNAG_07978 PE=4 SV=1	CNAG_07978	_SLAVS[Phospho (STY)]SPFSR_	0.999983	22856.3	22079.9	19989.2	11512.4	8126.59	6218.45	1.59693	1.47582	1.32658	0.733694	0.523343	0.408528
cell periphery	J9W011	846	S	2.33553	0.0489882	Up	DUF221-domain-containing protein OS=Cryptococcus neoformans var. grubii serotype A (strain H99 / ATCC 208821 / CBS 10515 / FGSC 9487) OX=235443 GN=CNAG_06060 PE=3 SV=2	CNAG_06060	_SVAS[Phospho (STY)]T[Phospho (STY)]DILSR_	0.999989	6408.27	7342.49	13754.8	58833	47801.5	46537.8	0.342194	0.335324	0.905121	1.46683	1.16469	1.06478
cell periphery	J9W011	1032	S	2.51134	0.00373933	Up	DUF221-domain-containing protein OS=Cryptococcus neoformans var. grubii serotype A (strain H99 / ATCC 208821 / CBS 10515 / FGSC 9487) OX=235443 GN=CNAG_06060 PE=3 SV=2	CNAG_06060	_WDS[Phospho (STY)]GDREER_	1	5215.6	9527.49	6749.42	37805.8	38381.8	45007.5	0.352659	0.550958	0.562391	1.19354	1.18417	1.30394
cell periphery	J9VI55	282	S	0.651499	0.0129857	Down	Rad60/SUMO-like domain-containing protein OS=Cryptococcus neoformans var. grubii serotype A (strain H99 / ATCC 208821 / CBS 10515 / FGSC 9487) OX=235443 GN=CNAG_00152 PE=4 SV=2	CNAG_00152	_RIENFDLDS[Phospho (STY)]DRS[Phospho (STY)]PS[Phospho (STY)]PQLASHAK_	1	157532	198985	163636	166889	200179	143073	1.36458	1.25467	1.18745	0.904433	0.895923	0.679703
cell periphery	J9VI55	120	T	0.651524	0.0063502	Down	Rad60/SUMO-like domain-containing protein OS=Cryptococcus neoformans var. grubii serotype A (strain H99 / ATCC 208821 / CBS 10515 / FGSC 9487) OX=235443 GN=CNAG_00152 PE=4 SV=2	CNAG_00152	_IELT[Phospho (STY)]PPPVISEK_	1	235310	273136	233223	241982	259042	227746	1.42819	1.20671	1.18583	0.918851	0.812338	0.758101
cell periphery	J9VV30	16	Y	0.356588	0.00221681	Down	G protein beta subunit-like OS=Cryptococcus neoformans var. grubii serotype A (strain H99 / ATCC 208821 / CBS 10515 / FGSC 9487) OX=235443 GN=CNAG_06107 PE=3 SV=1	CNAG_06107	_APAPTQTQAPDSQGY[Phospho (STY)]NSDAAAQAQAAEMSVILC[Carbamidomethyl (C)]TAGYDHTIR_	1	32439.1	37271.7	37150.5	20838.6	16220.4	12851.5	1.43298	1.55279	1.75217	0.726797	0.493698	0.468998
cell periphery	J9VVA4	239	S	1.61544	0.00132779	Up	Hsp90-like protein OS=Cryptococcus neoformans var. grubii serotype A (strain H99 / ATCC 208821 / CBS 10515 / FGSC 9487) OX=235443 GN=CNAG_06150 PE=1 SV=1	CNAG_06150	_IEEVEDEDS[Phospho (STY)]GKK_	1	58014.3	86843.2	60443.6	114669	146241	124214	0.682666	0.788772	0.788791	1.24125	1.13323	1.27679
cell periphery	J9VMK1	543	S	0.484318	0.0100913	Down	Arrestin C-terminal-like domain-containing protein OS=Cryptococcus neoformans var. grubii serotype A (strain H99 / ATCC 208821 / CBS 10515 / FGSC 9487) OX=235443 GN=CNAG_02857 PE=4 SV=1	CNAG_02857	_S[Phospho (STY)]INPT[Phospho (STY)]PLHS[Phospho (STY)]PHDDT[Phospho (STY)]PPR_	1	110625	144106	114112	109461	132489	80757	1.47849	1.49497	1.53503	0.743706	0.916059	0.523778
cell periphery	J9VHW7	310	S	0.351489	9.97356e-05	Down	Bud emergence protein 1 OS=Cryptococcus neoformans var. grubii serotype A (strain H99 / ATCC 208821 / CBS 10515 / FGSC 9487) OX=235443 GN=CNAG_02670 PE=4 SV=2	CNAG_02670	_S[Phospho (STY)]SKQPPYVPVK_	0.969437	217635	196910	240664	76454.1	72893.3	78905.9	1.55105	1.35666	1.52845	0.509076	0.478415	0.571772
cell periphery	J9VTF4	301	T	3.29224	1.9199e-05	Up	Spermidine synthase OS=Cryptococcus neoformans var. grubii serotype A (strain H99 / ATCC 208821 / CBS 10515 / FGSC 9487) OX=235443 GN=CNAG_03476 PE=3 SV=1	CNAG_03476	_FSGARPT[Phospho (STY)]PTTTK_	0.999997	241592	260993	237221	352071	352808	377209	0.580637	0.612207	0.567402	1.78937	1.91417	2.09161
cell periphery	J9VSB2	312	S	2.21118	0.000509509	Up	CMGC/DYRK/DYRK2 protein kinase OS=Cryptococcus neoformans var. grubii serotype A (strain H99 / ATCC 208821 / CBS 10515 / FGSC 9487) OX=235443 GN=CNAG_04433 PE=4 SV=2	CNAG_04433	_MNS[Phospho (STY)]PKS[Phospho (STY)]PVLPQLDSILPPSPGSAR_	1	98767.2	97818	101523	289639	236629	242287	0.579827	0.570611	0.668282	1.50099	1.24448	1.27605
cell periphery	J9W0X6	762	S	2.09596	0.00113044	Up	DUF221-domain-containing protein OS=Cryptococcus neoformans var. grubii serotype A (strain H99 / ATCC 208821 / CBS 10515 / FGSC 9487) OX=235443 GN=CNAG_06381 PE=3 SV=1	CNAG_06381	_SYLVFVHNTPSVPHSSS[Phospho (STY)]VEPK_	0.998696	40788.3	41620.5	48728.8	116738	94254.8	90461.9	0.5646	0.624865	0.716838	1.47617	1.29838	1.22099
cell periphery	J9VHW7	506	S	2.39876	0.000497522	Up	Bud emergence protein 1 OS=Cryptococcus neoformans var. grubii serotype A (strain H99 / ATCC 208821 / CBS 10515 / FGSC 9487) OX=235443 GN=CNAG_02670 PE=4 SV=2	CNAG_02670	_HSQS[Phospho (STY)]PNQYR_	1	7074.4	6666.47	8415.73	15519.2	19150.6	17981.6	0.595424	0.542424	0.631207	1.22037	1.48436	1.5388
cell periphery	J9VQ95	93	S	5.60492	0.00666848	Up	Wee protein kinase OS=Cryptococcus neoformans var. grubii serotype A (strain H99 / ATCC 208821 / CBS 10515 / FGSC 9487) OX=235443 GN=CNAG_03171 PE=4 SV=1	CNAG_03171	_HKLS[Phospho (STY)]PS[Phospho (STY)]PS[Phospho (STY)]PK_	1	852.628	1152.9	3383.26	14323.8	16009.6	9725.16	0.148246	0.206622	0.449791	1.44294	1.86173	1.20538
cell periphery	J9VP90	806	S	0.480485	0.00748407	Down	Protein SEY1 OS=Cryptococcus neoformans var. grubii serotype A (strain H99 / ATCC 208821 / CBS 10515 / FGSC 9487) OX=235443 GN=SEY1 PE=3 SV=2	SEY1	_PVTASS[Phospho (STY)]SDGQER_	0.999912	39606.5	26185.7	30351.8	18489.8	14719.3	16893.9	1.74946	1.11093	1.25561	0.710342	0.606119	0.661213
cell periphery	J9VYG0	672	S	1.82436	0.0355722	Up	E3 SUMO-protein ligase PIAS1 OS=Cryptococcus neoformans var. grubii serotype A (strain H99 / ATCC 208821 / CBS 10515 / FGSC 9487) OX=235443 GN=CNAG_06223 PE=3 SV=1	CNAG_06223	_ETTSNVIRSPSTS[Phospho (STY)]SWPGLSTAGIGGVSGR_	0.869331		17907.2	21900	24525.8	36763.2	24561.4		0.666043	0.748548	1.10286	1.61457	1.15366
cell periphery	J9VMK1	851	T	0.494276	0.00583353	Down	Arrestin C-terminal-like domain-containing protein OS=Cryptococcus neoformans var. grubii serotype A (strain H99 / ATCC 208821 / CBS 10515 / FGSC 9487) OX=235443 GN=CNAG_02857 PE=4 SV=1	CNAG_02857	_PRSDT[Phospho (STY)]ALVQLGAQAAAEAEER_	1	101935	150256	91152.3	123385	92440	88260.9	1.45518	1.665	1.30974	0.895438	0.682708	0.611458
cell periphery	J9VI11	292	S	0.391761	0.0378068	Down	6-phosphogluconate dehydrogenase, decarboxylating OS=Cryptococcus neoformans var. grubii serotype A (strain H99 / ATCC 208821 / CBS 10515 / FGSC 9487) OX=235443 GN=CNAG_07561 PE=3 SV=1	CNAG_07561	_C[Carbamidomethyl (C)]LS[Phospho (STY)]AIKDER_	1	6065.12	7830	12220	2215.13	2861.06	4958.02	1.00638	1.35528	1.93403	0.350544	0.49356	0.83878
cell periphery	J9VSB2	713	S	0.172036	0.00029411	Down	CMGC/DYRK/DYRK2 protein kinase OS=Cryptococcus neoformans var. grubii serotype A (strain H99 / ATCC 208821 / CBS 10515 / FGSC 9487) OX=235443 GN=CNAG_04433 PE=4 SV=2	CNAG_04433	_KWS[Phospho (STY)]FSSALNLK_	1	51471.7	43380.9	42812.6		9870.91	8371.18	1.7228	1.44278	1.60674		0.295976	0.251364
cell periphery	J9VMZ4	511	S	0.656953	0.0403107	Down	Septation protein imp2 OS=Cryptococcus neoformans var. grubii serotype A (strain H99 / ATCC 208821 / CBS 10515 / FGSC 9487) OX=235443 GN=CNAG_06740 PE=4 SV=1	CNAG_06740	_RAES[Phospho (STY)]VVSAAGSVR_	0.999993	72182.5	106012	96833.1	55918.1	73592	73008.4	0.996879	1.38272	1.28292	0.651156	0.864799	0.890153
cell periphery	J9W0F7	288	S	0.657315	0.00806719	Down	Uncharacterized protein OS=Cryptococcus neoformans var. grubii serotype A (strain H99 / ATCC 208821 / CBS 10515 / FGSC 9487) OX=235443 GN=CNAG_04693 PE=3 SV=2	CNAG_04693	_EATAVPDS[Phospho (STY)]K_	0.980392	6189.09	6952.88	6095.89		4847.21	4856.52	1.09132	1.2848	1.12137		0.778053	0.754584
cell periphery	J9VWY7	58	S	1.69482	0.00854344	Up	Acetyl-CoA transporter OS=Cryptococcus neoformans var. grubii serotype A (strain H99 / ATCC 208821 / CBS 10515 / FGSC 9487) OX=235443 GN=CNAG_05352 PE=4 SV=2	CNAG_05352	_RVDDDS[Phospho (STY)]PEPS[Phospho (STY)]PTR_	1	317707	354047	388203	652253	622567	652834	0.60731	0.747575	0.864903	1.36416	1.20584	1.19215
cell periphery	J9W1X3	60	S	1.54928	0.0434407	Up	DUF747-domain-containing protein OS=Cryptococcus neoformans var. grubii serotype A (strain H99 / ATCC 208821 / CBS 10515 / FGSC 9487) OX=235443 GN=CNAG_05577 PE=3 SV=2	CNAG_05577	_DSLSTSHPHS[Phospho (STY)]PPHVSPSATLR_	0.99993	32852.8	36730.6	27982.1	42692.4	41051.5	45501.5	0.825421	0.887016	0.727479	1.28487	1.52803	0.967228
cell periphery	J9VVZ5	327	S	1.8098	0.0314081	Up	Opsin 1 OS=Cryptococcus neoformans var. grubii serotype A (strain H99 / ATCC 208821 / CBS 10515 / FGSC 9487) OX=235443 GN=CNAG_03572 PE=3 SV=1	CNAG_03572	_GIYGAVASVGS[Phospho (STY)]D_	1	40330.3	40705.3	54326.3	122180	108733	108807	0.641572	0.748866	0.705195	1.718	1.03952	1.03517
cell periphery	J9VQZ9	544	T	0.662751	0.022861	Down	Elongation factor 3 OS=Cryptococcus neoformans var. grubii serotype A (strain H99 / ATCC 208821 / CBS 10515 / FGSC 9487) OX=235443 GN=CNAG_01117 PE=3 SV=2	CNAG_01117	_LLATPDEIKST[Phospho (STY)]LESVGFDEVK_	0.99894	27704.1	27700.9	20374.2	18490.9		15825.6	1.32293	1.08036	1.06411	0.792502		0.739513
cell periphery	J9VWM9	768	S	1.88392	0.000279529	Up	Protein Zds1 C-terminal domain-containing protein OS=Cryptococcus neoformans var. grubii serotype A (strain H99 / ATCC 208821 / CBS 10515 / FGSC 9487) OX=235443 GN=CNAG_05791 PE=4 SV=1	CNAG_05791	_GPPPQHAQPPS[Phospho (STY)]PQGPPGSYPQAR_	1	38344.9		35884.4	66000.1	76204.7	69993.6	0.66209		0.6396	1.17286	1.26438	1.24118
cell periphery	J9VXH2	20	S	0.640079	0.00710295	Down	Solute carrier family 45, member 1/2/4 OS=Cryptococcus neoformans var. grubii serotype A (strain H99 / ATCC 208821 / CBS 10515 / FGSC 9487) OX=235443 GN=CNAG_05517 PE=4 SV=2	CNAG_05517	_SLIHS[Phospho (STY)]PGPDNPSK_	1	144799	141187	115235	52383.4	48589.5	47422.9	1.30568	1.07504	1.08945	0.798174	0.653404	0.769607
cell periphery	J9VXH2	526	S	0.60494	0.00683495	Down	Solute carrier family 45, member 1/2/4 OS=Cryptococcus neoformans var. grubii serotype A (strain H99 / ATCC 208821 / CBS 10515 / FGSC 9487) OX=235443 GN=CNAG_05517 PE=4 SV=2	CNAG_05517	_TTS[Phospho (STY)]T[Phospho (STY)]PLGWR_	0.999999	509448	510320	531877	194132	178998	172931	1.20362	1.0181	1.31749	0.775025	0.630671	0.735309
cell periphery	J9VSB2	682	S	0.654879	0.040278	Down	CMGC/DYRK/DYRK2 protein kinase OS=Cryptococcus neoformans var. grubii serotype A (strain H99 / ATCC 208821 / CBS 10515 / FGSC 9487) OX=235443 GN=CNAG_04433 PE=4 SV=2	CNAG_04433	_EPAS[Phospho (STY)]PISSPSESR_	0.999996	253725	314648	254646	176020	265545	183502	1.09719	1.35201	1.23471	0.671919	1.0287	0.711888
cell periphery	J9VWM9	478	S	1.89127	0.000114397	Up	Protein Zds1 C-terminal domain-containing protein OS=Cryptococcus neoformans var. grubii serotype A (strain H99 / ATCC 208821 / CBS 10515 / FGSC 9487) OX=235443 GN=CNAG_05791 PE=4 SV=1	CNAG_05791	_MSLPPKPLPAPAQPPS[Phospho (STY)]PVNIETPQLAR_	1	1.0242e+06	951032	1.06378e+06	1.81627e+06	2.03676e+06	1969558	0.685925	0.649909	0.735424	1.25189	1.31075	1.35466
cell periphery	J9VF17	1049	S	2.25399	0.00414006	Up	Chitin synthase 4 OS=Cryptococcus neoformans var. grubii serotype A (strain H99 / ATCC 208821 / CBS 10515 / FGSC 9487) OX=235443 GN=CHS4 PE=2 SV=2	CHS4	_DSS[Phospho (STY)]PLGMGNESK_	0.997724	63724.1	60535.3	57241.1	261106	239910	246976	0.585468	0.499803	0.60316	1.58769	1.15806	1.05995
cell periphery	J9VVZ5	324	S	0.444875	0.0341942	Down	Opsin 1 OS=Cryptococcus neoformans var. grubii serotype A (strain H99 / ATCC 208821 / CBS 10515 / FGSC 9487) OX=235443 GN=CNAG_03572 PE=3 SV=1	CNAG_03572	_GIYGAVAS[Phospho (STY)]VGS[Phospho (STY)]D_	0.999999	9620.69	10239.2	14305.5	8809.75	5437.62	6163.54	1.33225	1.63977	1.61647	1.07833	0.452528	0.510446
cell periphery	J9VWM9	302	S	2.42185	0.0165183	Up	Protein Zds1 C-terminal domain-containing protein OS=Cryptococcus neoformans var. grubii serotype A (strain H99 / ATCC 208821 / CBS 10515 / FGSC 9487) OX=235443 GN=CNAG_05791 PE=4 SV=1	CNAG_05791	_QGS[Phospho (STY)]DGASVESEDK_	0.999785	6195.44	3076.75	4655.73	11149.1	14162.3	8923.02	0.763433	0.386861	0.592215	1.41394	1.67695	1.12922
cell periphery	J9VI41	71	S	2.11892	0.0149666	Up	Protein arginine N-methyltransferase OS=Cryptococcus neoformans var. grubii serotype A (strain H99 / ATCC 208821 / CBS 10515 / FGSC 9487) OX=235443 GN=CNAG_02829 PE=3 SV=1	CNAG_02829	_LC[Carbamidomethyl (C)]LRPIEEEGLS[Phospho (STY)]EEELERR_	1	2019.5	1726.17	3398.51	5220.48	6867.88	6077.51	0.5115	0.490953	0.852376	1.13545	1.4053	1.38948
cell periphery	J9VI41	618	S	1.9953	0.0174571	Up	Protein arginine N-methyltransferase OS=Cryptococcus neoformans var. grubii serotype A (strain H99 / ATCC 208821 / CBS 10515 / FGSC 9487) OX=235443 GN=CNAG_02829 PE=3 SV=1	CNAG_02829	_LYQETHS[Phospho (STY)]PTR_	1	4953.47	4896.02	8567.24	13028.8	14896.5	16128.2	0.508311	0.564183	0.870568	1.14811	1.23495	1.49394
cell periphery	J9W0F9	377	S	0.521056	0.00625275	Down	Synaptosomal-associated protein, 23kDa OS=Cryptococcus neoformans var. grubii serotype A (strain H99 / ATCC 208821 / CBS 10515 / FGSC 9487) OX=235443 GN=CNAG_06196 PE=4 SV=2	CNAG_06196	_YQFDATAS[Phospho (STY)]DDELEDELDENLDETLEVTR_	0.998684	203950	239805	222118	174245	137907	149582	1.60155	1.38936	1.18065	0.829557	0.614141	0.729918
cell periphery	J9VMK1	578	T	0.287151	0.00680943	Down	Arrestin C-terminal-like domain-containing protein OS=Cryptococcus neoformans var. grubii serotype A (strain H99 / ATCC 208821 / CBS 10515 / FGSC 9487) OX=235443 GN=CNAG_02857 PE=4 SV=1	CNAG_02857	_GRS[Phospho (STY)]GDS[Phospho (STY)]T[Phospho (STY)]PEVPPR_	1	2.21515e+06	3.30263e+06	2.59288e+06	2.07907e+06	1.18806e+06	927396	1.66381	1.92551	1.96022	0.793862	0.461654	0.33804
cell periphery	J9VWM9	783	S	0.420925	0.00388481	Down	Protein Zds1 C-terminal domain-containing protein OS=Cryptococcus neoformans var. grubii serotype A (strain H99 / ATCC 208821 / CBS 10515 / FGSC 9487) OX=235443 GN=CNAG_05791 PE=4 SV=1	CNAG_05791	_APS[Phospho (STY)]PQQTPR_	1	762618	467404	653636	259379	274634	267693	1.68542	1.05404	1.49119	0.58997	0.583236	0.607584
cell periphery	J9VSB2	309	S	2.24788	0.000441314	Up	CMGC/DYRK/DYRK2 protein kinase OS=Cryptococcus neoformans var. grubii serotype A (strain H99 / ATCC 208821 / CBS 10515 / FGSC 9487) OX=235443 GN=CNAG_04433 PE=4 SV=2	CNAG_04433	_MNS[Phospho (STY)]PKS[Phospho (STY)]PVLPQLDSILPPSPGSAR_	1	97746.8	96108.3	99437.2	289639	236629	242287	0.576439	0.56318	0.65752	1.5078	1.25012	1.28184
cell periphery	J9VSA2	388	T	0.408545	0.00267081	Down	non-specific serine/threonine protein kinase OS=Cryptococcus neoformans var. grubii serotype A (strain H99 / ATCC 208821 / CBS 10515 / FGSC 9487) OX=235443 GN=CNAG_05970 PE=3 SV=1	CNAG_05970	_NAQPPALPAPPSAASSQPTT[Phospho (STY)]PGAGVMASR_	0.999892	77557.1	65686.3	86818	39105.1	38643.7		1.45211	1.23787	1.47893	0.616071	0.519387
cell periphery	J9VTH1	358	S	0.657044	0.0239902	Down	HbrB-domain-containing protein OS=Cryptococcus neoformans var. grubii serotype A (strain H99 / ATCC 208821 / CBS 10515 / FGSC 9487) OX=235443 GN=CNAG_03496 PE=4 SV=1	CNAG_03496	_LMPLIMPQPS[Phospho (STY)]SPFPTPLNPPSPQDLSR_	0.985687	94270.5	65824.4	80876.3	77195.8	79097.7	61564.5	1.42537	1.07416	1.24085	0.866913	0.904995	0.685684
cell periphery	J9VH18	28	T	0.118138	0.0227775	Down	Membrane transporter OS=Cryptococcus neoformans var. grubii serotype A (strain H99 / ATCC 208821 / CBS 10515 / FGSC 9487) OX=235443 GN=CNAG_00539 PE=4 SV=1	CNAG_00539	_AVS[Phospho (STY)]LT[Phospho (STY)]DS[Phospho (STY)]DGDHDHITR_	1	1.1778e+06	1.46098e+06	1.52963e+06	477070	322871	95249.5	2.54724	3.04905	2.8587	0.691685	0.247335	0.0598353
cell periphery	J9VH18	44	T	0.0164401	0.00181147	Down	Membrane transporter OS=Cryptococcus neoformans var. grubii serotype A (strain H99 / ATCC 208821 / CBS 10515 / FGSC 9487) OX=235443 GN=CNAG_00539 PE=4 SV=1	CNAG_00539	_IPTST[Phospho (STY)]S[Phospho (STY)]HRT[Phospho (STY)]ADYGHPLER_	0.937685	346971	191613	588250		16512	19114.1	2.7239	1.4516	3.99064		0.0459154	0.0435863
cell periphery	J9VNZ3	193	S	1.68104	0.00077659	Up	Sulfite reductase (NADPH) hemoprotein, beta-component OS=Cryptococcus neoformans var. grubii serotype A (strain H99 / ATCC 208821 / CBS 10515 / FGSC 9487) OX=235443 GN=CNAG_05070 PE=3 SV=2	CNAG_05070	_LVVNFLPS[Phospho (STY)]PVK_	1	77922	79589.4	67784.9	118222	103680	96350	0.797564	0.779649	0.709884	1.3343	1.33833	1.17206
cell periphery	J9VRT4	545	T	0.538769	0.00176925	Down	Lethal giant larvae (Lgl)-like C-terminal domain-containing protein OS=Cryptococcus neoformans var. grubii serotype A (strain H99 / ATCC 208821 / CBS 10515 / FGSC 9487) OX=235443 GN=CNAG_02498 PE=3 SV=1	CNAG_02498	_IVAMTPAPIT[Phospho (STY)]PPAPMSPR_	1	28748	28603.2	23943	19525.6	16813.3	20121.9	1.34989	1.50314	1.20197	0.762196	0.653841	0.768671
cell periphery	J9VK14	258	S	2.39811	0.012415	Up	Uncharacterized protein OS=Cryptococcus neoformans var. grubii serotype A (strain H99 / ATCC 208821 / CBS 10515 / FGSC 9487) OX=235443 GN=CNAG_02911 PE=4 SV=2	CNAG_02911	_TSAPTS[Phospho (STY)]PTHLR_	1	339393		408321	450014	440988	505288	0.571069		0.684637	1.2226	1.48889	1.80549
cell periphery	J9VV65	378	S	1.8867	0.0213075	Up	Rho GTPase activator OS=Cryptococcus neoformans var. grubii serotype A (strain H99 / ATCC 208821 / CBS 10515 / FGSC 9487) OX=235443 GN=CNAG_03248 PE=4 SV=2	CNAG_03248	_IAS[Phospho (STY)]PPPLRPK_	1	2.52605e+06	2.17817e+06	2.43297e+06	5115237	5396953	5422950	0.638067	0.761206	0.686686	0.9845	1.70238	1.2487
cell periphery	J9VV65	394	S	4.00673	0.0344299	Up	Rho GTPase activator OS=Cryptococcus neoformans var. grubii serotype A (strain H99 / ATCC 208821 / CBS 10515 / FGSC 9487) OX=235443 GN=CNAG_03248 PE=4 SV=2	CNAG_03248	_PTMDALEPS[Phospho (STY)]DS[Phospho (STY)]DEDVPPGGYEVR_	0.999999	24308.4	100283	62124.4	432992	267158	293877	0.119982	0.684812	0.342625	1.62842	1.6467	1.32229
cell periphery	J9VH18	48	T	0.0335154	7.54089e-06	Down	Membrane transporter OS=Cryptococcus neoformans var. grubii serotype A (strain H99 / ATCC 208821 / CBS 10515 / FGSC 9487) OX=235443 GN=CNAG_00539 PE=4 SV=1	CNAG_00539	_T[Phospho (STY)]ADYGHPLER_	1	1.84932e+06	1.31776e+06	1.86096e+06	82094.2	151797	171082	3.72759	2.56317	3.24143	0.110932	0.108378	0.100165
cell periphery	J9W435	570	S	0.512476	0.00707042	Down	non-specific serine/threonine protein kinase OS=Cryptococcus neoformans var. grubii serotype A (strain H99 / ATCC 208821 / CBS 10515 / FGSC 9487) OX=235443 GN=CNAG_05558 PE=4 SV=2	CNAG_05558	_SPAIES[Phospho (STY)]PRPR_	1	26690	25030.7	26350.3	24484.3	19535.3	20142.6	1.54187	1.12969	1.65037	0.821671	0.711059	0.682155
cell periphery	J9VV65	396	S	4.98981	0.0224978	Up	Rho GTPase activator OS=Cryptococcus neoformans var. grubii serotype A (strain H99 / ATCC 208821 / CBS 10515 / FGSC 9487) OX=235443 GN=CNAG_03248 PE=4 SV=2	CNAG_03248	_PTMDALEPS[Phospho (STY)]DS[Phospho (STY)]DEDVPPGGYEVR_	0.999992	24308.4	100283	62124.4	469672	326999	431944	0.100095	0.571307	0.285836	1.4736	1.68147	1.62138
cell periphery	J9VNK4	57	S	0.666554	0.00169956	Down	Uncharacterized protein OS=Cryptococcus neoformans var. grubii serotype A (strain H99 / ATCC 208821 / CBS 10515 / FGSC 9487) OX=235443 GN=CNAG_01149 PE=4 SV=2	CNAG_01149	_MTS[Phospho (STY)]NPQLK_	1	76654.5	93686.9	74639.2	61994.5	66830.9	69398.3	1.13425	1.22179	1.32451	0.806527	0.781334	0.865424
cell periphery	J9VNK4	667	S	5.17773	0.00561728	Up	Uncharacterized protein OS=Cryptococcus neoformans var. grubii serotype A (strain H99 / ATCC 208821 / CBS 10515 / FGSC 9487) OX=235443 GN=CNAG_01149 PE=4 SV=2	CNAG_01149	_LHYSSQASDQAQS[Phospho (STY)]PVQPSLPSR_	1	23661.1		11537.5	91745.1	126218	131518	0.336148		0.196572	1.14597	1.41678	1.57467
cell periphery	J9VNK4	679	S	2.95726	0.00172594	Up	Uncharacterized protein OS=Cryptococcus neoformans var. grubii serotype A (strain H99 / ATCC 208821 / CBS 10515 / FGSC 9487) OX=235443 GN=CNAG_01149 PE=4 SV=2	CNAG_01149	_VTS[Phospho (STY)]PAHISPTSPK_	0.999879	28780.4	23962.3	28199.9	95700.8	94408.5	105418	0.50135	0.367892	0.589126	1.46573	1.2994	1.54764
cell periphery	J9VNK4	1484	S	3.80662	3.55327e-05	Up	Uncharacterized protein OS=Cryptococcus neoformans var. grubii serotype A (strain H99 / ATCC 208821 / CBS 10515 / FGSC 9487) OX=235443 GN=CNAG_01149 PE=4 SV=2	CNAG_01149	_SRS[Phospho (STY)]PGEGTFEEK_	0.937758	4560.68	5776.05	4725.77	22158.8	23650	23902.9	0.35281	0.393814	0.43843	1.50714	1.44554	1.55837
cell periphery	J9VNK4	1291	T	0.609539	0.000418902	Down	Uncharacterized protein OS=Cryptococcus neoformans var. grubii serotype A (strain H99 / ATCC 208821 / CBS 10515 / FGSC 9487) OX=235443 GN=CNAG_01149 PE=4 SV=2	CNAG_01149	_SPT[Phospho (STY)]PTDGEISR_	1	947593	1.1187e+06	759310	615605	785708	678225	1.26691	1.31821	1.21747	0.723637	0.82999	0.764199
cell periphery	J9VL38	245	S	0.243066	0.0106768	Down	Cation-transporting ATPase OS=Cryptococcus neoformans var. grubii serotype A (strain H99 / ATCC 208821 / CBS 10515 / FGSC 9487) OX=235443 GN=CNAG_01195 PE=3 SV=2	CNAG_01195	_IAS[Phospho (STY)]FIGLTR_	1	9196.68	10009.5	4852.5	2120.68	6522.93	1478.87	1.83686	2.27001	1.28354	0.356042	0.686751	0.267431
cell periphery	J9VT53	22	T	0.484318	0.03556	Down	Cytoplasmic protein OS=Cryptococcus neoformans var. grubii serotype A (strain H99 / ATCC 208821 / CBS 10515 / FGSC 9487) OX=235443 GN=CNAG_03376 PE=4 SV=2	CNAG_03376	_DRPNHIALPTGSSTPPGT[Phospho (STY)]ISTNPSSPR_	0.989776	36084.9	28155	37965	12055.6	15437	22402.7	1.24594	1.12702	1.72351	0.445036	0.64014	0.898819
cell periphery	J9VLB3	479	T	1.69128	0.0333086	Up	J domain-containing protein OS=Cryptococcus neoformans var. grubii serotype A (strain H99 / ATCC 208821 / CBS 10515 / FGSC 9487) OX=235443 GN=CNAG_00326 PE=4 SV=2	CNAG_00326	_SHAHKPEATT[Phospho (STY)]PEKEEGPK_	1	3.33825e+06	3.39165e+06	2.14613e+06	7.59489e+06	6.8319e+06	5.54734e+06	0.911747	0.694662	0.55529	1.44395	1.11736	1.09473
cell periphery	J9VH18	111	S	0.0373412	0.000959023	Down	Membrane transporter OS=Cryptococcus neoformans var. grubii serotype A (strain H99 / ATCC 208821 / CBS 10515 / FGSC 9487) OX=235443 GN=CNAG_00539 PE=4 SV=1	CNAG_00539	_AGFIPADDVDHGLQPMRS[Phospho (STY)]R_	1	262176	181358	177021	18785.1	16016.7	12981.1	4.2959	2.86763	2.50651	0.206349	0.0929593	0.0617828
cell periphery	J9VUC1	5	S	0.494298	0.0493493	Down	SH3 domain-containing protein OS=Cryptococcus neoformans var. grubii serotype A (strain H99 / ATCC 208821 / CBS 10515 / FGSC 9487) OX=235443 GN=CNAG_05889 PE=3 SV=2	CNAG_05889	_GFNS[Phospho (STY)]PIPVR_	1	29985	26269.2	23019	22400.8	22703.2	10612.2	1.57329	1.51352	1.19158	0.87369	0.843824	0.397286
cell periphery	J9VH18	45	S	0.00569297	0.000310698	Down	Membrane transporter OS=Cryptococcus neoformans var. grubii serotype A (strain H99 / ATCC 208821 / CBS 10515 / FGSC 9487) OX=235443 GN=CNAG_00539 PE=4 SV=1	CNAG_00539	_IPT[Phospho (STY)]STS[Phospho (STY)]HRT[Phospho (STY)]ADYGHPLER_	1	1.34735e+06	853544	1.30967e+06	6939.84		27137.5	3.46884	2.12058	2.91373	0.011978		0.0202941
cell periphery	J9VH18	30	S	0.201631	0.00670894	Down	Membrane transporter OS=Cryptococcus neoformans var. grubii serotype A (strain H99 / ATCC 208821 / CBS 10515 / FGSC 9487) OX=235443 GN=CNAG_00539 PE=4 SV=1	CNAG_00539	_AVS[Phospho (STY)]LTDS[Phospho (STY)]DGDHDHITR_	1	6.96763e+06	6.06013e+06	7.19203e+06	3.27542e+06	2.26261e+06	2.89149e+06	2.66335	2.23537	2.37562	0.839342	0.306347	0.321042
cell periphery	J9VUC1	270	S	0.198364	0.00341077	Down	SH3 domain-containing protein OS=Cryptococcus neoformans var. grubii serotype A (strain H99 / ATCC 208821 / CBS 10515 / FGSC 9487) OX=235443 GN=CNAG_05889 PE=3 SV=2	CNAG_05889	_AGS[Phospho (STY)]LFGKDPDR_	1	202124	189631	150278	57557.9	65646.9	30164.2	2.05866	2.12088	1.51007	0.435774	0.473634	0.219207
cell periphery	J9VUC1	281	S	0.50098	0.0308888	Down	SH3 domain-containing protein OS=Cryptococcus neoformans var. grubii serotype A (strain H99 / ATCC 208821 / CBS 10515 / FGSC 9487) OX=235443 GN=CNAG_05889 PE=3 SV=2	CNAG_05889	_SNS[Phospho (STY)]PSRPGMPR_	1	1.66205e+06	1.41724e+06	1.1809e+06	1.29169e+06	1.03912e+06	700387	1.61449	1.51174	1.13172	0.932699	0.715022	0.485429
cell periphery	J9VUC1	513	S	1.9201	0.0240398	Up	SH3 domain-containing protein OS=Cryptococcus neoformans var. grubii serotype A (strain H99 / ATCC 208821 / CBS 10515 / FGSC 9487) OX=235443 GN=CNAG_05889 PE=3 SV=2	CNAG_05889	_DFS[Phospho (STY)]PFDDDATGR_	1	50551.9	40143.2	46579.8	152242	132233	88443	0.701789	0.611955	0.63797	1.57106	1.30038	0.876046
cell periphery	J9VTV9	129	S	1.53201	0.000696839	Up	Rho guanyl-nucleotide exchange factor OS=Cryptococcus neoformans var. grubii serotype A (strain H99 / ATCC 208821 / CBS 10515 / FGSC 9487) OX=235443 GN=CNAG_04119 PE=4 SV=2	CNAG_04119	_SSLAPSTYSAASSPSVYSPNPELS[Phospho (STY)]PPQPPAR_	1	390684	362284	410442	442077	414229	443271	0.803517	0.814803	0.833709	1.32462	1.14756	1.28437
cell periphery	J9VTV9	405	S	1.72726	0.00019748	Up	Rho guanyl-nucleotide exchange factor OS=Cryptococcus neoformans var. grubii serotype A (strain H99 / ATCC 208821 / CBS 10515 / FGSC 9487) OX=235443 GN=CNAG_04119 PE=4 SV=2	CNAG_04119	_EIIRPLS[Phospho (STY)]NPAAR_	1	150390	139316	160582	196475	191282	179547	0.748649	0.758389	0.789493	1.42491	1.28261	1.25918
cell periphery	J9VED5	456	S	0.54848	0.00156987	Down	CK1/CK1/CK1-G protein kinase OS=Cryptococcus neoformans var. grubii serotype A (strain H99 / ATCC 208821 / CBS 10515 / FGSC 9487) OX=235443 GN=CNAG_00556 PE=3 SV=1	CNAG_00556	_GGNTAANS[Phospho (STY)]QQLGEGDYHQENK_	1	83535.7	69021.8	95474	50441.2	46335.3	46855.7	1.29852	1.16579	1.4387	0.779996	0.657965	0.702759
cell periphery	J9VV65	7	S	1.60305	0.0122811	Up	Rho GTPase activator OS=Cryptococcus neoformans var. grubii serotype A (strain H99 / ATCC 208821 / CBS 10515 / FGSC 9487) OX=235443 GN=CNAG_03248 PE=4 SV=2	CNAG_03248	_VSTRPS[Phospho (STY)]PTPAR_	1	214874	177314	200982	403168	346953	391902	0.72169	0.823944	0.754263	1.03176	1.4552	1.1999
cell periphery	J9VIP7	982	S	0.265299	0.000310101	Down	GIT Spa2 homology (SHD) domain-containing protein OS=Cryptococcus neoformans var. grubii serotype A (strain H99 / ATCC 208821 / CBS 10515 / FGSC 9487) OX=235443 GN=CNAG_07562 PE=4 SV=2	CNAG_07562	_INS[Phospho (STY)]FQSTSTTR_	1	112145	123489	116344	30262.8	31009.4		1.42714	1.29595	1.52075	0.358008	0.392583
cell periphery	J9VIP7	475	S	2.62821	0.0282788	Up	GIT Spa2 homology (SHD) domain-containing protein OS=Cryptococcus neoformans var. grubii serotype A (strain H99 / ATCC 208821 / CBS 10515 / FGSC 9487) OX=235443 GN=CNAG_07562 PE=4 SV=2	CNAG_07562	_SQLDMRS[Phospho (STY)]PESR_	0.999371	6896.68	11504	11850.9		29283	21814.3	0.445849	0.613297	0.786913		1.88329	1.35127
cell periphery	J9VED5	362	S	0.305324	0.0104339	Down	CK1/CK1/CK1-G protein kinase OS=Cryptococcus neoformans var. grubii serotype A (strain H99 / ATCC 208821 / CBS 10515 / FGSC 9487) OX=235443 GN=CNAG_00556 PE=3 SV=1	CNAG_00556	_NGS[Phospho (STY)]AANQPSPSKPR_	1	19464.2	10344.5	11453.1	5271.56	5075.86	2988.7	2.17045	1.25337	1.23807	0.584768	0.517056	0.321562
cell periphery	J9W494	120	T	1.70815	0.00892856	Up	Serine/threonine-protein phosphatase 2A 56 kDa regulatory subunit OS=Cryptococcus neoformans var. grubii serotype A (strain H99 / ATCC 208821 / CBS 10515 / FGSC 9487) OX=235443 GN=CNAG_05634 PE=3 SV=1	CNAG_05634	_SLGADGQPT[Phospho (STY)]PPK_	1	92293.6	112757	99527.1	190442	356943	204508	0.644806	0.668556	0.781437	1.07512	1.42767	1.07544
cell periphery	J9VIJ6	2	S	0.607079	3.22759e-06	Down	aspartate-semialdehyde dehydrogenase OS=Cryptococcus neoformans var. grubii serotype A (strain H99 / ATCC 208821 / CBS 10515 / FGSC 9487) OX=235443 GN=CNAG_00256 PE=3 SV=1	CNAG_00256	_[Acetyl (Protein N-term)]S[Phospho (STY)]APARPQIK_	1	145185	132776	153319	82353.8	86109.7	86006.7	1.24544	1.21274	1.26086	0.741981	0.759378	0.75639
cell periphery	J9VF17	1065	S	1.97716	0.0059553	Up	Chitin synthase 4 OS=Cryptococcus neoformans var. grubii serotype A (strain H99 / ATCC 208821 / CBS 10515 / FGSC 9487) OX=235443 GN=CHS4 PE=2 SV=2	CHS4	_LHQVSS[Phospho (STY)]DPSMR_	0.999999	273565	291187	296167	1.03888e+06	1.04784e+06	1.05273e+06	0.583991	0.558611	0.725117	1.46778	1.17523	1.04977
cell periphery	J9W0H1	34	S	0.409056	0.000808388	Down	Protein phosphatase 2 (Formerly 2A), regulatory subunit A OS=Cryptococcus neoformans var. grubii serotype A (strain H99 / ATCC 208821 / CBS 10515 / FGSC 9487) OX=235443 GN=CNAG_07914 PE=4 SV=2	CNAG_07914	_RLS[Phospho (STY)]TIALALGPSR_	0.999216	17624.4	19858	16882.8	7002.78	9029.31	7472.87	1.48892	1.42824	1.40311	0.489498	0.685932	0.591804
cell periphery	J9VSB2	243	S	2.82497	0.0018686	Up	CMGC/DYRK/DYRK2 protein kinase OS=Cryptococcus neoformans var. grubii serotype A (strain H99 / ATCC 208821 / CBS 10515 / FGSC 9487) OX=235443 GN=CNAG_04433 PE=4 SV=2	CNAG_04433	_STSATQSPPRPVHTTS[Phospho (STY)]PATQPTR_	0.999656	17646.5	13541	18080.9	56884.4	46161.5	59707.9	0.521185	0.397391	0.59877	1.48307	1.22136	1.58203
cell periphery	J9VLP5	36	S	1.54354	0.018715	Up	Small ribosomal subunit protein eS1 OS=Cryptococcus neoformans var. grubii serotype A (strain H99 / ATCC 208821 / CBS 10515 / FGSC 9487) OX=235443 GN=RPS1 PE=3 SV=1	RPS1	_APS[Phospho (STY)]FFENR_	1	24373.5	28399.9	30396.6	31142.1	35833.9	33568	0.727036	0.753803	0.954636	1.10649	1.43328	1.21947
cell periphery	J9VSB2	234	S	2.2644	7.42691e-05	Up	CMGC/DYRK/DYRK2 protein kinase OS=Cryptococcus neoformans var. grubii serotype A (strain H99 / ATCC 208821 / CBS 10515 / FGSC 9487) OX=235443 GN=CNAG_04433 PE=4 SV=2	CNAG_04433	_STSATQS[Phospho (STY)]PPRPVHTTSPATQPTR_	0.999999	262789	268429	252157	710689	627933	723833	0.578243	0.586907	0.622136	1.38045	1.2378	1.42887
cell periphery	J9W2J0	88	T	0.571515	0.00140456	Down	Elongation factor 1-alpha OS=Cryptococcus neoformans var. grubii serotype A (strain H99 / ATCC 208821 / CBS 10515 / FGSC 9487) OX=235443 GN=CNAG_06125 PE=3 SV=1	CNAG_06125	_YQVT[Phospho (STY)]VIDAPGHR_	0.998671	13580.3	11274.2	11375.6	7345.8	7951.41	7166.36	1.41406	1.29164	1.15889	0.746509	0.782385	0.679781
cell periphery	J9VH18	26	S	0.206739	0.00937373	Down	Membrane transporter OS=Cryptococcus neoformans var. grubii serotype A (strain H99 / ATCC 208821 / CBS 10515 / FGSC 9487) OX=235443 GN=CNAG_00539 PE=4 SV=1	CNAG_00539	_AVS[Phospho (STY)]LTDSDGDHDHITR_	1	8.17101e+06	7.28326e+06	8.742e+06	4.07382e+06	3.30304e+06	2.76461e+06	2.60592	2.24148	2.40924	0.870995	0.373129	0.256104
cell periphery	J9VP43	244	T	0.0638869	9.77644e-05	Down	Elongator complex protein 2 OS=Cryptococcus neoformans var. grubii serotype A (strain H99 / ATCC 208821 / CBS 10515 / FGSC 9487) OX=235443 GN=CNAG_03940 PE=3 SV=1	CNAG_03940	_VSSIEQEVASPST[Phospho (STY)]GDEGLEMLDEFEK_	0.99777	123810	103924	96408.2	8181.22	5727.12	4660.04	2.05544	1.74825	1.57508	0.148317	0.109861	0.0854561
cell periphery	J9VKJ9	179	S	0.303864	0.00422229	Down	RGS domain-containing protein OS=Cryptococcus neoformans var. grubii serotype A (strain H99 / ATCC 208821 / CBS 10515 / FGSC 9487) OX=235443 GN=CNAG_01371 PE=4 SV=2	CNAG_01371	_INS[Phospho (STY)]QGQGGGVR_	1	21689.3	14218.9	16629.5	3987.67	3532.19	3255.26	1.87224	0.97404	1.40369	0.42141	0.392025	0.477978
cell periphery	J9VF17	1028	S	2.85401	5.21582e-05	Up	Chitin synthase 4 OS=Cryptococcus neoformans var. grubii serotype A (strain H99 / ATCC 208821 / CBS 10515 / FGSC 9487) OX=235443 GN=CHS4 PE=2 SV=2	CHS4	_S[Phospho (STY)]PSFHSSASELPSK_	1	29516.4	27314.7	24231.1	119606	151202	160580	0.491878	0.409055	0.463118	1.31915	1.32384	1.25002
cell periphery	J9VVD7	25	S	1.51812	0.00214833	Up	Oxysterol-binding protein OS=Cryptococcus neoformans var. grubii serotype A (strain H99 / ATCC 208821 / CBS 10515 / FGSC 9487) OX=235443 GN=CNAG_02139 PE=3 SV=2	CNAG_02139	_SSVVS[Phospho (STY)]PTGTPTR_	1	1.04356e+07	9426113	11667201	1.34057e+07	1.56858e+07	1.53852e+07	0.792522	0.760461	0.845687	1.09751	1.29658	1.24737
cell periphery	J9VN63	982	S	0.443237	0.00426611	Down	TPR-like protein OS=Cryptococcus neoformans var. grubii serotype A (strain H99 / ATCC 208821 / CBS 10515 / FGSC 9487) OX=235443 GN=CNAG_07530 PE=4 SV=1	CNAG_07530	_TISHSTAPS[Phospho (STY)]IVPTAIHS[Phospho (STY)]HYR_	1	220929	187086	187175	106086	75576		1.39344	1.20379	1.31622	0.646345	0.510047
cell periphery	J9VGB0	174	S	0.433858	0.00562899	Down	Serine/threonine-protein phosphatase OS=Cryptococcus neoformans var. grubii serotype A (strain H99 / ATCC 208821 / CBS 10515 / FGSC 9487) OX=235443 GN=CNAG_03673 PE=3 SV=1	CNAG_03673	_TES[Phospho (STY)]AAGGFQILDVDNMIQR_	0.999965	23838.2	20197	20161.8	12451.9	10698.4	7531.6	1.58318	1.37564	1.30638	0.74588	0.648735	0.455876
cell periphery	J9VGB0	50	S	1.83086	0.000532346	Up	Serine/threonine-protein phosphatase OS=Cryptococcus neoformans var. grubii serotype A (strain H99 / ATCC 208821 / CBS 10515 / FGSC 9487) OX=235443 GN=CNAG_03673 PE=3 SV=1	CNAG_03673	_DAAAGHPPPPDALS[Phospho (STY)]PAK_	1	15762.3	12881.6	15289.5	29703.6	30820.1	27897.8	0.750424	0.628954	0.71017	1.27547	1.33972	1.21048
cell periphery	J9VH50	105	T	0.390349	0.0146912	Down	cAMP-dependent protein kinase regulatory subunit OS=Cryptococcus neoformans var. grubii serotype A (strain H99 / ATCC 208821 / CBS 10515 / FGSC 9487) OX=235443 GN=CNAG_00570 PE=3 SV=1	CNAG_00570	_ATVPADSNLSVQPLFST[Phospho (STY)]PFGTSSDVLR_	0.959742	12528	10067.6	9513.33	4581.58	2913.29		1.45772	1.18884	1.17925	0.607053	0.388547
cell periphery	J9VML6	67	S	0.13511	0.000229305	Down	Nucleosome assembly protein 1-like 1 OS=Cryptococcus neoformans var. grubii serotype A (strain H99 / ATCC 208821 / CBS 10515 / FGSC 9487) OX=235443 GN=CNAG_02091 PE=3 SV=1	CNAG_02091	_PANLGQPSVETLQEGEESEEDEEAGGGGGANPAS[Phospho (STY)]LLAQNPALLAFAQSK_	0.999998	316568	300066	274398	61924.8	90370.5	50345.1	2.36298	1.98884	2.28165	0.363953	0.313895	0.218399
cell periphery	J9VVD7	423	S	2.11705	0.000836828	Up	Oxysterol-binding protein OS=Cryptococcus neoformans var. grubii serotype A (strain H99 / ATCC 208821 / CBS 10515 / FGSC 9487) OX=235443 GN=CNAG_02139 PE=3 SV=2	CNAG_02139	_NPLNYES[Phospho (STY)]AK_	1	78104.5	65025.8	79220.1	125266	151858	160493	0.683113	0.604162	0.661305	1.18106	1.44561	1.49856
cell periphery	J9VGN1	26	T	3.6382	9.67022e-06	Up	BAR-domain-containing protein OS=Cryptococcus neoformans var. grubii serotype A (strain H99 / ATCC 208821 / CBS 10515 / FGSC 9487) OX=235443 GN=CNAG_00361 PE=4 SV=1	CNAG_00361	_KST[Phospho (STY)]DPEFNDYER_	0.986511	46253.7	50777	49375.1	174341	189321	167550	0.402392	0.435596	0.457221	1.51509	1.65598	1.54116
cell periphery	J9VGN1	318	S	8.37222	0.000372365	Up	BAR-domain-containing protein OS=Cryptococcus neoformans var. grubii serotype A (strain H99 / ATCC 208821 / CBS 10515 / FGSC 9487) OX=235443 GN=CNAG_00361 PE=4 SV=1	CNAG_00361	_TSTDS[Phospho (STY)]YGS[Phospho (STY)]YSAAEK_	0.99839	13788.1	12594.8		106206	127107	90071	0.193656	0.174434		1.49009	1.79495	1.33756
cell periphery	J9VRU4	104	S	0.566644	0.00716097	Down	Ca2-transporting ATPase OS=Cryptococcus neoformans var. grubii serotype A (strain H99 / ATCC 208821 / CBS 10515 / FGSC 9487) OX=235443 GN=CNAG_05135 PE=4 SV=2	CNAG_05135	_HVS[Phospho (STY)]TDVFPHFPHPSR_	0.999998	3764448	3.31781e+06	4.20388e+06	2.24482e+06	1.77958e+06	1.78751e+06	1.20836	1.19237	1.38712	0.86944	0.644433	0.632491
cell periphery	J9VUI0	550	S	2.07074	0.0277676	Up	1-phosphatidylinositol 4-kinase OS=Cryptococcus neoformans var. grubii serotype A (strain H99 / ATCC 208821 / CBS 10515 / FGSC 9487) OX=235443 GN=CNAG_04335 PE=3 SV=2	CNAG_04335	_TTLT[Phospho (STY)]GGKGS[Phospho (STY)]EEQKR_	0.998641	4517.83	8696.2	3347.67	11057.3	9820.85	11599.9	0.546367	0.953337	0.450674	1.22769	1.35237	1.45867
cell periphery	J9VSB2	1016	S	0.338294	0.00103648	Down	CMGC/DYRK/DYRK2 protein kinase OS=Cryptococcus neoformans var. grubii serotype A (strain H99 / ATCC 208821 / CBS 10515 / FGSC 9487) OX=235443 GN=CNAG_04433 PE=4 SV=2	CNAG_04433	_KIS[Phospho (STY)]NTVSGAAGEQQQQQHR_	1	97812.6	105473	89617.1	49071.4	32390	33666.7	1.50112	1.60841	1.54213	0.664792	0.445312	0.463524
cell periphery	J9VNL0	314	S	0.616785	0.0476984	Down	Actin cytoskeleton-regulatory complex protein SLA1 OS=Cryptococcus neoformans var. grubii serotype A (strain H99 / ATCC 208821 / CBS 10515 / FGSC 9487) OX=235443 GN=CNAG_05734 PE=3 SV=1	CNAG_05734	_TIS[Phospho (STY)]ATSNNSEPK_	0.990646	25131.5	25648.6		13515.6	24678.3	14767.5	1.32552	1.23638		0.718861	0.980771	0.670587
cell periphery	J9W028	668	S	0.424744	0.0014987	Down	Inositol/phosphatidylinositol phosphatase OS=Cryptococcus neoformans var. grubii serotype A (strain H99 / ATCC 208821 / CBS 10515 / FGSC 9487) OX=235443 GN=CNAG_06080 PE=4 SV=1	CNAG_06080	_GMS[Phospho (STY)]FAAIVPLFDR_	1	31380.1	23309.4	19990.4	7277.4	8032.86	8404.45	1.58019	1.28435	1.10031	0.527376	0.576666	0.580004
cell periphery	J9VI68	405	Y	1.525	0.00558795	Up	Peroxin/Ferlin domain-containing protein OS=Cryptococcus neoformans var. grubii serotype A (strain H99 / ATCC 208821 / CBS 10515 / FGSC 9487) OX=235443 GN=CNAG_00167 PE=4 SV=1	CNAG_00167	_SGPGANAAPSTQTTPVLPSENDPDSVY[Phospho (STY)]SLHQSQHHNQPQSPQAR_	1	11231	9326.18	11568.5	21593.9	16557	23130.7	0.791078	0.703421	0.81994	1.22538	1.0368	1.26734
cell periphery	J9VVD7	22	S	0.430351	0.000931843	Down	Oxysterol-binding protein OS=Cryptococcus neoformans var. grubii serotype A (strain H99 / ATCC 208821 / CBS 10515 / FGSC 9487) OX=235443 GN=CNAG_02139 PE=3 SV=2	CNAG_02139	_RSS[Phospho (STY)]VVSPTGTPTR_	1	2.51662e+06	2.66923e+06	2.76642e+06	1.18584e+06	1.11116e+06	891586	1.30388	1.46912	1.36801	0.662324	0.626605	0.493157
cell periphery	J9VMZ4	644	S	0.3158	0.00855537	Down	Septation protein imp2 OS=Cryptococcus neoformans var. grubii serotype A (strain H99 / ATCC 208821 / CBS 10515 / FGSC 9487) OX=235443 GN=CNAG_06740 PE=4 SV=1	CNAG_06740	_QPATHIADEVLS[Phospho (STY)]QYHQAFPGER_	1	115378	106104	98104.7	47287.9	45706.6	21566.3	1.75272	1.52226	1.4297	0.605704	0.590802	0.289232
cell periphery	J9VSH3	2	S	0.609322	0.00857855	Down	Clathrin light chain OS=Cryptococcus neoformans var. grubii serotype A (strain H99 / ATCC 208821 / CBS 10515 / FGSC 9487) OX=235443 GN=CNAG_04499 PE=3 SV=1	CNAG_04499	_[Acetyl (Protein N-term)]S[Phospho (STY)]DDPMADFLAR_	1	157292	146749	167530	108080	118016	91494.1	1.28233	1.18995	1.31231	0.754531	0.90953	0.641974
cell periphery	J9W1R7	596	S	0.613407	0.00856733	Down	protein kinase C OS=Cryptococcus neoformans var. grubii serotype A (strain H99 / ATCC 208821 / CBS 10515 / FGSC 9487) OX=235443 GN=CNAG_01845 PE=3 SV=1	CNAG_01845	_KPVPS[Phospho (STY)]TSTSSSVSTLPSYHSQEAR_	0.986627	30688.2	29809.3	31968.7	26337.8	17892	25520.5	1.25643	1.21241	1.33537	0.864028	0.63201	0.837491
cell periphery	J9VGQ3	108	S	1.50462	0.0227055	Up	1-phosphatidylinositol-4-phosphate 5-kinase OS=Cryptococcus neoformans var. grubii serotype A (strain H99 / ATCC 208821 / CBS 10515 / FGSC 9487) OX=235443 GN=CNAG_00388 PE=4 SV=2	CNAG_00388	_SHS[Phospho (STY)]PEPSNYR_	0.999994	293256	297842	272065	464630	398113	520834	0.883177	0.736785	0.772712	1.142	1.02776	1.4303
cell periphery	J9VN96	1140	S	1.61346	0.0140831	Up	Myosin I binding protein OS=Cryptococcus neoformans var. grubii serotype A (strain H99 / ATCC 208821 / CBS 10515 / FGSC 9487) OX=235443 GN=CNAG_01261 PE=4 SV=2	CNAG_01261	_S[Phospho (STY)]PTEREEGDDTFGTDAPAPAPAPPLQQR_	0.989419	428135	619747	313497	1.09337e+06	2.18771e+06	1.36859e+06	0.732593	0.789013	0.565679	0.997365	1.20337	1.16702
cell periphery	J9VH55	405	S	1.62565	0.00276558	Up	Catalase OS=Cryptococcus neoformans var. grubii serotype A (strain H99 / ATCC 208821 / CBS 10515 / FGSC 9487) OX=235443 GN=CNAG_00575 PE=3 SV=1	CNAG_00575	_NENLPLTS[Phospho (STY)]PK_	1	5.34473e+06	5267075	5874031	9259110	9881108	11745390	0.70351	0.753046	0.790443	1.11885	1.15466	1.37931
cell periphery	J9VSV4	11	S	0.321824	0.000466932	Down	Glucose-6-phosphate 1-dehydrogenase OS=Cryptococcus neoformans var. grubii serotype A (strain H99 / ATCC 208821 / CBS 10515 / FGSC 9487) OX=235443 GN=CNAG_03245 PE=3 SV=1	CNAG_03245	_SGS[Phospho (STY)]IPSMEASGEALK_	0.999677	889853	769909	667392	242685	246889	213682	1.71733	1.53375	1.22353	0.507258	0.488876	0.443903
cell periphery	J9VNK5	38	S	1.74098	0.0256999	Up	Association with the SNF1 complex (ASC) domain-containing protein OS=Cryptococcus neoformans var. grubii serotype A (strain H99 / ATCC 208821 / CBS 10515 / FGSC 9487) OX=235443 GN=CNAG_06553 PE=3 SV=1	CNAG_06553	_RHVS[Phospho (STY)]PQSSNPTSPSGGRPGSGSPR_	1	825132	1.03667e+06	1.20824e+06	1.12128e+06	1.4833e+06	1.23832e+06	0.60213	0.817847	0.879186	1.15555	1.64076	1.2065
cell periphery	J9VNK5	46	S	4.17703	0.00233414	Up	Association with the SNF1 complex (ASC) domain-containing protein OS=Cryptococcus neoformans var. grubii serotype A (strain H99 / ATCC 208821 / CBS 10515 / FGSC 9487) OX=235443 GN=CNAG_06553 PE=3 SV=1	CNAG_06553	_RHVS[Phospho (STY)]PQS[Phospho (STY)]SNPTS[Phospho (STY)]PSGGRPGSGS[Phospho (STY)]PR_	1	333063	432452	542930	980244	1.26098e+06	1.72993e+06	0.31824	0.446717	0.51729	1.32272	1.82635	2.2069
cell periphery	J9VNK5	54	S	29.1953	0.000290405	Up	Association with the SNF1 complex (ASC) domain-containing protein OS=Cryptococcus neoformans var. grubii serotype A (strain H99 / ATCC 208821 / CBS 10515 / FGSC 9487) OX=235443 GN=CNAG_06553 PE=3 SV=1	CNAG_06553	_RHVS[Phospho (STY)]PQSSNPT[Phospho (STY)]S[Phospho (STY)]PSGGRPGS[Phospho (STY)]GS[Phospho (STY)]PR_	0.999974		42463.9	33753.5	766401	920408	754139		0.0766695	0.0562105	1.80759	2.33005	1.68156
cell periphery	J9VX99	159	S	2.06662	0.0138915	Up	Pyruvate kinase OS=Cryptococcus neoformans var. grubii serotype A (strain H99 / ATCC 208821 / CBS 10515 / FGSC 9487) OX=235443 GN=CNAG_01820 PE=3 SV=2	CNAG_01820	_TGLMKDDTDVPIS[Phospho (STY)]AGHEFWVTTDK_	1	24756.5	34005.6	45523.7	68759.4	59448.9	56497.8	0.476631	0.67582	0.855473	1.54195	1.33636	1.2713
cell periphery	J9VMA6	180	S	1.64041	8.1866e-05	Up	Epsin OS=Cryptococcus neoformans var. grubii serotype A (strain H99 / ATCC 208821 / CBS 10515 / FGSC 9487) OX=235443 GN=CNAG_02213 PE=3 SV=1	CNAG_02213	_DYGEPRS[Phospho (STY)]PAR_	1	772731	783718	881961	1258686	1.40094e+06	1.28314e+06	0.720224	0.785147	0.771329	1.25392	1.27165	1.20916
cell periphery	J9VMA6	187	S	2.17861	0.00244013	Up	Epsin OS=Cryptococcus neoformans var. grubii serotype A (strain H99 / ATCC 208821 / CBS 10515 / FGSC 9487) OX=235443 GN=CNAG_02213 PE=3 SV=1	CNAG_02213	_QNES[Phospho (STY)]PRPSTRPNR_	1	31806.4	32451.9	25570.2	63774.9	63824	66501.2	0.666262	0.730672	0.502592	1.42788	1.30204	1.40841
cell periphery	J9VSB2	798	T	0.407169	0.00184487	Down	CMGC/DYRK/DYRK2 protein kinase OS=Cryptococcus neoformans var. grubii serotype A (strain H99 / ATCC 208821 / CBS 10515 / FGSC 9487) OX=235443 GN=CNAG_04433 PE=4 SV=2	CNAG_04433	_LT[Phospho (STY)]PSSIPFFR_	1	400487	413487	353798	216902	193748	141389	1.45821	1.49599	1.44443	0.697161	0.631979	0.461847
cell periphery	J9VI68	494	S	0.649457	0.0148699	Down	Peroxin/Ferlin domain-containing protein OS=Cryptococcus neoformans var. grubii serotype A (strain H99 / ATCC 208821 / CBS 10515 / FGSC 9487) OX=235443 GN=CNAG_00167 PE=4 SV=1	CNAG_00167	_AVSGTTPSATANS[Phospho (STY)]PRRS[Phospho (STY)]GES[Phospho (STY)]VR_	1	46993.4	44802		40420.8	37184	34574.5	1.26317	1.28953		0.875321	0.888571	0.722911
cell periphery	J9VQD7	346	S	3.77208	0.00777643	Up	Universal stress protein OS=Cryptococcus neoformans var. grubii serotype A (strain H99 / ATCC 208821 / CBS 10515 / FGSC 9487) OX=235443 GN=CNAG_03228 PE=4 SV=1	CNAG_03228	_STGGSAMSAGGMS[Phospho (STY)]E_	1	4908.84	7618.81	3742.61	11296.9	8408.88	13951.9	0.482522	0.707647	0.33113	1.89164	1.3973	2.44952
cell periphery	J9VME1	116	S	0.343283	0.000367981	Down	ABC multidrug transporter AFR1 OS=Cryptococcus neoformans var. grubii serotype A (strain H99 / ATCC 208821 / CBS 10515 / FGSC 9487) OX=235443 GN=AFR1 PE=1 SV=1	AFR1	_KYS[Phospho (STY)]NLSQR_	1	296442	334086	281542	242122	164695	221223	1.74354	1.85003	1.7307	0.678774	0.501194	0.647763
cell periphery	J9VNK5	62	S	0.204402	2.50729e-05	Down	Association with the SNF1 complex (ASC) domain-containing protein OS=Cryptococcus neoformans var. grubii serotype A (strain H99 / ATCC 208821 / CBS 10515 / FGSC 9487) OX=235443 GN=CNAG_06553 PE=3 SV=1	CNAG_06553	_S[Phospho (STY)]LELPDLNK_	1	519104	506805	582953	84073.4	79051.8	73667.8	1.41884	1.49757	1.58882	0.324522	0.327521	0.268833
cell periphery	J9VJT0	253	S	1.82698	0.000508824	Up	Adenylyl cyclase-associated protein OS=Cryptococcus neoformans var. grubii serotype A (strain H99 / ATCC 208821 / CBS 10515 / FGSC 9487) OX=235443 GN=CNAG_05218 PE=3 SV=2	CNAG_05218	_GS[Phospho (STY)]PAPPSMPK_	1	173889	155964	178000	240122	284372	267970	0.714787	0.729405	0.730004	1.21141	1.47396	1.28685
cell periphery	J9VM82	73	S	0.577973	0.000173932	Down	Vesicle-associated membrane protein 4 OS=Cryptococcus neoformans var. grubii serotype A (strain H99 / ATCC 208821 / CBS 10515 / FGSC 9487) OX=235443 GN=CNAG_05277 PE=4 SV=2	CNAG_05277	_TDNLAVS[Phospho (STY)]AQGFR_	1	97044.4	86087.1	98890.3	56141.4	58521.3	55658.3	1.28161	1.20715	1.33678	0.759008	0.755336	0.696713
cell periphery	J9VXM5	11	S	0.151217	0.00382202	Down	Chitin synthase 3 OS=Cryptococcus neoformans var. grubii serotype A (strain H99 / ATCC 208821 / CBS 10515 / FGSC 9487) OX=235443 GN=CHS3 PE=1 SV=1	CHS3	_[Acetyl (Protein N-term)]SRPHLQQNVS[Phospho (STY)]FQDTKPPSR_	1	245167	313955	245368	78213.9	62032.9	27402.2	2.22581	1.95985	1.75394	0.432901	0.318136	0.147134
cell periphery	J9VNT4	864	S	0.472183	0.0211677	Down	Chitin synthase 5 OS=Cryptococcus neoformans var. grubii serotype A (strain H99 / ATCC 208821 / CBS 10515 / FGSC 9487) OX=235443 GN=CHS5 PE=2 SV=1	CHS5	_S[Phospho (STY)]ITDIEGYASSR_	0.999247	9796.92	13076.4	7038.7	8358.67	9005.43	8178.54	1.47435	2.02756	1.06026	0.765642	0.747246	0.641298
cell periphery	J9VRC5	176	S	0.571989	0.00283499	Down	Protein YOP1 OS=Cryptococcus neoformans var. grubii serotype A (strain H99 / ATCC 208821 / CBS 10515 / FGSC 9487) OX=235443 GN=CNAG_06646 PE=3 SV=1	CNAG_06646	_SQAS[Phospho (STY)]FGTSDPLAK_	0.999999	103374	96603.9	121483		76939	74159.8	1.16413	1.2092	1.31497		0.741397	0.665051
cell periphery	J9VRC5	205	T	1.58117	0.0139772	Up	Protein YOP1 OS=Cryptococcus neoformans var. grubii serotype A (strain H99 / ATCC 208821 / CBS 10515 / FGSC 9487) OX=235443 GN=CNAG_06646 PE=3 SV=1	CNAG_06646	_EHSFNPAGTTAPSSFAHEKT[Phospho (STY)]L_	1	48908.4	53346.1	72969.2	103904	106689	111740	0.627727	0.761031	0.900194	1.30546	1.17171	1.14206
cell periphery	J9VM09	11	S	0.419798	0.00187412	Down	inorganic diphosphatase OS=Cryptococcus neoformans var. grubii serotype A (strain H99 / ATCC 208821 / CBS 10515 / FGSC 9487) OX=235443 GN=CNAG_02545 PE=3 SV=2	CNAG_02545	_RLSS[Phospho (STY)]T[Phospho (STY)]LSHLNR_	0.968892	44641.3	53736.8	47092.6	20728.5	16872.1	23496.2	1.29418	1.60174	1.33627	0.580025	0.496285	0.700358
cell periphery	J9VPP9	232	S	0.530817	0.00210088	Down	GTPase activating protein OS=Cryptococcus neoformans var. grubii serotype A (strain H99 / ATCC 208821 / CBS 10515 / FGSC 9487) OX=235443 GN=CNAG_02458 PE=4 SV=2	CNAG_02458	_HLSTIS[Phospho (STY)]VDGK_	0.999998	16808.4	19388.7	13661.2	13607.4	12009.9	11914.5	1.38586	1.53576	1.21403	0.817804	0.67942	0.698046
cell periphery	J9W1P9	1273	S	0.490687	0.000415715	Down	Transmembrane protein OS=Cryptococcus neoformans var. grubii serotype A (strain H99 / ATCC 208821 / CBS 10515 / FGSC 9487) OX=235443 GN=CNAG_01824 PE=4 SV=2	CNAG_01824	_HNTSSFVS[Phospho (STY)]AGR_	1	218898	273642	243814	98692	78099.2	85575.1	1.13388	1.29381	1.39377	0.638032	0.593445	0.643662
cell periphery	J9VTH9	82	S	1.6732	0.0075445	Up	Calmodulin OS=Cryptococcus neoformans var. grubii serotype A (strain H99 / ATCC 208821 / CBS 10515 / FGSC 9487) OX=235443 GN=CNAG_01557 PE=4 SV=2	CNAG_01557	_MHDTDS[Phospho (STY)]EEEIR_	1	4.72833e+06	5.93078e+06	5.72412e+06	6.94881e+06	9.29295e+06	8.03257e+06	0.667582	0.767821	0.844348	1.1083	1.4471	1.25908
cell periphery	J9VRD0	282	S	2.30533	0.0182283	Up	Signal transduction-related protein OS=Cryptococcus neoformans var. grubii serotype A (strain H99 / ATCC 208821 / CBS 10515 / FGSC 9487) OX=235443 GN=CNAG_04277 PE=3 SV=2	CNAG_04277	_SMTLPS[Phospho (STY)]PALGIR_	1	10651.8	13020.9	7667.38	28158.1	36347.2	21847.3	0.470971	0.890142	0.429387	1.30859	1.44152	1.37759
cell periphery	J9VI68	255	S	0.519302	0.00221643	Down	Peroxin/Ferlin domain-containing protein OS=Cryptococcus neoformans var. grubii serotype A (strain H99 / ATCC 208821 / CBS 10515 / FGSC 9487) OX=235443 GN=CNAG_00167 PE=4 SV=1	CNAG_00167	_RPS[Phospho (STY)]LAFAFRPK_	1	884820	803896	1.10683e+06	618672	597637	585121	1.26638	1.23202	1.59402	0.713359	0.760429	0.651418
cell periphery	J9VMZ4	518	S	0.314365	0.014447	Down	Septation protein imp2 OS=Cryptococcus neoformans var. grubii serotype A (strain H99 / ATCC 208821 / CBS 10515 / FGSC 9487) OX=235443 GN=CNAG_06740 PE=4 SV=1	CNAG_06740	_RAES[Phospho (STY)]VVSAAGS[Phospho (STY)]VRS[Phospho (STY)]S[Phospho (STY)]MY[Phospho (STY)]GHGVK_	0.999999	114456	67057.2	72354.9	25010.4	22161.4	42777	2.19552	1.21482	1.33148	0.404522	0.361718	0.724421
cell periphery	J9VTH7	163	S	0.0754032	0.0032445	Down	Guanine nucleotide exchange protein for ADP-robosylation factor OS=Cryptococcus neoformans var. grubii serotype A (strain H99 / ATCC 208821 / CBS 10515 / FGSC 9487) OX=235443 GN=CNAG_01126 PE=4 SV=2	CNAG_01126	_QQAGARPPS[Phospho (STY)]AVQEHR_	1	3111.08	7442.9	5038.15	1068.61	579.545	314.908	1.54097	3.06259	2.57452	0.313973	0.139814	0.0874632
cell periphery	J9VTH7	846	T	2.60469	0.00623906	Up	Guanine nucleotide exchange protein for ADP-robosylation factor OS=Cryptococcus neoformans var. grubii serotype A (strain H99 / ATCC 208821 / CBS 10515 / FGSC 9487) OX=235443 GN=CNAG_01126 PE=4 SV=2	CNAG_01126	_SSVSGMASGMNT[Phospho (STY)]PDLGEDDVGKFESAK_	0.999998	7250.78	11487.3	10641.4	31542.5	61134.9	42535.3	0.383057	0.504151	0.579989	0.988477	1.57307	1.26005
cell periphery	J9VWM9	812	S	2.99119	0.00141012	Up	Protein Zds1 C-terminal domain-containing protein OS=Cryptococcus neoformans var. grubii serotype A (strain H99 / ATCC 208821 / CBS 10515 / FGSC 9487) OX=235443 GN=CNAG_05791 PE=4 SV=1	CNAG_05791	_S[Phospho (STY)]PEAGYHR_	1	9947.43	9702.43	12506.2	25646.8	39671	32588.1	0.453906	0.451752	0.589081	1.20443	1.73947	1.52715
cell periphery	J9VWM9	801	S	1.72507	0.000697201	Up	Protein Zds1 C-terminal domain-containing protein OS=Cryptococcus neoformans var. grubii serotype A (strain H99 / ATCC 208821 / CBS 10515 / FGSC 9487) OX=235443 GN=CNAG_05791 PE=4 SV=1	CNAG_05791	_ALS[Phospho (STY)]PPSLGMNGPR_	1	100303	90516.8	106096	177002	182113	159813	0.72965	0.67188	0.796692	1.32516	1.27299	1.19393
cell periphery	J9VL65	953	S	1.58504	0.000555486	Up	NAK protein kinase OS=Cryptococcus neoformans var. grubii serotype A (strain H99 / ATCC 208821 / CBS 10515 / FGSC 9487) OX=235443 GN=CNAG_03843 PE=4 SV=2	CNAG_03843	_SSVLS[Phospho (STY)]PPLR_	1	47722.7	45447.4	44583.2	66880.3	69793.9	72400.6	0.771121	0.8404	0.724797	1.20774	1.21986	1.27556
cell periphery	J9VH56	126	S	0.427459	0.0390396	Down	RP/EB family microtubule-associated protein OS=Cryptococcus neoformans var. grubii serotype A (strain H99 / ATCC 208821 / CBS 10515 / FGSC 9487) OX=235443 GN=CNAG_03993 PE=3 SV=1	CNAG_03993	_AGATS[Phospho (STY)]TSRPTAAR_	0.979198	17818.4	11174.3	11317.2	7033.33	6518.75		1.8937	1.09062	1.12212	0.598756	0.571467
cell periphery	J9VQQ3	80	Y	0.391503	0.0017873	Down	Calcium-transporting ATPase 2 OS=Cryptococcus neoformans var. grubii serotype A (strain H99 / ATCC 208821 / CBS 10515 / FGSC 9487) OX=235443 GN=PMC1 PE=3 SV=1	PMC1	_LYPPGSGHSPTPSY[Phospho (STY)]SSALTPPSPTLTSSSSVHFSDELPTPSSPNPK_	0.999996	11443	12315.2	9505.75	20511.4	16794.4	20524.8	1.6401	1.92167	2.43413	0.804947	0.706831	0.835635
cell periphery	J9VVG5	180	S	1.58986	0.00266126	Up	Type I inositol-1,4,5-trisphosphate 5-phosphatase 1 OS=Cryptococcus neoformans var. grubii serotype A (strain H99 / ATCC 208821 / CBS 10515 / FGSC 9487) OX=235443 GN=CNAG_02109 PE=4 SV=2	CNAG_02109	_SAPSVPSKPPSVAVTPS[Phospho (STY)]GSDGDEDEPVITSVK_	0.999595	60572.3	58410.2	71055.1	140992	135864	143147	0.706553	0.679695	0.848838	1.15993	1.17068	1.22286
cell periphery	J9VQQ3	1395	S	0.432767	0.00471629	Down	Calcium-transporting ATPase 2 OS=Cryptococcus neoformans var. grubii serotype A (strain H99 / ATCC 208821 / CBS 10515 / FGSC 9487) OX=235443 GN=PMC1 PE=3 SV=1	PMC1	_FGLQPPES[Phospho (STY)]R_	1	52747.8	57327.5	47407.6	111047	100169	93899.7	1.48876	1.76152	2.39053	0.858158	0.830176	0.75282
cell periphery	J9VL65	455	S	1.61449	0.0160575	Up	NAK protein kinase OS=Cryptococcus neoformans var. grubii serotype A (strain H99 / ATCC 208821 / CBS 10515 / FGSC 9487) OX=235443 GN=CNAG_03843 PE=4 SV=2	CNAG_03843	_WQQS[Phospho (STY)]PVQAQQKPQMTSSSANTR_	1	16142.9	12936.5	12837	25011.2	21250.8	18231.1	0.850184	0.779699	0.68021	1.47211	1.21061	1.0469
cell periphery	J9VSB2	1675	S	0.561494	0.00294674	Down	CMGC/DYRK/DYRK2 protein kinase OS=Cryptococcus neoformans var. grubii serotype A (strain H99 / ATCC 208821 / CBS 10515 / FGSC 9487) OX=235443 GN=CNAG_04433 PE=4 SV=2	CNAG_04433	_FLISS[Phospho (STY)]PVPLAPAK_	1	21129.7	22441	20881.2	15403.9	15020.5	11678.8	1.24174	1.31044	1.37595	0.79911	0.790783	0.615728
cell periphery	J9VSB2	387	T	1.73704	0.0218683	Up	CMGC/DYRK/DYRK2 protein kinase OS=Cryptococcus neoformans var. grubii serotype A (strain H99 / ATCC 208821 / CBS 10515 / FGSC 9487) OX=235443 GN=CNAG_04433 PE=4 SV=2	CNAG_04433	_DSRKT[Phospho (STY)]PPNPSR_	0.99999	116755	145277	155802	237745	281205	329083	0.577563	0.714098	0.864187	1.03818	1.24618	1.46043
cell periphery	J9VTH9	111	T	0.465224	0.0465837	Down	Calmodulin OS=Cryptococcus neoformans var. grubii serotype A (strain H99 / ATCC 208821 / CBS 10515 / FGSC 9487) OX=235443 GN=CNAG_01557 PE=4 SV=2	CNAG_01557	_HVMT[Phospho (STY)]NLGEK_	1	6278.26	5304.21	5713.01	2624.74	1288.85	3219	1.47533	1.14293	1.40259	0.696764	0.33404	0.839791
cell periphery	J9VU59	498	S	0.52786	0.00138227	Down	Succinate dehydrogenase [ubiquinone] flavoprotein subunit, mitochondrial OS=Cryptococcus neoformans var. grubii serotype A (strain H99 / ATCC 208821 / CBS 10515 / FGSC 9487) OX=235443 GN=CNAG_04189 PE=3 SV=1	CNAG_04189	_NASGPLPTS[Phospho (STY)]QIR_	0.988945	7666.41	7715.01		5197.38	5002.76	5849.02	1.40547	1.46587		0.745794	0.710436	0.817274
cell periphery	J9VL65	713	S	0.373992	0.0175396	Down	NAK protein kinase OS=Cryptococcus neoformans var. grubii serotype A (strain H99 / ATCC 208821 / CBS 10515 / FGSC 9487) OX=235443 GN=CNAG_03843 PE=4 SV=2	CNAG_03843	_S[Phospho (STY)]TQVTGTAFR_	0.998766	236169	164712	149058	74013.2	55985.2		1.62213	1.29469	1.03007	0.568129	0.41594
cell periphery	J9VI68	270	S	2.09423	0.000364804	Up	Peroxin/Ferlin domain-containing protein OS=Cryptococcus neoformans var. grubii serotype A (strain H99 / ATCC 208821 / CBS 10515 / FGSC 9487) OX=235443 GN=CNAG_00167 PE=4 SV=1	CNAG_00167	_VPS[Phospho (STY)]GSALEVER_	1	200321	180746	200240	467393	526694	516827	0.629945	0.608628	0.633617	1.18412	1.47246	1.26422
cell periphery	J9VEQ9	750	S	0.226121	0.0101251	Down	STE/STE20/YSK protein kinase OS=Cryptococcus neoformans var. grubii serotype A (strain H99 / ATCC 208821 / CBS 10515 / FGSC 9487) OX=235443 GN=CNAG_00405 PE=4 SV=2	CNAG_00405	_SGS[Phospho (STY)]KAEDGHPVGLR_	0.999515	94720.3	76987.4	55205	21236.5	10788.9	12817	2.05225	1.79354	0.960448	0.535893	0.25865	0.292248
cell periphery	J9VVD7	21	S	0.249443	0.00353526	Down	Oxysterol-binding protein OS=Cryptococcus neoformans var. grubii serotype A (strain H99 / ATCC 208821 / CBS 10515 / FGSC 9487) OX=235443 GN=CNAG_02139 PE=3 SV=2	CNAG_02139	_S[Phospho (STY)]SVVSPTGTPTR_	0.996868	420243	523070	450208	125533		92188.4	1.25458	1.65885	1.2828	0.403998		0.293815
cell periphery	J9VQ75	516	S	1.50517	0.00330872	Up	Actin binding protein OS=Cryptococcus neoformans var. grubii serotype A (strain H99 / ATCC 208821 / CBS 10515 / FGSC 9487) OX=235443 GN=CNAG_01375 PE=4 SV=2	CNAG_01375	_TIEPASEPS[Phospho (STY)]PAGK_	1	946856	1.22533e+06	1.03479e+06	1.84194e+06	2.13937e+06	2.15315e+06	0.710859	0.792239	0.836042	1.07574	1.19429	1.25076
cell periphery	J9VPP9	823	T	0.242599	0.00105529	Down	GTPase activating protein OS=Cryptococcus neoformans var. grubii serotype A (strain H99 / ATCC 208821 / CBS 10515 / FGSC 9487) OX=235443 GN=CNAG_02458 PE=4 SV=2	CNAG_02458	_KRT[Phospho (STY)]ALVDQR_	1	20703.3	22579.8	24219	8077.43	9774.9	5661.83	1.63899	1.71726	2.06653	0.466111	0.530951	0.3185
cell periphery	J9VQ75	513	S	2.14021	0.00255362	Up	Actin binding protein OS=Cryptococcus neoformans var. grubii serotype A (strain H99 / ATCC 208821 / CBS 10515 / FGSC 9487) OX=235443 GN=CNAG_01375 PE=4 SV=2	CNAG_01375	_TIEPAS[Phospho (STY)]EPS[Phospho (STY)]PAGK_	1	17275.2	29210.3	19922.7	62679.9	57993	57920.5	0.494501	0.720086	0.61372	1.39573	1.23437	1.28286
cell periphery	J9VMZ4	540	S	0.564539	0.00074582	Down	Septation protein imp2 OS=Cryptococcus neoformans var. grubii serotype A (strain H99 / ATCC 208821 / CBS 10515 / FGSC 9487) OX=235443 GN=CNAG_06740 PE=4 SV=1	CNAG_06740	_MS[Phospho (STY)]FQQSAPAQSR_	1	88558.9	95084.2	80500.1	53030.9	59874.6	55079	1.35159	1.37053	1.17863	0.682442	0.777554	0.742133
cell periphery	J9VMZ4	530	S	2.76505	0.0268528	Up	Septation protein imp2 OS=Cryptococcus neoformans var. grubii serotype A (strain H99 / ATCC 208821 / CBS 10515 / FGSC 9487) OX=235443 GN=CNAG_06740 PE=4 SV=1	CNAG_06740	_S[Phospho (STY)]PASPAPNR_	0.890829	1116.94	1173	1791.89	2859.67	3529.06	6219.26	0.441373	0.437764	0.679284	0.952824	1.18661	2.16967
cell periphery	J9VVU8	612	S	1.97562	0.0335141	Up	Zinc finger protein OS=Cryptococcus neoformans var. grubii serotype A (strain H99 / ATCC 208821 / CBS 10515 / FGSC 9487) OX=235443 GN=CNAG_04697 PE=4 SV=2	CNAG_04697	_LSVGS[Phospho (STY)]GDK_	0.885045	2411.77	3311.19		4767.69	6557.23	6647.91	0.515521	0.706895		0.997016	1.17654	1.44898
cellular component organization or biogenesis	J9VPA9	268	S	0.655074	0.00846052	Down	Nitrogen regulatory protein areA GATA-like domain-containing protein OS=Cryptococcus neoformans var. grubii serotype A (strain H99 / ATCC 208821 / CBS 10515 / FGSC 9487) OX=235443 GN=CNAG_05768 PE=4 SV=1	CNAG_05768	_GPEVLEMKPSS[Phospho (STY)]HER_	1	422443	382037	409193	353441	298118	270907	1.19329	1.29635	1.20069	0.946143	0.751471	0.719824
cellular component organization or biogenesis	J9VRH3	260	S	0.139857	0.00647549	Down	ADP-ribosylation factor GTPase-activating protein 1 OS=Cryptococcus neoformans var. grubii serotype A (strain H99 / ATCC 208821 / CBS 10515 / FGSC 9487) OX=235443 GN=CNAG_05050 PE=4 SV=1	CNAG_05050	_GWGLFSS[Phospho (STY)]AIVSAGR_	0.965032	7714.67	3616.33	4941.66		503.718	701.389	1.91828	0.990959	1.22441		0.158081	0.227331
cellular component organization or biogenesis	J9W1P9	1270	S	0.114749	0.00802306	Down	Transmembrane protein OS=Cryptococcus neoformans var. grubii serotype A (strain H99 / ATCC 208821 / CBS 10515 / FGSC 9487) OX=235443 GN=CNAG_01824 PE=4 SV=2	CNAG_01824	_HNT[Phospho (STY)]SS[Phospho (STY)]FVSAGR_	1	952195	1.1156e+06	1.03561e+06	44877.4	38330.5	168737	1.4681	1.57001	1.76211	0.0863567	0.0866934	0.377771
cellular component organization or biogenesis	J9VKR5	116	S	0.595915	0.024225	Down	ATP-dependent RNA helicase OS=Cryptococcus neoformans var. grubii serotype A (strain H99 / ATCC 208821 / CBS 10515 / FGSC 9487) OX=235443 GN=CNAG_03699 PE=3 SV=1	CNAG_03699	_RS[Phospho (STY)]PMPTIR_	1	31614.3	35699.2	27160.1	23286.4	18358.2	14167.3	1.26097	1.40883	1.07777	0.900055	0.753324	0.579855
cellular component organization or biogenesis	J9W0F7	288	S	0.657315	0.00806719	Down	Uncharacterized protein OS=Cryptococcus neoformans var. grubii serotype A (strain H99 / ATCC 208821 / CBS 10515 / FGSC 9487) OX=235443 GN=CNAG_04693 PE=3 SV=2	CNAG_04693	_EATAVPDS[Phospho (STY)]K_	0.980392	6189.09	6952.88	6095.89		4847.21	4856.52	1.09132	1.2848	1.12137		0.778053	0.754584
cellular component organization or biogenesis	J9VRC4	629	S	1.80696	0.00498338	Up	non-specific serine/threonine protein kinase OS=Cryptococcus neoformans var. grubii serotype A (strain H99 / ATCC 208821 / CBS 10515 / FGSC 9487) OX=235443 GN=CNAG_05005 PE=4 SV=1	CNAG_05005	_NDPTLGQVSYS[Phospho (STY)]PPFALSSTPPFAMQVPR_	0.999903	44054.2	38448.1	30288.2	81754.5	89820.6	65624.8	0.785741	0.635125	0.674304	1.15811	1.48131	1.14648
cellular component organization or biogenesis	J9VNV3	106	S	0.378953	0.00610859	Down	GTPase activating protein OS=Cryptococcus neoformans var. grubii serotype A (strain H99 / ATCC 208821 / CBS 10515 / FGSC 9487) OX=235443 GN=CNAG_05838 PE=4 SV=2	CNAG_05838	_RMS[Phospho (STY)]VGLGTPGGLAVMGGAGQR_	1	190148	242179	211092	71028.1	70737	56001.1	1.13761	1.87192	1.26649	0.530969	0.452637	0.636806
cellular component organization or biogenesis	J9VRC4	689	S	2.65517	7.07738e-05	Up	non-specific serine/threonine protein kinase OS=Cryptococcus neoformans var. grubii serotype A (strain H99 / ATCC 208821 / CBS 10515 / FGSC 9487) OX=235443 GN=CNAG_05005 PE=4 SV=1	CNAG_05005	_FGVS[Phospho (STY)]PGSLQTGALAR_	1	15847.2	16864.4	11669.6	47818.6	48587.7	40142.1	0.546753	0.538893	0.502555	1.31033	1.55004	1.35658
cellular component organization or biogenesis	J9VIK6	175	S	0.50885	0.00528397	Down	INO80 complex subunit C OS=Cryptococcus neoformans var. grubii serotype A (strain H99 / ATCC 208821 / CBS 10515 / FGSC 9487) OX=235443 GN=CNAG_00271 PE=4 SV=2	CNAG_00271	_ERPDTQAPNDHS[Phospho (STY)]EDGRPK_	1	16772.4	14892.3	14491.1	10640.6	8998.8	7293.41	1.53743	1.30228	1.23108	0.819848	0.680035	0.571537
cellular component organization or biogenesis	J9VRC4	983	S	0.664839	0.00249316	Down	non-specific serine/threonine protein kinase OS=Cryptococcus neoformans var. grubii serotype A (strain H99 / ATCC 208821 / CBS 10515 / FGSC 9487) OX=235443 GN=CNAG_05005 PE=4 SV=1	CNAG_05005	_LAESS[Phospho (STY)]GMTTR_	0.999878	58104.6	64098.4	47678.7	43686.5	44057.6	43114.6	1.20605	1.23224	1.23529	0.720193	0.845582	0.876572
cellular component organization or biogenesis	J9VRH3	230	Y	0.419292	0.0278183	Down	ADP-ribosylation factor GTPase-activating protein 1 OS=Cryptococcus neoformans var. grubii serotype A (strain H99 / ATCC 208821 / CBS 10515 / FGSC 9487) OX=235443 GN=CNAG_05050 PE=4 SV=1	CNAG_05050	_YSGFGSAPEPDVASSHPSY[Phospho (STY)]SLSSHAAPTLDEFQR_	0.999998	26779.3	21925.4	13844.1	8135.03	5329.11	7282.48	1.67664	1.5128	0.8637	0.684014	0.421109	0.594328
cellular component organization or biogenesis	J9VRC4	421	T	1.57539	0.00286903	Up	non-specific serine/threonine protein kinase OS=Cryptococcus neoformans var. grubii serotype A (strain H99 / ATCC 208821 / CBS 10515 / FGSC 9487) OX=235443 GN=CNAG_05005 PE=4 SV=1	CNAG_05005	_LST[Phospho (STY)]PPSRPTPTR_	0.967493	178954	181400	150505	315420	334914	288270	0.770695	0.723553	0.809063	1.07888	1.33368	1.21604
cellular component organization or biogenesis	J9VVM5	38	S	0.218018	9.85835e-06	Down	Ribosome biogenesis regulatory protein OS=Cryptococcus neoformans var. grubii serotype A (strain H99 / ATCC 208821 / CBS 10515 / FGSC 9487) OX=235443 GN=CNAG_06273 PE=3 SV=1	CNAG_06273	_AAAVQTDPALLAAFDVS[Phospho (STY)]PPDPAAYADR_	1	52024.1	49098.3	43679.3	13539.5	14645.8	11934.2	1.92183	1.75909	1.64786	0.383319	0.410261	0.368192
cellular component organization or biogenesis	J9VPA2	39	S	2.00596	0.00409603	Up	ABC multidrug transporter AFR2 OS=Cryptococcus neoformans var. grubii serotype A (strain H99 / ATCC 208821 / CBS 10515 / FGSC 9487) OX=235443 GN=AFR2 PE=1 SV=1	AFR2	_AHFTDTHPS[Phospho (STY)]DDLPAQTEEHR_	0.991396	5444.03	4560.77		6659.86		5951.36	0.747642	0.701646		1.40792		1.49929
cellular component organization or biogenesis	J9VS43	165	S	2.09312	0.0123337	Up	Zinc-finger protein OS=Cryptococcus neoformans var. grubii serotype A (strain H99 / ATCC 208821 / CBS 10515 / FGSC 9487) OX=235443 GN=CNAG_04352 PE=4 SV=1	CNAG_04352	_S[Phospho (STY)]LLLTHIR_	0.999998	671.04	1004.12		2439.43	3535.89	2330.37	0.44306	0.588875		1.11042	1.18539	0.94414
cellular component organization or biogenesis	J9W0F7	662	S	0.55136	0.00250734	Down	Uncharacterized protein OS=Cryptococcus neoformans var. grubii serotype A (strain H99 / ATCC 208821 / CBS 10515 / FGSC 9487) OX=235443 GN=CNAG_04693 PE=3 SV=2	CNAG_04693	_RQS[Phospho (STY)]EPAPIQR_	1	2437.29	2240.51	2022.75	1396.32	1406.72	1240.67	1.38919	1.33827	1.20276	0.81397	0.729884	0.623112
cellular component organization or biogenesis	J9VPA9	220	S	2.13973	0.00777381	Up	Nitrogen regulatory protein areA GATA-like domain-containing protein OS=Cryptococcus neoformans var. grubii serotype A (strain H99 / ATCC 208821 / CBS 10515 / FGSC 9487) OX=235443 GN=CNAG_05768 PE=4 SV=1	CNAG_05768	_EELPIDSPLS[Phospho (STY)]PSESQHSTNKK_	1	438514	442040	435917	990631	907795	1.37621e+06	0.576333	0.697896	0.595138	1.23386	1.06469	1.70139
cellular component organization or biogenesis	J9VMC0	275	S	3.02634	0.000748392	Up	Cytoplasmic protein OS=Cryptococcus neoformans var. grubii serotype A (strain H99 / ATCC 208821 / CBS 10515 / FGSC 9487) OX=235443 GN=CNAG_02943 PE=4 SV=2	CNAG_02943	_S[Phospho (STY)]DHLLDPETPLR_	1	61819.6	60267.4	84996.2	175437	243102	159687	0.414021	0.507579	0.601308	1.64605	1.58134	1.38143
cellular component organization or biogenesis	J9VVF9	209	S	3.238	0.000748874	Up	N-acetyltransferase 5 OS=Cryptococcus neoformans var. grubii serotype A (strain H99 / ATCC 208821 / CBS 10515 / FGSC 9487) OX=235443 GN=CNAG_03379 PE=4 SV=1	CNAG_03379	_DILVS[Phospho (STY)]PDQVWA_	1	1291.49	881.268	1377.27	4549.65	3816.74	4528.58	0.500964	0.379216	0.492874	1.57705	1.23294	1.63596
cellular component organization or biogenesis	J9VVM1	179	S	0.264504	0.00972481	Down	Mitochondrial import receptor subunit TOM20 OS=Cryptococcus neoformans var. grubii serotype A (strain H99 / ATCC 208821 / CBS 10515 / FGSC 9487) OX=235443 GN=CNAG_03439 PE=3 SV=1	CNAG_03439	_PTAASLETPAPAPAS[Phospho (STY)]VEDLDEEKPAKEDAPSPNSASQGSGAEWEK_	1	3.32471e+06	3.61468e+06	3.9354e+06	1.04628e+06	540860	487355	1.2521	1.52834	1.63265	0.634037	0.28978	0.243459
cellular component organization or biogenesis	J9VMZ4	644	S	0.3158	0.00855537	Down	Septation protein imp2 OS=Cryptococcus neoformans var. grubii serotype A (strain H99 / ATCC 208821 / CBS 10515 / FGSC 9487) OX=235443 GN=CNAG_06740 PE=4 SV=1	CNAG_06740	_QPATHIADEVLS[Phospho (STY)]QYHQAFPGER_	1	115378	106104	98104.7	47287.9	45706.6	21566.3	1.75272	1.52226	1.4297	0.605704	0.590802	0.289232
cellular component organization or biogenesis	J9VRH3	128	S	5.06581	0.000789338	Up	ADP-ribosylation factor GTPase-activating protein 1 OS=Cryptococcus neoformans var. grubii serotype A (strain H99 / ATCC 208821 / CBS 10515 / FGSC 9487) OX=235443 GN=CNAG_05050 PE=4 SV=1	CNAG_05050	_LTAEC[Carbamidomethyl (C)]AGQPWS[Phospho (STY)]PSSPPANFGLPSRPVSSQTTR_	0.974931	75273.5	80491.8	90535.8	364403	394123	230830	0.317691	0.374377	0.380752	2.06543	2.0994	1.26988
cellular component organization or biogenesis	J9VFU9	944	S	1.6638	0.00181141	Up	Staphylococcal nuclease domain-containing protein 1 OS=Cryptococcus neoformans var. grubii serotype A (strain H99 / ATCC 208821 / CBS 10515 / FGSC 9487) OX=235443 GN=CNAG_03742 PE=4 SV=2	CNAG_03742	_LGIFEFGDVS[Phospho (STY)]ED_	1	3423.85	3046.58	2722.1	5670.51	5027.65	5037.52	0.842728	0.728079	0.673035	1.29742	1.23512	1.20075
cellular component organization or biogenesis	J9W1P9	1273	S	0.490687	0.000415715	Down	Transmembrane protein OS=Cryptococcus neoformans var. grubii serotype A (strain H99 / ATCC 208821 / CBS 10515 / FGSC 9487) OX=235443 GN=CNAG_01824 PE=4 SV=2	CNAG_01824	_HNTSSFVS[Phospho (STY)]AGR_	1	218898	273642	243814	98692	78099.2	85575.1	1.13388	1.29381	1.39377	0.638032	0.593445	0.643662
cellular component organization or biogenesis	J9VU20	640	S	0.549727	8.32074e-05	Down	Oxysterol-binding protein OS=Cryptococcus neoformans var. grubii serotype A (strain H99 / ATCC 208821 / CBS 10515 / FGSC 9487) OX=235443 GN=CNAG_04151 PE=3 SV=2	CNAG_04151	_AS[Phospho (STY)]IDQGILEPPPTTGTGETLSSPFK_	1	629312	627088	593245	248661	217748	237606	1.25255	1.17518	1.25318	0.670669	0.641476	0.711352
cellular component organization or biogenesis	J9VRH3	165	S	2.21638	0.001107	Up	ADP-ribosylation factor GTPase-activating protein 1 OS=Cryptococcus neoformans var. grubii serotype A (strain H99 / ATCC 208821 / CBS 10515 / FGSC 9487) OX=235443 GN=CNAG_05050 PE=4 SV=1	CNAG_05050	_AAGGITGSSLNPS[Phospho (STY)]R_	1	1.33836e+06	1.41565e+06	1.35566e+06	2.22377e+06	2.88738e+06	2138459	0.614448	0.716243	0.620184	1.37109	1.67307	1.27973
cellular component organization or biogenesis	J9W1P9	1268	T	0.160404	0.00463406	Down	Transmembrane protein OS=Cryptococcus neoformans var. grubii serotype A (strain H99 / ATCC 208821 / CBS 10515 / FGSC 9487) OX=235443 GN=CNAG_01824 PE=4 SV=2	CNAG_01824	_HNT[Phospho (STY)]SS[Phospho (STY)]FVSAGR_	1	1.01408e+06	1.17983e+06	1.08584e+06	95550	70875.5	209630	1.43502	1.52394	1.69573	0.168754	0.147127	0.430749
cellular component organization or biogenesis	J9VVM1	195	S	4.17056	0.0174512	Up	Mitochondrial import receptor subunit TOM20 OS=Cryptococcus neoformans var. grubii serotype A (strain H99 / ATCC 208821 / CBS 10515 / FGSC 9487) OX=235443 GN=CNAG_03439 PE=3 SV=1	CNAG_03439	_PTAASLETPAPAPASVEDLDEEKPAKEDAPS[Phospho (STY)]PNS[Phospho (STY)]ASQGSGAEWEK_	1	844881	221202	713556	1.75045e+06	1.6966e+06	1.96558e+06	0.572875	0.168391	0.53298	1.90984	1.6366	1.76788
cellular component organization or biogenesis	J9VP92	81	S	0.339014	0.000246652	Down	Cytoplasmic protein OS=Cryptococcus neoformans var. grubii serotype A (strain H99 / ATCC 208821 / CBS 10515 / FGSC 9487) OX=235443 GN=CNAG_04005 PE=4 SV=1	CNAG_04005	_RPLDSALPIS[Phospho (STY)]PMNGMQPHLENAPSFIDSLAPK_	1	463109	395498	469704	172332	163168	133458	1.54448	1.49119	1.49447	0.584349	0.518822	0.432611
cellular component organization or biogenesis	J9VVE8	802	S	0.483281	0.00794204	Down	U3 small nucleolar RNA-associated protein 4 OS=Cryptococcus neoformans var. grubii serotype A (strain H99 / ATCC 208821 / CBS 10515 / FGSC 9487) OX=235443 GN=CNAG_06005 PE=4 SV=1	CNAG_06005	_FS[Phospho (STY)]HPVGPR_	1	17783.4	13315.9	13355.7	5778.36	8090.18	7637.62	1.64643	1.23551	1.16834	0.527504	0.733926	0.695993
cellular component organization or biogenesis	J9VRH3	169	S	3.12232	0.0102619	Up	ADP-ribosylation factor GTPase-activating protein 1 OS=Cryptococcus neoformans var. grubii serotype A (strain H99 / ATCC 208821 / CBS 10515 / FGSC 9487) OX=235443 GN=CNAG_05050 PE=4 SV=1	CNAG_05050	_TNS[Phospho (STY)]PSIPQGSDDFYGQK_	0.994019	6098.96	6531.19		18701.5	12292.2	16605	0.44008	0.519352		1.81225	1.11945	1.56178
[truncated: 17,513 more rows]

## Sheet: Up Classification
GO Terms Level 1	GO Terms Level 2	Number of proteins	Related proteins
[truncated: 42 more rows]

## Sheet: Up list
Category	Protein accession	Position	Amino acid	B/W Ratio	B/W P value	Regulated Type	Protein description	Gene name	Modified sequence	Localization probability	Intensity W1	Intensity W2	Intensity W3	Intensity B1	Intensity B2	Intensity B3	W1	W2	W3	B1	B2	B3
[truncated: 7,423 more rows]

## Sheet: Down Classification
GO Terms Level 1	GO Terms Level 2	Number of proteins	Related proteins
[truncated: 42 more rows]

[truncated: 1 more sheets: Down list]
